# Supplementary material for: cAMP Receptor Protein Controls Vibrio cholerae Gene Expression in Response to Host Colonization
Source: mBio. 2018 Jul 10;9(4):e00966-18. doi: 10.1128/mBio.00966-18 (PMC6050953; doi:10.1128/mBio.00966-18)
Supplement: DATA SET S3 [file mbo004183969sd3.txt]

0.01
-0.01
-0.02
-0.01
-0.01
0
0
0
0
-0.03
-0.03
-0.06
-0.05
-0.06
-0.04
-0.04
-0.04
-0.04
-0.04
-0.04
-0.09
-0.1
-0.09
-0.09
-0.09
-0.09
-0.09
-0.12
-0.12
-0.15
-0.14
-0.14
-0.14
-0.13
-0.13
-0.14
-0.09
-0.11
-0.11
-0.09
-0.11
-0.11
-0.11
-0.09
-0.09
-0.09
-0.06
-0.06
-0.06
-0.05
-0.03
-0.03
-0.04
-0.04
-0.04
-0.05
-0.05
-0.05
-0.05
-0.05
-0.05
-0.05
-0.03
-0.03
-0.03
-0.04
-0.02
-0.02
-0.05
-0.05
-0.02
-0.02
-0.03
-0.03
-0.02
-0.02
-0.02
-0.02
-0.02
-0.1
-0.1
-0.13
-0.15
-0.15
-0.17
-0.18
-0.17
-0.19
-0.19
-0.19
-0.19
-0.19
-0.19
-0.19
-0.18
-0.22
-0.21
-0.2
-0.2
-0.2
-0.2
-0.2
-0.2
-0.2
-0.2
-0.2
-0.2
-0.2
-0.2
-0.2
-0.2
-0.2
-0.17
-0.17
-0.17
-0.15
-0.15
-0.15
-0.15
-0.16
-0.16
-0.2
-0.19
-0.19
-0.19
-0.19
-0.18
-0.16
-0.16
-0.13
-0.13
-0.12
-0.12
-0.12
-0.12
-0.15
-0.15
-0.15
-0.15
-0.15
-0.15
-0.15
-0.15
-0.15
-0.15
-0.16
-0.16
-0.14
-0.14
-0.14
-0.14
-0.18
-0.18
-0.18
-0.18
-0.18
-0.18
-0.18
-0.18
-0.18
-0.18
-0.19
-0.17
-0.17
-0.15
-0.15
-0.15
-0.16
-0.15
-0.14
-0.14
-0.14
-0.14
-0.1
-0.1
-0.1
-0.08
-0.07
-0.07
-0.1
-0.1
-0.1
-0.1
-0.11
-0.11
-0.11
-0.14
-0.14
-0.14
-0.14
-0.14
-0.15
-0.17
-0.17
-0.17
-0.17
-0.17
-0.17
-0.17
-0.17
-0.17
-0.16
-0.12
-0.2
-0.2
-0.2
-0.19
-0.19
-0.19
-0.26
-0.26
-0.26
-0.27
-0.27
-0.27
-0.28
-0.28
-0.27
-0.25
-0.21
-0.2
-0.16
-0.16
-0.16
-0.16
-0.16
-0.15
-0.15
-0.13
-0.15
-0.12
-0.12
-0.12
-0.12
-0.12
-0.11
-0.11
-0.12
-0.1
-0.1
-0.09
-0.08
-0.08
-0.05
-0.08
-0.09
-0.11
-0.12
-0.11
-0.1
-0.1
-0.06
-0.08
-0.07
-0.08
-0.1
-0.1
-0.11
-0.11
-0.1
-0.03
-0.05
-0.05
-0.06
-0.05
-0.06
-0.04
-0.04
-0.03
-0.03
-0.03
0.02
0.03
0.03
0.02
0.02
-0.03
-0.02
-0.01
0.02
0.05
0.05
0.05
0.02
0.01
0.03
-0.05
-0.05
-0.04
-0.07
-0.06
-0.06
-0.09
-0.09
-0.12
-0.12
-0.12
-0.1
-0.12
-0.06
-0.07
-0.11
-0.11
-0.11
-0.07
-0.09
-0.09
-0.09
-0.09
-0.09
-0.09
-0.12
-0.11
-0.09
-0.09
-0.07
-0.04
-0.06
-0.06
-0.06
-0.07
-0.07
-0.05
-0.03
-0.02
-0.03
-0.03
-0.04
-0.04
0.04
0.05
0.07
0.1
0.09
0.11
0.15
0.14
0.13
0.16
0.18
0.18
0.18
0.18
0.14
0.14
0.12
0.14
0.14
0.14
0.14
0.11
0.11
0.1
0.1
0.1
0.1
0.06
0.06
0.08
0.11
0.11
0.14
0.19
0.17
0.18
0.14
0.14
0.14
0.14
0.15
0.15
0.18
0.19
0.15
0.14
0.1
0.09
0.11
0.09
0.06
0.06
0.06
0.06
0.06
0.06
0.06
0.05
0.05
0.05
0.05
0.05
0.06
0.06
0.06
0.06
0.06
0.02
0.04
0.07
0.06
0.09
0.11
0.11
0.07
0.07
0.07
0.09
0.09
0.08
0.08
0.04
0.04
0.03
0
0
-0.01
-0.01
-0.02
-0.01
-0.02
-0.02
-0.02
-0.02
-0.05
-0.06
-0.06
-0.06
-0.07
-0.08
-0.08
-0.03
-0.04
-0.03
-0.02
-0.02
-0.01
-0.01
0.02
0.02
0.02
0.01
0.01
0.07
0.08
0.08
0.08
0.08
0.08
0.08
0.17
0.17
0.13
0.12
0.12
0.12
0.12
0.12
0.11
0.12
0.2
0.2
0.17
0.18
0.18
0.19
0.19
0.26
0.25
0.22
0.2
0.18
0.15
0.12
0.14
0.14
0.1
0.12
0.12
0.12
0.1
0.1
0.09
0.09
0.09
0.09
0.06
0.06
0.06
0.02
-0.03
-0.03
-0.04
-0.04
-0.03
-0.03
-0.03
0
0
0
-0.01
-0.04
-0.03
-0.08
-0.05
-0.06
-0.06
-0.03
0.01
0.02
0.02
0.02
-0.04
-0.02
-0.02
-0.04
-0.03
-0.01
-0.04
-0.04
-0.06
-0.06
-0.05
-0.06
-0.07
-0.06
-0.06
-0.08
-0.03
-0.03
-0.03
0
0.03
0.03
0.03
0.06
0.07
0.11
0.1
0.07
0.09
0.1
0.11
0.14
0.1
0.1
0.08
0.08
0.08
0.08
0.08
0.07
0.07
0.06
0.06
0.04
0.04
0.04
-0.01
-0.01
-0.01
0
0
0
0
-0.03
-0.04
-0.04
-0.04
-0.04
-0.07
-0.1
-0.07
-0.07
-0.09
-0.1
-0.08
-0.08
-0.07
-0.08
-0.08
-0.1
-0.1
-0.09
-0.09
-0.08
-0.1
-0.13
-0.12
-0.12
-0.1
-0.12
-0.12
-0.1
-0.09
-0.04
-0.05
-0.03
-0.05
-0.08
-0.04
-0.04
-0.04
-0.03
-0.07
-0.07
-0.08
-0.07
-0.03
-0.02
-0.03
-0.01
0
0
0.02
0.05
0.05
0.06
0.06
0.06
0.06
0.06
0.06
0.07
0.08
0.11
0.16
0.18
0.16
0.14
0.14
0.16
0.17
0.17
0.17
0.17
0.17
0.17
0.18
0.18
0.18
0.18
0.18
0.17
0.15
0.15
0.16
0.16
0.16
0.1
0.05
0.05
0.06
0.07
0.09
0.1
0.1
0.06
0.06
0.06
0.06
0.07
0.1
0.13
0.15
0.15
0.18
0.18
0.16
0.16
0.17
0.17
0.17
0.17
0.17
0.17
0.17
0.16
0.16
0.13
0.13
0.12
0.1
0.1
0.09
0.09
0.11
0.1
0.11
0.11
0.07
0.13
0.13
0.13
0.11
0.11
0.11
0.11
0.11
0.1
0.1
0.1
0.1
0.1
0.1
0.07
0.1
0.1
0.09
0.09
0.09
0.08
0.08
0.13
0.13
0.13
0.1
0.11
0.06
0.08
0.07
0.07
0.07
0.07
0.09
0.06
0.06
0.08
0.06
0.06
0.06
0.06
0.06
0.07
0.05
0.07
0.07
0.07
0.07
0.11
0.14
0.14
0.14
0.17
0.16
0.16
0.16
0.15
0.15
0.15
0.12
0.12
0.14
0.13
0.15
0.15
0.11
0.11
0.11
0.08
0.08
0.09
0.11
0.11
0.11
0.11
0.12
0.12
0.12
0.12
0.14
0.15
0.16
0.16
0.16
0.17
0.16
0.16
0.17
0.17
0.15
0.15
0.14
0.12
0.12
0.12
0.12
0.11
0.08
0.03
0.06
0.04
0.04
-0.01
-0.01
0.03
0.05
0.05
0.03
0.03
0.02
0.02
0.05
0.05
0
-0.01
-0.01
-0.01
-0.01
0.03
0.02
0.02
0.02
0.02
0.02
0.02
0.04
0.04
0.04
0.04
0.04
0.04
0.1
0.09
0.09
0.07
0.04
0.01
0
0
-0.03
-0.03
0
-0.01
0
0
0.03
0.01
0
-0.01
-0.01
0
-0.02
-0.02
-0.02
-0.02
-0.04
-0.02
-0.02
-0.02
0.01
-0.04
-0.04
0
0
0.01
0.01
-0.01
-0.02
-0.02
-0.02
-0.02
-0.02
-0.07
-0.07
-0.11
-0.11
-0.1
-0.1
-0.1
-0.1
-0.1
-0.08
-0.08
-0.09
-0.09
-0.09
-0.13
-0.1
-0.07
-0.07
-0.08
-0.12
-0.21
-0.21
-0.21
-0.21
-0.21
-0.22
-0.22
-0.22
-0.2
-0.2
-0.2
-0.19
-0.19
-0.19
-0.2
-0.2
-0.23
-0.2
-0.2
-0.19
-0.18
-0.21
-0.21
-0.21
-0.2
-0.2
-0.2
-0.2
-0.2
-0.2
-0.2
-0.23
-0.22
-0.22
-0.27
-0.27
-0.23
-0.23
-0.24
-0.24
-0.24
-0.24
-0.24
-0.25
-0.27
-0.28
-0.29
-0.25
-0.26
-0.25
-0.22
-0.25
-0.26
-0.26
-0.26
-0.26
-0.28
-0.25
-0.25
-0.27
-0.27
-0.27
-0.27
-0.28
-0.28
-0.28
-0.27
-0.29
-0.29
-0.26
-0.26
-0.28
-0.27
-0.27
-0.27
-0.27
-0.27
-0.27
-0.27
-0.27
-0.29
-0.29
-0.29
-0.29
-0.31
-0.31
-0.3
-0.32
-0.31
-0.31
-0.31
-0.3
-0.29
-0.27
-0.25
-0.25
-0.24
-0.23
-0.23
-0.24
-0.24
-0.24
-0.22
-0.22
-0.22
-0.22
-0.22
-0.22
-0.22
-0.22
-0.22
-0.27
-0.27
-0.26
-0.27
-0.23
-0.23
-0.23
-0.21
-0.21
-0.21
-0.21
-0.21
-0.21
-0.17
-0.17
-0.17
-0.17
-0.17
-0.18
-0.19
-0.19
-0.17
-0.17
-0.17
-0.17
-0.21
-0.2
-0.23
-0.23
-0.24
-0.24
-0.24
-0.25
-0.25
-0.25
-0.25
-0.25
-0.24
-0.26
-0.23
-0.17
-0.17
-0.17
-0.19
-0.15
-0.15
-0.14
-0.14
-0.14
-0.13
-0.11
-0.11
-0.14
-0.14
-0.11
-0.12
-0.12
-0.11
-0.12
-0.12
-0.09
-0.09
-0.07
-0.07
-0.09
-0.09
-0.09
-0.09
-0.09
-0.09
-0.08
-0.08
-0.1
-0.11
-0.11
-0.11
-0.12
-0.12
-0.12
-0.14
-0.15
-0.15
-0.13
-0.13
-0.09
-0.09
-0.09
-0.06
-0.06
-0.06
-0.06
-0.07
-0.07
-0.08
-0.08
-0.09
-0.09
-0.09
-0.09
-0.11
-0.11
-0.13
-0.11
-0.13
-0.13
-0.12
-0.12
-0.12
-0.05
-0.08
-0.07
-0.07
-0.1
-0.1
-0.1
-0.09
-0.09
-0.1
-0.1
-0.07
-0.07
-0.07
-0.07
-0.08
-0.09
-0.1
-0.11
-0.11
-0.11
-0.12
-0.13
-0.14
-0.17
-0.16
-0.16
-0.17
-0.18
-0.17
-0.17
-0.14
-0.04
-0.04
-0.04
-0.09
-0.09
-0.08
-0.08
-0.08
-0.1
-0.11
-0.11
-0.11
-0.1
-0.1
-0.1
-0.1
-0.07
-0.07
-0.06
-0.06
-0.06
-0.07
-0.07
-0.07
-0.06
-0.05
-0.04
-0.03
-0.03
-0.03
-0.03
-0.03
-0.04
-0.05
-0.05
-0.05
-0.05
-0.05
-0.05
-0.05
-0.05
-0.04
-0.05
-0.05
-0.02
0
-0.01
-0.01
0.03
0
0
-0.04
-0.04
-0.04
-0.02
-0.02
-0.02
-0.02
0
0.02
0.03
0.03
0.03
-0.01
-0.01
0
0
0
0.01
0
0
0
0.01
0.01
0.01
0.02
0.03
0.01
0.01
0.01
0.01
0
-0.01
-0.02
-0.01
-0.01
-0.07
-0.06
-0.06
-0.06
-0.06
-0.06
-0.09
-0.11
-0.11
-0.11
-0.11
-0.11
-0.14
-0.14
-0.14
-0.14
-0.15
-0.15
-0.14
-0.13
-0.11
-0.09
-0.09
-0.09
-0.09
-0.08
-0.08
-0.08
-0.08
-0.11
-0.11
-0.14
-0.12
-0.12
-0.12
-0.12
-0.12
-0.12
-0.12
-0.13
-0.12
-0.11
-0.11
-0.11
-0.11
-0.11
-0.13
-0.13
-0.17
-0.14
-0.13
-0.14
-0.12
-0.12
-0.12
-0.13
-0.13
-0.13
-0.13
-0.13
-0.13
-0.13
-0.17
-0.17
-0.18
-0.23
-0.2
-0.2
-0.2
-0.19
-0.19
-0.19
-0.19
-0.19
-0.2
-0.17
-0.17
-0.14
-0.15
-0.18
-0.16
-0.16
-0.17
-0.17
-0.17
-0.17
-0.17
-0.17
-0.17
-0.15
-0.15
-0.15
-0.15
-0.15
-0.15
-0.16
-0.16
-0.15
-0.12
-0.12
-0.12
-0.12
-0.08
-0.08
-0.07
-0.08
-0.03
-0.03
-0.03
-0.05
-0.05
-0.05
-0.07
-0.07
-0.07
-0.06
-0.06
-0.08
-0.09
-0.09
-0.08
-0.07
-0.07
-0.04
-0.04
-0.04
-0.05
-0.07
-0.06
-0.07
-0.13
-0.13
-0.16
-0.11
-0.12
-0.12
-0.12
-0.09
-0.08
-0.08
-0.08
-0.12
-0.12
-0.12
-0.1
-0.1
-0.09
-0.09
-0.08
-0.07
-0.07
-0.06
-0.06
-0.05
-0.05
-0.1
-0.1
-0.06
-0.07
-0.07
-0.07
-0.07
-0.08
-0.08
-0.08
-0.08
-0.09
-0.09
-0.04
-0.04
-0.08
-0.08
-0.08
-0.07
-0.05
-0.05
-0.05
-0.06
-0.03
-0.03
-0.03
-0.05
-0.05
-0.08
-0.08
-0.08
-0.08
-0.1
-0.11
-0.11
-0.12
-0.13
-0.13
-0.16
-0.16
-0.16
-0.16
-0.16
-0.15
-0.15
-0.15
-0.15
-0.15
-0.15
-0.15
-0.15
-0.15
-0.14
-0.15
-0.16
-0.16
-0.16
-0.16
-0.16
-0.16
-0.16
-0.12
-0.12
-0.13
-0.13
-0.13
-0.13
-0.16
-0.17
-0.2
-0.21
-0.24
-0.24
-0.19
-0.19
-0.2
-0.18
-0.19
-0.18
-0.18
-0.18
-0.18
-0.17
-0.16
-0.15
-0.16
-0.19
-0.17
-0.16
-0.16
-0.17
-0.15
-0.15
-0.12
-0.14
-0.14
-0.11
-0.11
-0.08
-0.09
-0.09
-0.06
-0.06
-0.09
-0.09
-0.09
-0.1
-0.1
-0.06
-0.06
-0.08
-0.07
-0.07
-0.08
-0.07
-0.07
-0.07
-0.09
-0.09
-0.09
-0.1
-0.11
-0.11
-0.11
-0.11
-0.11
-0.11
-0.07
-0.08
-0.08
-0.08
-0.07
-0.07
-0.07
-0.05
-0.07
-0.08
-0.07
-0.08
-0.08
-0.09
-0.09
-0.09
-0.08
-0.04
-0.04
-0.04
-0.03
-0.06
-0.06
-0.05
-0.05
-0.03
-0.03
-0.07
-0.07
-0.07
-0.07
-0.05
-0.05
0
0
0.01
-0.01
0
0
0
-0.01
-0.01
-0.01
-0.02
-0.02
-0.02
-0.02
-0.01
0.05
0.03
0.03
0.03
0.03
0.04
0.04
0.04
0.04
0.04
0.04
0.04
0.03
0.03
0.03
0.02
0.03
0.03
0.02
0.02
0.02
0.02
0.02
0.02
0.02
0.01
-0.01
-0.02
-0.02
-0.02
-0.03
-0.03
-0.04
-0.04
-0.06
-0.08
-0.08
-0.08
-0.06
-0.08
-0.08
-0.07
-0.07
-0.07
-0.07
-0.07
-0.08
-0.07
-0.08
-0.08
-0.07
0
0.01
0
0
0
0
0
0
-0.04
-0.03
-0.03
0.01
0.01
0.01
0.01
0.02
0.02
0.02
0.07
0.03
0.04
0.04
0.03
0.03
0.03
0.03
0.03
0.05
0.04
0.05
0.05
0.07
0.09
0.1
0.08
0.08
0.08
0.08
0.1
0.08
0.12
0.12
0.12
0.11
0.11
0.11
0.11
0.14
0.11
0.11
0.11
0.13
0.15
0.15
0.15
0.17
0.16
0.18
0.17
0.18
0.18
0.18
0.14
0.19
0.19
0.19
0.2
0.2
0.19
0.19
0.19
0.19
0.2
0.21
0.21
0.2
0.2
0.2
0.2
0.2
0.2
0.2
0.2
0.21
0.21
0.22
0.2
0.21
0.19
0.18
0.18
0.2
0.22
0.22
0.22
0.22
0.26
0.26
0.26
0.25
0.25
0.25
0.25
0.24
0.24
0.24
0.24
0.23
0.22
0.21
0.21
0.22
0.22
0.23
0.23
0.23
0.23
0.23
0.21
0.23
0.21
0.23
0.23
0.21
0.21
0.21
0.21
0.22
0.24
0.25
0.25
0.25
0.25
0.25
0.25
0.25
0.25
0.24
0.24
0.24
0.25
0.25
0.25
0.25
0.25
0.25
0.25
0.25
0.23
0.23
0.2
0.2
0.2
0.21
0.21
0.2
0.2
0.2
0.2
0.19
0.19
0.2
0.2
0.21
0.21
0.21
0.21
0.21
0.22
0.22
0.22
0.22
0.23
0.23
0.23
0.22
0.22
0.24
0.25
0.25
0.25
0.25
0.27
0.27
0.29
0.27
0.26
0.26
0.29
0.27
0.28
0.28
0.3
0.33
0.33
0.34
0.34
0.34
0.34
0.34
0.35
0.35
0.35
0.34
0.34
0.34
0.31
0.31
0.3
0.31
0.31
0.3
0.3
0.3
0.3
0.3
0.3
0.3
0.3
0.3
0.3
0.3
0.31
0.31
0.29
0.29
0.28
0.28
0.28
0.28
0.31
0.31
0.31
0.31
0.33
0.33
0.33
0.33
0.31
0.33
0.33
0.33
0.33
0.33
0.32
0.32
0.32
0.33
0.33
0.33
0.33
0.33
0.33
0.33
0.33
0.33
0.33
0.33
0.33
0.33
0.32
0.34
0.34
0.34
0.34
0.34
0.33
0.33
0.33
0.35
0.33
0.32
0.32
0.32
0.29
0.29
0.29
0.3
0.28
0.28
0.28
0.3
0.28
0.26
0.26
0.28
0.31
0.31
0.31
0.33
0.32
0.32
0.32
0.3
0.3
0.29
0.27
0.27
0.27
0.28
0.28
0.28
0.26
0.26
0.27
0.27
0.26
0.27
0.28
0.29
0.28
0.28
0.28
0.31
0.29
0.28
0.28
0.28
0.29
0.29
0.29
0.29
0.28
0.27
0.26
0.31
0.32
0.28
0.28
0.29
0.31
0.31
0.31
0.31
0.31
0.31
0.3
0.27
0.27
0.3
0.31
0.32
0.32
0.35
0.35
0.34
0.3
0.3
0.3
0.3
0.3
0.32
0.33
0.31
0.31
0.32
0.31
0.31
0.28
0.29
0.29
0.29
0.29
0.31
0.31
0.31
0.33
0.35
0.35
0.37
0.39
0.38
0.38
0.37
0.37
0.37
0.37
0.37
0.34
0.35
0.35
0.35
0.35
0.31
0.31
0.31
0.31
0.3
0.3
0.3
0.3
0.29
0.28
0.26
0.29
0.27
0.29
0.29
0.29
0.3
0.3
0.33
0.33
0.32
0.31
0.31
0.31
0.32
0.32
0.32
0.31
0.31
0.31
0.33
0.33
0.38
0.38
0.37
0.36
0.36
0.37
0.37
0.37
0.33
0.3
0.3
0.29
0.28
0.28
0.29
0.3
0.31
0.3
0.31
0.3
0.29
0.29
0.29
0.29
0.29
0.29
0.29
0.29
0.28
0.25
0.24
0.24
0.21
0.21
0.22
0.21
0.2
0.2
0.2
0.2
0.24
0.24
0.25
0.25
0.25
0.25
0.25
0.25
0.26
0.26
0.26
0.26
0.26
0.26
0.26
0.26
0.25
0.25
0.25
0.25
0.25
0.26
0.28
0.27
0.27
0.29
0.3
0.3
0.3
0.3
0.3
0.3
0.3
0.3
0.3
0.3
0.3
0.3
0.29
0.29
0.29
0.29
0.29
0.29
0.29
0.29
0.29
0.29
0.3
0.3
0.3
0.32
0.3
0.28
0.28
0.27
0.3
0.27
0.27
0.24
0.24
0.24
0.24
0.23
0.23
0.23
0.27
0.27
0.27
0.27
0.27
0.27
0.28
0.29
0.29
0.3
0.3
0.28
0.28
0.27
0.27
0.27
0.23
0.23
0.22
0.2
0.2
0.2
0.22
0.25
0.25
0.25
0.27
0.27
0.27
0.27
0.27
0.27
0.25
0.25
0.25
0.25
0.26
0.26
0.25
0.26
0.24
0.24
0.26
0.25
0.25
0.27
0.26
0.25
0.24
0.24
0.22
0.23
0.24
0.24
0.23
0.19
0.22
0.22
0.21
0.13
0.12
0.12
0.1
0.11
0.09
0.09
0.11
0.14
0.12
0.12
0.11
0.12
0.16
0.13
0.13
0.14
0.17
0.18
0.18
0.18
0.19
0.16
0.16
0.16
0.16
0.1
0.12
0.15
0.15
0.15
0.14
0.14
0.15
0.13
0.13
0.13
0.11
0.13
0.16
0.13
0.13
0.13
0.13
0.13
0.13
0.14
0.14
0.14
0.14
0.14
0.12
0.12
0.12
0.15
0.15
0.14
0.14
0.15
0.15
0.15
0.15
0.15
0.13
0.14
0.12
0.13
0.14
0.11
0.08
0.08
0.06
0.06
0.05
0.05
0.05
0.06
0.06
0.05
0.05
0.07
0.08
0.09
0.08
0.08
0.07
0.02
0.02
0.02
0.02
0.02
0.01
0.01
0.01
0.05
0.08
0.08
0.09
0.1
0.1
0.12
0.12
0.11
0.07
0.06
0.06
0.07
0.08
0.08
0.08
0.08
0.06
0.06
0.06
0.04
0.03
0
0
0.02
0
0
-0.03
-0.05
-0.08
-0.08
-0.08
-0.09
-0.09
-0.09
-0.09
-0.09
-0.09
-0.09
-0.08
-0.09
-0.09
-0.09
-0.09
-0.09
-0.1
-0.1
-0.09
-0.09
-0.07
-0.07
-0.07
-0.07
-0.08
-0.08
-0.09
-0.07
-0.07
-0.11
-0.11
-0.11
-0.11
-0.11
-0.09
-0.09
-0.09
-0.1
-0.1
-0.14
-0.18
-0.22
-0.22
-0.21
-0.21
-0.21
-0.21
-0.21
-0.21
-0.21
-0.19
-0.19
-0.2
-0.18
-0.18
-0.15
-0.14
-0.15
-0.16
-0.17
-0.18
-0.17
-0.21
-0.21
-0.21
-0.21
-0.21
-0.24
-0.25
-0.26
-0.26
-0.26
-0.28
-0.27
-0.28
-0.28
-0.28
-0.28
-0.27
-0.27
-0.26
-0.26
-0.26
-0.26
-0.26
-0.28
-0.28
-0.28
-0.27
-0.27
-0.27
-0.26
-0.26
-0.26
-0.26
-0.26
-0.26
-0.26
-0.26
-0.26
-0.23
-0.23
-0.23
-0.22
-0.18
-0.18
-0.18
-0.18
-0.19
-0.19
-0.2
-0.21
-0.13
-0.11
-0.11
-0.1
-0.1
-0.1
-0.08
-0.1
-0.1
-0.1
-0.14
-0.14
-0.14
-0.12
-0.12
-0.09
-0.1
-0.09
-0.05
-0.05
-0.03
-0.03
-0.03
-0.05
-0.05
-0.06
-0.06
-0.07
-0.09
-0.13
-0.13
-0.13
-0.13
-0.13
-0.14
-0.14
-0.14
-0.14
-0.14
-0.14
-0.14
-0.15
-0.1
-0.12
-0.11
-0.09
-0.09
-0.09
-0.09
-0.09
-0.13
-0.13
-0.12
-0.12
-0.14
-0.14
-0.14
-0.15
-0.13
-0.13
-0.13
-0.14
-0.16
-0.17
-0.17
-0.17
-0.17
-0.15
-0.15
-0.15
-0.16
-0.16
-0.15
-0.16
-0.18
-0.14
-0.14
-0.15
-0.15
-0.15
-0.17
-0.19
-0.19
-0.19
-0.16
-0.13
-0.14
-0.13
-0.14
-0.14
-0.14
-0.14
-0.18
-0.18
-0.17
-0.18
-0.18
-0.19
-0.2
-0.2
-0.2
-0.19
-0.19
-0.19
-0.19
-0.21
-0.21
-0.23
-0.23
-0.23
-0.23
-0.22
-0.21
-0.21
-0.21
-0.23
-0.23
-0.23
-0.25
-0.19
-0.21
-0.2
-0.21
-0.22
-0.22
-0.22
-0.24
-0.23
-0.23
-0.25
-0.22
-0.19
-0.19
-0.21
-0.23
-0.2
-0.2
-0.18
-0.16
-0.13
-0.13
-0.13
-0.13
-0.13
-0.13
-0.13
-0.14
-0.14
-0.14
-0.15
-0.14
-0.14
-0.14
-0.14
-0.14
-0.14
-0.15
-0.17
-0.17
-0.2
-0.2
-0.22
-0.22
-0.21
-0.21
-0.23
-0.24
-0.24
-0.23
-0.23
-0.23
-0.23
-0.26
-0.25
-0.24
-0.24
-0.24
-0.21
-0.17
-0.17
-0.13
-0.12
-0.13
-0.13
-0.14
-0.14
-0.16
-0.16
-0.16
-0.18
-0.17
-0.2
-0.21
-0.2
-0.2
-0.22
-0.25
-0.25
-0.26
-0.26
-0.24
-0.21
-0.21
-0.21
-0.19
-0.19
-0.18
-0.18
-0.18
-0.15
-0.18
-0.18
-0.18
-0.18
-0.2
-0.24
-0.27
-0.27
-0.27
-0.27
-0.27
-0.27
-0.29
-0.29
-0.28
-0.27
-0.29
-0.29
-0.29
-0.29
-0.29
-0.29
-0.29
-0.3
-0.3
-0.29
-0.29
-0.31
-0.33
-0.33
-0.36
-0.36
-0.36
-0.39
-0.41
-0.4
-0.41
-0.37
-0.37
-0.37
-0.37
-0.42
-0.42
-0.39
-0.4
-0.4
-0.35
-0.34
-0.33
-0.33
-0.33
-0.39
-0.39
-0.39
-0.39
-0.4
-0.4
-0.4
-0.48
-0.51
-0.52
-0.54
-0.54
-0.54
-0.53
-0.51
-0.5
-0.5
-0.5
-0.5
-0.5
-0.5
-0.5
-0.49
-0.52
-0.52
-0.52
-0.54
-0.54
-0.54
-0.54
-0.54
-0.53
-0.53
-0.54
-0.54
-0.55
-0.55
-0.55
-0.55
-0.53
-0.5
-0.5
-0.5
-0.49
-0.49
-0.5
-0.5
-0.5
-0.49
-0.49
-0.49
-0.49
-0.47
-0.47
-0.47
-0.47
-0.46
-0.46
-0.46
-0.46
-0.45
-0.45
-0.45
-0.45
-0.47
-0.51
-0.51
-0.49
-0.49
-0.48
-0.48
-0.48
-0.47
-0.47
-0.47
-0.48
-0.48
-0.46
-0.5
-0.5
-0.5
-0.49
-0.47
-0.46
-0.47
-0.45
-0.45
-0.45
-0.45
-0.47
-0.47
-0.47
-0.47
-0.45
-0.45
-0.44
-0.44
-0.42
-0.42
-0.41
-0.43
-0.44
-0.47
-0.47
-0.47
-0.47
-0.5
-0.5
-0.5
-0.5
-0.47
-0.44
-0.49
-0.49
-0.5
-0.5
-0.48
-0.48
-0.48
-0.48
-0.48
-0.48
-0.51
-0.49
-0.47
-0.46
-0.46
-0.46
-0.46
-0.46
-0.46
-0.46
-0.46
-0.44
-0.45
-0.45
-0.44
-0.44
-0.44
-0.45
-0.44
-0.41
-0.43
-0.44
-0.44
-0.45
-0.47
-0.44
-0.42
-0.4
-0.4
-0.43
-0.43
-0.43
-0.43
-0.42
-0.42
-0.42
-0.41
-0.42
-0.42
-0.4
-0.4
-0.4
-0.41
-0.4
-0.4
-0.4
-0.4
-0.4
-0.4
-0.4
-0.4
-0.38
-0.38
-0.38
-0.36
-0.36
-0.32
-0.31
-0.28
-0.28
-0.29
-0.29
-0.31
-0.29
-0.29
-0.3
-0.31
-0.3
-0.3
-0.31
-0.31
-0.3
-0.3
-0.3
-0.3
-0.29
-0.3
-0.26
-0.26
-0.27
-0.27
-0.27
-0.27
-0.27
-0.27
-0.25
-0.25
-0.25
-0.26
-0.26
-0.24
-0.24
-0.24
-0.25
-0.25
-0.25
-0.25
-0.24
-0.24
-0.23
-0.23
-0.21
-0.21
-0.22
-0.21
-0.24
-0.22
-0.2
-0.2
-0.18
-0.17
-0.17
-0.17
-0.17
-0.19
-0.2
-0.19
-0.19
-0.19
-0.15
-0.16
-0.17
-0.17
-0.17
-0.17
-0.19
-0.18
-0.12
-0.11
-0.1
-0.1
-0.09
-0.09
-0.01
-0.01
-0.01
-0.01
-0.01
0
0
-0.01
-0.06
-0.05
-0.05
-0.03
-0.02
-0.02
-0.02
-0.02
-0.04
-0.04
-0.04
0.01
0.01
0.03
0.04
0.04
0.04
0.04
0.01
0
0.02
0.02
0.01
0.01
0.01
0.01
0.01
0
0
-0.01
-0.01
0.03
0.03
0.04
0.04
0.04
0.03
0.03
0.03
0.03
0.05
0.05
0.05
0.04
0.04
0.04
0.05
0.05
0.05
0.04
0.04
0.04
0.08
0.1
0.11
0.05
0.04
0.05
0.05
0.05
0.05
0.06
0.06
0.06
0.06
0.05
0.05
0.05
0.01
0.01
0.02
0.01
0.01
0
0
0
0.03
0.03
0.03
0.03
0.03
0.03
0.03
0.04
0.04
0.04
0.05
0.05
0.07
0.07
0.08
0.1
0.1
0.13
0.13
0.15
0.19
0.17
0.17
0.2
0.24
0.24
0.26
0.23
0.21
0.23
0.23
0.24
0.25
0.25
0.28
0.25
0.24
0.25
0.25
0.24
0.24
0.25
0.26
0.28
0.29
0.28
0.29
0.28
0.27
0.27
0.27
0.26
0.25
0.25
0.28
0.29
0.29
0.29
0.29
0.29
0.29
0.28
0.31
0.31
0.29
0.28
0.28
0.28
0.28
0.28
0.26
0.27
0.27
0.29
0.29
0.29
0.29
0.29
0.29
0.23
0.23
0.23
0.23
0.23
0.23
0.22
0.22
0.22
0.22
0.23
0.17
0.16
0.13
0.13
0.13
0.13
0.16
0.16
0.16
0.18
0.18
0.17
0.17
0.21
0.21
0.21
0.21
0.21
0.21
0.19
0.21
0.23
0.23
0.26
0.25
0.25
0.25
0.25
0.25
0.24
0.25
0.25
0.23
0.23
0.2
0.22
0.22
0.22
0.23
0.23
0.22
0.22
0.23
0.25
0.25
0.24
0.25
0.24
0.24
0.27
0.28
0.28
0.28
0.27
0.27
0.27
0.27
0.26
0.26
0.26
0.23
0.23
0.22
0.22
0.23
0.23
0.24
0.24
0.24
0.25
0.28
0.28
0.28
0.27
0.25
0.22
0.22
0.22
0.22
0.24
0.24
0.24
0.24
0.24
0.24
0.26
0.24
0.24
0.22
0.22
0.22
0.2
0.2
0.2
0.18
0.16
0.16
0.16
0.16
0.15
0.15
0.15
0.15
0.2
0.2
0.2
0.2
0.2
0.2
0.2
0.21
0.21
0.21
0.19
0.19
0.2
0.2
0.2
0.21
0.22
0.22
0.22
0.22
0.21
0.21
0.21
0.21
0.21
0.22
0.22
0.23
0.23
0.23
0.29
0.27
0.27
0.25
0.23
0.23
0.23
0.23
0.22
0.21
0.21
0.21
0.2
0.2
0.2
0.2
0.19
0.16
0.16
0.19
0.21
0.21
0.2
0.18
0.18
0.18
0.19
0.19
0.2
0.2
0.2
0.2
0.18
0.19
0.17
0.16
0.16
0.16
0.13
0.13
0.13
0.13
0.2
0.18
0.18
0.18
0.13
0.12
0.11
0.11
0.11
0.09
0.09
0.12
0.12
0.14
0.16
0.17
0.17
0.15
0.11
0.08
0.08
0.12
0.13
0.13
0.15
0.15
0.15
0.15
0.14
0.15
0.14
0.12
0.13
0.09
0.08
0.08
0.1
0.08
0.08
0.08
0.06
0.06
0.06
0.06
0.06
0.06
0.06
0.07
0.07
0.07
0.1
0.07
0.08
0.08
0.08
0.08
0.08
0.1
0.05
0.05
0.04
0.04
0.03
0.01
0.06
0.06
0.06
0.07
0.07
0.11
0.11
0.11
0.13
0.13
0.11
0.11
0.12
0.1
0.1
0.11
0.11
0.11
0.1
0.1
0.1
0.1
0.1
0.11
0.11
0.1
0.1
0.1
0.1
0.1
0.11
0.11
0.09
0.09
0.07
0.06
0.06
0.06
0.06
0.03
0.03
0.03
0.05
0.05
0.07
0.07
0.04
0.02
0.02
0.03
0.03
0.03
0.03
0.04
0.01
0.01
0.01
0.01
0
0
0
0
-0.01
-0.01
-0.01
-0.03
-0.05
-0.06
-0.06
-0.06
-0.06
-0.05
-0.04
-0.04
-0.03
-0.03
-0.03
-0.03
-0.03
-0.03
-0.03
-0.02
-0.06
-0.06
-0.06
-0.06
-0.06
-0.05
-0.08
-0.09
-0.09
-0.09
-0.09
-0.08
-0.08
-0.12
-0.09
-0.09
-0.13
-0.13
-0.13
-0.16
-0.12
-0.12
-0.12
-0.12
-0.1
-0.12
-0.14
-0.13
-0.14
-0.14
-0.11
-0.11
-0.11
-0.13
-0.13
-0.13
-0.13
-0.13
-0.13
-0.13
-0.13
-0.13
-0.12
-0.12
-0.12
-0.12
-0.12
-0.13
-0.13
-0.12
-0.11
-0.11
-0.11
-0.13
-0.2
-0.23
-0.2
-0.21
-0.22
-0.21
-0.23
-0.24
-0.24
-0.26
-0.24
-0.24
-0.24
-0.24
-0.24
-0.23
-0.23
-0.25
-0.24
-0.24
-0.24
-0.28
-0.26
-0.25
-0.25
-0.29
-0.3
-0.3
-0.3
-0.31
-0.32
-0.31
-0.34
-0.34
-0.34
-0.37
-0.37
-0.38
-0.38
-0.38
-0.35
-0.32
-0.36
-0.36
-0.36
-0.36
-0.36
-0.32
-0.37
-0.37
-0.37
-0.42
-0.46
-0.46
-0.42
-0.41
-0.42
-0.42
-0.42
-0.42
-0.39
-0.39
-0.35
-0.35
-0.35
-0.36
-0.37
-0.37
-0.34
-0.34
-0.28
-0.28
-0.28
-0.3
-0.32
-0.32
-0.32
-0.32
-0.32
-0.34
-0.34
-0.34
-0.37
-0.36
-0.35
-0.31
-0.31
-0.31
-0.3
-0.3
-0.3
-0.29
-0.28
-0.28
-0.28
-0.28
-0.28
-0.28
-0.28
-0.29
-0.3
-0.33
-0.3
-0.29
-0.29
-0.26
-0.25
-0.26
-0.21
-0.21
-0.22
-0.2
-0.22
-0.2
-0.19
-0.24
-0.24
-0.23
-0.24
-0.27
-0.26
-0.26
-0.26
-0.26
-0.29
-0.28
-0.28
-0.28
-0.26
-0.26
-0.25
-0.25
-0.25
-0.25
-0.25
-0.3
-0.35
-0.35
-0.34
-0.35
-0.36
-0.37
-0.36
-0.34
-0.34
-0.35
-0.32
-0.32
-0.32
-0.29
-0.34
-0.34
-0.33
-0.31
-0.32
-0.28
-0.28
-0.28
-0.28
-0.25
-0.24
-0.19
-0.19
-0.19
-0.21
-0.21
-0.22
-0.24
-0.26
-0.25
-0.25
-0.25
-0.25
-0.25
-0.25
-0.21
-0.19
-0.2
-0.24
-0.22
-0.22
-0.21
-0.21
-0.17
-0.18
-0.2
-0.2
-0.19
-0.19
-0.19
-0.17
-0.16
-0.18
-0.18
-0.15
-0.16
-0.16
-0.16
-0.14
-0.14
-0.15
-0.15
-0.14
-0.11
-0.11
-0.08
-0.07
-0.08
-0.1
-0.09
-0.09
-0.08
-0.07
-0.03
-0.03
-0.01
-0.01
-0.01
-0.04
-0.04
-0.04
-0.04
-0.02
-0.02
-0.01
0.01
0.01
-0.02
-0.02
-0.02
-0.02
-0.01
-0.01
-0.01
-0.01
-0.01
-0.02
-0.05
-0.02
-0.02
-0.11
-0.11
-0.11
-0.11
-0.16
-0.16
-0.16
-0.19
-0.19
-0.19
-0.16
-0.07
-0.06
-0.09
-0.06
-0.06
-0.07
-0.07
-0.05
-0.06
-0.05
-0.08
-0.07
-0.08
-0.07
-0.07
-0.08
-0.08
-0.05
-0.08
-0.09
-0.05
-0.06
-0.07
-0.06
-0.03
-0.01
0
0
0.02
0.02
0.03
-0.02
0.01
0.01
0.01
0.03
0.03
0.03
0.04
0.04
0.02
0
0.04
0.04
0.04
0.04
0.01
0.01
0.09
0.09
0.09
0.09
0.13
0.11
0.12
0.11
0.11
0.11
0.11
0.11
0.07
0.07
0.05
0.06
0.06
0.08
0.07
0.11
0.12
0.11
0.07
0.04
0.02
0.02
0.02
0.02
0.02
0.02
0.04
0.04
0.05
0.09
0.1
0.1
0.13
0.08
0.08
0.08
0.08
0.06
0.1
0.08
0.08
0.08
0.08
0.08
0.08
0.08
0.08
0.06
0.07
0.1
0.1
0.03
0.03
0.01
0.02
0.02
0.02
0.01
0.01
-0.01
-0.09
-0.09
-0.09
-0.03
-0.04
-0.05
-0.05
-0.06
-0.06
-0.06
-0.06
-0.06
-0.02
-0.02
-0.03
-0.03
-0.03
-0.01
0
-0.01
-0.02
-0.04
0.01
0.01
0.06
0.06
0.01
0.03
0.05
0.06
0.04
0.03
0.04
0.02
0.02
0.01
0.01
0.06
0.05
0
-0.01
-0.01
0.02
-0.01
-0.03
-0.06
-0.06
-0.06
-0.06
-0.07
-0.07
-0.07
-0.07
-0.04
-0.06
-0.06
-0.13
-0.13
-0.13
-0.15
-0.15
-0.16
-0.17
-0.21
-0.23
-0.23
-0.19
-0.2
-0.17
-0.21
-0.21
-0.24
-0.2
-0.2
-0.2
-0.21
-0.21
-0.21
-0.2
-0.21
-0.19
-0.2
-0.2
-0.19
-0.23
-0.23
-0.25
-0.25
-0.27
-0.27
-0.27
-0.27
-0.27
-0.28
-0.27
-0.27
-0.27
-0.28
-0.27
-0.28
-0.27
-0.27
-0.29
-0.29
-0.28
-0.25
-0.22
-0.22
-0.22
-0.22
-0.24
-0.24
-0.24
-0.3
-0.27
-0.27
-0.27
-0.27
-0.27
-0.27
-0.28
-0.28
-0.28
-0.27
-0.27
-0.22
-0.23
-0.23
-0.13
-0.14
-0.14
-0.07
-0.08
-0.09
-0.11
-0.08
-0.09
-0.07
-0.09
-0.12
-0.14
-0.16
-0.13
-0.13
-0.18
-0.18
-0.18
-0.18
-0.18
-0.19
-0.21
-0.18
-0.18
-0.18
-0.16
-0.15
-0.13
-0.11
-0.1
-0.1
-0.1
-0.1
-0.1
-0.11
-0.18
-0.18
-0.18
-0.19
-0.19
-0.17
-0.12
-0.11
-0.11
-0.11
-0.11
-0.11
-0.14
-0.15
-0.14
-0.11
-0.11
-0.12
-0.11
-0.08
-0.08
-0.08
-0.1
-0.1
-0.05
-0.05
-0.05
-0.04
-0.04
-0.04
-0.04
-0.03
-0.05
-0.05
-0.04
-0.04
-0.09
-0.09
-0.1
-0.09
-0.09
-0.15
-0.16
-0.14
-0.14
-0.11
-0.11
-0.14
-0.14
-0.16
-0.14
-0.14
-0.16
-0.16
-0.16
-0.17
-0.17
-0.23
-0.23
-0.23
-0.23
-0.23
-0.23
-0.23
-0.22
-0.25
-0.28
-0.23
-0.22
-0.24
-0.23
-0.23
-0.22
-0.2
-0.22
-0.21
-0.21
-0.14
-0.14
-0.14
-0.14
-0.13
-0.13
-0.13
-0.16
-0.14
-0.08
-0.04
-0.04
-0.03
-0.03
-0.04
-0.07
-0.08
-0.05
-0.05
-0.05
-0.07
-0.07
-0.07
-0.06
-0.06
-0.16
-0.15
-0.18
-0.17
-0.14
-0.1
-0.07
-0.08
-0.08
-0.09
-0.07
-0.06
-0.06
-0.07
-0.09
-0.1
-0.11
-0.08
-0.09
-0.09
-0.08
-0.08
-0.07
-0.07
-0.01
0.01
0.01
0.01
-0.01
0
0.02
0.02
0.02
0
0.01
0.01
-0.01
0.01
-0.01
0
0
0.01
0.06
0.07
0
0.04
0.04
0
-0.01
-0.01
0
-0.01
-0.05
-0.05
-0.05
-0.06
-0.06
-0.09
-0.09
-0.09
-0.09
-0.12
-0.16
-0.16
-0.16
-0.16
-0.16
-0.16
-0.14
-0.18
-0.18
-0.18
-0.2
-0.16
-0.17
-0.17
-0.17
-0.17
-0.2
-0.2
-0.18
-0.18
-0.17
-0.18
-0.2
-0.2
-0.2
-0.18
-0.18
-0.17
-0.2
-0.2
-0.19
-0.19
-0.18
-0.15
-0.15
-0.13
-0.13
-0.13
-0.15
-0.17
-0.18
-0.17
-0.22
-0.16
-0.17
-0.16
-0.18
-0.19
-0.2
-0.2
-0.16
-0.2
-0.2
-0.22
-0.22
-0.22
-0.23
-0.23
-0.22
-0.27
-0.24
-0.27
-0.32
-0.32
-0.35
-0.31
-0.35
-0.36
-0.36
-0.39
-0.39
-0.38
-0.34
-0.3
-0.31
-0.31
-0.31
-0.32
-0.31
-0.33
-0.32
-0.32
-0.36
-0.36
-0.4
-0.4
-0.38
-0.32
-0.32
-0.3
-0.3
-0.38
-0.4
-0.4
-0.41
-0.41
-0.41
-0.45
-0.45
-0.44
-0.44
-0.46
-0.45
-0.39
-0.42
-0.42
-0.42
-0.38
-0.43
-0.51
-0.56
-0.51
-0.51
-0.51
-0.52
-0.52
-0.52
-0.48
-0.48
-0.47
-0.47
-0.47
-0.42
-0.45
-0.48
-0.48
-0.47
-0.47
-0.47
-0.46
-0.46
-0.4
-0.4
-0.4
-0.39
-0.42
-0.41
-0.39
-0.41
-0.41
-0.42
-0.46
-0.46
-0.46
-0.42
-0.44
-0.4
-0.4
-0.4
-0.4
-0.4
-0.4
-0.38
-0.38
-0.36
-0.34
-0.36
-0.36
-0.35
-0.33
-0.34
-0.32
-0.31
-0.31
-0.31
-0.32
-0.35
-0.35
-0.35
-0.38
-0.36
-0.35
-0.35
-0.36
-0.35
-0.35
-0.36
-0.36
-0.39
-0.35
-0.35
-0.42
-0.42
-0.42
-0.4
-0.41
-0.42
-0.42
-0.37
-0.35
-0.39
-0.41
-0.39
-0.42
-0.4
-0.41
-0.39
-0.38
-0.38
-0.38
-0.4
-0.4
-0.4
-0.4
-0.4
-0.4
-0.43
-0.4
-0.4
-0.42
-0.39
-0.41
-0.41
-0.41
-0.44
-0.42
-0.42
-0.48
-0.5
-0.5
-0.5
-0.5
-0.5
-0.45
-0.46
-0.43
-0.44
-0.43
-0.43
-0.4
-0.35
-0.37
-0.36
-0.3
-0.3
-0.32
-0.23
-0.23
-0.22
-0.22
-0.22
-0.18
-0.19
-0.19
-0.17
-0.17
-0.15
-0.12
-0.12
-0.12
-0.12
-0.15
-0.1
-0.1
-0.1
-0.1
-0.08
-0.06
-0.06
-0.08
-0.06
-0.02
-0.07
-0.07
-0.07
-0.06
-0.06
-0.09
-0.09
-0.1
-0.1
-0.1
-0.1
-0.11
-0.1
-0.11
-0.1
-0.13
-0.13
-0.13
-0.13
-0.13
-0.14
-0.13
-0.18
-0.18
-0.17
-0.17
-0.17
-0.15
-0.15
-0.15
-0.15
-0.15
-0.17
-0.13
-0.07
-0.04
-0.04
-0.04
-0.03
-0.07
-0.04
-0.03
-0.01
0.02
0.01
-0.02
-0.02
0.02
0.03
0.07
0.09
0.09
0.1
0.12
0.15
0.22
0.26
0.26
0.29
0.3
0.34
0.34
0.35
0.32
0.34
0.3
0.25
0.24
0.26
0.26
0.28
0.3
0.32
0.35
0.35
0.37
0.37
0.37
0.33
0.34
0.4
0.4
0.42
0.41
0.42
0.43
0.48
0.48
0.48
0.48
0.48
0.44
0.44
0.44
0.44
0.44
0.39
0.48
0.48
0.43
0.4
0.4
0.42
0.42
0.42
0.45
0.4
0.42
0.42
0.42
0.41
0.4
0.41
0.44
0.44
0.43
0.43
0.4
0.4
0.4
0.4
0.41
0.41
0.43
0.45
0.43
0.4
0.42
0.43
0.43
0.42
0.42
0.42
0.37
0.37
0.37
0.38
0.38
0.38
0.39
0.39
0.41
0.41
0.41
0.47
0.47
0.46
0.46
0.42
0.42
0.42
0.4
0.42
0.42
0.45
0.45
0.45
0.44
0.46
0.43
0.43
0.44
0.44
0.44
0.43
0.43
0.49
0.51
0.49
0.49
0.56
0.56
0.56
0.56
0.55
0.56
0.55
0.56
0.59
0.59
0.59
0.56
0.58
0.58
0.6
0.6
0.6
0.6
0.62
0.7
0.72
0.7
0.7
0.73
0.73
0.72
0.74
0.75
0.75
0.72
0.74
0.73
0.73
0.73
0.72
0.72
0.79
0.79
0.78
0.79
0.86
0.84
0.8
0.8
0.77
0.78
0.84
0.85
0.83
0.84
0.84
0.9
0.9
0.94
0.97
0.99
0.95
0.96
0.96
0.94
0.94
0.93
0.93
0.93
0.97
0.98
0.97
0.97
0.97
0.92
0.92
0.87
0.87
0.86
0.87
0.86
0.88
0.88
0.87
0.87
0.87
0.87
0.89
0.89
0.87
0.9
0.9
0.89
0.88
0.86
0.87
0.87
0.87
0.88
0.88
0.88
0.84
0.84
0.84
0.84
0.84
0.83
0.82
0.82
0.82
0.81
0.83
0.83
0.83
0.83
0.83
0.84
0.84
0.81
0.77
0.75
0.72
0.74
0.73
0.72
0.72
0.72
0.72
0.73
0.7
0.72
0.76
0.75
0.73
0.73
0.73
0.76
0.77
0.76
0.74
0.72
0.7
0.68
0.68
0.67
0.61
0.6
0.56
0.56
0.54
0.58
0.58
0.58
0.61
0.59
0.62
0.59
0.59
0.56
0.55
0.55
0.55
0.54
0.55
0.59
0.59
0.58
0.63
0.61
0.69
0.67
0.67
0.67
0.68
0.68
0.66
0.66
0.66
0.66
0.6
0.6
0.6
0.6
0.6
0.6
0.59
0.59
0.59
0.59
0.6
0.61
0.6
0.57
0.57
0.58
0.58
0.58
0.6
0.59
0.56
0.56
0.57
0.57
0.62
0.62
0.62
0.62
0.62
0.62
0.62
0.62
0.6
0.64
0.64
0.64
0.65
0.64
0.65
0.63
0.63
0.64
0.64
0.64
0.63
0.63
0.62
0.58
0.56
0.56
0.55
0.49
0.49
0.49
0.47
0.47
0.51
0.52
0.52
0.53
0.54
0.54
0.54
0.54
0.55
0.55
0.57
0.53
0.52
0.52
0.52
0.52
0.52
0.55
0.53
0.53
0.53
0.53
0.5
0.51
0.5
0.5
0.49
0.45
0.41
0.42
0.42
0.42
0.38
0.36
0.36
0.35
0.35
0.34
0.33
0.31
0.29
0.29
0.31
0.32
0.29
0.29
0.29
0.29
0.28
0.3
0.25
0.24
0.24
0.24
0.25
0.24
0.24
0.26
0.26
0.29
0.29
0.32
0.31
0.31
0.32
0.32
0.31
0.27
0.25
0.29
0.27
0.22
0.21
0.21
0.21
0.2
0.18
0.18
0.18
0.19
0.19
0.19
0.15
0.16
0.15
0.11
0.11
0.12
0.12
0.12
0.16
0.16
0.16
0.16
0.16
0.15
0.15
0.15
0.15
0.14
0.14
0.15
0.11
0.12
0.11
0.11
0.09
0.04
0.04
0.05
0.05
0.06
0.06
0.04
0.04
0.04
0.04
0.08
0.08
0.08
0.08
0.08
0.1
0.09
0.09
0.09
0.09
0.08
0.08
0.07
0.07
0.07
0.07
0.09
0.11
0.11
0.11
0.14
0.1
0.11
0.12
0.12
0.12
0.13
0.15
0.15
0.13
0.14
0.13
0.13
0.11
0.1
0.1
0.1
0.1
0.1
0.1
0.1
0.1
0.11
0.11
0.11
0.1
0.13
0.13
0.14
0.14
0.14
0.16
0.13
0.14
0.06
0.06
0.08
0.08
0.08
0.11
0.12
0.12
0.1
0.1
0.08
0.08
0.08
0.08
0.08
0.07
0.07
0.06
0.06
0.06
0.07
0.07
0.07
0.11
0.12
0.12
0.12
0.12
0.12
0.12
0.13
0.14
0.12
0.12
0.12
0.12
0.13
0.1
0.1
0.08
0.08
0.08
0.09
0.07
0.07
0.06
0.09
0.09
0.11
0.11
0.11
0.11
0.12
0.11
0.11
0.12
0.14
0.14
0.11
0.08
0.06
0.08
0.06
0.08
0.07
0.07
0.07
0.07
0.11
0.11
0.1
0.1
0.1
0.1
0.08
0.08
0.08
0.08
0.09
0.09
0.08
0.08
0.04
0.07
0.04
0.04
0.04
0.01
0.01
0.01
0.01
0.05
0.05
0.05
0.04
0.01
0
-0.02
-0.02
-0.01
-0.02
-0.02
-0.05
-0.04
-0.04
0.01
0.01
-0.04
-0.09
-0.09
-0.09
-0.09
-0.1
-0.1
-0.11
-0.11
-0.1
-0.14
-0.14
-0.13
-0.13
-0.14
-0.14
-0.14
-0.14
-0.13
-0.13
-0.13
-0.13
-0.12
-0.12
-0.12
-0.1
-0.1
-0.09
-0.09
-0.1
-0.11
-0.11
-0.13
-0.13
-0.13
-0.11
-0.1
-0.1
-0.1
-0.1
-0.1
-0.09
-0.1
-0.1
-0.08
-0.07
-0.05
-0.04
-0.04
-0.04
-0.04
-0.03
-0.02
0.01
0.02
0.02
0.01
0.01
0.01
0.01
0.01
0.01
0.01
0.02
0.03
0.02
0.02
-0.02
-0.02
-0.07
-0.07
-0.07
-0.05
-0.05
-0.06
-0.05
-0.06
-0.08
-0.08
-0.08
-0.03
-0.03
-0.04
-0.04
-0.04
-0.04
-0.03
-0.04
-0.01
-0.01
-0.01
0.01
0.01
-0.02
-0.04
-0.07
-0.1
-0.09
-0.09
-0.08
-0.08
-0.06
-0.07
-0.07
-0.06
-0.06
-0.12
-0.12
-0.14
-0.14
-0.09
-0.09
-0.1
-0.1
-0.06
-0.05
-0.06
-0.08
-0.08
-0.08
-0.08
-0.13
-0.11
-0.12
-0.14
-0.14
-0.14
-0.12
-0.11
-0.12
-0.12
-0.13
-0.16
-0.16
-0.16
-0.15
-0.17
-0.19
-0.19
-0.23
-0.23
-0.27
-0.25
-0.25
-0.21
-0.2
-0.21
-0.21
-0.22
-0.21
-0.21
-0.23
-0.23
-0.23
-0.23
-0.23
-0.22
-0.22
-0.25
-0.25
-0.25
-0.25
-0.25
-0.27
-0.27
-0.27
-0.27
-0.27
-0.28
-0.27
-0.27
-0.27
-0.27
-0.27
-0.28
-0.32
-0.32
-0.32
-0.32
-0.32
-0.29
-0.29
-0.29
-0.29
-0.28
-0.28
-0.3
-0.3
-0.28
-0.27
-0.28
-0.28
-0.29
-0.28
-0.29
-0.3
-0.3
-0.3
-0.3
-0.31
-0.31
-0.31
-0.28
-0.25
-0.31
-0.31
-0.29
-0.29
-0.29
-0.29
-0.3
-0.31
-0.33
-0.33
-0.33
-0.33
-0.33
-0.32
-0.33
-0.31
-0.27
-0.29
-0.29
-0.3
-0.3
-0.3
-0.25
-0.29
-0.27
-0.27
-0.26
-0.26
-0.26
-0.29
-0.29
-0.31
-0.34
-0.34
-0.34
-0.31
-0.3
-0.31
-0.31
-0.31
-0.33
-0.29
-0.29
-0.29
-0.28
-0.28
-0.28
-0.21
-0.15
-0.15
-0.15
-0.15
-0.14
-0.14
-0.14
-0.14
-0.16
-0.13
-0.12
-0.13
-0.11
-0.11
-0.11
-0.11
-0.1
-0.09
-0.09
-0.09
-0.09
-0.11
-0.11
-0.14
-0.14
-0.14
-0.17
-0.17
-0.18
-0.18
-0.18
-0.18
-0.17
-0.17
-0.19
-0.16
-0.16
-0.18
-0.18
-0.18
-0.19
-0.19
-0.19
-0.21
-0.21
-0.2
-0.24
-0.24
-0.24
-0.23
-0.24
-0.24
-0.24
-0.21
-0.21
-0.2
-0.2
-0.2
-0.2
-0.2
-0.21
-0.24
-0.21
-0.21
-0.17
-0.17
-0.16
-0.16
-0.11
-0.12
-0.11
-0.17
-0.17
-0.17
-0.16
-0.13
-0.1
-0.07
-0.03
-0.01
0
0
0
0
0
0
0.01
-0.02
-0.02
-0.02
-0.03
-0.03
-0.03
-0.03
0.01
0
0.02
0.02
0.02
0
0.01
0.02
0.01
0.01
0.01
0.01
0.01
0.04
0.04
0.04
0.04
0.04
0.03
0.02
-0.01
-0.01
0
0
0
0.04
0.04
0.04
0.04
0.07
0.07
0.05
-0.02
-0.04
-0.03
-0.03
-0.03
0
0
0
0
0.01
0.04
0.07
0.07
0.07
0.09
0.08
0.08
0.08
0.07
0.07
0.09
0.09
0.09
0.08
0.09
0.09
0.09
0.09
0.09
0.09
0.1
0.09
0.09
0.1
0.1
0.1
0.1
0.11
0.1
0.1
0.1
0.11
0.09
0.09
0.09
0.09
0.09
0.08
0.1
0.1
0.1
0.1
0.1
0.09
0.09
0.09
0.09
0.09
0.1
0.12
0.1
0.1
0.1
0.07
0.06
0.07
0.06
0.07
0.07
0.05
0.05
0.05
0.05
0.05
0.05
0.05
0.04
0.1
0.11
0.11
0.12
0.11
0.12
0.16
0.17
0.18
0.2
0.21
0.19
0.21
0.21
0.22
0.22
0.19
0.19
0.19
0.19
0.19
0.19
0.19
0.19
0.19
0.18
0.22
0.21
0.21
0.21
0.2
0.15
0.14
0.14
0.14
0.14
0.14
0.07
0.08
0.07
0.08
0.08
0.06
0.06
0.05
0.05
0.05
0.05
0.04
0.04
0.04
0.04
0.04
0.04
0.02
0.04
0.03
0.03
0.02
0.02
0.02
0.02
0.01
0.01
0
-0.02
-0.02
-0.02
-0.02
-0.02
-0.01
-0.01
-0.01
-0.02
0.02
0.01
0.02
0
0
0
0
-0.01
-0.03
-0.05
-0.05
-0.03
-0.03
-0.04
-0.04
-0.03
-0.02
0.01
0.01
0
-0.04
-0.04
-0.05
-0.06
-0.06
-0.05
-0.05
-0.05
-0.05
-0.05
-0.05
-0.05
-0.05
-0.06
-0.04
-0.04
-0.04
-0.04
-0.04
-0.03
-0.03
-0.03
-0.03
0.01
0
0.07
0.05
0.04
0.03
-0.01
-0.01
-0.02
-0.07
-0.07
-0.09
-0.09
-0.09
-0.08
-0.08
-0.07
-0.07
-0.07
-0.07
-0.07
-0.06
-0.07
-0.07
-0.08
-0.07
-0.05
-0.07
-0.07
-0.07
-0.07
-0.07
-0.08
-0.08
-0.1
-0.1
-0.1
-0.1
-0.11
-0.11
-0.14
-0.12
-0.11
-0.11
-0.11
-0.1
-0.11
-0.11
-0.11
-0.13
-0.18
-0.18
-0.17
-0.17
-0.19
-0.19
-0.17
-0.11
-0.11
-0.09
-0.13
-0.12
-0.12
-0.12
-0.12
-0.15
-0.15
-0.15
-0.14
-0.14
-0.14
-0.13
-0.13
-0.11
-0.12
-0.11
-0.08
-0.08
-0.09
-0.09
-0.08
-0.06
-0.06
-0.07
-0.07
-0.07
-0.08
-0.05
-0.08
-0.08
-0.09
-0.09
-0.09
-0.08
-0.08
-0.08
-0.09
-0.08
-0.09
-0.08
-0.08
-0.08
-0.08
-0.08
-0.08
-0.07
-0.07
-0.07
-0.07
-0.06
-0.06
-0.06
-0.06
-0.06
-0.07
-0.07
-0.11
-0.11
-0.09
-0.1
-0.1
-0.09
-0.08
-0.08
-0.07
-0.06
-0.04
-0.06
-0.08
-0.08
-0.08
-0.08
-0.11
-0.13
-0.17
-0.22
-0.21
-0.22
-0.23
-0.26
-0.26
-0.27
-0.27
-0.28
-0.28
-0.26
-0.26
-0.28
-0.28
-0.28
-0.28
-0.27
-0.28
-0.28
-0.28
-0.28
-0.27
-0.27
-0.27
-0.27
-0.27
-0.26
-0.26
-0.27
-0.22
-0.16
-0.15
-0.14
-0.14
-0.14
-0.14
-0.06
-0.1
-0.09
-0.11
-0.11
-0.1
-0.09
-0.09
-0.09
-0.09
-0.09
-0.1
-0.09
-0.09
-0.09
-0.09
-0.09
-0.07
-0.08
-0.08
-0.09
-0.09
-0.09
-0.09
-0.09
-0.08
-0.08
-0.08
-0.11
-0.11
-0.11
-0.12
-0.1
-0.1
-0.1
-0.1
-0.13
-0.12
-0.12
-0.1
-0.1
-0.06
-0.07
-0.06
-0.06
-0.06
-0.06
-0.05
-0.05
-0.07
-0.07
-0.07
-0.08
-0.09
-0.15
-0.15
-0.15
-0.15
-0.15
-0.16
-0.15
-0.14
-0.15
-0.15
-0.15
-0.15
-0.15
-0.15
-0.15
-0.15
-0.15
-0.12
-0.1
-0.1
-0.11
-0.11
-0.11
-0.11
-0.11
-0.11
-0.13
-0.13
-0.13
-0.11
-0.11
-0.12
-0.14
-0.14
-0.14
-0.14
-0.14
-0.14
-0.14
-0.14
-0.14
-0.14
-0.16
-0.16
-0.16
-0.16
-0.16
-0.2
-0.2
-0.2
-0.19
-0.2
-0.21
-0.2
-0.2
-0.2
-0.2
-0.2
-0.2
-0.2
-0.22
-0.23
-0.21
-0.18
-0.18
-0.19
-0.2
-0.18
-0.19
-0.19
-0.2
-0.18
-0.19
-0.19
-0.18
-0.12
-0.12
-0.13
-0.12
-0.11
-0.1
-0.1
-0.1
-0.1
-0.1
-0.1
-0.09
-0.1
-0.1
-0.06
-0.06
-0.06
-0.06
-0.06
-0.07
-0.11
-0.11
-0.11
-0.11
-0.14
-0.15
-0.18
-0.18
-0.18
-0.19
-0.2
-0.2
-0.17
-0.17
-0.17
-0.21
-0.21
-0.21
-0.2
-0.16
-0.16
-0.16
-0.17
-0.17
-0.18
-0.18
-0.18
-0.18
-0.18
-0.19
-0.19
-0.19
-0.19
-0.19
-0.22
-0.22
-0.22
-0.22
-0.22
-0.22
-0.22
-0.21
-0.22
-0.22
-0.21
-0.22
-0.22
-0.21
-0.21
-0.22
-0.19
-0.19
-0.19
-0.18
-0.2
-0.21
-0.2
-0.18
-0.17
-0.17
-0.17
-0.15
-0.15
-0.14
-0.12
-0.11
-0.07
-0.06
-0.06
-0.06
-0.06
-0.06
-0.06
-0.06
-0.06
-0.06
-0.04
-0.07
-0.07
-0.07
-0.07
-0.07
-0.07
-0.08
-0.08
-0.08
-0.08
-0.08
-0.08
-0.08
-0.08
-0.08
-0.08
-0.08
-0.07
-0.07
-0.07
-0.08
-0.13
-0.13
-0.13
-0.14
-0.14
-0.1
-0.1
-0.06
-0.06
-0.08
-0.1
-0.1
-0.1
-0.1
-0.09
-0.09
-0.09
-0.09
-0.09
-0.09
-0.09
-0.09
-0.13
-0.12
-0.12
-0.12
-0.12
-0.11
-0.14
-0.14
-0.14
-0.14
-0.1
-0.12
-0.12
-0.12
-0.12
-0.12
-0.12
-0.12
-0.1
-0.1
-0.11
-0.11
-0.16
-0.15
-0.13
-0.1
-0.1
-0.1
-0.1
-0.11
-0.12
-0.1
-0.1
-0.14
-0.1
-0.1
-0.13
-0.13
-0.13
-0.13
-0.15
-0.15
-0.15
-0.15
-0.17
-0.17
-0.16
-0.17
-0.25
-0.26
-0.26
-0.26
-0.25
-0.27
-0.31
-0.31
-0.31
-0.31
-0.31
-0.3
-0.3
-0.29
-0.3
-0.3
-0.3
-0.3
-0.3
-0.31
-0.31
-0.31
-0.31
-0.31
-0.32
-0.32
-0.32
-0.32
-0.32
-0.31
-0.31
-0.31
-0.3
-0.3
-0.32
-0.29
-0.29
-0.32
-0.33
-0.33
-0.31
-0.32
-0.32
-0.31
-0.31
-0.31
-0.31
-0.3
-0.25
-0.28
-0.28
-0.26
-0.25
-0.31
-0.31
-0.31
-0.3
-0.3
-0.33
-0.38
-0.38
-0.39
-0.41
-0.41
-0.41
-0.41
-0.42
-0.43
-0.43
-0.44
-0.45
-0.47
-0.46
-0.46
-0.46
-0.46
-0.46
-0.45
-0.44
-0.45
-0.45
-0.41
-0.36
-0.36
-0.37
-0.37
-0.37
-0.34
-0.33
-0.34
-0.35
-0.35
-0.37
-0.33
-0.33
-0.35
-0.35
-0.35
-0.32
-0.3
-0.31
-0.32
-0.31
-0.34
-0.35
-0.34
-0.34
-0.34
-0.36
-0.36
-0.37
-0.38
-0.34
-0.34
-0.34
-0.31
-0.35
-0.34
-0.34
-0.36
-0.35
-0.35
-0.34
-0.32
-0.34
-0.34
-0.34
-0.35
-0.34
-0.35
-0.35
-0.35
-0.36
-0.36
-0.35
-0.37
-0.35
-0.36
-0.37
-0.36
-0.35
-0.36
-0.35
-0.35
-0.37
-0.37
-0.37
-0.37
-0.37
-0.37
-0.38
-0.38
-0.38
-0.42
-0.42
-0.44
-0.44
-0.43
-0.45
-0.45
-0.44
-0.43
-0.43
-0.42
-0.42
-0.42
-0.41
-0.41
-0.41
-0.41
-0.41
-0.41
-0.41
-0.41
-0.41
-0.41
-0.41
-0.41
-0.36
-0.36
-0.36
-0.39
-0.39
-0.35
-0.35
-0.35
-0.35
-0.34
-0.32
-0.31
-0.33
-0.3
-0.28
-0.28
-0.28
-0.28
-0.28
-0.28
-0.28
-0.26
-0.26
-0.29
-0.29
-0.32
-0.31
-0.32
-0.28
-0.28
-0.3
-0.29
-0.26
-0.26
-0.26
-0.26
-0.26
-0.26
-0.26
-0.27
-0.26
-0.24
-0.24
-0.24
-0.24
-0.22
-0.22
-0.17
-0.14
-0.19
-0.22
-0.21
-0.2
-0.21
-0.21
-0.18
-0.18
-0.18
-0.16
-0.16
-0.14
-0.1
-0.1
-0.1
-0.1
-0.1
-0.07
-0.07
-0.08
-0.08
-0.08
-0.07
-0.08
0.01
0.01
0.01
0.01
0.01
0.01
0.05
0.05
0.06
0.07
0.05
0.05
-0.01
-0.01
0
0.03
0.03
0.03
0.03
0.04
0.02
0.02
0.05
0.05
0.05
0.07
0.07
0.07
0.06
0.06
0.06
0.08
0.08
0.12
0.11
0.1
0.1
0.07
0.06
0.06
0.04
0.04
0.04
0.01
0.01
0.02
0.01
0.01
0.01
0.02
0.01
-0.02
-0.01
0.01
0
-0.01
-0.01
-0.01
0.03
0.11
0.15
0.17
0.17
0.17
0.17
0.18
0.19
0.19
0.19
0.16
0.17
0.18
0.18
0.17
0.17
0.15
0.19
0.19
0.2
0.2
0.21
0.19
0.16
0.17
0.17
0.14
0.14
0.13
0.13
0.15
0.15
0.15
0.17
0.15
0.15
0.15
0.15
0.15
0.12
0.12
0.13
0.13
0.13
0.15
0.15
0.14
0.16
0.16
0.18
0.19
0.21
0.16
0.16
0.16
0.15
0.16
0.18
0.16
0.16
0.18
0.17
0.17
0.17
0.15
0.07
0.07
0.07
0.07
0.08
0.08
0.08
0.08
0.08
0.05
0.03
0.06
0.04
0.04
0.04
0.04
0.03
0.04
0.03
0.03
0.05
0.05
0.05
0.05
0.05
0.07
0.05
0.05
0.09
0.12
0.12
0.12
0.12
0.12
0.12
0.12
0.09
0.08
0.07
0.06
0.06
0.06
0.06
0.07
0.07
0.07
0.05
0.05
0.06
0.06
0.1
0.07
0.08
0.09
0.09
0.11
0.12
0.15
0.15
0.1
0.1
0.13
0.12
0.12
0.12
0.14
0.16
0.13
0.12
0.12
0.12
0.12
0.12
0.13
0.15
0.15
0.15
0.18
0.18
0.18
0.17
0.18
0.16
0.16
0.15
0.13
0.12
0.12
0.14
0.13
0.13
0.14
0.14
0.15
0.14
0.13
0.14
0.14
0.13
0.13
0.13
0.14
0.15
0.16
0.2
0.19
0.18
0.18
0.18
0.18
0.18
0.18
0.2
0.13
0.13
0.14
0.14
0.13
0.13
0.13
0.12
0.12
0.15
0.1
0.1
0.08
0.1
0.09
0.08
0.07
0.09
0.09
0.09
0.06
0.05
0.09
0.08
0.08
0.12
0.16
0.17
0.16
0.14
0.13
0.12
0.12
0.16
0.16
0.19
0.18
0.18
0.17
0.17
0.16
0.15
0.15
0.15
0.08
0.07
0.06
0.06
0.06
0.07
0.07
0.09
0.1
0.11
0.1
0.09
0.1
0.09
0.09
0.09
0.1
0.09
0.08
0.08
0.08
0.1
0.11
0.13
0.13
0.14
0.14
0.13
0.15
0.11
0.11
0.09
0.06
0.06
0.05
0.01
0.01
0
0.02
-0.05
-0.05
-0.04
-0.01
-0.02
-0.02
-0.01
-0.05
-0.06
-0.06
-0.06
-0.09
-0.09
-0.09
-0.08
-0.07
-0.03
-0.03
0
0.02
0.01
0
0
-0.02
-0.02
-0.04
-0.04
-0.04
-0.03
0.02
0.02
0.03
0.05
0.04
0.03
0.03
0.01
0.01
0.01
0.01
0.01
0.04
0.04
0.04
0.04
0.03
0.04
0.03
0.05
0.05
0.05
0.05
0.04
0.04
0.09
0.14
0.13
0.12
0.12
0.12
0.1
0.09
0.09
0.12
0.16
0.17
0.17
0.17
0.19
0.18
0.16
0.15
0.16
0.16
0.16
0.17
0.18
0.18
0.17
0.16
0.16
0.17
0.17
0.16
0.16
0.14
0.15
0.15
0.15
0.15
0.15
0.14
0.15
0.15
0.1
0.1
0.1
0.12
0.1
0.09
0.1
0.12
0.08
0.08
0.05
0.07
0.06
0.05
0.01
0.02
0.06
0.05
0.05
0.05
0.05
0.03
0.02
0.02
0.02
0.02
0.01
0.01
0.01
-0.01
-0.01
-0.03
-0.03
-0.03
-0.04
-0.04
0
0.04
0.04
0.02
0.02
0.03
0.01
0.02
-0.03
-0.03
-0.03
-0.05
-0.06
-0.05
-0.07
-0.07
-0.07
-0.11
-0.11
-0.11
-0.12
-0.12
-0.13
-0.13
-0.12
-0.11
-0.1
-0.08
-0.08
-0.11
-0.13
-0.1
-0.07
-0.05
-0.09
-0.03
-0.02
-0.01
0.01
-0.03
-0.05
-0.05
-0.09
-0.1
-0.08
-0.07
-0.05
-0.04
0.02
0.02
-0.02
0.01
0.02
0
-0.02
-0.03
-0.02
-0.03
-0.01
0
0
0
0.02
0.02
-0.02
0.02
0.03
0.02
-0.01
0
0
0.01
0
-0.02
-0.02
-0.02
-0.06
-0.08
-0.05
-0.05
-0.09
-0.11
-0.09
-0.07
-0.04
-0.02
-0.03
-0.03
-0.01
-0.01
-0.01
-0.01
0
0
-0.04
-0.01
0
0.03
0.02
0.06
0.07
0.06
0.07
0.06
0.09
0.07
0.07
0.07
0.07
0.09
0.07
0.07
0.07
0.05
0.03
0.04
0.08
0.08
0.08
0.08
0.1
0.16
0.19
0.18
0.15
0.17
0.14
0.15
0.17
0.18
0.18
0.23
0.23
0.24
0.24
0.22
0.22
0.2
0.2
0.17
0.17
0.13
0.17
0.18
0.19
0.2
0.19
0.2
0.17
0.13
0.11
0.09
0.08
0.05
0.05
0.05
0.09
0.09
0.1
0.11
0.1
0.1
0.04
0.03
0.04
0.04
0.06
0.06
0.08
0.06
0.03
0.03
0.04
0.03
0.03
0.01
0.02
0.02
0.03
0.03
0.01
0
0.01
0.04
0.04
0.08
0.1
0.13
0.12
0.09
0.11
0.12
0.12
0.08
0.08
0.07
0.08
0.06
0.03
0.03
0.06
0.08
0.08
0.08
0.08
0.09
0.08
0.09
0.13
0.12
0.12
0.12
0.09
0.1
0.2
0.18
0.18
0.18
0.17
0.2
0.22
0.18
0.18
0.25
0.25
0.25
0.28
0.3
0.22
0.23
0.22
0.23
0.2
0.21
0.23
0.18
0.18
0.18
0.18
0.19
0.21
0.21
0.21
0.22
0.27
0.3
0.3
0.3
0.3
0.34
0.35
0.29
0.24
0.25
0.26
0.22
0.17
0.18
0.2
0.29
0.26
0.27
0.3
0.29
0.29
0.29
0.29
0.29
0.26
0.27
0.28
0.24
0.28
0.23
0.22
0.21
0.1
0.04
0.04
0.07
0.13
0.15
0.15
0.16
0.13
0.18
0.13
0.13
0.12
0.15
0.18
0.16
0.1
0.17
0.17
0.17
0.15
0.14
0.18
0.18
0.2
0.2
0.18
0.15
0.17
0.17
0.14
0.17
0.16
0.15
0.15
0.14
0.15
0.17
0.27
0.24
0.21
0.23
0.23
0.26
0.29
0.28
0.28
0.29
0.34
0.34
0.4
0.39
0.39
0.4
0.42
0.45
0.45
0.44
0.39
0.37
0.36
0.31
0.31
0.27
0.27
0.26
0.25
0.21
0.25
0.25
0.24
0.21
0.22
0.23
0.24
0.24
0.25
0.24
0.19
0.17
0.15
0.15
0.15
0.15
0.16
0.17
0.17
0.18
0.21
0.25
0.26
0.25
0.26
0.26
0.26
0.26
0.27
0.21
0.17
0.19
0.18
0.2
0.15
0.15
0.14
0.14
0.14
0.14
0.13
0.13
0.13
0.13
0.14
0.14
0.16
0.15
0.16
0.13
0.14
0.14
0.11
0.13
0.1
0.1
0.15
0.17
0.18
0.18
0.24
0.22
0.22
0.22
0.21
0.21
0.2
0.18
0.18
0.22
0.21
0.22
0.23
0.22
0.21
0.23
0.25
0.29
0.28
0.29
0.3
0.29
0.3
0.3
0.3
0.29
0.36
0.34
0.33
0.34
0.29
0.29
0.27
0.27
0.24
0.24
0.22
0.22
0.27
0.32
0.3
0.3
0.32
0.3
0.31
0.37
0.32
0.3
0.29
0.27
0.26
0.26
0.24
0.25
0.25
0.23
0.21
0.21
0.23
0.23
0.2
0.23
0.24
0.24
0.27
0.27
0.26
0.24
0.28
0.28
0.27
0.27
0.27
0.26
0.23
0.35
0.35
0.35
0.31
0.3
0.3
0.29
0.31
0.34
0.3
0.27
0.26
0.21
0.2
0.2
0.2
0.18
0.24
0.24
0.27
0.24
0.19
0.2
0.18
0.21
0.2
0.19
0.2
0.22
0.21
0.2
0.2
0.24
0.23
0.21
0.18
0.17
0.14
0.14
0.14
0.17
0.19
0.17
0.11
0.08
0.12
0.13
0.14
0.18
0.18
0.14
0.12
0.11
0.11
0.1
0.06
0.04
0.04
0.02
0.02
0.02
-0.02
0
0.03
0.08
0.05
0.08
0.09
0.07
0.08
0.07
0.08
0.08
0.08
0.09
0.09
0.03
0.03
-0.02
-0.03
-0.02
-0.03
-0.03
-0.03
-0.03
-0.05
-0.05
-0.06
-0.05
-0.08
-0.07
-0.12
-0.14
-0.14
-0.14
-0.15
-0.2
-0.2
-0.2
-0.19
-0.19
-0.16
-0.18
-0.18
-0.22
-0.22
-0.2
-0.2
-0.14
-0.14
-0.1
-0.1
-0.1
-0.11
-0.1
-0.1
-0.12
-0.12
-0.08
-0.07
-0.07
-0.07
-0.07
-0.07
-0.08
-0.11
-0.11
-0.09
-0.08
-0.1
-0.1
-0.14
-0.13
-0.12
-0.13
-0.14
-0.15
-0.16
-0.15
-0.15
-0.16
-0.17
-0.16
-0.16
-0.17
-0.17
-0.1
-0.1
-0.1
-0.1
-0.09
-0.1
-0.1
-0.1
-0.08
-0.08
-0.05
-0.05
-0.05
-0.02
-0.04
-0.04
-0.04
0
-0.01
-0.02
-0.03
-0.03
-0.01
0.01
0
-0.03
-0.02
-0.07
-0.06
-0.1
-0.1
-0.09
-0.09
-0.09
-0.09
-0.09
-0.09
-0.09
-0.09
-0.1
-0.11
-0.13
-0.13
-0.13
-0.13
-0.13
-0.14
-0.14
-0.15
-0.17
-0.21
-0.21
-0.21
-0.23
-0.23
-0.22
-0.23
-0.23
-0.23
-0.24
-0.24
-0.22
-0.21
-0.19
-0.18
-0.17
-0.17
-0.17
-0.21
-0.19
-0.19
-0.17
-0.17
-0.16
-0.2
-0.17
-0.16
-0.15
-0.21
-0.16
-0.17
-0.13
-0.14
-0.12
-0.12
-0.12
-0.08
-0.07
-0.05
-0.05
-0.07
-0.09
-0.06
-0.06
-0.08
-0.08
-0.08
-0.08
-0.08
-0.05
-0.05
-0.05
-0.05
-0.02
0.01
0.05
0.06
0.04
0.03
0.03
0.03
0.01
0.02
0
0.03
0.04
0.04
0.06
0.06
0.06
0.06
0.06
0.06
0.06
0.09
0.07
0.11
0.14
0.13
0.13
0.14
0.14
0.14
0.15
0.15
0.13
0.08
0.08
0.07
0.08
0.11
0.12
0.12
0.11
0.11
0.11
0.12
0.13
0.14
0.14
0.13
0.13
0.13
0.13
0.14
0.14
0.14
0.14
0.14
0.14
0.14
0.16
0.16
0.16
0.15
0.15
0.24
0.22
0.22
0.22
0.22
0.22
0.22
0.19
0.19
0.19
0.22
0.22
0.22
0.22
0.22
0.27
0.27
0.27
0.27
0.29
0.29
0.29
0.29
0.29
0.27
0.28
0.26
0.26
0.26
0.25
0.29
0.29
0.29
0.28
0.28
0.28
0.28
0.29
0.29
0.29
0.29
0.29
0.29
0.32
0.32
0.31
0.31
0.31
0.31
0.31
0.32
0.32
0.32
0.32
0.34
0.35
0.35
0.31
0.31
0.3
0.3
0.27
0.27
0.27
0.29
0.31
0.31
0.3
0.29
0.29
0.29
0.28
0.29
0.29
0.29
0.31
0.31
0.31
0.31
0.31
0.31
0.32
0.32
0.32
0.33
0.33
0.36
0.36
0.38
0.37
0.37
0.37
0.35
0.35
0.35
0.34
0.33
0.33
0.32
0.32
0.34
0.34
0.37
0.38
0.39
0.39
0.4
0.4
0.4
0.41
0.41
0.4
0.4
0.39
0.39
0.39
0.38
0.38
0.38
0.38
0.39
0.39
0.39
0.38
0.38
0.4
0.41
0.4
0.4
0.4
0.4
0.4
0.4
0.42
0.42
0.42
0.4
0.4
0.34
0.34
0.34
0.34
0.34
0.34
0.34
0.37
0.34
0.35
0.37
0.37
0.37
0.37
0.37
0.37
0.36
0.38
0.34
0.34
0.34
0.41
0.41
0.4
0.45
0.41
0.42
0.42
0.42
0.42
0.4
0.39
0.39
0.39
0.4
0.38
0.38
0.38
0.34
0.34
0.36
0.36
0.36
0.36
0.38
0.36
0.35
0.35
0.35
0.35
0.35
0.31
0.32
0.31
0.31
0.31
0.31
0.31
0.33
0.32
0.32
0.32
0.31
0.31
0.31
0.31
0.31
0.31
0.31
0.31
0.31
0.31
0.33
0.3
0.3
0.28
0.27
0.28
0.27
0.27
0.27
0.27
0.25
0.28
0.25
0.24
0.24
0.24
0.24
0.24
0.24
0.24
0.25
0.25
0.2
0.21
0.23
0.23
0.23
0.23
0.23
0.22
0.22
0.23
0.2
0.2
0.19
0.19
0.18
0.18
0.19
0.21
0.21
0.19
0.21
0.21
0.21
0.21
0.21
0.21
0.25
0.27
0.27
0.24
0.24
0.24
0.26
0.26
0.25
0.26
0.26
0.27
0.27
0.27
0.27
0.26
0.28
0.28
0.31
0.28
0.28
0.28
0.28
0.28
0.29
0.29
0.29
0.29
0.3
0.31
0.31
0.31
0.31
0.28
0.28
0.31
0.32
0.32
0.32
0.34
0.34
0.34
0.34
0.33
0.33
0.33
0.33
0.33
0.34
0.34
0.34
0.34
0.34
0.34
0.37
0.37
0.37
0.37
0.34
0.35
0.35
0.36
0.36
0.36
0.36
0.34
0.34
0.34
0.3
0.3
0.3
0.3
0.3
0.29
0.29
0.3
0.31
0.29
0.28
0.27
0.25
0.25
0.25
0.25
0.24
0.23
0.23
0.24
0.24
0.24
0.26
0.26
0.26
0.22
0.21
0.2
0.2
0.19
0.19
0.19
0.19
0.19
0.19
0.2
0.2
0.2
0.2
0.2
0.18
0.18
0.19
0.17
0.17
0.16
0.16
0.17
0.17
0.17
0.16
0.14
0.15
0.15
0.16
0.16
0.17
0.23
0.23
0.23
0.23
0.22
0.22
0.21
0.21
0.21
0.21
0.21
0.21
0.19
0.17
0.17
0.17
0.15
0.11
0.12
0.12
0.12
0.13
0.12
0.1
0.08
0.08
0.08
0.09
0.09
0.05
0.05
0.03
0.02
0.02
0.02
0.03
0.05
0.06
0.07
0.08
0.09
0.09
0.09
0.09
0.09
0.06
0.06
0.06
0.06
0.06
0.06
0.05
0.05
0.04
0.03
0.03
-0.01
0
0
0
0.01
0.01
0.01
0.01
0
0
0.01
-0.03
-0.03
-0.03
-0.03
-0.03
-0.03
-0.03
-0.01
-0.01
0.01
-0.01
-0.01
0.02
-0.03
0
0
-0.01
0.01
0.02
0.02
0.05
0.06
0.06
0.1
0.11
0.11
0.1
0.1
0.12
0.13
0.12
0.1
0.1
0.15
0.12
0.12
0.12
0.12
0.11
0.11
0.12
0.15
0.14
0.14
0.14
0.14
0.14
0.14
0.16
0.11
0.09
0.09
0.09
0.11
0.11
0.08
0.1
0.08
0.08
0.08
0.05
0.05
0.05
0.05
0.05
0.02
0.02
0.03
0.03
0.03
0.02
0.02
0.02
0.02
0.02
0.02
-0.01
-0.04
-0.02
-0.02
-0.01
0
0.01
0.01
0.03
0.06
0.06
0.04
0.04
0.05
0.05
0.07
0.05
0.06
0.06
0.02
0.02
0.04
0.02
0.02
0.02
0.02
0.04
0.04
0.04
0.04
0.04
0.02
0.02
0
0.01
0.01
0.01
0.01
0.01
0.01
0.01
0.01
0
0.01
0.02
0.02
0.02
0.04
0.04
0.04
0.04
0.08
0.08
0.09
0.09
0.09
0.09
0.09
0.09
0.1
0.09
0.09
0.09
0.1
0.1
0.1
0.1
0.13
0.14
0.15
0.17
0.17
0.16
0.15
0.15
0.15
0.17
0.17
0.17
0.17
0.17
0.17
0.17
0.16
0.16
0.15
0.14
0.13
0.14
0.14
0.14
0.15
0.13
0.14
0.16
0.16
0.16
0.16
0.15
0.15
0.16
0.17
0.17
0.16
0.16
0.15
0.15
0.14
0.11
0.11
0.12
0.1
0.14
0.14
0.13
0.13
0.13
0.13
0.13
0.13
0.15
0.15
0.15
0.15
0.15
0.19
0.18
0.18
0.2
0.19
0.19
0.2
0.22
0.22
0.22
0.22
0.23
0.27
0.28
0.32
0.32
0.32
0.34
0.28
0.24
0.23
0.23
0.22
0.18
0.16
0.11
0.11
0.11
0.13
0.13
0.14
0.14
0.14
0.14
0.14
0.11
0.13
0.14
0.14
0.2
0.2
0.2
0.19
0.17
0.18
0.18
0.18
0.19
0.19
0.19
0.23
0.24
0.26
0.26
0.27
0.26
0.26
0.26
0.25
0.24
0.23
0.23
0.3
0.3
0.3
0.32
0.32
0.3
0.28
0.28
0.25
0.26
0.28
0.23
0.22
0.22
0.22
0.26
0.26
0.21
0.22
0.22
0.22
0.21
0.21
0.22
0.24
0.26
0.26
0.25
0.22
0.2
0.2
0.2
0.2
0.2
0.23
0.23
0.22
0.22
0.23
0.23
0.23
0.21
0.21
0.24
0.25
0.25
0.25
0.25
0.25
0.25
0.25
0.28
0.26
0.26
0.26
0.26
0.26
0.26
0.26
0.26
0.26
0.26
0.26
0.26
0.29
0.26
0.27
0.27
0.22
0.22
0.2
0.19
0.19
0.19
0.19
0.19
0.2
0.21
0.2
0.18
0.18
0.17
0.18
0.18
0.18
0.16
0.16
0.16
0.15
0.15
0.13
0.13
0.14
0.14
0.14
0.14
0.14
0.13
0.13
0.13
0.13
0.16
0.16
0.1
0.1
0.1
0.1
0.09
0.09
0.09
0.09
0.09
0.09
0.09
0.09
0.09
0.08
0.07
0.07
0.07
0.07
0.07
0.05
0.05
0.01
0.02
0.01
0.02
0.01
0.02
0.02
0.01
0.01
0
-0.02
-0.01
0
-0.01
-0.01
-0.01
-0.01
-0.01
-0.01
0.01
0.03
0.03
0.03
0.06
0.07
0.08
0.07
0.06
0.06
0.05
0.05
0.05
0.05
0.05
0.06
0.06
0.07
0.06
0.06
0.06
0.04
0.04
0.04
0.04
0.04
0.04
0.04
0.02
0.04
0.04
0.03
0.03
0.04
0.04
0.02
0.02
0.02
0
0
0
0
0
0
-0.01
-0.02
-0.01
-0.01
-0.01
-0.01
-0.01
0.04
0.04
0.03
0.03
0.03
0.03
0.03
0.05
0.05
0.06
0.06
0.04
0.02
0.05
0.08
0.09
0.07
0.07
0.07
0.08
0.08
0.08
0.07
0.09
0.09
0.11
0.11
0.13
0.13
0.14
0.14
0.14
0.16
0.14
0.12
0.12
0.12
0.13
0.14
0.14
0.14
0.16
0.15
0.17
0.17
0.2
0.18
0.16
0.15
0.12
0.14
0.15
0.15
0.15
0.16
0.16
0.16
0.14
0.14
0.11
0.09
0.09
0.06
0.06
0.08
0.08
0.05
0.07
0.1
0.14
0.13
0.11
0.11
0.11
0.07
0.07
0.07
0.07
0.08
0.08
0.08
0.07
0.05
0.06
0.06
0.07
0.1
0.09
0.1
0.09
0.09
0.09
0.09
0.07
0.1
0.11
0.13
0.13
0.13
0.13
0.13
0.13
0.14
0.14
0.14
0.14
0.15
0.17
0.14
0.15
0.15
0.15
0.15
0.15
0.15
0.15
0.17
0.14
0.14
0.14
0.14
0.14
0.14
0.14
0.14
0.19
0.18
0.18
0.18
0.18
0.18
0.18
0.19
0.16
0.16
0.17
0.17
0.17
0.17
0.14
0.14
0.14
0.14
0.13
0.13
0.15
0.15
0.15
0.17
0.21
0.21
0.22
0.2
0.2
0.15
0.15
0.15
0.15
0.15
0.21
0.21
0.22
0.22
0.22
0.22
0.22
0.22
0.22
0.24
0.26
0.25
0.27
0.28
0.23
0.23
0.23
0.24
0.26
0.22
0.22
0.22
0.24
0.23
0.23
0.24
0.25
0.24
0.24
0.24
0.24
0.24
0.24
0.24
0.25
0.28
0.28
0.17
0.16
0.16
0.16
0.14
0.14
0.16
0.16
0.12
0.15
0.14
0.17
0.16
0.16
0.18
0.18
0.18
0.18
0.17
0.16
0.17
0.17
0.17
0.17
0.17
0.25
0.23
0.25
0.22
0.21
0.21
0.21
0.24
0.25
0.25
0.24
0.23
0.23
0.23
0.24
0.24
0.22
0.23
0.23
0.22
0.21
0.19
0.19
0.2
0.2
0.19
0.19
0.18
0.15
0.12
0.12
0.11
0.11
0.1
0.11
0.04
0.04
0.05
0.05
0.04
0.06
0.06
0.05
0.05
0.03
0.03
0.05
0.05
0.05
0.09
0.09
0.09
0.09
0.08
0.03
0.06
0.07
0.01
0
0.03
0.05
0.05
0.05
0.05
0.05
0.06
0.01
0.01
0.01
0.02
0.05
0.02
0.02
0.02
0
0
0.06
0.07
0.08
0.07
0.05
0.05
0.05
0.05
0.01
0.01
0.01
0.01
0.01
0.05
0.05
0.1
0.11
0.11
0.09
0.1
0.1
0.09
0.09
0.13
0.13
0.12
0.16
0.16
0.16
0.15
0.14
0.17
0.17
0.17
0.17
0.17
0.18
0.18
0.19
0.18
0.18
0.23
0.21
0.22
0.22
0.21
0.21
0.24
0.23
0.23
0.22
0.22
0.23
0.23
0.23
0.23
0.22
0.22
0.22
0.22
0.21
0.19
0.19
0.19
0.19
0.19
0.17
0.17
0.17
0.15
0.15
0.15
0.15
0.15
0.15
0.15
0.16
0.16
0.16
0.17
0.17
0.19
0.2
0.2
0.2
0.2
0.2
0.21
0.21
0.22
0.21
0.21
0.22
0.26
0.26
0.27
0.27
0.25
0.26
0.28
0.28
0.3
0.3
0.27
0.27
0.26
0.28
0.28
0.33
0.33
0.34
0.34
0.34
0.32
0.31
0.32
0.32
0.32
0.32
0.32
0.32
0.32
0.34
0.32
0.33
0.3
0.29
0.36
0.36
0.37
0.31
0.28
0.36
0.36
0.39
0.39
0.4
0.41
0.42
0.38
0.37
0.39
0.39
0.42
0.42
0.44
0.44
0.41
0.41
0.41
0.52
0.49
0.49
0.49
0.49
0.47
0.47
0.47
0.46
0.45
0.42
0.43
0.46
0.47
0.45
0.45
0.45
0.45
0.45
0.44
0.44
0.44
0.45
0.45
0.44
0.38
0.36
0.36
0.4
0.41
0.44
0.44
0.44
0.41
0.43
0.44
0.39
0.39
0.39
0.4
0.42
0.42
0.42
0.4
0.4
0.43
0.43
0.43
0.43
0.44
0.44
0.44
0.41
0.42
0.44
0.45
0.46
0.44
0.44
0.43
0.5
0.5
0.52
0.52
0.52
0.51
0.51
0.51
0.51
0.52
0.52
0.51
0.51
0.51
0.5
0.51
0.51
0.51
0.53
0.55
0.51
0.5
0.55
0.54
0.51
0.52
0.51
0.5
0.5
0.5
0.47
0.53
0.53
0.54
0.54
0.52
0.52
0.52
0.52
0.52
0.51
0.51
0.51
0.48
0.47
0.47
0.47
0.49
0.49
0.49
0.48
0.42
0.42
0.42
0.42
0.42
0.41
0.41
0.41
0.4
0.42
0.42
0.42
0.42
0.39
0.39
0.39
0.4
0.4
0.4
0.43
0.43
0.4
0.4
0.4
0.42
0.33
0.33
0.33
0.33
0.35
0.35
0.3
0.3
0.3
0.3
0.3
0.3
0.27
0.29
0.27
0.26
0.25
0.23
0.23
0.21
0.2
0.2
0.21
0.21
0.21
0.21
0.21
0.21
0.21
0.21
0.24
0.25
0.2
0.21
0.21
0.21
0.21
0.21
0.21
0.21
0.21
0.17
0.18
0.18
0.17
0.18
0.1
0.09
0.09
0.09
0.09
0.09
0.1
0.1
0.09
0.11
0.1
0.1
0.08
0.08
0.08
0.08
0.09
0.07
0.05
0.07
0.03
0.02
0.03
0.03
0.01
-0.01
-0.01
-0.01
-0.03
-0.01
-0.01
-0.01
0.01
0.01
0
0
-0.04
-0.02
-0.02
-0.07
-0.1
-0.09
-0.09
-0.06
-0.06
-0.06
-0.09
-0.05
-0.05
-0.01
-0.01
-0.01
0
-0.07
-0.07
-0.08
-0.12
-0.13
-0.09
-0.09
-0.1
-0.1
-0.13
-0.15
-0.13
-0.13
-0.13
-0.13
-0.13
-0.13
-0.13
-0.12
-0.12
-0.13
-0.13
-0.13
-0.13
-0.14
-0.14
-0.14
-0.17
-0.17
-0.2
-0.22
-0.21
-0.21
-0.21
-0.21
-0.21
-0.21
-0.16
-0.17
-0.17
-0.17
-0.17
-0.16
-0.14
-0.15
-0.17
-0.17
-0.17
-0.17
-0.14
-0.14
-0.14
-0.09
-0.09
-0.08
-0.09
-0.09
-0.08
-0.09
-0.07
-0.1
-0.1
-0.09
-0.09
-0.09
-0.09
-0.05
-0.08
-0.07
-0.07
-0.07
-0.07
-0.06
-0.06
-0.06
-0.05
-0.05
-0.1
-0.13
-0.11
-0.11
-0.1
-0.1
-0.09
-0.09
-0.08
-0.07
-0.06
-0.06
-0.06
-0.06
-0.07
-0.07
-0.07
-0.09
-0.08
-0.08
-0.08
-0.08
-0.08
-0.08
-0.08
-0.08
-0.08
-0.08
-0.08
-0.06
-0.08
-0.08
-0.09
-0.09
-0.12
-0.13
-0.13
-0.13
-0.13
-0.13
-0.13
-0.13
-0.13
-0.11
-0.11
-0.11
-0.11
-0.11
-0.11
-0.11
-0.08
-0.08
-0.07
-0.07
-0.1
-0.1
-0.1
-0.1
-0.1
-0.12
-0.12
-0.13
-0.13
-0.13
-0.14
-0.14
-0.16
-0.16
-0.17
-0.15
-0.15
-0.15
-0.15
-0.19
-0.19
-0.16
-0.15
-0.15
-0.15
-0.16
-0.16
-0.16
-0.15
-0.15
-0.15
-0.15
-0.14
-0.15
-0.15
-0.14
-0.12
-0.12
-0.11
-0.12
-0.11
-0.1
-0.09
-0.09
-0.09
-0.09
-0.08
-0.08
-0.08
-0.09
-0.09
-0.09
-0.11
-0.06
-0.07
-0.07
-0.07
-0.07
-0.07
-0.07
-0.07
-0.08
-0.08
-0.07
-0.07
-0.05
-0.05
0.03
0.04
0.04
0.04
0.05
0.05
0.04
0
0
-0.01
-0.04
-0.04
-0.04
-0.04
-0.04
-0.06
-0.06
-0.05
-0.04
-0.03
-0.03
-0.03
-0.03
-0.03
-0.03
-0.03
-0.06
-0.04
-0.04
-0.06
-0.08
-0.08
-0.09
-0.09
-0.09
-0.06
-0.06
-0.08
-0.09
-0.09
-0.06
-0.06
-0.07
-0.08
-0.08
-0.08
-0.08
-0.03
-0.03
-0.03
-0.03
-0.03
-0.04
-0.03
-0.03
-0.02
-0.01
0
0
0
0
0
0
0
-0.01
-0.01
-0.01
-0.01
-0.04
-0.04
-0.04
-0.03
-0.03
-0.02
-0.02
-0.01
-0.01
0
0
0
0
-0.04
-0.01
0.02
0.01
-0.03
-0.04
-0.06
-0.06
-0.1
-0.1
-0.11
-0.11
-0.11
-0.11
-0.12
-0.13
-0.13
-0.15
-0.16
-0.16
-0.16
-0.16
-0.16
-0.16
-0.16
-0.16
-0.17
-0.17
-0.17
-0.17
-0.17
-0.18
-0.16
-0.16
-0.17
-0.17
-0.16
-0.17
-0.18
-0.16
-0.16
-0.18
-0.16
-0.16
-0.16
-0.16
-0.18
-0.18
-0.17
-0.17
-0.15
-0.16
-0.16
-0.18
-0.18
-0.18
-0.18
-0.19
-0.2
-0.21
-0.22
-0.23
-0.23
-0.23
-0.28
-0.25
-0.25
-0.25
-0.25
-0.25
-0.24
-0.25
-0.25
-0.25
-0.25
-0.25
-0.25
-0.25
-0.25
-0.25
-0.25
-0.2
-0.2
-0.18
-0.17
-0.17
-0.17
-0.17
-0.21
-0.24
-0.24
-0.24
-0.22
-0.22
-0.22
-0.22
-0.24
-0.23
-0.23
-0.18
-0.2
-0.22
-0.22
-0.2
-0.2
-0.22
-0.26
-0.26
-0.25
-0.25
-0.25
-0.25
-0.25
-0.25
-0.25
-0.24
-0.24
-0.25
-0.25
-0.24
-0.18
-0.15
-0.15
-0.15
-0.15
-0.16
-0.16
-0.16
-0.16
-0.16
-0.16
-0.16
-0.15
-0.15
-0.16
-0.15
-0.15
-0.18
-0.18
-0.17
-0.18
-0.18
-0.18
-0.18
-0.18
-0.19
-0.19
-0.19
-0.16
-0.17
-0.17
-0.17
-0.16
-0.16
-0.16
-0.15
-0.15
-0.14
-0.13
-0.14
-0.14
-0.11
-0.11
-0.11
-0.1
-0.09
-0.09
-0.14
-0.14
-0.16
-0.16
-0.16
-0.16
-0.15
-0.16
-0.16
-0.16
-0.13
-0.15
-0.19
-0.17
-0.16
-0.16
-0.15
-0.16
-0.16
-0.16
-0.16
-0.19
-0.22
-0.22
-0.22
-0.22
-0.22
-0.22
-0.22
-0.18
-0.2
-0.18
-0.16
-0.21
-0.23
-0.23
-0.24
-0.3
-0.3
-0.3
-0.3
-0.3
-0.3
-0.3
-0.29
-0.29
-0.28
-0.26
-0.28
-0.28
-0.29
-0.28
-0.28
-0.29
-0.31
-0.31
-0.3
-0.33
-0.32
-0.32
-0.33
-0.33
-0.33
-0.34
-0.34
-0.37
-0.37
-0.37
-0.41
-0.42
-0.39
-0.42
-0.4
-0.42
-0.41
-0.41
-0.42
-0.42
-0.42
-0.42
-0.42
-0.42
-0.38
-0.38
-0.39
-0.39
-0.39
-0.39
-0.35
-0.36
-0.34
-0.32
-0.32
-0.32
-0.32
-0.32
-0.31
-0.3
-0.3
-0.3
-0.3
-0.3
-0.3
-0.3
-0.32
-0.32
-0.32
-0.31
-0.31
-0.31
-0.29
-0.29
-0.29
-0.29
-0.29
-0.29
-0.29
-0.29
-0.28
-0.28
-0.27
-0.27
-0.27
-0.27
-0.26
-0.24
-0.27
-0.27
-0.28
-0.28
-0.28
-0.28
-0.28
-0.36
-0.36
-0.37
-0.37
-0.35
-0.35
-0.34
-0.34
-0.39
-0.39
-0.36
-0.36
-0.35
-0.35
-0.37
-0.32
-0.32
-0.33
-0.33
-0.33
-0.33
-0.32
-0.31
-0.31
-0.33
-0.33
-0.33
-0.32
-0.26
-0.25
-0.25
-0.25
-0.31
-0.31
-0.3
-0.3
-0.3
-0.3
-0.3
-0.27
-0.26
-0.26
-0.25
-0.26
-0.26
-0.26
-0.26
-0.26
-0.28
-0.28
-0.28
-0.28
-0.23
-0.23
-0.23
-0.23
-0.22
-0.17
-0.17
-0.17
-0.17
-0.17
-0.16
-0.16
-0.16
-0.16
-0.16
-0.18
-0.18
-0.18
-0.24
-0.25
-0.24
-0.24
-0.25
-0.25
-0.25
-0.24
-0.24
-0.24
-0.24
-0.25
-0.25
-0.26
-0.26
-0.24
-0.24
-0.23
-0.22
-0.26
-0.25
-0.24
-0.23
-0.23
-0.23
-0.23
-0.23
-0.3
-0.3
-0.3
-0.3
-0.3
-0.3
-0.29
-0.29
-0.3
-0.31
-0.31
-0.3
-0.31
-0.31
-0.31
-0.33
-0.33
-0.32
-0.32
-0.32
-0.33
-0.29
-0.29
-0.3
-0.3
-0.3
-0.3
-0.31
-0.31
-0.25
-0.24
-0.24
-0.21
-0.21
-0.21
-0.22
-0.21
-0.21
-0.22
-0.25
-0.24
-0.23
-0.23
-0.2
-0.19
-0.17
-0.15
-0.14
-0.19
-0.19
-0.19
-0.21
-0.21
-0.21
-0.16
-0.12
-0.12
-0.13
-0.1
-0.09
-0.09
-0.09
-0.09
-0.09
-0.09
-0.13
-0.12
-0.12
-0.12
-0.12
-0.12
-0.12
-0.13
-0.13
-0.09
-0.07
-0.13
-0.13
-0.09
-0.11
-0.11
-0.11
-0.15
-0.15
-0.1
-0.1
-0.05
-0.03
-0.03
-0.01
-0.01
-0.01
-0.01
-0.04
-0.04
-0.05
-0.05
-0.04
-0.04
-0.08
-0.07
-0.06
-0.06
-0.06
-0.06
-0.06
-0.06
-0.04
-0.08
-0.08
-0.08
-0.05
-0.07
-0.07
-0.05
-0.05
-0.06
-0.08
-0.08
-0.04
-0.09
-0.07
-0.05
-0.1
-0.1
-0.1
-0.1
-0.1
-0.11
-0.11
-0.11
-0.1
-0.1
-0.09
-0.09
-0.07
-0.07
-0.05
-0.07
-0.07
-0.08
-0.08
-0.07
-0.09
-0.11
-0.08
-0.06
-0.05
-0.05
-0.05
-0.08
-0.05
-0.08
-0.06
-0.02
-0.02
-0.02
-0.02
-0.04
-0.04
-0.06
-0.04
-0.01
-0.02
-0.03
-0.03
-0.03
-0.05
-0.05
-0.05
-0.06
-0.06
-0.06
-0.07
-0.07
-0.07
-0.06
-0.06
-0.09
-0.11
-0.11
-0.13
-0.19
-0.2
-0.21
-0.21
-0.21
-0.23
-0.23
-0.23
-0.23
-0.23
-0.23
-0.23
-0.17
-0.17
-0.17
-0.17
-0.17
-0.17
-0.22
-0.22
-0.22
-0.22
-0.22
-0.22
-0.24
-0.24
-0.28
-0.29
-0.29
-0.3
-0.29
-0.25
-0.24
-0.24
-0.25
-0.24
-0.24
-0.24
-0.23
-0.28
-0.28
-0.28
-0.28
-0.28
-0.28
-0.29
-0.29
-0.29
-0.29
-0.29
-0.3
-0.3
-0.28
-0.26
-0.26
-0.26
-0.26
-0.29
-0.29
-0.27
-0.24
-0.23
-0.25
-0.28
-0.28
-0.28
-0.28
-0.34
-0.34
-0.27
-0.27
-0.26
-0.27
-0.27
-0.25
-0.25
-0.24
-0.26
-0.29
-0.29
-0.29
-0.28
-0.28
-0.3
-0.3
-0.26
-0.27
-0.28
-0.27
-0.28
-0.28
-0.27
-0.27
-0.29
-0.29
-0.3
-0.3
-0.3
-0.3
-0.37
-0.37
-0.38
-0.34
-0.34
-0.34
-0.35
-0.36
-0.34
-0.32
-0.35
-0.35
-0.35
-0.35
-0.35
-0.35
-0.38
-0.39
-0.34
-0.33
-0.33
-0.33
-0.33
-0.33
-0.35
-0.33
-0.33
-0.28
-0.27
-0.27
-0.24
-0.24
-0.23
-0.24
-0.24
-0.19
-0.21
-0.21
-0.21
-0.21
-0.21
-0.22
-0.2
-0.19
-0.23
-0.2
-0.16
-0.19
-0.17
-0.16
-0.16
-0.13
-0.1
-0.11
-0.12
-0.12
-0.14
-0.18
-0.19
-0.2
-0.21
-0.2
-0.2
-0.2
-0.2
-0.17
-0.21
-0.22
-0.22
-0.18
-0.17
-0.17
-0.17
-0.17
-0.17
-0.21
-0.18
-0.16
-0.15
-0.17
-0.15
-0.15
-0.15
-0.15
-0.19
-0.19
-0.2
-0.2
-0.23
-0.23
-0.18
-0.19
-0.18
-0.12
-0.12
-0.12
-0.11
-0.1
-0.1
-0.1
-0.1
-0.11
-0.13
-0.14
-0.14
-0.14
-0.16
-0.14
-0.14
-0.17
-0.17
-0.17
-0.16
-0.17
-0.14
-0.12
-0.11
-0.11
-0.11
-0.1
-0.09
-0.12
-0.1
-0.08
-0.08
-0.03
-0.01
-0.01
0.01
0.01
0.02
0.03
0.05
0.04
0.04
0.04
0.04
0.03
0.05
0.07
0.08
0.09
0.09
0.1
0.1
0.09
0.11
0.12
0.18
0.2
0.2
0.2
0.2
0.18
0.19
0.19
0.19
0.22
0.22
0.24
0.24
0.26
0.27
0.24
0.24
0.22
0.21
0.22
0.22
0.21
0.29
0.29
0.29
0.29
0.29
0.29
0.29
0.29
0.31
0.31
0.31
0.3
0.28
0.27
0.27
0.27
0.28
0.27
0.27
0.27
0.3
0.33
0.34
0.34
0.34
0.34
0.34
0.36
0.35
0.35
0.35
0.35
0.37
0.37
0.36
0.34
0.34
0.34
0.34
0.36
0.34
0.33
0.36
0.34
0.34
0.32
0.32
0.32
0.32
0.31
0.31
0.31
0.31
0.29
0.22
0.25
0.24
0.24
0.24
0.25
0.29
0.29
0.26
0.27
0.27
0.29
0.28
0.28
0.28
0.29
0.28
0.28
0.28
0.3
0.32
0.32
0.32
0.34
0.37
0.37
0.37
0.43
0.43
0.43
0.43
0.43
0.44
0.45
0.43
0.44
0.44
0.44
0.44
0.44
0.44
0.44
0.44
0.45
0.45
0.44
0.44
0.46
0.46
0.49
0.51
0.51
0.52
0.5
0.49
0.48
0.48
0.48
0.48
0.48
0.48
0.48
0.47
0.49
0.44
0.4
0.39
0.43
0.43
0.43
0.44
0.38
0.39
0.34
0.36
0.34
0.36
0.36
0.34
0.34
0.3
0.3
0.3
0.29
0.31
0.31
0.31
0.31
0.31
0.31
0.31
0.31
0.28
0.31
0.32
0.34
0.34
0.32
0.32
0.32
0.29
0.29
0.29
0.25
0.25
0.25
0.25
0.23
0.23
0.23
0.23
0.25
0.25
0.26
0.26
0.25
0.22
0.23
0.23
0.25
0.25
0.25
0.25
0.27
0.26
0.25
0.25
0.23
0.23
0.23
0.22
0.24
0.22
0.23
0.23
0.19
0.21
0.21
0.21
0.18
0.18
0.19
0.19
0.18
0.14
0.14
0.08
0.09
0.11
0.12
0.12
0.06
0.05
0.04
0.04
0.04
0.04
0.02
0.02
0.01
0.02
0.02
0.01
-0.01
0
0
0
0
-0.01
-0.01
-0.02
-0.01
-0.05
-0.06
-0.06
-0.02
-0.02
-0.02
-0.04
-0.04
-0.02
-0.01
-0.01
-0.01
0
-0.01
-0.02
-0.05
-0.05
-0.05
-0.05
-0.04
-0.05
-0.05
-0.07
-0.1
-0.1
-0.1
-0.1
-0.1
-0.1
-0.1
-0.1
-0.1
-0.1
-0.13
-0.11
-0.1
-0.1
-0.07
-0.09
-0.09
-0.09
-0.1
-0.1
-0.08
-0.08
-0.09
-0.09
-0.11
-0.13
-0.12
-0.12
-0.1
-0.09
-0.11
-0.12
-0.12
-0.12
-0.13
-0.13
-0.13
-0.11
-0.14
-0.15
-0.15
-0.15
-0.12
-0.12
-0.15
-0.13
-0.1
-0.13
-0.13
-0.15
-0.11
-0.09
-0.09
-0.07
-0.05
-0.06
-0.09
-0.09
-0.09
-0.08
-0.05
-0.04
-0.02
-0.02
-0.03
-0.03
-0.03
-0.03
-0.03
-0.01
-0.04
-0.09
-0.07
-0.07
-0.07
-0.07
-0.09
-0.09
-0.14
-0.15
-0.16
-0.13
-0.13
-0.13
-0.13
-0.13
-0.13
-0.2
-0.23
-0.22
-0.2
-0.2
-0.2
-0.21
-0.21
-0.21
-0.24
-0.24
-0.24
-0.24
-0.26
-0.26
-0.26
-0.26
-0.23
-0.23
-0.23
-0.23
-0.22
-0.19
-0.19
-0.22
-0.23
-0.26
-0.25
-0.25
-0.26
-0.26
-0.26
-0.26
-0.21
-0.17
-0.17
-0.16
-0.17
-0.17
-0.17
-0.12
-0.13
-0.08
-0.09
-0.11
-0.11
-0.11
-0.1
-0.1
-0.07
-0.08
-0.06
-0.06
-0.06
-0.06
-0.06
-0.06
-0.06
-0.06
-0.07
-0.07
-0.06
-0.05
-0.05
-0.05
-0.05
-0.04
-0.04
0
0.03
0.04
0.05
0.06
0.06
0.06
0.06
0.06
0.06
0.06
0.06
-0.01
-0.04
-0.05
-0.05
-0.04
-0.04
-0.03
-0.05
-0.05
-0.05
-0.07
-0.07
-0.1
-0.13
-0.1
-0.1
-0.09
-0.09
-0.09
-0.09
-0.09
-0.09
-0.09
-0.09
-0.09
-0.11
-0.11
-0.12
-0.09
-0.09
-0.1
-0.1
-0.07
-0.1
-0.05
0.01
0
-0.03
-0.02
-0.02
0.03
0.08
0.07
0.07
0.07
0.07
0.07
0.06
0.07
0.07
0.07
0.06
0.05
0.06
0.05
0.05
0.04
0.04
0.04
0.04
0.04
0.04
0.07
0.04
0.03
0.03
0.03
0.02
0.01
0.01
0.01
0.02
0.03
0.04
0.04
0.04
0.06
0.06
0.06
0.05
0.03
0.02
0.02
0.02
0.02
0.05
0.04
0.04
0.04
0.04
0.04
0.04
0.03
0.03
0.03
0.03
0.02
0.03
0.05
0.06
0.05
0.04
0.02
0.02
0
-0.01
-0.01
0
0.04
0.06
0.11
0.09
0.05
0.1
0.11
0.12
0.1
0.09
0.11
0.11
0.1
0.09
0.11
0.12
0.12
0.12
0.13
0.12
0.1
0.1
0.1
0.1
0.08
0.12
0.12
0.1
0.08
0.07
0.07
0.07
0.07
0.02
0.02
0.02
-0.01
-0.02
0.01
0.02
0.06
0.06
0.06
0.06
0.06
0.06
0.13
0.13
0.13
0.13
0.13
0.15
0.15
0.15
0.16
0.16
0.13
0.13
0.13
0.11
0.11
0.12
0.14
0.14
0.13
0.12
0.12
0.12
0.12
0.12
0.12
0.12
0.15
0.15
0.13
0.16
0.16
0.16
0.13
0.1
0.1
0.1
0.07
0.07
0.06
0.04
0.04
0.04
0.07
0.06
0.04
0.04
0.06
0.05
0.03
0.02
0.02
-0.01
-0.01
-0.05
-0.06
-0.06
-0.09
-0.07
-0.04
-0.02
-0.02
-0.02
-0.02
-0.06
-0.07
-0.07
-0.07
-0.09
-0.09
-0.14
-0.14
-0.14
-0.14
-0.14
-0.14
-0.15
-0.16
-0.16
-0.14
-0.16
-0.17
-0.17
-0.17
-0.2
-0.2
-0.2
-0.22
-0.24
-0.25
-0.24
-0.24
-0.28
-0.28
-0.28
-0.28
-0.29
-0.29
-0.25
-0.22
-0.22
-0.23
-0.23
-0.23
-0.27
-0.27
-0.23
-0.22
-0.2
-0.2
-0.2
-0.16
-0.15
-0.15
-0.17
-0.17
-0.17
-0.18
-0.18
-0.18
-0.18
-0.18
-0.19
-0.16
-0.16
-0.15
-0.18
-0.18
-0.18
-0.18
-0.2
-0.18
-0.21
-0.24
-0.23
-0.23
-0.27
-0.27
-0.29
-0.29
-0.29
-0.29
-0.3
-0.3
-0.29
-0.29
-0.28
-0.32
-0.3
-0.3
-0.31
-0.3
-0.3
-0.3
-0.3
-0.3
-0.25
-0.26
-0.26
-0.26
-0.29
-0.28
-0.25
-0.25
-0.25
-0.25
-0.24
-0.24
-0.23
-0.24
-0.23
-0.23
-0.2
-0.22
-0.22
-0.23
-0.23
-0.22
-0.16
-0.13
-0.13
-0.09
-0.11
-0.11
-0.11
-0.13
-0.13
-0.13
-0.14
-0.13
-0.12
-0.12
-0.12
-0.12
-0.13
-0.16
-0.15
-0.15
-0.13
-0.13
-0.11
-0.12
-0.12
-0.14
-0.14
-0.14
-0.14
-0.15
-0.19
-0.19
-0.19
-0.19
-0.17
-0.16
-0.16
-0.16
-0.16
-0.16
-0.15
-0.15
-0.19
-0.19
-0.19
-0.19
-0.2
-0.2
-0.2
-0.2
-0.2
-0.17
-0.19
-0.17
-0.17
-0.17
-0.18
-0.17
-0.17
-0.17
-0.19
-0.14
-0.2
-0.12
-0.14
-0.14
-0.15
-0.15
-0.15
-0.14
-0.13
-0.13
-0.13
-0.14
-0.14
-0.14
-0.14
-0.15
-0.15
-0.15
-0.15
-0.16
-0.16
-0.13
-0.13
-0.13
-0.13
-0.1
-0.08
-0.08
-0.08
-0.08
-0.07
-0.07
-0.07
-0.07
-0.07
-0.07
-0.07
-0.07
-0.08
-0.08
-0.07
-0.07
-0.07
-0.07
-0.08
-0.05
-0.05
-0.03
-0.02
-0.02
-0.01
-0.01
-0.01
0.03
0.02
0.03
0.03
0.02
0.02
0.06
0.06
0.06
0.09
0.09
0.09
0.11
0.07
0.07
0.07
0.05
0.03
0.01
0.01
-0.01
-0.01
0.03
0.03
0.03
0.03
0.03
0.03
0.08
0.03
0.04
0.04
0.04
0.01
0.01
0.03
0.03
0.02
0.04
0.02
0.02
0.02
0.02
0
0.02
0.04
0.05
0
0
-0.01
0.04
0.05
0.08
0.08
0.1
0.14
0.13
0.13
0.11
0.11
0.09
0.1
0.1
0.06
0.04
0.03
0.03
0.03
0.03
0.03
0.01
0.02
0.02
0.04
0.04
0.04
0.06
0.07
0.07
0.07
0.07
0.05
0.05
0.05
0.05
0.05
0.05
0.05
0.05
0.05
0.08
0.11
0.1
0.1
0.1
0.1
0.12
0.12
0.11
0.1
0.1
0.1
0.1
0.09
0.12
0.12
0.12
0.11
0.11
0.11
0.09
0.09
0.09
0.06
0.04
0.04
0.06
0.05
0.05
0.05
0.06
0.06
0.06
0.06
0.07
0.07
0.05
0.07
0.05
0.03
0.02
0.02
0.03
0.01
0.01
0.01
-0.01
-0.01
-0.01
-0.02
0.01
0.02
0
0.04
0.03
0.03
0.01
0.02
0.02
-0.01
-0.01
-0.03
-0.06
-0.06
-0.05
-0.05
-0.05
-0.05
-0.05
-0.03
0.01
0
0
0
0
-0.02
-0.03
-0.05
-0.05
-0.03
-0.04
-0.04
-0.09
-0.08
-0.08
-0.06
-0.09
-0.05
-0.05
-0.05
-0.07
-0.08
-0.09
-0.09
-0.07
-0.07
-0.07
-0.07
-0.06
-0.08
-0.08
-0.08
-0.05
-0.07
-0.07
-0.09
-0.07
-0.07
-0.01
-0.04
-0.02
-0.02
-0.02
-0.03
-0.04
-0.04
-0.05
-0.05
-0.05
-0.04
-0.04
-0.04
-0.04
-0.03
-0.03
-0.03
-0.03
-0.01
-0.01
-0.07
-0.05
-0.05
-0.05
-0.05
-0.07
-0.07
-0.08
-0.07
-0.08
-0.08
-0.08
-0.08
-0.07
-0.06
-0.04
-0.04
-0.02
-0.02
-0.02
-0.02
-0.02
-0.02
-0.06
-0.07
-0.07
-0.07
-0.05
-0.05
-0.05
-0.08
-0.12
-0.12
-0.13
-0.12
-0.14
-0.14
-0.14
-0.14
-0.16
-0.16
-0.19
-0.19
-0.18
-0.22
-0.18
-0.18
-0.19
-0.19
-0.21
-0.19
-0.19
-0.15
-0.15
-0.15
-0.15
-0.13
-0.09
-0.09
-0.09
-0.08
-0.07
-0.08
-0.06
-0.06
-0.06
-0.09
-0.09
-0.14
-0.1
-0.07
-0.1
-0.14
-0.14
-0.12
-0.12
-0.11
-0.13
-0.13
-0.13
-0.13
-0.14
-0.14
-0.14
-0.14
-0.14
-0.11
-0.15
-0.18
-0.18
-0.16
-0.16
-0.15
-0.16
-0.12
-0.12
-0.11
-0.11
-0.1
-0.09
-0.09
-0.09
-0.09
-0.13
-0.13
-0.14
-0.11
-0.13
-0.15
-0.15
-0.15
-0.15
-0.17
-0.17
-0.17
-0.17
-0.17
-0.16
-0.16
-0.14
-0.16
-0.16
-0.16
-0.16
-0.16
-0.16
-0.19
-0.19
-0.18
-0.18
-0.17
-0.18
-0.18
-0.18
-0.18
-0.18
-0.15
-0.13
-0.11
-0.12
-0.13
-0.14
-0.11
-0.13
-0.17
-0.17
-0.17
-0.17
-0.19
-0.19
-0.19
-0.23
-0.24
-0.24
-0.24
-0.25
-0.25
-0.26
-0.26
-0.22
-0.22
-0.24
-0.24
-0.24
-0.24
-0.24
-0.24
-0.24
-0.24
-0.24
-0.27
-0.27
-0.3
-0.28
-0.28
-0.29
-0.28
-0.32
-0.28
-0.29
-0.24
-0.24
-0.21
-0.21
-0.17
-0.14
-0.14
-0.14
-0.15
-0.14
-0.13
-0.14
-0.18
-0.16
-0.15
-0.15
-0.15
-0.15
-0.15
-0.13
-0.12
-0.19
-0.19
-0.09
-0.1
-0.1
-0.1
-0.11
-0.09
-0.08
-0.08
-0.08
-0.07
-0.05
-0.05
-0.05
-0.07
-0.07
-0.07
-0.07
-0.07
-0.07
-0.07
-0.07
-0.05
-0.05
-0.04
-0.02
-0.02
-0.01
-0.02
-0.01
-0.01
-0.01
-0.01
-0.01
-0.01
-0.01
-0.01
-0.01
-0.01
-0.04
-0.04
-0.06
-0.06
-0.07
-0.07
-0.05
-0.05
-0.05
-0.05
-0.07
-0.07
-0.07
-0.07
-0.06
-0.05
-0.05
-0.05
-0.05
-0.05
-0.06
-0.06
-0.08
-0.1
-0.12
-0.13
-0.15
-0.12
-0.12
-0.1
-0.06
-0.07
0
0.01
0.01
0.01
0
-0.01
-0.01
0
0
0.02
0.03
0.05
0.05
0.07
0.07
0.03
0.03
0.05
0.06
0.06
0.08
0.12
0.11
0.1
0.1
0.08
0.08
0.08
0.06
0.06
0.06
0.06
0.1
0.1
0.07
0.08
0.08
0.11
0.1
0.1
0.11
0.12
0.08
0.08
0.11
0.12
0.12
0.05
0.03
0.05
0.05
0.04
0.03
0.05
0.04
0.05
0.07
0.07
0.08
0.11
0.11
0.11
0.11
0.1
0.12
0.12
0.16
0.16
0.16
0.16
0.15
0.16
0.16
0.16
0.16
0.16
0.18
0.18
0.13
0.15
0.15
0.16
0.16
0.18
0.18
0.18
0.18
0.18
0.18
0.18
0.21
0.21
0.21
0.21
0.21
0.22
0.22
0.19
0.21
0.24
0.24
0.24
0.25
0.25
0.28
0.28
0.26
0.26
0.25
0.26
0.26
0.24
0.22
0.23
0.21
0.21
0.19
0.2
0.2
0.19
0.19
0.21
0.26
0.26
0.26
0.26
0.26
0.26
0.27
0.3
0.3
0.3
0.32
0.31
0.31
0.33
0.3
0.32
0.32
0.33
0.33
0.35
0.35
0.35
0.35
0.35
0.32
0.32
0.31
0.31
0.29
0.29
0.29
0.28
0.25
0.29
0.29
0.3
0.27
0.24
0.23
0.22
0.17
0.17
0.17
0.17
0.18
0.18
0.17
0.17
0.17
0.14
0.14
0.15
0.14
0.16
0.16
0.17
0.17
0.17
0.19
0.18
0.18
0.18
0.17
0.16
0.16
0.16
0.16
0.15
0.14
0.15
0.15
0.15
0.16
0.16
0.16
0.12
0.12
0.13
0.13
0.11
0.11
0.12
0.11
0.1
0.1
0.1
0.1
0.09
0.1
0.1
0.1
0.06
0.06
0.06
0.05
0.06
0.07
0.1
0.1
0.12
0.12
0.12
0.12
0.11
0.11
0.11
0.11
0.11
0.11
0.1
0.08
0.07
0.07
0.07
0.07
0.07
0.06
0.06
0.07
0.08
0.11
0.12
0.11
0.09
0.11
0.11
0.11
0.08
0.1
0.08
0.08
0.1
0.12
0.1
0.12
0.12
0.11
0.12
0.09
0.09
0.09
0.1
0.1
0.07
0.07
0.1
0.07
0.07
0.09
0.11
0.1
0.11
0.11
0.1
0.1
0.1
0.1
0.1
0.1
0.12
0.12
0.12
0.14
0.14
0.14
0.14
0.14
0.1
0.1
0.07
0.1
0.1
0.1
0.1
0.09
0.11
0.11
0.11
0.11
0.11
0.11
0.12
0.12
0.12
0.13
0.08
0.08
0.06
0.06
0.08
0.04
0.04
0.04
0.06
0.06
0.06
0.05
0.05
0.05
0.05
0.05
0.05
0.04
0.06
0.06
0.05
0.1
0.08
0.08
0.08
0.08
0.08
0.08
0.08
0.08
0.08
0.08
0.1
0.07
0.07
0.07
0.07
0.07
0.06
0.07
0.08
0.08
0.08
0.08
0.09
0.09
0.09
0.05
0.05
0.05
0.07
0.07
0.1
0.1
0.1
0.09
0.06
0.08
0.08
0.08
0.08
0.08
0.1
0.1
0.1
0.1
0.1
0.09
0.09
0.09
0.1
0.1
0.1
0.1
0.1
0.14
0.14
0.14
0.14
0.08
0.12
0.12
0.11
0.11
0.12
0.1
0.08
0.08
0.08
0.06
0.06
0.06
0.09
0.08
0.09
0.11
0.11
0.12
0.11
0.09
0.1
0.1
0.12
0.16
0.16
0.16
0.17
0.17
0.17
0.17
0.17
0.17
0.18
0.18
0.18
0.18
0.18
0.2
0.21
0.2
0.2
0.2
0.2
0.2
0.18
0.16
0.17
0.17
0.18
0.17
0.2
0.2
0.2
0.2
0.2
0.2
0.22
0.22
0.22
0.21
0.24
0.24
0.25
0.23
0.22
0.22
0.22
0.2
0.2
0.2
0.18
0.19
0.19
0.19
0.19
0.19
0.19
0.19
0.19
0.2
0.2
0.18
0.17
0.17
0.17
0.17
0.17
0.17
0.18
0.15
0.15
0.18
0.18
0.18
0.19
0.21
0.21
0.26
0.26
0.22
0.22
0.23
0.25
0.25
0.23
0.22
0.22
0.22
0.21
0.21
0.19
0.2
0.2
0.2
0.19
0.19
0.19
0.18
0.17
0.14
0.13
0.14
0.13
0.14
0.11
0.11
0.12
0.13
0.12
0.15
0.15
0.15
0.17
0.16
0.16
0.16
0.16
0.16
0.15
0.16
0.16
0.16
0.16
0.16
0.15
0.15
0.15
0.12
0.12
0.14
0.14
0.14
0.14
0.17
0.17
0.17
0.17
0.18
0.18
0.18
0.18
0.18
0.18
0.18
0.18
0.18
0.18
0.18
0.18
0.2
0.2
0.2
0.2
0.2
0.2
0.18
0.2
0.21
0.21
0.18
0.18
0.18
0.19
0.19
0.15
0.14
0.14
0.13
0.14
0.12
0.12
0.12
0.12
0.15
0.15
0.15
0.15
0.15
0.16
0.16
0.16
0.16
0.16
0.16
0.16
0.14
0.14
0.17
0.17
0.16
0.14
0.14
0.12
0.13
0.13
0.13
0.18
0.18
0.18
0.18
0.19
0.19
0.19
0.22
0.22
0.23
0.22
0.23
0.21
0.21
0.21
0.22
0.22
0.22
0.22
0.22
0.22
0.22
0.22
0.22
0.21
0.21
0.22
0.21
0.24
0.23
0.23
0.25
0.22
0.22
0.22
0.22
0.2
0.18
0.18
0.18
0.18
0.19
0.19
0.19
0.22
0.22
0.22
0.22
0.22
0.22
0.21
0.2
0.2
0.21
0.21
0.22
0.22
0.22
0.23
0.23
0.22
0.23
0.23
0.23
0.23
0.23
0.23
0.23
0.23
0.22
0.22
0.22
0.22
0.21
0.21
0.21
0.21
0.21
0.22
0.22
0.23
0.24
0.25
0.26
0.28
0.27
0.27
0.28
0.28
0.28
0.28
0.26
0.26
0.26
0.27
0.26
0.26
0.26
0.27
0.27
0.29
0.29
0.32
0.32
0.3
0.32
0.32
0.32
0.32
0.31
0.31
0.3
0.3
0.27
0.25
0.26
0.28
0.28
0.26
0.32
0.32
0.32
0.31
0.3
0.32
0.32
0.32
0.29
0.3
0.29
0.28
0.29
0.29
0.26
0.22
0.23
0.23
0.26
0.26
0.26
0.27
0.27
0.26
0.25
0.23
0.23
0.2
0.19
0.19
0.19
0.16
0.14
0.15
0.14
0.14
0.14
0.13
0.14
0.12
0.13
0.13
0.09
0.07
0.07
0.08
0.08
0.08
0.09
0.08
0.08
0.08
0.09
0.09
0.04
0.04
0.07
0.04
0.04
0.04
0.04
0.04
0.04
0.06
0.06
0.04
0.04
0.04
0.07
0.07
0.05
0.07
0.07
0.07
0.08
0.08
0.08
0.08
0.08
0.08
0.08
0.08
0.08
0.08
0.08
0.08
0.08
0.08
0.07
0.09
0.1
0.1
0.1
0.09
0.1
0.13
0.13
0.05
0.06
0.07
0.07
0.08
0.08
0.07
0.07
0.08
0.09
0.09
0.08
0.08
0.08
0.08
0.08
0.09
0.1
0.1
0.1
0.1
0.1
0.1
0.09
0.08
0.09
0.1
0.1
0.09
0.07
0.09
0.07
0.06
0.06
0.08
0.08
0.08
0.1
0.1
0.09
0.09
0.09
0.06
0.03
0.03
0.04
0.04
0.03
0.03
0.03
0.01
0.01
0.01
0.01
0.01
0.01
-0.01
0
0
0
0
-0.06
-0.05
-0.08
-0.05
-0.05
-0.04
-0.02
0.02
0.02
0.02
0.03
0.03
0.03
0.03
0.01
0
-0.01
-0.01
-0.03
-0.03
-0.03
-0.03
-0.03
-0.03
-0.03
-0.03
-0.02
0.01
0.01
0
0
0
0
0.04
0.04
0.04
0.04
0.04
0.04
0.04
0.04
0.04
0.06
0.06
0.06
0.09
0.1
0.1
0.09
0.1
0.06
0.06
0.05
0.05
0.06
0.05
0.04
0.04
0.04
0
-0.02
-0.02
-0.03
-0.03
-0.03
-0.03
-0.02
-0.02
-0.09
-0.08
-0.08
-0.08
-0.09
-0.09
-0.08
-0.05
-0.05
-0.05
-0.08
-0.08
-0.09
-0.09
-0.09
-0.06
-0.06
-0.06
-0.06
-0.05
-0.04
-0.06
-0.02
-0.02
0
-0.04
-0.04
-0.04
-0.04
-0.03
-0.03
-0.01
0
0
0.01
0.01
0
0.02
0.02
0.1
0.1
0.03
0.03
0.02
0.01
0.01
0.01
0.01
0.03
0.08
0.08
0.08
0.08
0.07
0.07
0.06
0.08
0.08
0.07
0.08
0.08
0.08
0.07
0.13
0.12
0.13
0.12
0.15
0.17
0.17
0.17
0.21
0.19
0.18
0.18
0.18
0.15
0.15
0.17
0.16
0.14
0.15
0.15
0.15
0.16
0.16
0.16
0.13
0.13
0.13
0.13
0.13
0.14
0.09
0.09
0.11
0.1
0.12
0.12
0.12
0.14
0.14
0.15
0.15
0.15
0.15
0.15
0.15
0.15
0.15
0.15
0.15
0.14
0.14
0.12
0.12
0.12
0.12
0.12
0.12
0.12
0.11
0.17
0.16
0.14
0.13
0.12
0.12
0.12
0.11
0.11
0.08
0.09
0.09
0.09
0.08
0.08
0.08
0.04
0.03
0.03
-0.03
-0.03
-0.03
-0.02
-0.02
-0.01
-0.02
0.01
0.01
0
0.03
0.03
0.05
0.06
0.06
0.03
0.03
0.03
0.01
0.01
0.01
0.01
0.01
0.01
0.04
0.04
0.04
0.07
0.07
0.07
0.07
0.08
0.08
0.06
0.05
0.01
0.01
0.02
0
0.01
-0.01
-0.01
0.03
0.03
0.04
0.03
0.03
0.02
0.02
-0.02
-0.02
-0.02
-0.03
-0.03
-0.03
-0.03
-0.02
-0.02
-0.02
-0.01
-0.01
-0.01
-0.01
-0.01
-0.02
-0.01
-0.01
-0.01
-0.02
-0.03
-0.03
-0.03
-0.05
-0.05
-0.05
-0.05
-0.05
-0.06
-0.06
-0.06
-0.06
-0.06
-0.06
-0.06
-0.06
-0.05
-0.05
-0.13
-0.14
-0.14
-0.14
-0.14
-0.13
-0.13
-0.13
-0.14
-0.14
-0.14
-0.16
-0.16
-0.16
-0.12
-0.13
-0.12
-0.11
-0.1
-0.13
-0.12
-0.12
-0.11
-0.06
-0.06
-0.06
-0.08
-0.08
-0.08
-0.08
-0.11
-0.11
-0.08
-0.08
-0.08
-0.08
-0.09
-0.09
-0.09
-0.09
-0.09
-0.09
-0.09
-0.09
-0.09
-0.12
-0.12
-0.12
-0.12
-0.14
-0.14
-0.14
-0.14
-0.14
-0.14
-0.16
-0.16
-0.16
-0.16
-0.16
-0.16
-0.16
-0.15
-0.15
-0.11
-0.11
-0.13
-0.14
-0.13
-0.14
-0.14
-0.2
-0.22
-0.22
-0.19
-0.19
-0.19
-0.19
-0.19
-0.18
-0.2
-0.18
-0.19
-0.19
-0.19
-0.19
-0.19
-0.19
-0.18
-0.22
-0.22
-0.21
-0.21
-0.21
-0.21
-0.25
-0.25
-0.24
-0.23
-0.2
-0.22
-0.22
-0.22
-0.23
-0.21
-0.22
-0.22
-0.23
-0.24
-0.24
-0.21
-0.2
-0.2
-0.2
-0.21
-0.22
-0.22
-0.22
-0.24
-0.24
-0.25
-0.25
-0.25
-0.27
-0.27
-0.27
-0.27
-0.27
-0.27
-0.28
-0.27
-0.25
-0.25
-0.25
-0.25
-0.25
-0.25
-0.23
-0.23
-0.23
-0.23
-0.23
-0.21
-0.23
-0.22
-0.22
-0.2
-0.18
-0.18
-0.18
-0.18
-0.23
-0.23
-0.23
-0.31
-0.26
-0.26
-0.26
-0.27
-0.27
-0.28
-0.28
-0.19
-0.19
-0.18
-0.19
-0.19
-0.2
-0.21
-0.2
-0.18
-0.19
-0.19
-0.19
-0.19
-0.12
-0.14
-0.13
-0.13
-0.11
-0.1
-0.1
-0.1
-0.07
-0.07
-0.06
-0.06
-0.06
-0.06
-0.06
-0.06
-0.11
-0.11
-0.12
-0.12
-0.12
-0.12
-0.12
-0.11
-0.07
-0.08
-0.08
-0.08
-0.08
-0.07
-0.07
-0.07
-0.07
-0.07
-0.08
-0.11
-0.11
-0.12
-0.17
-0.22
-0.24
-0.24
-0.27
-0.27
-0.25
-0.26
-0.26
-0.28
-0.28
-0.28
-0.23
-0.23
-0.22
-0.22
-0.22
-0.22
-0.2
-0.2
-0.2
-0.2
-0.2
-0.18
-0.18
-0.19
-0.19
-0.19
-0.19
-0.19
-0.19
-0.21
-0.21
-0.21
-0.21
-0.22
-0.2
-0.21
-0.21
-0.23
-0.22
-0.22
-0.21
-0.2
-0.19
-0.17
-0.17
-0.16
-0.15
-0.15
-0.15
-0.15
-0.17
-0.17
-0.17
-0.17
-0.17
-0.15
-0.15
-0.15
-0.15
-0.14
-0.14
-0.13
-0.12
-0.12
-0.12
-0.12
-0.12
-0.12
-0.12
-0.11
-0.12
-0.11
-0.11
-0.11
-0.09
-0.1
-0.1
-0.1
-0.1
-0.1
-0.1
-0.1
-0.1
-0.1
-0.1
-0.03
-0.03
-0.03
-0.03
-0.03
-0.03
0
0
0
-0.03
-0.02
-0.02
-0.02
-0.02
-0.03
-0.03
-0.03
-0.05
-0.01
-0.01
-0.01
-0.09
-0.06
-0.08
-0.08
-0.08
-0.08
-0.07
-0.07
-0.08
-0.07
-0.05
-0.03
-0.01
-0.01
-0.01
-0.01
-0.02
-0.02
-0.03
-0.01
-0.01
-0.01
0.01
0.01
0
-0.02
-0.03
-0.03
-0.03
-0.03
-0.03
-0.03
-0.03
-0.03
-0.05
-0.05
-0.05
-0.05
-0.02
0
-0.01
-0.02
-0.02
-0.03
-0.08
-0.08
-0.07
-0.07
-0.1
-0.1
-0.11
-0.11
-0.11
-0.11
-0.11
-0.22
-0.22
-0.22
-0.22
-0.22
-0.23
-0.23
-0.24
-0.24
-0.24
-0.24
-0.24
-0.25
-0.25
-0.25
-0.25
-0.22
-0.26
-0.24
-0.22
-0.22
-0.23
-0.23
-0.26
-0.26
-0.23
-0.22
-0.19
-0.19
-0.17
-0.18
-0.18
-0.17
-0.16
-0.16
-0.14
-0.14
-0.21
-0.22
-0.26
-0.26
-0.3
-0.3
-0.29
-0.3
-0.39
-0.39
-0.42
-0.42
-0.42
-0.44
-0.44
-0.44
-0.44
-0.41
-0.42
-0.43
-0.44
-0.44
-0.44
-0.45
-0.45
-0.43
-0.43
-0.43
-0.43
-0.41
-0.41
-0.41
-0.41
-0.46
-0.46
-0.46
-0.46
-0.47
-0.47
-0.47
-0.54
-0.54
-0.55
-0.54
-0.54
-0.54
-0.54
-0.52
-0.48
-0.48
-0.45
-0.4
-0.41
-0.38
-0.38
-0.36
-0.36
-0.36
-0.36
-0.34
-0.34
-0.34
-0.34
-0.34
-0.36
-0.39
-0.36
-0.36
-0.35
-0.32
-0.32
-0.32
-0.28
-0.28
-0.28
-0.28
-0.28
-0.28
-0.27
-0.28
-0.26
-0.28
-0.28
-0.27
-0.27
-0.26
-0.31
-0.32
-0.32
-0.32
-0.3
-0.31
-0.31
-0.31
-0.32
-0.34
-0.33
-0.33
-0.34
-0.33
-0.33
-0.32
-0.32
-0.29
-0.29
-0.26
-0.26
-0.26
-0.25
-0.25
-0.27
-0.28
-0.28
-0.29
-0.29
-0.3
-0.3
-0.3
-0.3
-0.3
-0.3
-0.3
-0.36
-0.39
-0.39
-0.38
-0.38
-0.4
-0.4
-0.4
-0.39
-0.39
-0.39
-0.41
-0.42
-0.39
-0.41
-0.41
-0.4
-0.4
-0.4
-0.35
-0.35
-0.35
-0.35
-0.35
-0.35
-0.32
-0.31
-0.31
-0.3
-0.29
-0.28
-0.25
-0.25
-0.25
-0.24
-0.23
-0.31
-0.23
-0.22
-0.22
-0.28
-0.29
-0.29
-0.34
-0.33
-0.34
-0.37
-0.39
-0.43
-0.43
-0.43
-0.42
-0.42
-0.41
-0.41
-0.41
-0.41
-0.39
-0.4
-0.42
-0.4
-0.4
-0.4
-0.4
-0.39
-0.39
-0.39
-0.39
-0.41
-0.4
-0.4
-0.4
-0.38
-0.37
-0.41
-0.4
-0.43
-0.43
-0.39
-0.38
-0.38
-0.38
-0.38
-0.33
-0.32
-0.31
-0.28
-0.28
-0.28
-0.3
-0.3
-0.17
-0.16
-0.15
-0.15
-0.14
-0.12
-0.12
-0.14
-0.14
-0.14
-0.14
-0.14
-0.14
-0.13
-0.14
-0.14
-0.16
-0.17
-0.15
-0.14
-0.15
-0.15
-0.15
-0.15
-0.15
-0.15
-0.13
-0.13
-0.17
-0.15
-0.16
-0.16
-0.17
-0.17
-0.16
-0.19
-0.19
-0.22
-0.22
-0.22
-0.14
-0.15
-0.15
-0.14
-0.15
-0.09
-0.09
-0.07
-0.07
-0.07
-0.05
-0.04
-0.04
-0.04
-0.09
-0.14
-0.13
-0.12
-0.11
-0.1
-0.13
-0.13
-0.13
-0.13
-0.13
-0.14
-0.14
-0.14
-0.13
-0.11
-0.11
-0.05
-0.05
-0.04
-0.02
-0.02
-0.03
0.02
0.03
0.03
0.03
0.03
0.03
0.01
0.01
0.03
0.03
-0.03
-0.03
-0.05
-0.03
-0.04
-0.04
-0.08
-0.07
-0.09
-0.09
-0.09
-0.09
-0.09
-0.09
-0.07
-0.05
-0.05
-0.06
-0.07
-0.07
-0.11
-0.11
-0.11
-0.11
-0.12
-0.12
-0.12
-0.12
-0.16
-0.16
-0.14
-0.16
-0.13
-0.12
-0.12
-0.13
-0.13
-0.08
-0.08
-0.06
-0.05
-0.05
-0.04
-0.04
-0.04
-0.06
-0.06
-0.11
-0.1
-0.1
-0.11
-0.11
-0.11
-0.13
-0.16
-0.19
-0.22
-0.22
-0.22
-0.22
-0.21
-0.21
-0.21
-0.21
-0.22
-0.23
-0.24
-0.24
-0.24
-0.24
-0.19
-0.15
-0.15
-0.14
-0.11
-0.11
-0.1
-0.09
-0.1
-0.1
-0.14
-0.16
-0.16
-0.17
-0.15
-0.13
-0.13
-0.13
-0.15
-0.17
-0.16
-0.16
-0.2
-0.2
-0.2
-0.2
-0.21
-0.21
-0.21
-0.2
-0.17
-0.21
-0.22
-0.23
-0.23
-0.23
-0.2
-0.28
-0.3
-0.19
-0.19
-0.17
-0.17
-0.12
-0.11
-0.1
-0.13
-0.12
-0.14
-0.1
-0.09
-0.09
-0.09
-0.1
-0.12
-0.13
-0.17
-0.16
-0.16
-0.16
-0.16
-0.17
-0.16
-0.19
-0.19
-0.19
-0.2
-0.19
-0.19
-0.19
-0.19
-0.19
-0.2
-0.2
-0.22
-0.23
-0.19
-0.2
-0.2
-0.18
-0.21
-0.22
-0.21
-0.21
-0.16
-0.16
-0.19
-0.21
-0.22
-0.24
-0.29
-0.25
-0.23
-0.23
-0.25
-0.24
-0.26
-0.26
-0.26
-0.26
-0.26
-0.3
-0.3
-0.3
-0.3
-0.3
-0.28
-0.3
-0.29
-0.29
-0.28
-0.27
-0.27
-0.32
-0.33
-0.34
-0.34
-0.33
-0.3
-0.31
-0.31
-0.29
-0.27
-0.3
-0.28
-0.28
-0.27
-0.26
-0.27
-0.25
-0.23
-0.2
-0.21
-0.21
-0.23
-0.22
-0.22
-0.24
-0.24
-0.23
-0.23
-0.24
-0.24
-0.24
-0.22
-0.24
-0.23
-0.19
-0.19
-0.19
-0.19
-0.2
-0.18
-0.18
-0.18
-0.17
-0.17
-0.17
-0.2
-0.18
-0.19
-0.2
-0.21
-0.2
-0.2
-0.22
-0.22
-0.25
-0.26
-0.25
-0.25
-0.22
-0.23
-0.22
-0.21
-0.21
-0.21
-0.2
-0.2
-0.22
-0.22
-0.15
-0.15
-0.18
-0.23
-0.23
-0.21
-0.18
-0.18
-0.16
-0.16
-0.19
-0.19
-0.18
-0.18
-0.17
-0.17
-0.17
-0.17
-0.18
-0.18
-0.18
-0.18
-0.18
-0.19
-0.19
-0.2
-0.2
-0.2
-0.16
-0.19
-0.18
-0.18
-0.18
-0.18
-0.19
-0.16
-0.16
-0.14
-0.12
-0.16
-0.18
-0.23
-0.23
-0.23
-0.23
-0.21
-0.21
-0.21
-0.21
-0.21
-0.21
-0.19
-0.23
-0.24
-0.24
-0.23
-0.23
-0.23
-0.26
-0.23
-0.23
-0.22
-0.23
-0.24
-0.22
-0.28
-0.28
-0.28
-0.27
-0.27
-0.35
-0.34
-0.35
-0.37
-0.38
-0.38
-0.38
-0.38
-0.4
-0.36
-0.36
-0.4
-0.41
-0.4
-0.4
-0.41
-0.41
-0.39
-0.39
-0.35
-0.36
-0.39
-0.39
-0.39
-0.39
-0.42
-0.43
-0.42
-0.42
-0.41
-0.42
-0.39
-0.39
-0.39
-0.37
-0.37
-0.39
-0.33
-0.33
-0.33
-0.33
-0.33
-0.33
-0.32
-0.32
-0.32
-0.27
-0.27
-0.23
-0.24
-0.24
-0.24
-0.24
-0.23
-0.18
-0.18
-0.2
-0.2
-0.18
-0.18
-0.16
-0.2
-0.19
-0.2
-0.21
-0.24
-0.25
-0.25
-0.25
-0.25
-0.25
-0.27
-0.27
-0.27
-0.29
-0.29
-0.29
-0.29
-0.29
-0.29
-0.3
-0.31
-0.42
-0.42
-0.42
-0.43
-0.4
-0.4
-0.4
-0.41
-0.44
-0.45
-0.45
-0.45
-0.45
-0.46
-0.46
-0.46
-0.46
-0.45
-0.45
-0.39
-0.39
-0.41
-0.41
-0.4
-0.41
-0.42
-0.42
-0.42
-0.43
-0.52
-0.5
-0.5
-0.5
-0.48
-0.51
-0.51
-0.51
-0.52
-0.53
-0.54
-0.52
-0.52
-0.56
-0.56
-0.56
-0.56
-0.59
-0.58
-0.58
-0.59
-0.58
-0.59
-0.59
-0.58
-0.58
-0.58
-0.58
-0.58
-0.63
-0.63
-0.63
-0.64
-0.64
-0.64
-0.64
-0.64
-0.64
-0.7
-0.7
-0.7
-0.69
-0.68
-0.73
-0.73
-0.73
-0.73
-0.68
-0.67
-0.69
-0.69
-0.68
-0.67
-0.68
-0.64
-0.63
-0.64
-0.64
-0.65
-0.64
-0.64
-0.64
-0.66
-0.64
-0.64
-0.64
-0.63
-0.62
-0.62
-0.6
-0.59
-0.59
-0.58
-0.54
-0.54
-0.54
-0.54
-0.55
-0.55
-0.52
-0.55
-0.55
-0.61
-0.64
-0.64
-0.72
-0.73
-0.73
-0.73
-0.78
-0.77
-0.77
-0.75
-0.75
-0.75
-0.74
-0.74
-0.74
-0.7
-0.7
-0.71
-0.72
-0.72
-0.72
-0.72
-0.74
-0.71
-0.71
-0.71
-0.69
-0.67
-0.65
-0.65
-0.65
-0.65
-0.62
-0.6
-0.6
-0.6
-0.6
-0.63
-0.62
-0.6
-0.6
-0.61
-0.61
-0.62
-0.61
-0.57
-0.57
-0.57
-0.56
-0.56
-0.56
-0.56
-0.58
-0.58
-0.59
-0.59
-0.52
-0.5
-0.5
-0.5
-0.52
-0.52
-0.52
-0.53
-0.53
-0.51
-0.49
-0.49
-0.46
-0.44
-0.44
-0.44
-0.45
-0.45
-0.47
-0.5
-0.51
-0.47
-0.47
-0.47
-0.47
-0.46
-0.46
-0.46
-0.46
-0.46
-0.46
-0.46
-0.5
-0.49
-0.47
-0.49
-0.47
-0.46
-0.47
-0.45
-0.44
-0.45
-0.49
-0.49
-0.49
-0.49
-0.49
-0.49
-0.49
-0.49
-0.49
-0.49
-0.54
-0.54
-0.54
-0.54
-0.54
-0.52
-0.55
-0.57
-0.58
-0.62
-0.6
-0.63
-0.62
-0.6
-0.57
-0.53
-0.53
-0.53
-0.56
-0.57
-0.57
-0.56
-0.53
-0.54
-0.54
-0.55
-0.56
-0.57
-0.57
-0.56
-0.56
-0.46
-0.46
-0.46
-0.46
-0.48
-0.48
-0.51
-0.49
-0.47
-0.47
-0.47
-0.46
-0.47
-0.47
-0.5
-0.5
-0.48
-0.55
-0.57
-0.57
-0.57
-0.57
-0.55
-0.54
-0.55
-0.55
-0.55
-0.47
-0.47
-0.46
-0.43
-0.43
-0.46
-0.46
-0.48
-0.48
-0.47
-0.48
-0.5
-0.5
-0.5
-0.5
-0.46
-0.46
-0.44
-0.44
-0.44
-0.47
-0.48
-0.45
-0.45
-0.44
-0.43
-0.4
-0.44
-0.4
-0.4
-0.4
-0.34
-0.32
-0.3
-0.28
-0.28
-0.28
-0.25
-0.24
-0.24
-0.17
-0.17
-0.2
-0.2
-0.21
-0.17
-0.17
-0.17
-0.17
-0.21
-0.25
-0.25
-0.24
-0.23
-0.26
-0.27
-0.26
-0.26
-0.25
-0.23
-0.23
-0.23
-0.23
-0.21
-0.21
-0.22
-0.22
-0.23
-0.25
-0.27
-0.27
-0.28
-0.29
-0.34
-0.34
-0.34
-0.37
-0.37
-0.36
-0.37
-0.37
-0.35
-0.36
-0.37
-0.34
-0.3
-0.22
-0.22
-0.19
-0.19
-0.15
-0.14
-0.19
-0.2
-0.24
-0.24
-0.25
-0.25
-0.34
-0.34
-0.36
-0.38
-0.39
-0.37
-0.38
-0.37
-0.39
-0.38
-0.39
-0.39
-0.4
-0.42
-0.39
-0.39
-0.4
-0.39
-0.39
-0.41
-0.4
-0.42
-0.42
-0.41
-0.38
-0.38
-0.38
-0.35
-0.33
-0.37
-0.37
-0.42
-0.42
-0.44
-0.43
-0.46
-0.46
-0.43
-0.42
-0.42
-0.42
-0.42
-0.42
-0.42
-0.39
-0.37
-0.38
-0.38
-0.38
-0.4
-0.41
-0.4
-0.4
-0.43
-0.41
-0.45
-0.43
-0.48
-0.48
-0.48
-0.48
-0.55
-0.51
-0.51
-0.51
-0.5
-0.49
-0.49
-0.47
-0.47
-0.47
-0.47
-0.47
-0.51
-0.5
-0.52
-0.56
-0.53
-0.53
-0.52
-0.53
-0.53
-0.54
-0.55
-0.5
-0.54
-0.51
-0.6
-0.61
-0.6
-0.59
-0.62
-0.62
-0.63
-0.6
-0.53
-0.55
-0.57
-0.55
-0.52
-0.46
-0.51
-0.4
-0.38
-0.42
-0.38
-0.35
-0.34
-0.35
-0.34
-0.46
-0.42
-0.39
-0.36
-0.35
-0.33
-0.34
-0.34
-0.3
-0.3
-0.3
-0.3
-0.32
-0.32
-0.33
-0.29
-0.29
-0.29
-0.29
-0.27
-0.25
-0.26
-0.24
-0.27
-0.27
-0.28
-0.29
-0.25
-0.27
-0.25
-0.25
-0.19
-0.22
-0.22
-0.18
-0.18
-0.14
-0.2
-0.22
-0.19
-0.17
-0.18
-0.18
-0.18
-0.18
-0.2
-0.2
-0.21
-0.19
-0.18
-0.18
-0.17
-0.15
-0.1
-0.15
-0.14
-0.14
-0.18
-0.17
-0.23
-0.22
-0.21
-0.22
-0.19
-0.24
-0.24
-0.25
-0.24
-0.24
-0.25
-0.25
-0.25
-0.25
-0.26
-0.26
-0.27
-0.27
-0.28
-0.25
-0.24
-0.25
-0.29
-0.31
-0.39
-0.41
-0.38
-0.38
-0.38
-0.38
-0.39
-0.37
-0.37
-0.29
-0.28
-0.28
-0.28
-0.28
-0.27
-0.28
-0.34
-0.31
-0.3
-0.32
-0.31
-0.33
-0.33
-0.33
-0.33
-0.34
-0.39
-0.38
-0.37
-0.36
-0.36
-0.35
-0.31
-0.31
-0.32
-0.32
-0.33
-0.33
-0.35
-0.35
-0.39
-0.39
-0.39
-0.34
-0.4
-0.37
-0.37
-0.38
-0.36
-0.37
-0.36
-0.32
-0.28
-0.37
-0.32
-0.32
-0.33
-0.37
-0.26
-0.26
-0.26
-0.26
-0.3
-0.3
-0.29
-0.27
-0.29
-0.26
-0.25
-0.22
-0.26
-0.24
-0.29
-0.26
-0.19
-0.18
-0.2
-0.19
-0.15
-0.14
-0.12
-0.1
-0.1
-0.18
-0.17
-0.2
-0.14
-0.19
-0.22
-0.19
-0.25
-0.24
-0.22
-0.18
-0.18
-0.2
-0.2
-0.2
-0.19
-0.19
-0.18
-0.26
-0.24
-0.26
-0.25
-0.28
-0.25
-0.28
-0.27
-0.26
-0.31
-0.36
-0.34
-0.41
-0.48
-0.46
-0.5
-0.46
-0.48
-0.41
-0.44
-0.42
-0.48
-0.55
-0.55
-0.53
-0.54
-0.56
-0.51
-0.49
-0.5
-0.45
-0.41
-0.35
-0.32
-0.33
-0.29
-0.3
-0.31
-0.31
-0.31
-0.29
-0.22
-0.25
-0.28
-0.27
-0.27
-0.28
-0.32
-0.32
-0.29
-0.32
-0.35
-0.37
-0.32
-0.31
-0.26
-0.34
-0.37
-0.3
-0.44
-0.46
-0.46
-0.51
-0.49
-0.51
-0.53
-0.56
-0.45
-0.47
-0.47
-0.49
-0.55
-0.55
-0.57
-0.6
-0.66
-0.62
-0.62
-0.64
-0.65
-0.64
-0.64
-0.69
-0.7
-0.73
-0.75
-0.74
-0.74
-0.78
-0.68
-0.7
-0.64
-0.62
-0.62
-0.66
-0.64
-0.67
-0.69
-0.72
-0.69
-0.67
-0.69
-0.69
-0.69
-0.65
-0.65
-0.67
-0.7
-0.71
-0.71
-0.68
-0.68
-0.69
-0.68
-0.69
-0.73
-0.73
-0.76
-0.78
-0.77
-0.76
-0.72
-0.73
-0.73
-0.7
-0.69
-0.62
-0.69
-0.7
-0.74
-0.74
-0.72
-0.72
-0.69
-0.72
-0.74
-0.75
-0.82
-0.81
-0.82
-0.82
-0.88
-0.88
-0.95
-0.95
-0.97
-0.98
-0.98
-0.82
-0.84
-0.83
-0.78
-0.78
-0.78
-0.74
-0.74
-0.79
-0.78
-0.88
-0.9
-0.94
-0.93
-0.96
-0.96
-0.89
-0.89
-0.9
-0.92
-0.91
-0.91
-0.94
-0.91
-0.93
-0.92
-0.92
-0.92
-0.87
-0.89
-0.85
-0.84
-0.83
-0.85
-0.86
-0.87
-0.87
-0.85
-0.84
-0.84
-0.82
-0.82
-0.77
-0.72
-0.78
-0.8
-0.78
-0.78
-0.79
-0.76
-0.74
-0.73
-0.76
-0.71
-0.72
-0.72
-0.76
-0.75
-0.75
-0.74
-0.74
-0.72
-0.7
-0.76
-0.71
-0.68
-0.72
-0.74
-0.74
-0.79
-0.8
-0.78
-0.77
-0.78
-0.75
-0.8
-0.81
-0.82
-0.8
-0.8
-0.84
-0.85
-0.84
-0.85
-0.85
-0.78
-0.8
-0.76
-0.76
-0.71
-0.69
-0.69
-0.64
-0.65
-0.66
-0.67
-0.68
-0.68
-0.68
-0.68
-0.68
-0.67
-0.66
-0.63
-0.6
-0.59
-0.57
-0.56
-0.53
-0.54
-0.54
-0.56
-0.51
-0.51
-0.4
-0.4
-0.35
-0.36
-0.35
-0.38
-0.34
-0.31
-0.33
-0.3
-0.3
-0.27
-0.31
-0.31
-0.27
-0.24
-0.25
-0.24
-0.28
-0.29
-0.28
-0.39
-0.39
-0.38
-0.42
-0.41
-0.37
-0.37
-0.35
-0.36
-0.39
-0.43
-0.4
-0.38
-0.35
-0.31
-0.33
-0.31
-0.28
-0.27
-0.29
-0.31
-0.28
-0.33
-0.28
-0.3
-0.27
-0.29
-0.24
-0.23
-0.23
-0.2
-0.22
-0.21
-0.21
-0.22
-0.22
-0.21
-0.24
-0.23
-0.24
-0.22
-0.26
-0.26
-0.26
-0.22
-0.21
-0.24
-0.22
-0.21
-0.24
-0.24
-0.22
-0.18
-0.18
-0.2
-0.17
-0.18
-0.18
-0.19
-0.24
-0.23
-0.23
-0.22
-0.22
-0.19
-0.19
-0.18
-0.18
-0.16
-0.16
-0.14
-0.14
-0.13
-0.14
-0.14
-0.1
-0.07
-0.09
-0.11
-0.11
-0.1
-0.12
-0.12
-0.12
-0.12
-0.12
-0.14
-0.24
-0.24
-0.27
-0.28
-0.27
-0.34
-0.35
-0.38
-0.34
-0.36
-0.34
-0.34
-0.34
-0.37
-0.39
-0.39
-0.37
-0.37
-0.37
-0.39
-0.35
-0.33
-0.26
-0.28
-0.25
-0.25
-0.25
-0.26
-0.32
-0.33
-0.33
-0.35
-0.38
-0.35
-0.34
-0.37
-0.38
-0.38
-0.39
-0.31
-0.31
-0.3
-0.31
-0.28
-0.29
-0.28
-0.3
-0.26
-0.29
-0.29
-0.33
-0.31
-0.31
-0.3
-0.36
-0.35
-0.33
-0.36
-0.36
-0.38
-0.38
-0.37
-0.36
-0.35
-0.36
-0.34
-0.36
-0.39
-0.41
-0.43
-0.39
-0.39
-0.43
-0.42
-0.4
-0.4
-0.4
-0.39
-0.4
-0.41
-0.37
-0.35
-0.38
-0.38
-0.38
-0.34
-0.36
-0.34
-0.34
-0.34
-0.34
-0.34
-0.31
-0.36
-0.38
-0.34
-0.35
-0.34
-0.36
-0.35
-0.33
-0.32
-0.3
-0.3
-0.34
-0.32
-0.31
-0.31
-0.34
-0.34
-0.33
-0.36
-0.36
-0.37
-0.36
-0.33
-0.39
-0.34
-0.34
-0.34
-0.35
-0.35
-0.36
-0.34
-0.32
-0.37
-0.37
-0.37
-0.4
-0.41
-0.46
-0.43
-0.43
-0.43
-0.44
-0.46
-0.5
-0.49
-0.49
-0.48
-0.46
-0.48
-0.48
-0.54
-0.54
-0.57
-0.56
-0.55
-0.54
-0.52
-0.52
-0.46
-0.45
-0.49
-0.43
-0.39
-0.39
-0.39
-0.46
-0.48
-0.5
-0.51
-0.54
-0.54
-0.47
-0.5
-0.5
-0.5
-0.5
-0.5
-0.5
-0.5
-0.5
-0.5
-0.45
-0.45
-0.42
-0.46
-0.44
-0.44
-0.44
-0.47
-0.44
-0.44
-0.44
-0.45
-0.46
-0.46
-0.44
-0.42
-0.42
-0.42
-0.4
-0.4
-0.37
-0.39
-0.39
-0.37
-0.38
-0.38
-0.42
-0.4
-0.39
-0.37
-0.34
-0.31
-0.32
-0.3
-0.34
-0.31
-0.31
-0.31
-0.31
-0.32
-0.34
-0.34
-0.34
-0.31
-0.29
-0.29
-0.29
-0.29
-0.29
-0.3
-0.3
-0.29
-0.3
-0.32
-0.35
-0.35
-0.37
-0.42
-0.4
-0.4
-0.41
-0.41
-0.4
-0.43
-0.43
-0.44
-0.47
-0.45
-0.46
-0.46
-0.48
-0.44
-0.42
-0.42
-0.41
-0.36
-0.37
-0.28
-0.28
-0.26
-0.26
-0.27
-0.23
-0.23
-0.19
-0.2
-0.18
-0.22
-0.22
-0.2
-0.2
-0.19
-0.13
-0.12
-0.12
-0.12
-0.12
-0.17
-0.17
-0.17
-0.18
-0.18
-0.15
-0.13
-0.14
-0.14
-0.13
-0.13
-0.11
-0.11
-0.14
-0.14
-0.16
-0.16
-0.2
-0.18
-0.19
-0.19
-0.15
-0.15
-0.14
-0.14
-0.15
-0.15
-0.15
-0.1
-0.05
-0.05
-0.03
-0.09
-0.1
-0.06
-0.06
-0.07
-0.02
-0.01
-0.03
-0.01
-0.06
-0.07
-0.04
-0.04
-0.03
-0.03
-0.03
-0.03
-0.05
-0.1
-0.1
-0.13
-0.17
-0.17
-0.16
-0.16
-0.18
-0.18
-0.2
-0.19
-0.19
-0.2
-0.2
-0.2
-0.18
-0.16
-0.19
-0.18
-0.18
-0.19
-0.19
-0.19
-0.17
-0.17
-0.22
-0.25
-0.25
-0.23
-0.23
-0.23
-0.23
-0.25
-0.22
-0.23
-0.24
-0.24
-0.24
-0.24
-0.25
-0.23
-0.21
-0.21
-0.25
-0.24
-0.27
-0.27
-0.29
-0.29
-0.29
-0.29
-0.27
-0.27
-0.26
-0.22
-0.24
-0.23
-0.24
-0.21
-0.21
-0.19
-0.21
-0.21
-0.21
-0.26
-0.27
-0.27
-0.28
-0.28
-0.28
-0.24
-0.28
-0.27
-0.25
-0.25
-0.25
-0.25
-0.25
-0.26
-0.26
-0.26
-0.31
-0.33
-0.27
-0.28
-0.29
-0.29
-0.29
-0.29
-0.26
-0.22
-0.22
-0.21
-0.21
-0.21
-0.2
-0.23
-0.24
-0.27
-0.25
-0.26
-0.26
-0.26
-0.26
-0.24
-0.24
-0.24
-0.24
-0.24
-0.24
-0.25
-0.25
-0.25
-0.25
-0.25
-0.25
-0.25
-0.26
-0.27
-0.31
-0.3
-0.31
-0.32
-0.35
-0.34
-0.34
-0.34
-0.34
-0.35
-0.29
-0.33
-0.35
-0.4
-0.4
-0.4
-0.41
-0.44
-0.43
-0.42
-0.42
-0.42
-0.46
-0.47
-0.47
-0.47
-0.46
-0.51
-0.51
-0.52
-0.52
-0.52
-0.52
-0.49
-0.48
-0.51
-0.51
-0.51
-0.52
-0.52
-0.52
-0.54
-0.48
-0.47
-0.47
-0.47
-0.46
-0.46
-0.45
-0.45
-0.43
-0.43
-0.47
-0.47
-0.45
-0.45
-0.45
-0.45
-0.45
-0.45
-0.46
-0.42
-0.42
-0.42
-0.42
-0.42
-0.42
-0.42
-0.42
-0.42
-0.43
-0.43
-0.43
-0.43
-0.44
-0.43
-0.43
-0.44
-0.44
-0.44
-0.44
-0.48
-0.49
-0.49
-0.49
-0.49
-0.49
-0.49
-0.48
-0.49
-0.49
-0.48
-0.46
-0.46
-0.47
-0.47
-0.45
-0.45
-0.45
-0.39
-0.39
-0.39
-0.39
-0.4
-0.4
-0.39
-0.4
-0.4
-0.4
-0.4
-0.41
-0.41
-0.42
-0.39
-0.37
-0.37
-0.37
-0.35
-0.35
-0.35
-0.36
-0.37
-0.39
-0.38
-0.38
-0.37
-0.34
-0.33
-0.34
-0.34
-0.34
-0.33
-0.33
-0.35
-0.35
-0.31
-0.31
-0.31
-0.32
-0.32
-0.32
-0.31
-0.32
-0.32
-0.32
-0.32
-0.29
-0.29
-0.29
-0.26
-0.26
-0.23
-0.22
-0.22
-0.2
-0.2
-0.17
-0.13
-0.15
-0.15
-0.15
-0.15
-0.14
-0.14
-0.15
-0.15
-0.16
-0.14
-0.14
-0.14
-0.15
-0.15
-0.14
-0.14
-0.14
-0.1
-0.1
-0.1
-0.1
-0.07
-0.07
-0.07
-0.07
-0.07
-0.07
-0.07
-0.06
-0.06
-0.06
-0.06
-0.06
-0.05
-0.05
-0.05
-0.06
-0.06
-0.01
-0.01
-0.01
0
0.01
0.01
0.01
0.05
0.05
0.04
0.04
0.05
0.06
0.06
0.06
0.08
0.08
0.08
0.08
0.08
0.08
0.08
0.08
0.08
0.08
0.08
0.09
0.14
0.14
0.14
0.14
0.15
0.16
0.18
0.18
0.18
0.21
0.2
0.2
0.19
0.21
0.2
0.18
0.17
0.17
0.17
0.17
0.17
0.16
0.17
0.17
0.17
0.19
0.2
0.2
0.2
0.19
0.17
0.17
0.15
0.15
0.15
0.15
0.15
0.15
0.15
0.19
0.22
0.21
0.21
0.21
0.21
0.25
0.24
0.24
0.24
0.23
0.27
0.27
0.27
0.26
0.26
0.26
0.26
0.26
0.26
0.26
0.26
0.26
0.26
0.26
0.26
0.26
0.26
0.26
0.27
0.27
0.27
0.3
0.3
0.3
0.3
0.29
0.29
0.29
0.29
0.29
0.33
0.33
0.32
0.32
0.31
0.28
0.28
0.28
0.27
0.27
0.27
0.29
0.29
0.29
0.29
0.29
0.29
0.28
0.28
0.28
0.28
0.29
0.26
0.26
0.26
0.27
0.28
0.29
0.35
0.35
0.38
0.37
0.38
0.38
0.36
0.36
0.36
0.37
0.36
0.35
0.36
0.33
0.3
0.32
0.32
0.34
0.35
0.31
0.31
0.31
0.31
0.3
0.29
0.28
0.27
0.27
0.25
0.25
0.25
0.25
0.22
0.22
0.22
0.22
0.22
0.22
0.22
0.22
0.23
0.23
0.23
0.22
0.22
0.22
0.22
0.22
0.22
0.22
0.23
0.23
0.23
0.23
0.24
0.24
0.24
0.24
0.24
0.23
0.23
0.23
0.25
0.26
0.26
0.26
0.24
0.24
0.24
0.21
0.17
0.16
0.17
0.15
0.13
0.16
0.16
0.16
0.17
0.19
0.2
0.2
0.2
0.23
0.23
0.23
0.23
0.24
0.26
0.26
0.27
0.27
0.27
0.27
0.27
0.27
0.27
0.27
0.27
0.26
0.26
0.23
0.25
0.26
0.26
0.26
0.26
0.27
0.27
0.27
0.27
0.26
0.28
0.27
0.32
0.34
0.34
0.33
0.32
0.31
0.31
0.31
0.28
0.3
0.29
0.3
0.27
0.28
0.28
0.3
0.29
0.28
0.3
0.31
0.29
0.3
0.3
0.3
0.28
0.29
0.29
0.3
0.3
0.28
0.28
0.28
0.28
0.28
0.29
0.3
0.3
0.3
0.28
0.28
0.31
0.31
0.31
0.32
0.32
0.32
0.32
0.32
0.31
0.31
0.28
0.28
0.28
0.28
0.28
0.28
0.28
0.28
0.26
0.29
0.29
0.31
0.3
0.31
0.31
0.31
0.31
0.33
0.33
0.35
0.35
0.33
0.34
0.3
0.31
0.32
0.32
0.32
0.32
0.32
0.32
0.34
0.34
0.34
0.35
0.36
0.33
0.33
0.33
0.33
0.33
0.35
0.34
0.31
0.32
0.33
0.32
0.33
0.34
0.35
0.38
0.43
0.43
0.43
0.43
0.43
0.43
0.43
0.42
0.42
0.42
0.42
0.41
0.41
0.41
0.43
0.45
0.45
0.45
0.45
0.44
0.43
0.43
0.43
0.45
0.45
0.46
0.46
0.48
0.47
0.49
0.49
0.48
0.48
0.47
0.47
0.45
0.43
0.43
0.43
0.44
0.43
0.43
0.43
0.41
0.4
0.37
0.38
0.39
0.42
0.45
0.47
0.47
0.45
0.45
0.45
0.45
0.45
0.46
0.46
0.48
0.51
0.56
0.56
0.56
0.59
0.59
0.59
0.59
0.6
0.59
0.59
0.59
0.59
0.59
0.59
0.59
0.59
0.59
0.59
0.59
0.58
0.6
0.6
0.59
0.59
0.58
0.58
0.58
0.56
0.56
0.55
0.55
0.55
0.55
0.55
0.57
0.59
0.59
0.58
0.57
0.6
0.56
0.57
0.57
0.57
0.57
0.59
0.58
0.57
0.59
0.56
0.57
0.57
0.57
0.59
0.56
0.55
0.55
0.54
0.52
0.52
0.51
0.5
0.49
0.47
0.48
0.51
0.52
0.52
0.52
0.52
0.52
0.52
0.52
0.52
0.5
0.53
0.55
0.51
0.51
0.51
0.51
0.5
0.5
0.5
0.5
0.51
0.51
0.51
0.47
0.45
0.45
0.47
0.48
0.48
0.46
0.48
0.48
0.46
0.46
0.47
0.49
0.49
0.51
0.51
0.5
0.5
0.52
0.52
0.54
0.52
0.52
0.52
0.52
0.55
0.54
0.54
0.54
0.54
0.54
0.54
0.53
0.53
0.52
0.51
0.51
0.51
0.51
0.53
0.53
0.52
0.57
0.57
0.57
0.54
0.52
0.54
0.54
0.53
0.53
0.56
0.51
0.51
0.5
0.5
0.47
0.46
0.44
0.45
0.45
0.44
0.45
0.46
0.47
0.48
0.48
0.48
0.46
0.46
0.46
0.46
0.47
0.42
0.42
0.4
0.4
0.4
0.4
0.4
0.39
0.39
0.37
0.35
0.35
0.34
0.33
0.33
0.34
0.33
0.3
0.3
0.3
0.35
0.35
0.35
0.36
0.36
0.35
0.36
0.34
0.31
0.27
0.27
0.27
0.27
0.27
0.29
0.29
0.31
0.31
0.32
0.32
0.34
0.32
0.32
0.33
0.29
0.29
0.29
0.29
0.29
0.29
0.29
0.29
0.26
0.26
0.25
0.23
0.23
0.23
0.23
0.23
0.24
0.24
0.24
0.24
0.24
0.24
0.22
0.2
0.21
0.21
0.22
0.21
0.23
0.24
0.22
0.23
0.21
0.22
0.22
0.22
0.2
0.22
0.22
0.22
0.22
0.22
0.21
0.21
0.16
0.15
0.15
0.15
0.16
0.17
0.16
0.16
0.16
0.16
0.16
0.15
0.15
0.14
0.15
0.15
0.16
0.16
0.14
0.13
0.13
0.13
0.12
0.12
0.13
0.13
0.13
0.13
0.13
0.14
0.14
0.14
0.15
0.15
0.11
0.11
0.06
0.04
0.04
0.04
0.04
0.02
0.03
0.02
0.02
0
0
0
0
0
0
-0.01
-0.04
-0.04
-0.04
-0.05
-0.05
-0.05
-0.05
-0.05
-0.05
-0.09
-0.09
-0.09
-0.09
-0.09
-0.12
-0.12
-0.12
-0.13
-0.12
-0.12
-0.12
-0.12
-0.12
-0.12
-0.1
-0.11
-0.11
-0.09
-0.08
-0.08
-0.07
-0.07
-0.07
-0.07
-0.07
-0.07
-0.07
-0.07
-0.08
-0.08
-0.09
-0.09
-0.09
-0.09
-0.09
-0.09
-0.09
-0.06
-0.06
-0.06
-0.09
-0.09
-0.09
-0.09
-0.09
-0.09
-0.12
-0.12
-0.12
-0.12
-0.12
-0.12
-0.12
-0.12
-0.07
-0.08
-0.07
-0.06
-0.03
-0.03
-0.02
-0.01
-0.01
-0.01
-0.01
-0.01
-0.03
-0.05
-0.07
-0.08
-0.14
-0.12
-0.14
-0.12
-0.1
-0.11
-0.11
-0.1
-0.1
-0.06
-0.06
-0.06
-0.06
-0.06
-0.02
-0.02
-0.01
-0.02
-0.01
-0.01
-0.04
-0.04
-0.07
-0.07
-0.08
-0.11
-0.12
-0.12
-0.12
-0.13
-0.12
-0.13
-0.13
-0.11
-0.11
-0.11
-0.11
-0.11
-0.11
-0.11
-0.09
-0.09
-0.09
-0.1
-0.09
-0.07
-0.08
-0.07
-0.12
-0.12
-0.13
-0.09
-0.09
-0.1
-0.09
-0.12
-0.12
-0.12
-0.12
-0.13
-0.13
-0.12
-0.1
-0.1
-0.1
-0.08
-0.16
-0.11
-0.14
-0.14
-0.12
-0.12
-0.12
-0.13
-0.1
-0.1
-0.11
-0.15
-0.15
-0.15
-0.15
-0.15
-0.16
-0.16
-0.16
-0.15
-0.19
-0.19
-0.2
-0.12
-0.12
-0.11
-0.11
-0.11
-0.13
-0.13
-0.14
-0.13
-0.08
-0.11
-0.12
-0.13
-0.1
-0.11
-0.1
-0.1
-0.1
-0.09
-0.09
-0.1
-0.1
-0.1
-0.11
-0.12
-0.12
-0.12
-0.12
-0.11
-0.1
-0.09
-0.1
-0.12
-0.12
-0.14
-0.14
-0.14
-0.14
-0.14
-0.11
-0.11
-0.1
-0.1
-0.1
-0.12
-0.19
-0.2
-0.21
-0.18
-0.2
-0.2
-0.2
-0.22
-0.21
-0.2
-0.2
-0.22
-0.21
-0.21
-0.2
-0.22
-0.24
-0.24
-0.24
-0.2
-0.15
-0.16
-0.15
-0.15
-0.15
-0.15
-0.16
-0.09
-0.12
-0.12
-0.12
-0.14
-0.17
-0.16
-0.15
-0.16
-0.14
-0.13
-0.06
-0.06
-0.06
-0.06
-0.06
-0.05
-0.05
-0.05
-0.03
-0.03
-0.02
-0.02
-0.01
-0.05
-0.05
-0.06
-0.06
-0.06
-0.06
-0.05
-0.05
-0.05
-0.05
-0.07
-0.06
-0.05
-0.09
-0.09
-0.1
-0.1
-0.11
-0.15
-0.15
-0.15
-0.15
-0.15
-0.15
-0.13
-0.15
-0.15
-0.16
-0.16
-0.16
-0.16
-0.16
-0.16
-0.18
-0.18
-0.18
-0.18
-0.14
-0.14
-0.14
-0.13
-0.13
-0.13
-0.13
-0.14
-0.14
-0.13
-0.16
-0.16
-0.18
-0.18
-0.16
-0.17
-0.18
-0.18
-0.18
-0.18
-0.18
-0.17
-0.17
-0.19
-0.19
-0.17
-0.13
-0.11
-0.09
-0.11
-0.11
-0.09
-0.07
-0.07
-0.08
-0.09
-0.11
-0.11
-0.09
-0.13
-0.13
-0.13
-0.13
-0.12
-0.14
-0.14
-0.16
-0.19
-0.19
-0.19
-0.19
-0.16
-0.16
-0.14
-0.12
-0.12
-0.12
-0.12
-0.12
-0.12
-0.08
-0.08
-0.08
-0.08
-0.08
-0.08
-0.07
-0.06
-0.06
-0.07
-0.08
-0.08
-0.05
-0.06
-0.07
-0.07
-0.07
-0.07
-0.05
-0.06
-0.06
-0.06
-0.06
-0.09
-0.07
-0.09
-0.09
-0.08
-0.06
-0.06
-0.06
-0.07
-0.07
-0.07
-0.04
-0.1
-0.07
-0.06
-0.06
-0.06
-0.07
-0.07
-0.07
-0.07
-0.07
-0.02
-0.01
-0.03
-0.03
-0.03
-0.03
-0.02
-0.02
-0.03
0.03
0.03
-0.03
-0.01
-0.05
-0.04
-0.1
-0.13
-0.12
-0.12
-0.12
-0.13
-0.17
-0.17
-0.17
-0.18
-0.18
-0.19
-0.19
-0.16
-0.16
-0.18
-0.18
-0.18
-0.18
-0.15
-0.14
-0.15
-0.15
-0.15
-0.15
-0.15
-0.18
-0.18
-0.19
-0.17
-0.19
-0.19
-0.15
-0.12
-0.12
-0.11
-0.12
-0.14
-0.14
-0.12
-0.1
-0.18
-0.11
-0.05
-0.05
-0.08
-0.04
-0.07
-0.07
-0.07
-0.07
-0.08
-0.12
-0.12
-0.08
-0.08
-0.1
-0.12
-0.11
-0.1
-0.13
-0.11
-0.11
-0.12
-0.12
-0.14
-0.14
-0.13
-0.13
-0.1
-0.08
-0.08
-0.08
-0.08
-0.08
-0.09
-0.1
-0.11
-0.16
-0.16
-0.18
-0.21
-0.21
-0.21
-0.27
-0.27
-0.29
-0.29
-0.29
-0.29
-0.3
-0.31
-0.29
-0.29
-0.25
-0.24
-0.23
-0.23
-0.23
-0.23
-0.25
-0.26
-0.26
-0.26
-0.26
-0.26
-0.26
-0.25
-0.25
-0.21
-0.21
-0.21
-0.2
-0.19
-0.18
-0.18
-0.18
-0.2
-0.2
-0.17
-0.15
-0.16
-0.16
-0.15
-0.15
-0.15
-0.12
-0.12
-0.16
-0.16
-0.19
-0.2
-0.22
-0.22
-0.22
-0.22
-0.2
-0.23
-0.23
-0.26
-0.25
-0.26
-0.25
-0.27
-0.21
-0.23
-0.22
-0.2
-0.2
-0.2
-0.19
-0.22
-0.2
-0.19
-0.19
-0.19
-0.19
-0.19
-0.2
-0.21
-0.21
-0.21
-0.21
-0.22
-0.22
-0.21
-0.21
-0.21
-0.21
-0.23
-0.19
-0.19
-0.19
-0.19
-0.19
-0.17
-0.17
-0.17
-0.17
-0.22
-0.21
-0.21
-0.21
-0.2
-0.2
-0.2
-0.2
-0.2
-0.19
-0.19
-0.19
-0.19
-0.17
-0.16
-0.18
-0.18
-0.18
-0.13
-0.14
-0.13
-0.14
-0.15
-0.15
-0.16
-0.15
-0.15
-0.15
-0.15
-0.11
-0.13
-0.18
-0.18
-0.18
-0.21
-0.2
-0.2
-0.2
-0.2
-0.23
-0.3
-0.3
-0.3
-0.3
-0.3
-0.3
-0.28
-0.27
-0.27
-0.28
-0.28
-0.28
-0.28
-0.24
-0.24
-0.24
-0.24
-0.22
-0.22
-0.22
-0.22
-0.22
-0.22
-0.22
-0.22
-0.19
-0.19
-0.19
-0.15
-0.16
-0.18
-0.18
-0.11
-0.11
-0.08
-0.08
-0.08
-0.08
-0.09
-0.09
-0.05
-0.05
-0.05
-0.05
-0.05
-0.09
-0.09
-0.09
-0.09
-0.09
-0.12
-0.14
-0.13
-0.11
-0.11
-0.14
-0.13
-0.12
-0.09
-0.08
-0.06
-0.05
-0.08
-0.08
-0.12
-0.14
-0.14
-0.1
-0.11
-0.11
-0.12
-0.12
-0.05
-0.06
-0.06
-0.07
-0.07
-0.07
-0.07
-0.03
-0.03
-0.01
-0.02
-0.04
0
-0.02
-0.01
-0.01
-0.01
0.01
0.01
0.01
0.03
0.04
0.05
0.01
0.01
0.01
0.01
0.01
0.01
-0.03
-0.03
-0.03
-0.03
-0.03
-0.03
0.01
0.02
0.02
0.06
0.07
0.07
0.08
0.14
0.14
0.18
0.18
0.16
0.16
0.16
0.16
0.16
0.17
0.14
0.14
0.14
0.13
0.11
0.11
0.09
0.1
0.1
0.1
0.1
0.1
0.1
0.1
0.07
0.06
0.07
0.07
0.07
0.06
0
0
0
0
0
0
-0.06
-0.07
-0.07
-0.07
-0.07
-0.07
-0.07
-0.07
-0.07
-0.07
-0.04
-0.04
-0.04
-0.02
0
0.03
0.03
0.03
0.08
0.08
0.08
0.1
0.1
0.14
0.13
0.15
0.13
0.13
0.11
0.12
0.12
0.12
0.12
0.13
0.13
0.11
0.11
0.12
0.12
0.12
0.12
0.11
0.1
0.11
0.12
0.12
0.12
0.12
0.12
0.12
0.12
0.12
0.12
0.14
0.14
0.14
0.14
0.14
0.14
0.13
0.12
0.14
0.13
0.13
0.13
0.12
0.12
0.11
0.1
0.09
0.09
0.09
0.05
0.08
0.03
0.04
0.01
0.01
-0.01
0
0
0.01
0.01
0.03
0.02
0.02
0.02
0.02
0.03
0.01
0.04
0.04
0.04
0.04
0.06
0.02
0.01
0.01
-0.05
-0.05
0.03
0.04
0.04
0.05
0.05
0.05
0.05
0.04
0.02
0.01
0.01
0.01
-0.02
-0.02
-0.04
-0.04
-0.06
-0.08
-0.1
-0.09
-0.09
-0.09
-0.09
-0.04
-0.04
-0.04
-0.05
-0.05
-0.05
-0.02
-0.02
-0.02
-0.03
-0.03
-0.02
-0.04
-0.04
-0.04
-0.04
-0.05
-0.06
-0.06
-0.06
-0.06
-0.06
-0.05
-0.05
-0.09
-0.08
-0.08
-0.06
-0.05
-0.05
-0.04
-0.1
-0.08
-0.08
-0.14
-0.19
-0.2
-0.2
-0.2
-0.2
-0.19
-0.19
-0.19
-0.2
-0.21
-0.21
-0.2
-0.2
-0.2
-0.2
-0.22
-0.22
-0.22
-0.22
-0.26
-0.26
-0.26
-0.26
-0.26
-0.26
-0.26
-0.24
-0.24
-0.22
-0.22
-0.24
-0.23
-0.26
-0.26
-0.24
-0.24
-0.24
-0.25
-0.23
-0.23
-0.2
-0.2
-0.18
-0.18
-0.19
-0.16
-0.16
-0.16
-0.17
-0.17
-0.16
-0.17
-0.17
-0.17
-0.18
-0.18
-0.18
-0.18
-0.17
-0.19
-0.19
-0.18
-0.18
-0.18
-0.17
-0.17
-0.18
-0.18
-0.22
-0.22
-0.27
-0.23
-0.23
-0.24
-0.24
-0.21
-0.24
-0.26
-0.26
-0.28
-0.24
-0.24
-0.23
-0.23
-0.23
-0.23
-0.19
-0.18
-0.17
-0.17
-0.17
-0.18
-0.17
-0.12
-0.12
-0.12
-0.12
-0.12
-0.12
-0.15
-0.15
-0.15
-0.15
-0.15
-0.12
-0.12
-0.13
-0.12
-0.12
-0.12
-0.13
-0.13
-0.14
-0.14
-0.14
-0.15
-0.15
-0.15
-0.15
-0.15
-0.13
-0.12
-0.13
-0.12
-0.11
-0.1
-0.1
-0.1
-0.09
-0.05
-0.06
-0.05
-0.05
-0.03
-0.03
-0.03
-0.06
-0.04
-0.06
-0.04
-0.02
-0.02
-0.02
-0.02
-0.01
-0.03
-0.03
-0.02
-0.02
-0.02
-0.02
-0.02
0.01
0.05
0.05
0.05
0.05
0.06
0.06
0.06
0.07
0.07
0.07
0.07
0.07
0.11
0.11
0.11
0.11
0.11
0.12
0.14
0.14
0.14
0.14
0.15
0.14
0.14
0.14
0.14
0.17
0.18
0.18
0.18
0.2
0.2
0.2
0.22
0.21
0.21
0.27
0.27
0.27
0.27
0.24
0.24
0.23
0.23
0.25
0.21
0.21
0.24
0.24
0.2
0.2
0.2
0.22
0.22
0.22
0.22
0.24
0.24
0.23
0.23
0.23
0.19
0.18
0.18
0.2
0.2
0.2
0.2
0.2
0.2
0.2
0.21
0.17
0.16
0.17
0.19
0.19
0.19
0.19
0.19
0.19
0.17
0.17
0.17
0.17
0.17
0.17
0.18
0.19
0.19
0.2
0.21
0.2
0.24
0.21
0.21
0.23
0.27
0.24
0.24
0.24
0.23
0.23
0.24
0.24
0.24
0.22
0.18
0.17
0.16
0.16
0.16
0.19
0.19
0.19
0.19
0.23
0.25
0.24
0.24
0.2
0.2
0.21
0.21
0.21
0.19
0.23
0.23
0.23
0.26
0.26
0.25
0.25
0.26
0.28
0.29
0.29
0.28
0.28
0.29
0.29
0.29
0.26
0.26
0.25
0.25
0.25
0.26
0.26
0.24
0.24
0.24
0.24
0.24
0.23
0.25
0.25
0.26
0.26
0.26
0.27
0.26
0.28
0.28
0.28
0.3
0.29
0.35
0.32
0.32
0.29
0.29
0.27
0.27
0.27
0.27
0.28
0.28
0.27
0.25
0.27
0.27
0.28
0.28
0.28
0.25
0.25
0.25
0.25
0.25
0.25
0.25
0.25
0.23
0.22
0.22
0.22
0.22
0.22
0.2
0.2
0.16
0.16
0.16
0.11
0.11
0.11
0.11
0.12
0.05
0.04
0.04
0.02
0.02
0.03
0.03
0.04
0.03
0.01
0.01
0
0
0.03
0.03
0.02
0.02
-0.03
-0.03
-0.03
-0.03
-0.03
-0.03
-0.03
0
-0.04
-0.02
-0.04
-0.08
-0.08
-0.08
-0.08
-0.09
-0.09
-0.09
-0.13
-0.13
-0.1
-0.1
-0.1
-0.11
-0.12
-0.12
-0.13
-0.14
-0.16
-0.16
-0.16
-0.16
-0.17
-0.17
-0.17
-0.16
-0.16
-0.16
-0.15
-0.15
-0.15
-0.14
-0.14
-0.13
-0.11
-0.11
-0.14
-0.16
-0.16
-0.19
-0.21
-0.25
-0.23
-0.28
-0.28
-0.28
-0.28
-0.28
-0.31
-0.3
-0.3
-0.3
-0.31
-0.3
-0.32
-0.32
-0.32
-0.32
-0.32
-0.32
-0.29
-0.29
-0.29
-0.29
-0.27
-0.27
-0.26
-0.26
-0.26
-0.26
-0.28
-0.28
-0.29
-0.32
-0.32
-0.31
-0.31
-0.31
-0.31
-0.32
-0.34
-0.33
-0.3
-0.34
-0.34
-0.33
-0.35
-0.32
-0.33
-0.3
-0.33
-0.33
-0.32
-0.32
-0.32
-0.31
-0.32
-0.31
-0.31
-0.29
-0.29
-0.29
-0.3
-0.29
-0.31
-0.31
-0.31
-0.31
-0.31
-0.29
-0.29
-0.29
-0.28
-0.28
-0.28
-0.28
-0.28
-0.31
-0.31
-0.3
-0.32
-0.32
-0.28
-0.28
-0.28
-0.26
-0.27
-0.27
-0.28
-0.28
-0.28
-0.26
-0.29
-0.27
-0.27
-0.24
-0.23
-0.24
-0.25
-0.25
-0.22
-0.22
-0.22
-0.21
-0.2
-0.18
-0.18
-0.18
-0.18
-0.22
-0.23
-0.23
-0.23
-0.24
-0.25
-0.25
-0.24
-0.23
-0.21
-0.21
-0.21
-0.22
-0.22
-0.22
-0.2
-0.2
-0.21
-0.21
-0.21
-0.19
-0.21
-0.21
-0.23
-0.23
-0.23
-0.25
-0.24
-0.26
-0.25
-0.24
-0.25
-0.24
-0.22
-0.19
-0.18
-0.17
-0.16
-0.16
-0.18
-0.18
-0.15
-0.15
-0.15
-0.15
-0.15
-0.17
-0.17
-0.18
-0.18
-0.16
-0.16
-0.17
-0.17
-0.17
-0.12
-0.07
-0.04
-0.04
-0.04
-0.05
-0.05
-0.05
-0.02
-0.03
-0.01
-0.02
-0.01
-0.01
0.01
-0.01
-0.01
-0.01
0.03
0.02
0.09
0.09
0.11
0.11
0.11
0.1
0.1
0.09
0.09
0.09
0.09
0.09
0.09
0.07
0.07
0.07
0.08
0.09
0.08
0.08
0.09
0.09
0.09
0.08
0.07
0.09
0.09
0.09
0.09
0.09
0.04
0.04
0.04
0.04
0.04
0.08
0.08
0.05
0.05
0.03
0.02
0.03
0.03
0.04
0.08
0.08
0.08
0.09
0.09
0.1
0.07
0.06
0.06
0.06
0.06
0.03
0.03
0.04
0.03
0.03
0.03
0.03
0.03
0.02
0.05
0.05
0.07
0.08
0.08
0.08
0.12
0.12
0.12
0.12
0.12
0.15
0.15
0.15
0.17
0.18
0.18
0.18
0.18
0.18
0.19
0.2
0.16
0.16
0.16
0.18
0.18
0.17
0.16
0.14
0.14
0.14
0.13
0.16
0.16
0.18
0.19
0.18
0.17
0.18
0.18
0.2
0.19
0.21
0.17
0.17
0.22
0.22
0.23
0.23
0.21
0.25
0.25
0.26
0.26
0.26
0.26
0.23
0.24
0.23
0.23
0.22
0.23
0.23
0.23
0.25
0.22
0.24
0.24
0.24
0.23
0.23
0.23
0.23
0.22
0.22
0.22
0.22
0.22
0.23
0.24
0.21
0.2
0.2
0.17
0.17
0.15
0.15
0.15
0.15
0.15
0.17
0.15
0.15
0.13
0.13
0.13
0.11
0.12
0.14
0.14
0.14
0.14
0.15
0.16
0.12
0.1
0.09
0.08
0.06
0.07
0.07
0.08
0.07
0.08
0.08
0.05
0.05
0.05
0.05
0.05
0.05
0.05
0.05
0.05
0.02
0.02
0.04
0.04
0.03
0.03
0.03
0.01
0.01
0.02
0.02
0.02
0.02
0.02
0.02
0.02
0.01
0.01
0.01
-0.02
-0.02
-0.03
-0.03
-0.02
-0.02
-0.02
-0.02
0
0
-0.02
-0.05
-0.1
-0.11
-0.11
-0.11
-0.11
-0.17
-0.17
-0.16
-0.16
-0.16
-0.16
-0.23
-0.22
-0.19
-0.16
-0.16
-0.11
-0.1
-0.12
-0.12
-0.11
-0.1
-0.1
-0.1
-0.1
-0.07
-0.06
-0.07
-0.07
-0.07
-0.07
-0.07
-0.07
-0.07
-0.07
-0.07
-0.04
-0.04
-0.04
-0.04
-0.04
-0.04
-0.04
-0.05
-0.06
-0.08
-0.08
-0.09
-0.09
-0.09
-0.09
-0.08
-0.08
-0.08
-0.09
-0.11
-0.11
-0.1
-0.1
-0.1
-0.16
-0.1
-0.09
-0.1
-0.08
-0.08
-0.07
-0.07
-0.07
-0.05
-0.03
-0.03
-0.04
-0.04
-0.08
-0.09
-0.09
-0.09
-0.11
-0.11
-0.11
-0.08
-0.08
-0.09
-0.09
-0.09
-0.06
-0.07
-0.07
-0.07
-0.07
-0.07
-0.07
-0.07
-0.08
-0.08
-0.08
-0.08
-0.07
-0.07
-0.08
-0.08
-0.08
-0.08
-0.08
-0.08
-0.1
-0.1
-0.1
-0.1
-0.1
-0.09
-0.09
-0.09
-0.12
-0.13
-0.1
-0.1
-0.1
-0.11
-0.11
-0.11
-0.1
-0.09
-0.07
-0.09
-0.09
-0.08
-0.08
-0.08
-0.06
-0.06
-0.06
-0.06
-0.07
-0.08
-0.09
-0.08
-0.08
-0.12
-0.1
-0.11
-0.11
-0.12
-0.12
-0.09
-0.12
-0.12
-0.12
-0.12
-0.12
-0.12
-0.08
-0.11
-0.11
-0.12
-0.12
-0.12
-0.12
-0.12
-0.12
-0.12
-0.12
-0.12
-0.12
-0.1
-0.1
-0.1
-0.1
-0.1
-0.1
-0.11
-0.11
-0.12
-0.14
-0.14
-0.09
-0.1
-0.07
-0.07
-0.05
-0.04
-0.04
-0.04
-0.06
-0.04
-0.04
-0.05
-0.05
-0.05
-0.05
-0.07
-0.07
-0.07
-0.09
-0.1
-0.13
-0.13
-0.13
-0.09
-0.1
-0.1
-0.1
-0.09
-0.09
-0.09
-0.07
-0.07
-0.05
-0.05
-0.03
-0.03
-0.02
-0.02
-0.03
-0.03
-0.03
-0.03
0
-0.01
-0.01
-0.01
-0.07
-0.07
-0.06
-0.06
-0.06
-0.07
-0.07
-0.07
-0.07
-0.04
-0.04
-0.04
-0.04
-0.03
-0.03
-0.03
-0.03
-0.04
-0.04
-0.04
-0.05
-0.06
-0.07
-0.07
-0.07
-0.03
-0.04
-0.04
-0.05
-0.06
-0.04
-0.01
-0.01
-0.01
0.03
0.03
0.03
0.03
0.03
0.07
0.06
0.06
0.02
-0.01
-0.02
-0.07
-0.09
-0.11
-0.12
-0.11
-0.11
-0.12
-0.12
-0.13
-0.13
-0.13
-0.12
-0.11
-0.12
-0.12
-0.12
-0.12
-0.13
-0.13
-0.15
-0.15
-0.18
-0.18
-0.18
-0.18
-0.18
-0.18
-0.17
-0.17
-0.19
-0.19
-0.18
-0.18
-0.18
-0.18
-0.19
-0.21
-0.21
-0.21
-0.18
-0.17
-0.17
-0.17
-0.11
-0.11
-0.11
-0.13
-0.12
-0.14
-0.14
-0.15
-0.15
-0.15
-0.16
-0.16
-0.16
-0.19
-0.16
-0.16
-0.15
-0.14
-0.14
-0.14
-0.14
-0.14
-0.14
-0.14
-0.14
-0.14
-0.15
-0.15
-0.15
-0.19
-0.18
-0.19
-0.19
-0.19
-0.19
-0.21
-0.21
-0.21
-0.21
-0.21
-0.21
-0.21
-0.21
-0.21
-0.2
-0.2
-0.19
-0.16
-0.16
-0.16
-0.2
-0.2
-0.19
-0.19
-0.2
-0.17
-0.17
-0.17
-0.17
-0.17
-0.2
-0.19
-0.17
-0.17
-0.17
-0.16
-0.15
-0.1
-0.1
-0.1
-0.1
-0.11
-0.1
-0.05
-0.07
-0.07
-0.06
-0.06
-0.07
-0.07
-0.01
-0.03
-0.02
-0.02
-0.02
-0.02
-0.02
-0.02
-0.02
-0.02
-0.02
-0.02
-0.02
-0.03
-0.04
-0.04
-0.04
-0.04
-0.03
-0.03
-0.04
-0.04
-0.04
-0.04
-0.04
-0.03
-0.03
-0.05
-0.05
-0.05
-0.05
-0.07
-0.07
-0.07
-0.09
-0.09
-0.09
-0.09
-0.08
-0.08
-0.1
-0.09
-0.1
-0.1
-0.1
-0.08
-0.08
-0.08
-0.08
-0.08
-0.08
-0.08
-0.08
-0.08
-0.08
-0.04
-0.04
-0.04
-0.04
-0.04
-0.04
-0.04
-0.04
-0.04
-0.04
-0.04
-0.01
-0.01
-0.01
-0.01
-0.01
-0.02
-0.02
-0.02
-0.04
-0.04
-0.04
-0.05
-0.03
-0.03
-0.03
-0.02
0.03
0.04
0.04
0.04
0.04
0.04
0.04
0.04
0.04
0.04
0
0.01
0.01
0.01
0.01
0.01
0.01
0.02
0.02
0.02
0.03
0.01
0.02
0.03
0.03
0.03
0.04
0.04
0.05
0.05
0.05
0.05
0.01
-0.03
-0.03
-0.03
-0.02
-0.02
-0.02
0.01
0.01
0.01
0
0
0.05
0.08
0.09
0.09
0.12
0.13
0.12
0.12
0.12
0.13
0.13
0.13
0.13
0.13
0.11
0.12
0.09
0.11
0.11
0.1
0.09
0.09
0.09
0.12
0.12
0.12
0.12
0.12
0.12
0.12
0.1
0.12
0.12
0.11
0.11
0.09
0.09
0.07
0.09
0.09
0.09
0.08
0.07
0.04
0.02
0.02
0.02
0.02
0.02
0.03
-0.02
0.01
0.01
0.02
-0.05
-0.03
-0.04
-0.04
-0.02
-0.02
-0.03
-0.04
-0.05
-0.04
-0.1
-0.09
-0.12
-0.12
-0.16
-0.16
-0.16
-0.15
-0.17
-0.17
-0.14
-0.15
-0.13
-0.13
-0.13
-0.13
-0.11
-0.11
-0.11
-0.11
-0.11
-0.11
-0.11
-0.11
-0.11
-0.11
-0.13
-0.12
-0.14
-0.12
-0.11
-0.08
-0.07
-0.09
-0.09
-0.09
-0.09
-0.09
-0.09
-0.09
-0.09
-0.05
-0.05
-0.07
-0.07
-0.08
-0.08
-0.08
-0.1
-0.1
-0.09
-0.09
-0.07
-0.09
-0.13
-0.11
-0.08
-0.08
-0.08
-0.08
-0.08
-0.08
-0.08
-0.08
-0.08
-0.08
-0.08
-0.08
-0.08
-0.08
-0.08
-0.07
-0.07
-0.07
-0.07
-0.07
-0.07
-0.07
-0.07
-0.09
-0.1
-0.1
-0.1
-0.12
-0.12
-0.13
-0.14
-0.14
-0.12
-0.12
-0.12
-0.12
-0.12
-0.12
-0.1
-0.1
-0.1
-0.09
-0.09
-0.09
-0.13
-0.13
-0.09
-0.1
-0.11
-0.11
-0.1
-0.1
-0.11
-0.11
-0.1
-0.09
-0.09
-0.11
-0.12
-0.12
-0.16
-0.16
-0.16
-0.2
-0.19
-0.19
-0.19
-0.19
-0.18
-0.2
-0.2
-0.22
-0.22
-0.22
-0.2
-0.2
-0.2
-0.21
-0.2
-0.18
-0.18
-0.19
-0.21
-0.21
-0.2
-0.17
-0.14
-0.15
-0.16
-0.16
-0.15
-0.14
-0.14
-0.11
-0.11
-0.13
-0.13
-0.13
-0.13
-0.13
-0.13
-0.13
-0.13
-0.12
-0.13
-0.1
-0.12
-0.12
-0.11
-0.1
-0.17
-0.17
-0.19
-0.19
-0.18
-0.18
-0.18
-0.17
-0.17
-0.14
-0.16
-0.16
-0.21
-0.21
-0.19
-0.2
-0.2
-0.18
-0.17
-0.16
-0.14
-0.16
-0.16
-0.16
-0.16
-0.14
-0.14
-0.14
-0.16
-0.16
-0.16
-0.15
-0.12
-0.12
-0.12
-0.12
-0.1
-0.08
-0.08
-0.08
-0.08
-0.08
-0.08
-0.08
-0.08
-0.08
-0.08
-0.08
-0.06
-0.06
-0.09
-0.07
-0.02
-0.02
-0.02
-0.02
0
0
0
0.01
0.01
0.05
0.05
0.08
0.09
0.09
0.09
0.09
0.09
0.08
0.08
0.11
0.09
0.09
0.04
0.11
0.09
0.11
0.11
0.11
0.11
0.11
0.11
0.1
0.09
0.13
0.13
0.16
0.15
0.21
0.21
0.2
0.2
0.23
0.23
0.19
0.19
0.19
0.19
0.19
0.19
0.19
0.19
0.12
0.12
0.12
0.12
0.13
0.13
0.14
0.14
0.12
0.14
0.14
0.12
0.1
0.1
0.09
0.09
0.09
0.1
0.1
0.1
0.11
0.12
0.14
0.14
0.14
0.16
0.18
0.18
0.18
0.18
0.18
0.18
0.17
0.18
0.18
0.18
0.18
0.17
0.17
0.17
0.19
0.2
0.19
0.19
0.19
0.19
0.19
0.19
0.16
0.16
0.16
0.17
0.17
0.18
0.18
0.18
0.16
0.16
0.16
0.17
0.17
0.19
0.2
0.2
0.2
0.23
0.23
0.23
0.22
0.2
0.2
0.2
0.2
0.2
0.19
0.2
0.18
0.18
0.18
0.16
0.16
0.16
0.22
0.22
0.19
0.19
0.18
0.18
0.18
0.17
0.17
0.16
0.16
0.16
0.16
0.17
0.17
0.17
0.17
0.17
0.19
0.22
0.22
0.22
0.21
0.21
0.2
0.25
0.26
0.26
0.26
0.26
0.24
0.24
0.24
0.24
0.24
0.24
0.27
0.25
0.25
0.21
0.21
0.18
0.16
0.16
0.16
0.16
0.14
0.14
0.13
0.16
0.17
0.17
0.11
0.12
0.13
0.14
0.11
0.1
0.09
0.09
0.09
0.07
0.07
0.08
0.07
0.11
0.11
0.11
0.09
0.08
0.13
0.13
0.11
0.14
0.14
0.14
0.16
0.17
0.17
0.15
0.15
0.14
0.1
0.1
0.08
0.09
0.09
0.1
0.1
0.1
0.1
0.11
0.1
0.06
0.08
0.08
0.07
0.06
0.06
0.05
0.04
0.04
0.02
0.03
0.03
0.03
0.03
0.04
0.04
0.04
-0.06
-0.06
-0.06
-0.06
-0.04
-0.03
-0.02
-0.06
-0.11
-0.12
-0.11
-0.11
-0.11
-0.14
-0.14
-0.15
-0.15
-0.15
-0.17
-0.17
-0.18
-0.16
-0.16
-0.16
-0.15
-0.18
-0.18
-0.18
-0.18
-0.2
-0.15
-0.15
-0.14
-0.16
-0.16
-0.15
-0.15
-0.15
-0.15
-0.15
-0.14
-0.14
-0.13
-0.13
-0.05
-0.09
-0.09
-0.1
-0.09
-0.09
-0.09
-0.11
-0.11
-0.09
-0.09
-0.09
-0.09
-0.09
-0.09
-0.06
-0.06
-0.05
-0.05
-0.05
-0.05
-0.05
-0.05
-0.05
-0.05
-0.03
-0.03
-0.07
-0.06
-0.06
-0.06
-0.06
-0.06
-0.06
-0.06
-0.06
-0.06
-0.07
-0.07
-0.06
-0.07
-0.07
-0.07
-0.05
-0.07
-0.06
-0.06
-0.06
-0.05
-0.04
-0.04
-0.06
-0.06
-0.06
-0.08
-0.1
-0.14
-0.16
-0.16
-0.18
-0.15
-0.14
-0.14
-0.12
-0.11
-0.12
-0.12
-0.1
-0.1
-0.12
-0.09
-0.09
-0.09
-0.09
-0.09
-0.09
-0.09
-0.09
-0.1
-0.11
-0.15
-0.16
-0.16
-0.16
-0.17
-0.17
-0.17
-0.18
-0.16
-0.16
-0.17
-0.14
-0.14
-0.15
-0.15
-0.14
-0.15
-0.2
-0.2
-0.2
-0.2
-0.18
-0.2
-0.2
-0.2
-0.19
-0.19
-0.19
-0.19
-0.19
-0.19
-0.19
-0.19
-0.19
-0.22
-0.21
-0.21
-0.21
-0.19
-0.19
-0.2
-0.2
-0.22
-0.23
-0.28
-0.27
-0.27
-0.27
-0.27
-0.27
-0.27
-0.27
-0.26
-0.24
-0.24
-0.24
-0.24
-0.24
-0.23
-0.2
-0.2
-0.2
-0.2
-0.12
-0.06
-0.06
-0.06
-0.06
-0.08
-0.08
-0.08
-0.1
-0.11
-0.11
-0.11
-0.11
-0.11
-0.11
-0.09
-0.09
-0.08
-0.13
-0.13
-0.13
-0.13
-0.13
-0.12
-0.17
-0.16
-0.16
-0.18
-0.22
-0.22
-0.22
-0.22
-0.22
-0.22
-0.22
-0.23
-0.23
-0.26
-0.25
-0.26
-0.26
-0.26
-0.25
-0.28
-0.28
-0.29
-0.24
-0.26
-0.26
-0.25
-0.25
-0.23
-0.23
-0.25
-0.24
-0.24
-0.22
-0.23
-0.23
-0.23
-0.23
-0.23
-0.23
-0.23
-0.14
-0.14
-0.13
-0.13
-0.12
-0.14
-0.15
-0.12
-0.09
-0.08
-0.06
-0.07
-0.07
-0.07
-0.09
-0.09
-0.1
-0.1
-0.07
-0.08
-0.08
-0.1
-0.09
-0.09
-0.08
-0.08
-0.07
-0.05
-0.05
-0.05
-0.05
-0.06
-0.05
-0.05
-0.05
-0.07
-0.05
-0.06
-0.05
-0.06
-0.05
-0.05
-0.06
-0.09
-0.14
-0.12
-0.1
-0.1
-0.1
-0.1
-0.09
-0.08
-0.12
-0.13
-0.12
-0.1
-0.13
-0.14
-0.14
-0.11
-0.11
-0.16
-0.18
-0.19
-0.23
-0.21
-0.23
-0.23
-0.23
-0.23
-0.2
-0.2
-0.2
-0.2
-0.21
-0.21
-0.21
-0.22
-0.22
-0.2
-0.2
-0.2
-0.2
-0.21
-0.2
-0.17
-0.16
-0.16
-0.16
-0.17
-0.16
-0.16
-0.16
-0.19
-0.19
-0.18
-0.18
-0.14
-0.15
-0.15
-0.1
-0.08
-0.08
-0.08
-0.12
-0.13
-0.13
-0.12
-0.1
-0.11
-0.11
-0.11
-0.11
-0.14
-0.14
-0.14
-0.14
-0.11
-0.11
-0.12
-0.12
-0.12
-0.08
-0.09
-0.06
-0.05
-0.04
-0.04
-0.01
-0.01
-0.01
-0.01
-0.01
0
0
0.02
0.02
0.02
-0.03
-0.04
-0.04
0.01
0
0
-0.01
0.01
0.01
0.01
0.01
0
0
0
0.01
0.01
0.02
0.01
-0.01
-0.01
0.01
0
0.02
0.02
0.02
0.02
0.03
0.04
0.04
0.03
0.08
0.06
0.07
0.08
0.08
0.07
0.07
0.07
0.07
0.07
0.08
0.08
0.08
0.08
0.08
0.08
0.08
0.08
0.08
0.07
0.05
0.05
0.03
0.03
0.03
0.03
0.03
0.04
0.04
0.04
0.07
0.07
0.07
0.08
0.07
0.07
0.06
0.09
0.09
0.09
0.09
0.1
0.09
0.11
0.1
0.1
0.11
0.15
0.16
0.16
0.15
0.15
0.1
0.11
0.11
0.11
0.14
0.13
0.13
0.13
0.12
0.15
0.15
0.18
0.18
0.19
0.19
0.19
0.18
0.15
0.16
0.19
0.19
0.2
0.2
0.18
0.17
0.17
0.16
0.18
0.18
0.17
0.18
0.17
0.17
0.15
0.15
0.13
0.16
0.17
0.14
0.11
0.11
0.09
0.09
0.09
0.09
0.03
0.03
0.04
0.04
0.02
0.03
0.03
0.03
0.03
0.02
0.01
0.03
0.03
-0.04
-0.04
-0.03
-0.03
-0.03
-0.05
-0.05
-0.04
-0.03
-0.01
-0.01
-0.03
-0.02
-0.03
-0.03
-0.03
0
0.02
0.03
0.04
0.06
0.03
0.03
0.02
0.05
0.08
0.09
0.1
0.1
0.1
0.13
0.13
0.13
0.13
0.15
0.17
0.16
0.15
0.12
0.14
0.14
0.15
0.15
0.15
0.15
0.16
0.17
0.17
0.17
0.17
0.17
0.13
0.08
0.08
0.08
0.1
0.06
0.06
0.04
0.04
0.05
0.05
0.05
0.04
0.04
0.04
0.07
0.07
0.07
0.08
0.05
0.02
0
0.02
0.04
0.07
0.08
0.11
0.1
0.12
0.15
0.13
0.12
0.12
0.13
0.13
0.14
0.12
0.13
0.06
0.06
0.07
0.07
0.1
0.1
0.07
0.04
-0.01
-0.03
-0.05
-0.06
-0.06
-0.03
-0.01
-0.05
-0.06
-0.08
-0.09
-0.08
-0.06
-0.01
-0.01
-0.01
-0.01
-0.01
0
0
0
0
0
0
0.01
0.01
0.01
-0.01
-0.01
-0.02
-0.01
0
0
-0.01
-0.01
-0.04
-0.09
-0.08
-0.06
-0.05
-0.02
-0.03
-0.03
-0.03
-0.03
-0.02
-0.09
-0.1
-0.1
-0.09
-0.09
-0.09
-0.1
-0.11
-0.11
-0.11
-0.11
-0.1
-0.1
-0.09
-0.09
-0.09
-0.11
-0.11
-0.12
-0.11
-0.06
-0.06
-0.06
-0.06
-0.06
-0.05
-0.05
-0.05
-0.05
-0.06
-0.06
-0.07
-0.07
-0.07
-0.07
-0.07
-0.05
-0.03
-0.01
-0.01
-0.01
0.01
0.01
0
0
0.01
0.01
0.01
-0.03
0.04
0.04
0.05
0.07
0.12
0.12
0.13
0.12
0.13
0.13
0.13
0.12
0.09
0.1
0.1
0.11
0.1
0.1
0.1
0.09
0.08
0
0.02
0.02
0.02
0.03
0.02
0
0.01
0.02
0.02
0.02
0.08
0.14
0.14
0.14
0.15
0.15
0.15
0.14
0.14
0.13
0.13
0.12
0.13
0.13
0.18
0.18
0.18
0.2
0.2
0.2
0.23
0.22
0.19
0.2
0.2
0.18
0.18
0.22
0.22
0.21
0.21
0.21
0.21
0.23
0.23
0.19
0.19
0.19
0.19
0.19
0.21
0.21
0.19
0.17
0.15
0.14
0.16
0.13
0.16
0.15
0.15
0.12
0.13
0.13
0.11
0.1
0.1
0.1
0.11
0.11
0.12
0.11
0.16
0.16
0.2
0.22
0.22
0.22
0.21
0.21
0.22
0.24
0.22
0.22
0.23
0.21
0.21
0.12
0.16
0.16
0.16
0.16
0.15
0.19
0.22
0.21
0.23
0.23
0.22
0.22
0.22
0.2
0.2
0.17
0.17
0.17
0.17
0.17
0.22
0.23
0.22
0.21
0.21
0.16
0.14
0.1
0.07
0.09
0.09
0.13
0.13
0.12
0.13
0.15
0.16
0.16
0.2
0.2
0.2
0.2
0.21
0.25
0.26
0.27
0.27
0.29
0.3
0.31
0.31
0.27
0.27
0.31
0.31
0.31
0.31
0.3
0.31
0.3
0.28
0.26
0.26
0.22
0.22
0.24
0.25
0.26
0.26
0.26
0.26
0.26
0.27
0.29
0.31
0.3
0.3
0.33
0.3
0.3
0.37
0.41
0.41
0.36
0.35
0.34
0.33
0.33
0.33
0.33
0.31
0.31
0.37
0.38
0.37
0.31
0.26
0.25
0.25
0.24
0.24
0.24
0.27
0.28
0.28
0.26
0.26
0.24
0.27
0.27
0.25
0.27
0.27
0.27
0.27
0.3
0.28
0.29
0.29
0.27
0.25
0.26
0.26
0.24
0.24
0.24
0.24
0.21
0.23
0.27
0.25
0.25
0.25
0.22
0.21
0.22
0.23
0.23
0.21
0.21
0.2
0.2
0.21
0.21
0.21
0.19
0.2
0.17
0.2
0.2
0.2
0.2
0.2
0.22
0.23
0.22
0.22
0.21
0.23
0.23
0.22
0.22
0.25
0.23
0.2
0.2
0.2
0.18
0.18
0.17
0.16
0.16
0.11
0.08
0.03
0.03
0.02
0.02
0.02
0.02
0.02
0.04
0.05
0.07
0.06
0.06
0.04
0.02
0.02
-0.01
0.03
0.03
0.02
0.01
0.02
0.01
0
0
0
0
-0.01
-0.01
0.01
0.01
0.01
0.01
0.01
0.01
0.03
0.04
0.04
0.04
0.04
0.03
0.03
0.03
0.04
0.04
0.04
0.03
0.04
0.04
0.04
0.04
0.02
0.01
-0.02
-0.02
-0.02
0.03
0.03
0.03
0.03
0.04
0.05
0.05
0.05
0.04
0.03
0
0
-0.02
-0.01
-0.01
-0.04
-0.04
-0.03
-0.01
0.02
0.02
0.08
0.08
0.07
0.07
0.06
0.02
0.02
0
0
-0.02
-0.02
-0.01
-0.01
0
0
0
0
-0.02
-0.01
0.01
-0.01
-0.02
0.02
0.02
0.01
0.02
0.02
0.01
0.01
0.04
0.02
-0.01
-0.03
-0.03
-0.02
-0.04
-0.05
-0.04
-0.04
-0.04
-0.03
-0.05
-0.05
-0.04
-0.04
-0.01
0.03
0.04
0.04
0.04
0.04
0.04
0.03
0.03
0.03
0.05
0.05
0.06
0.04
0.04
0.07
0.06
0.06
0.08
0.13
0.13
0.11
0.1
0.1
0.12
0.13
0.17
0.16
0.16
0.1
0.06
0.06
0.04
0.06
0.06
0.06
0.04
0.07
0.07
0.12
0.12
0.11
0.09
0.08
0.08
0.08
0.11
0.14
0.14
0.13
0.15
0.21
0.23
0.22
0.23
0.23
0.24
0.24
0.18
0.16
0.16
0.16
0.16
0.16
0.16
0.16
0.15
0.14
0.14
0.14
0.14
0.14
0.14
0.13
0.13
0.14
0.16
0.16
0.17
0.16
0.14
0.14
0.14
0.13
0.11
0.11
0.13
0.13
0.13
0.13
0.13
0.13
0.08
0.09
0.09
0.08
0.07
0.09
0.09
0.07
0.06
0.09
0.09
0.12
0.1
0.09
0.09
0.09
0.09
0.1
0.08
0.06
0.06
0.07
0.08
0.08
0.08
0.08
0.08
0.08
0.11
0.1
0.11
0.12
0.1
0.1
0.09
0.09
0.09
0.09
0.08
0.09
0.08
0.08
0.08
0.08
0.09
0.11
0.11
0.08
0.07
0.11
0.11
0.11
0.11
0.11
0.1
0.1
0.1
0.09
0.05
0.09
0.1
0.1
0.1
0.1
0.1
0.1
0.1
0.1
0.1
0.1
0.1
0.1
0.1
0.09
0.08
0.09
0.09
0.07
0.07
0.07
0.07
0.07
0.08
0.05
0.04
0.01
0.06
0.06
0.1
0.11
0.12
0.1
0.07
0.07
0.09
0.09
0.09
0.09
0.1
0.09
0.09
0.07
0.07
0.07
0.07
0.07
0.09
0.11
0.11
0.12
0.13
0.12
0.09
0.1
0.1
0.1
0.1
0.1
0.1
0.14
0.14
0.14
0.15
0.15
0.15
0.15
0.15
0.13
0.13
0.15
0.15
0.15
0.17
0.18
0.18
0.14
0.11
0.11
0.11
0.06
0.07
0.08
0.06
0.06
0.09
0.09
0.09
0.09
0.08
0.11
0.1
0.1
0.12
0.12
0.13
0.13
0.12
0.12
0.13
0.11
0.11
0.11
0.11
0.11
0.11
0.14
0.14
0.14
0.15
0.13
0.13
0.13
0.11
0.15
0.15
0.15
0.1
0.1
0.1
0.07
0.07
0.08
0.08
0.06
0.07
0.07
0.08
0.12
0.11
0.16
0.16
0.15
0.16
0.17
0.17
0.17
0.16
0.16
0.14
0.14
0.18
0.18
0.18
0.13
0.12
0.12
0.12
0.13
0.13
0.15
0.15
0.15
0.17
0.19
0.19
0.19
0.19
0.19
0.19
0.19
0.19
0.19
0.2
0.17
0.17
0.17
0.17
0.17
0.14
0.14
0.14
0.17
0.18
0.18
0.16
0.16
0.16
0.16
0.18
0.22
0.22
0.22
0.21
0.23
0.24
0.23
0.23
0.23
0.23
0.24
0.24
0.24
0.23
0.21
0.21
0.21
0.21
0.21
0.22
0.22
0.18
0.17
0.16
0.19
0.19
0.19
0.22
0.22
0.21
0.22
0.24
0.24
0.23
0.21
0.21
0.21
0.22
0.22
0.2
0.2
0.24
0.25
0.25
0.28
0.28
0.3
0.3
0.29
0.29
0.28
0.28
0.28
0.28
0.28
0.29
0.28
0.28
0.28
0.3
0.31
0.29
0.27
0.28
0.28
0.25
0.25
0.25
0.25
0.25
0.28
0.28
0.27
0.26
0.24
0.22
0.2
0.2
0.2
0.2
0.2
0.2
0.24
0.24
0.24
0.23
0.25
0.23
0.23
0.24
0.24
0.25
0.29
0.26
0.25
0.27
0.27
0.3
0.24
0.25
0.24
0.24
0.23
0.25
0.25
0.26
0.25
0.24
0.24
0.24
0.23
0.22
0.22
0.25
0.25
0.26
0.27
0.27
0.29
0.27
0.27
0.26
0.26
0.29
0.26
0.25
0.27
0.27
0.27
0.27
0.27
0.27
0.27
0.26
0.26
0.26
0.26
0.26
0.26
0.26
0.24
0.23
0.22
0.22
0.21
0.21
0.21
0.21
0.21
0.21
0.25
0.24
0.22
0.21
0.22
0.24
0.24
0.23
0.22
0.2
0.2
0.2
0.21
0.18
0.18
0.18
0.18
0.17
0.17
0.17
0.16
0.16
0.16
0.15
0.15
0.17
0.14
0.14
0.14
0.14
0.13
0.13
0.13
0.13
0.13
0.09
0.1
0.11
0.14
0.14
0.13
0.16
0.13
0.13
0.13
0.13
0.13
0.13
0.13
0.13
0.14
0.15
0.15
0.14
0.13
0.12
0.11
0.11
0.11
0.13
0.13
0.12
0.1
0.1
0.1
0.11
0.11
0.12
0.11
0.11
0.09
0.09
0.09
0.07
0.12
0.09
0.09
0.09
0.1
0.1
0.1
0.09
0.09
0.08
0.11
0.11
0.1
0.1
0.1
0.1
0.14
0.11
0.02
0.01
0.03
0.07
0.08
0.08
0.05
0.05
0
-0.01
0
-0.02
0
0
0
-0.01
-0.01
-0.01
0.03
0.02
0.03
0.03
0.02
0.05
0.04
0.04
0.03
0.04
0.04
0.06
0.06
0.06
0.06
0.09
0.14
0.14
0.11
0.11
0.12
0.13
0.13
0.16
0.15
0.17
0.16
0.21
0.2
0.2
0.17
0.17
0.2
0.2
0.19
0.18
0.18
0.17
0.15
0.18
0.2
0.23
0.25
0.25
0.18
0.18
0.14
0.15
0.15
0.15
0.12
0.12
0.17
0.17
0.16
0.15
0.19
0.19
0.19
0.2
0.2
0.2
0.2
0.2
0.2
0.23
0.25
0.27
0.27
0.32
0.32
0.33
0.35
0.32
0.32
0.32
0.32
0.34
0.35
0.37
0.34
0.34
0.33
0.33
0.33
0.34
0.35
0.35
0.37
0.42
0.4
0.4
0.39
0.38
0.38
0.33
0.33
0.33
0.34
0.38
0.38
0.38
0.41
0.42
0.4
0.4
0.4
0.38
0.38
0.36
0.36
0.39
0.39
0.41
0.41
0.42
0.44
0.45
0.45
0.48
0.48
0.45
0.45
0.42
0.49
0.5
0.5
0.5
0.5
0.5
0.5
0.5
0.5
0.5
0.51
0.51
0.5
0.5
0.5
0.45
0.45
0.45
0.45
0.45
0.45
0.45
0.43
0.43
0.41
0.44
0.44
0.47
0.47
0.49
0.49
0.49
0.49
0.48
0.48
0.51
0.51
0.5
0.5
0.5
0.51
0.52
0.51
0.51
0.51
0.5
0.5
0.51
0.52
0.56
0.58
0.58
0.58
0.58
0.59
0.59
0.58
0.58
0.57
0.59
0.59
0.59
0.59
0.59
0.58
0.58
0.58
0.6
0.61
0.61
0.51
0.53
0.55
0.55
0.55
0.55
0.54
0.57
0.59
0.55
0.55
0.56
0.56
0.57
0.56
0.55
0.55
0.55
0.52
0.52
0.49
0.49
0.49
0.5
0.5
0.51
0.5
0.51
0.51
0.51
0.51
0.52
0.52
0.53
0.53
0.51
0.51
0.52
0.55
0.61
0.64
0.59
0.58
0.58
0.61
0.6
0.64
0.63
0.63
0.65
0.64
0.64
0.66
0.66
0.66
0.66
0.65
0.65
0.65
0.65
0.65
0.66
0.64
0.64
0.64
0.66
0.64
0.63
0.63
0.66
0.66
0.63
0.6
0.59
0.59
0.59
0.59
0.57
0.56
0.56
0.52
0.53
0.53
0.53
0.5
0.53
0.53
0.55
0.53
0.5
0.5
0.51
0.52
0.51
0.51
0.51
0.48
0.47
0.46
0.45
0.52
0.52
0.5
0.54
0.54
0.54
0.53
0.53
0.51
0.51
0.49
0.5
0.5
0.48
0.46
0.47
0.46
0.49
0.49
0.49
0.48
0.48
0.45
0.41
0.41
0.41
0.35
0.33
0.32
0.3
0.31
0.3
0.27
0.29
0.29
0.29
0.28
0.29
0.28
0.28
0.28
0.27
0.25
0.25
0.26
0.26
0.27
0.28
0.28
0.28
0.32
0.28
0.33
0.33
0.34
0.33
0.26
0.26
0.26
0.23
0.22
0.22
0.25
0.29
0.3
0.29
0.29
0.3
0.28
0.28
0.27
0.27
0.23
0.23
0.2
0.19
0.21
0.21
0.25
0.26
0.3
0.25
0.26
0.26
0.26
0.26
0.26
0.26
0.26
0.26
0.26
0.26
0.24
0.24
0.24
0.22
0.22
0.24
0.24
0.22
0.23
0.23
0.23
0.24
0.23
0.26
0.26
0.26
0.26
0.21
0.2
0.2
0.23
0.25
0.26
0.24
0.24
0.19
0.21
0.21
0.2
0.17
0.17
0.16
0.17
0.17
0.17
0.17
0.14
0.16
0.12
0.1
0.1
0.1
0.1
0.1
0.1
0.12
0.11
0.11
0.07
0.08
0.08
0.08
0.08
0.07
0.04
0.04
0.04
0.04
0.01
0.1
0.08
0.06
0.07
0.07
0.07
0.09
0.07
0.08
0.1
0.1
0.1
0.1
0.07
0.03
0.03
0.01
0.02
0.02
0.03
0.03
0.03
0.03
0.05
0.05
0.05
0.06
0.06
0.06
0.06
0.06
0.04
0.04
0.07
0.09
0.06
0.06
0.02
0.06
0.07
0.05
0.06
0.06
0.07
0.07
0.07
0.05
0.06
0.06
0.06
0.05
0.05
0.05
0.05
0.05
0.04
0.04
0.05
0.07
0.03
0.03
0.02
0.06
0.06
0.06
0.05
0.1
0.12
0.09
0.08
0.07
-0.01
-0.01
-0.01
-0.01
0.02
0.02
0.03
0.03
0.03
0.03
-0.01
-0.01
0
0.01
0.04
0.04
0.06
0.07
0.1
0.1
0.13
0.12
0.14
0.14
0.13
0.11
0.09
0.09
0.09
0.09
0.11
0.1
0.12
0.11
0.12
0.14
0.14
0.15
0.15
0.17
0.17
0.16
0.14
0.16
0.16
0.13
0.13
0.12
0.12
0.13
0.13
0.15
0.19
0.19
0.19
0.21
0.26
0.21
0.21
0.27
0.26
0.24
0.25
0.24
0.24
0.23
0.26
0.26
0.26
0.26
0.26
0.26
0.23
0.23
0.23
0.22
0.22
0.22
0.22
0.23
0.21
0.21
0.21
0.21
0.2
0.28
0.28
0.24
0.24
0.24
0.23
0.21
0.22
0.22
0.18
0.19
0.19
0.19
0.2
0.2
0.21
0.21
0.21
0.21
0.2
0.18
0.19
0.17
0.15
0.15
0.14
0.12
0.13
0.13
0.13
0.13
0.17
0.16
0.15
0.15
0.14
0.16
0.17
0.13
0.15
0.14
0.13
0.18
0.18
0.16
0.12
0.12
0.1
0.05
0.05
0.09
0.1
0.1
0.15
0.19
0.19
0.16
0.14
0.14
0.14
0.14
0.17
0.17
0.14
0.15
0.15
0.15
0.16
0.16
0.12
0.11
0.14
0.13
0.13
0.13
0.14
0.14
0.15
0.14
0.19
0.17
0.16
0.15
0.18
0.18
0.18
0.18
0.18
0.16
0.15
0.15
0.17
0.17
0.17
0.19
0.19
0.18
0.18
0.17
0.17
0.15
0.15
0.15
0.15
0.16
0.16
0.17
0.24
0.24
0.25
0.25
0.26
0.27
0.27
0.27
0.28
0.28
0.29
0.27
0.27
0.27
0.27
0.28
0.28
0.28
0.27
0.27
0.27
0.25
0.25
0.29
0.28
0.28
0.27
0.28
0.23
0.22
0.21
0.22
0.23
0.25
0.27
0.26
0.26
0.26
0.26
0.26
0.25
0.27
0.27
0.24
0.24
0.24
0.24
0.28
0.27
0.23
0.21
0.21
0.23
0.24
0.22
0.22
0.21
0.21
0.27
0.29
0.29
0.27
0.27
0.24
0.26
0.26
0.23
0.23
0.23
0.27
0.27
0.3
0.28
0.28
0.28
0.28
0.25
0.25
0.27
0.28
0.28
0.29
0.32
0.32
0.32
0.32
0.31
0.31
0.31
0.31
0.29
0.31
0.31
0.29
0.29
0.29
0.27
0.27
0.28
0.28
0.28
0.28
0.28
0.28
0.27
0.27
0.27
0.3
0.3
0.29
0.29
0.29
0.28
0.28
0.28
0.25
0.29
0.28
0.24
0.21
0.21
0.19
0.2
0.2
0.2
0.17
0.17
0.17
0.17
0.18
0.18
0.21
0.21
0.21
0.17
0.17
0.17
0.16
0.16
0.18
0.18
0.17
0.16
0.2
0.19
0.19
0.21
0.2
0.2
0.2
0.18
0.18
0.18
0.18
0.19
0.22
0.22
0.22
0.21
0.21
0.22
0.22
0.22
0.22
0.22
0.22
0.22
0.22
0.2
0.21
0.21
0.21
0.21
0.21
0.21
0.2
0.2
0.2
0.2
0.21
0.18
0.21
0.21
0.21
0.24
0.26
0.25
0.25
0.25
0.29
0.29
0.29
0.3
0.26
0.26
0.24
0.24
0.26
0.26
0.26
0.28
0.29
0.29
0.29
0.28
0.29
0.33
0.33
0.33
0.35
0.36
0.37
0.36
0.4
0.4
0.4
0.4
0.4
0.38
0.37
0.37
0.36
0.35
0.29
0.29
0.29
0.29
0.29
0.29
0.28
0.29
0.29
0.31
0.31
0.31
0.29
0.3
0.3
0.3
0.3
0.33
0.33
0.34
0.34
0.34
0.34
0.31
0.31
0.28
0.28
0.28
0.29
0.29
0.28
0.28
0.28
0.27
0.27
0.3
0.3
0.28
0.29
0.29
0.28
0.28
0.26
0.26
0.27
0.25
0.25
0.23
0.23
0.23
0.22
0.18
0.18
0.19
0.19
0.18
0.23
0.24
0.24
0.24
0.2
0.22
0.2
0.17
0.16
0.16
0.16
0.16
0.14
0.14
0.11
0.11
0.1
0.1
0.09
0.07
0.11
0.11
0.11
0.11
0.1
0.1
0.08
0.09
0.04
0.04
0.03
0.03
0.06
0.04
0.05
0.05
0.04
0.07
0.07
0.07
0.08
0.04
0.04
0.04
0.04
0.04
0.04
0.06
0.03
0.03
0.01
0
0
-0.02
-0.02
-0.02
-0.01
-0.07
-0.03
-0.04
-0.04
-0.04
-0.03
-0.05
-0.05
-0.05
-0.05
-0.05
-0.05
-0.08
-0.09
-0.09
-0.1
-0.11
-0.1
-0.1
-0.11
-0.1
-0.11
-0.13
-0.13
-0.13
-0.13
-0.11
-0.1
-0.12
-0.12
-0.12
-0.13
-0.12
-0.08
-0.08
-0.08
-0.06
-0.07
-0.07
-0.07
-0.07
-0.07
-0.08
-0.08
-0.09
-0.09
-0.09
-0.09
-0.09
-0.09
-0.09
-0.09
-0.09
-0.09
-0.09
-0.09
-0.09
-0.1
-0.1
-0.1
-0.1
-0.09
-0.08
-0.07
-0.07
-0.01
-0.01
-0.01
-0.01
0.04
0
0
-0.02
-0.02
-0.03
-0.03
-0.03
-0.03
-0.02
-0.02
-0.01
-0.01
-0.01
-0.01
-0.02
0
-0.02
-0.02
0
0
-0.06
-0.05
-0.04
-0.02
-0.01
-0.02
-0.03
-0.03
-0.03
-0.04
-0.06
-0.06
-0.06
-0.08
-0.09
-0.09
-0.09
-0.08
-0.07
-0.07
-0.05
-0.04
-0.09
-0.09
-0.09
-0.09
-0.09
-0.09
-0.1
-0.1
-0.1
-0.1
-0.1
-0.1
-0.13
-0.18
-0.18
-0.18
-0.21
-0.2
-0.22
-0.22
-0.24
-0.21
-0.21
-0.25
-0.26
-0.28
-0.27
-0.26
-0.26
-0.26
-0.25
-0.25
-0.24
-0.24
-0.24
-0.24
-0.24
-0.24
-0.24
-0.26
-0.26
-0.25
-0.27
-0.28
-0.28
-0.28
-0.28
-0.28
-0.25
-0.25
-0.25
-0.26
-0.26
-0.26
-0.27
-0.26
-0.25
-0.25
-0.25
-0.32
-0.32
-0.37
-0.37
-0.37
-0.38
-0.37
-0.37
-0.37
-0.37
-0.37
-0.37
-0.37
-0.37
-0.35
-0.35
-0.36
-0.36
-0.36
-0.36
-0.36
-0.36
-0.33
-0.33
-0.31
-0.32
-0.32
-0.31
-0.31
-0.31
-0.28
-0.28
-0.28
-0.28
-0.28
-0.26
-0.25
-0.25
-0.24
-0.21
-0.21
-0.21
-0.2
-0.2
-0.2
-0.19
-0.19
-0.19
-0.18
-0.15
-0.18
-0.13
-0.1
-0.11
-0.11
-0.15
-0.15
-0.16
-0.16
-0.16
-0.15
-0.15
-0.15
-0.19
-0.19
-0.19
-0.19
-0.19
-0.19
-0.19
-0.21
-0.18
-0.24
-0.24
-0.24
-0.24
-0.23
-0.23
-0.23
-0.18
-0.18
-0.22
-0.22
-0.22
-0.22
-0.21
-0.21
-0.21
-0.2
-0.21
-0.21
-0.2
-0.16
-0.15
-0.15
-0.14
-0.14
-0.17
-0.18
-0.17
-0.18
-0.18
-0.18
-0.18
-0.18
-0.2
-0.2
-0.22
-0.22
-0.22
-0.22
-0.22
-0.22
-0.22
-0.22
-0.22
-0.22
-0.22
-0.22
-0.22
-0.22
-0.22
-0.22
-0.22
-0.21
-0.21
-0.21
-0.21
-0.21
-0.21
-0.23
-0.23
-0.23
-0.23
-0.23
-0.24
-0.25
-0.24
-0.26
-0.26
-0.26
-0.26
-0.26
-0.28
-0.28
-0.32
-0.32
-0.34
-0.35
-0.38
-0.35
-0.32
-0.31
-0.3
-0.3
-0.3
-0.3
-0.3
-0.31
-0.31
-0.32
-0.32
-0.33
-0.32
-0.32
-0.32
-0.3
-0.3
-0.3
-0.3
-0.25
-0.25
-0.25
-0.26
-0.27
-0.27
-0.26
-0.26
-0.26
-0.3
-0.3
-0.3
-0.3
-0.27
-0.27
-0.26
-0.28
-0.29
-0.29
-0.27
-0.28
-0.28
-0.28
-0.28
-0.28
-0.28
-0.27
-0.27
-0.27
-0.27
-0.27
-0.27
-0.27
-0.27
-0.27
-0.27
-0.27
-0.27
-0.25
-0.25
-0.22
-0.22
-0.22
-0.22
-0.2
-0.16
-0.16
-0.16
-0.12
-0.12
-0.12
-0.12
-0.13
-0.13
-0.13
-0.13
-0.13
-0.13
-0.13
-0.13
-0.13
-0.13
-0.13
-0.13
-0.13
-0.12
-0.12
-0.12
-0.12
-0.12
-0.1
-0.11
-0.11
-0.11
-0.11
-0.11
-0.1
-0.1
-0.1
-0.1
-0.1
-0.03
-0.04
-0.01
-0.01
-0.01
-0.01
-0.02
-0.02
-0.02
-0.02
-0.02
-0.03
-0.03
-0.03
-0.05
-0.05
-0.05
-0.05
-0.05
-0.05
-0.05
-0.05
-0.07
-0.07
-0.08
-0.08
-0.08
-0.09
-0.09
-0.05
-0.05
-0.02
-0.02
-0.02
-0.04
-0.05
-0.05
-0.05
-0.05
-0.05
-0.05
-0.05
-0.05
-0.05
-0.05
-0.06
-0.06
-0.06
-0.05
-0.05
-0.05
-0.05
-0.05
-0.05
-0.05
-0.04
-0.04
-0.07
-0.07
-0.08
-0.1
-0.1
-0.1
-0.1
-0.12
-0.12
-0.12
-0.12
-0.12
-0.12
-0.12
-0.07
-0.07
-0.07
-0.07
-0.08
-0.08
-0.08
-0.09
-0.09
-0.08
-0.06
-0.06
-0.06
-0.06
-0.06
-0.06
-0.08
-0.08
-0.08
-0.1
-0.12
-0.12
-0.12
-0.13
-0.13
-0.13
-0.1
-0.1
-0.1
-0.08
-0.09
-0.04
-0.04
-0.04
-0.04
-0.04
-0.04
-0.04
-0.04
-0.04
-0.04
-0.04
-0.05
-0.09
-0.11
-0.1
-0.1
-0.1
-0.1
-0.1
-0.13
-0.13
-0.13
-0.12
-0.12
-0.12
-0.12
-0.12
-0.11
-0.09
-0.09
-0.09
-0.09
-0.07
-0.07
-0.07
-0.07
-0.08
-0.08
-0.08
-0.08
-0.08
-0.08
-0.1
-0.1
-0.1
-0.1
-0.12
-0.12
-0.13
-0.15
-0.15
-0.15
-0.15
-0.15
-0.16
-0.16
-0.16
-0.16
-0.16
-0.16
-0.14
-0.14
-0.14
-0.14
-0.14
-0.15
-0.15
-0.12
-0.12
-0.09
-0.09
-0.09
-0.09
-0.09
-0.09
-0.09
-0.09
-0.07
-0.07
-0.07
-0.07
-0.07
-0.06
-0.04
-0.05
-0.05
-0.05
-0.05
-0.04
-0.04
-0.04
-0.04
-0.04
-0.04
-0.08
-0.08
-0.11
-0.11
-0.11
-0.11
-0.11
-0.11
-0.12
-0.12
-0.12
-0.12
-0.12
-0.12
-0.1
-0.1
-0.1
-0.12
-0.12
-0.12
-0.12
-0.11
-0.11
-0.15
-0.15
-0.14
-0.14
-0.18
-0.18
-0.18
-0.18
-0.18
-0.18
-0.18
-0.19
-0.19
-0.19
-0.2
-0.2
-0.21
-0.21
-0.21
-0.21
-0.21
-0.2
-0.2
-0.2
-0.2
-0.22
-0.22
-0.21
-0.21
-0.2
-0.2
-0.2
-0.19
-0.19
-0.2
-0.2
-0.19
-0.16
-0.16
-0.16
-0.18
-0.15
-0.15
-0.15
-0.14
-0.12
-0.12
-0.12
-0.11
-0.11
-0.11
-0.11
-0.12
-0.12
-0.12
-0.15
-0.15
-0.15
-0.12
-0.12
-0.15
-0.14
-0.15
-0.18
-0.18
-0.18
-0.19
-0.19
-0.19
-0.19
-0.19
-0.19
-0.19
-0.19
-0.19
-0.19
-0.19
-0.19
-0.19
-0.18
-0.18
-0.18
-0.17
-0.17
-0.16
-0.16
-0.19
-0.19
-0.19
-0.17
-0.17
-0.15
-0.21
-0.2
-0.22
-0.22
-0.2
-0.2
-0.2
-0.2
-0.2
-0.2
-0.2
-0.17
-0.17
-0.17
-0.18
-0.18
-0.17
-0.15
-0.13
-0.13
-0.13
-0.13
-0.13
-0.14
-0.13
-0.13
-0.12
-0.11
-0.11
-0.1
-0.14
-0.12
-0.13
-0.13
-0.12
-0.11
-0.13
-0.13
-0.13
-0.1
-0.12
-0.11
-0.1
-0.1
-0.1
-0.1
-0.08
-0.08
-0.08
-0.08
-0.08
-0.08
-0.07
-0.07
-0.03
-0.01
-0.02
-0.02
-0.02
-0.02
-0.02
0.02
0.02
0.06
0.05
0.05
0.04
0.04
0.05
0.04
0.04
0.05
0.05
0.06
0.06
0.06
0.05
0.04
0.04
0.04
0.04
0.04
0.08
0.09
0.1
0.12
0.13
0.13
0.13
0.15
0.15
0.16
0.13
0.13
0.14
0.15
0.15
0.16
0.16
0.16
0.14
0.14
0.13
0.13
0.16
0.17
0.17
0.2
0.18
0.15
0.13
0.15
0.14
0.14
0.13
0.12
0.12
0.14
0.15
0.15
0.16
0.16
0.16
0.15
0.17
0.14
0.15
0.14
0.14
0.16
0.16
0.16
0.16
0.15
0.14
0.15
0.18
0.18
0.21
0.21
0.21
0.21
0.21
0.22
0.22
0.22
0.23
0.23
0.23
0.24
0.23
0.2
0.19
0.19
0.17
0.17
0.17
0.12
0.14
0.17
0.15
0.13
0.13
0.17
0.17
0.18
0.17
0.17
0.21
0.21
0.21
0.23
0.21
0.22
0.22
0.22
0.23
0.23
0.23
0.23
0.25
0.25
0.26
0.26
0.26
0.27
0.27
0.26
0.26
0.26
0.27
0.25
0.26
0.26
0.27
0.26
0.23
0.23
0.22
0.24
0.21
0.21
0.2
0.2
0.2
0.2
0.21
0.2
0.23
0.23
0.16
0.11
0.13
0.13
0.16
0.16
0.16
0.16
0.16
0.18
0.18
0.18
0.19
0.19
0.2
0.2
0.2
0.2
0.2
0.2
0.2
0.2
0.2
0.2
0.2
0.2
0.2
0.18
0.18
0.18
0.18
0.19
0.19
0.18
0.2
0.21
0.21
0.21
0.18
0.14
0.14
0.2
0.19
0.21
0.21
0.21
0.21
0.21
0.22
0.21
0.21
0.21
0.19
0.19
0.19
0.19
0.19
0.19
0.16
0.16
0.16
0.15
0.13
0.13
0.07
0.07
0.05
0.05
0.05
0.05
0.04
0.03
0.04
0.05
0.06
0.06
0.06
0.08
0.08
0.07
0.1
0.12
0.16
0.14
0.14
0.1
0.1
0.06
0.06
0.06
0.06
0.07
0.08
0.09
0.12
0.12
0.1
0.1
0.11
0.11
0.12
0.12
0.07
0.07
0.06
0.07
0.07
0.08
0.07
0.09
0.09
0.09
0.06
0.06
0.06
0.04
0.06
0.06
0.11
0.1
0.09
0.08
0.09
0.05
0.08
0.11
0.09
0.09
0.09
0.07
0.08
0.08
0.08
0.1
0.1
0.09
0.1
0.1
0.1
0.1
0.11
0.12
0.12
0.12
0.12
0.11
0.1
0.1
0.14
0.13
0.15
0.15
0.14
0.14
0.14
0.15
0.15
0.1
0.09
0.09
0.09
0.08
0.07
0.07
0.11
0.11
0.11
0.11
0.13
0.13
0.11
0.1
0.1
0.1
0.12
0.12
0.12
0.12
0.13
0.13
0.13
0.13
0.16
0.16
0.18
0.18
0.18
0.22
0.21
0.21
0.23
0.23
0.23
0.23
0.23
0.25
0.25
0.26
0.25
0.25
0.25
0.27
0.27
0.27
0.27
0.27
0.27
0.27
0.27
0.24
0.24
0.22
0.24
0.23
0.23
0.24
0.24
0.21
0.21
0.21
0.21
0.22
0.21
0.22
0.22
0.22
0.24
0.24
0.23
0.24
0.24
0.24
0.25
0.21
0.21
0.21
0.21
0.19
0.19
0.2
0.21
0.18
0.18
0.19
0.19
0.19
0.2
0.18
0.18
0.15
0.2
0.22
0.26
0.25
0.26
0.26
0.26
0.26
0.27
0.27
0.27
0.27
0.27
0.27
0.27
0.28
0.28
0.28
0.29
0.29
0.29
0.29
0.29
0.29
0.27
0.27
0.27
0.27
0.28
0.28
0.27
0.26
0.27
0.26
0.26
0.26
0.25
0.28
0.33
0.33
0.34
0.29
0.29
0.3
0.3
0.3
0.29
0.29
0.29
0.28
0.28
0.29
0.29
0.27
0.28
0.28
0.28
0.28
0.21
0.21
0.17
0.17
0.17
0.17
0.17
0.24
0.24
0.25
0.25
0.25
0.25
0.23
0.28
0.28
0.3
0.3
0.3
0.27
0.22
0.21
0.23
0.17
0.17
0.17
0.17
0.2
0.2
0.19
0.19
0.19
0.18
0.17
0.17
0.16
0.16
0.16
0.16
0.16
0.16
0.18
0.18
0.18
0.19
0.23
0.23
0.23
0.22
0.22
0.23
0.23
0.24
0.24
0.26
0.26
0.29
0.29
0.34
0.33
0.33
0.33
0.31
0.31
0.29
0.29
0.29
0.24
0.28
0.28
0.3
0.3
0.26
0.22
0.22
0.16
0.16
0.15
0.15
0.15
0.15
0.14
0.13
0.14
0.14
0.08
0.08
0.08
0.06
0.06
0.06
0.05
0.06
0.06
0.06
0.06
0.06
0.06
0.06
0.07
0.12
0.12
0.12
0.13
0.13
0.14
0.14
0.11
0.12
0.11
0.11
0.09
0.09
0.09
0.09
0.09
0.08
0.08
0.07
0.06
0.06
-0.01
-0.01
-0.02
-0.02
-0.05
-0.05
-0.08
-0.08
-0.09
-0.12
-0.1
-0.16
-0.16
-0.16
-0.15
-0.15
-0.15
-0.13
-0.13
-0.15
-0.15
-0.15
-0.15
-0.15
-0.15
-0.15
-0.15
-0.15
-0.18
-0.16
-0.16
-0.16
-0.16
-0.16
-0.15
-0.15
-0.15
-0.16
-0.16
-0.14
-0.14
-0.21
-0.2
-0.21
-0.24
-0.25
-0.25
-0.24
-0.24
-0.24
-0.26
-0.27
-0.27
-0.24
-0.22
-0.22
-0.21
-0.21
-0.21
-0.21
-0.2
-0.21
-0.21
-0.2
-0.2
-0.21
-0.21
-0.21
-0.21
-0.21
-0.22
-0.2
-0.2
-0.2
-0.18
-0.2
-0.2
-0.17
-0.16
-0.17
-0.19
-0.19
-0.19
-0.19
-0.19
-0.18
-0.18
-0.19
-0.18
-0.2
-0.2
-0.19
-0.19
-0.19
-0.19
-0.19
-0.17
-0.15
-0.15
-0.15
-0.16
-0.16
-0.16
-0.16
-0.17
-0.17
-0.17
-0.17
-0.16
-0.22
-0.22
-0.22
-0.23
-0.18
-0.18
-0.18
-0.18
-0.18
-0.16
-0.17
-0.17
-0.17
-0.17
-0.17
-0.15
-0.13
-0.1
-0.1
-0.1
-0.04
-0.06
-0.01
-0.01
-0.02
-0.02
0
0.01
-0.01
-0.03
-0.04
-0.05
-0.05
-0.05
-0.05
-0.05
-0.07
-0.12
-0.12
-0.12
-0.08
-0.07
-0.06
-0.06
-0.06
-0.06
-0.06
-0.06
-0.04
-0.03
-0.03
-0.03
-0.03
-0.02
-0.02
-0.03
-0.03
-0.03
-0.01
-0.01
-0.01
-0.05
-0.06
-0.07
-0.07
-0.07
-0.07
-0.07
-0.06
-0.06
-0.06
-0.08
-0.09
-0.09
-0.09
-0.09
-0.09
-0.12
-0.12
-0.15
-0.17
-0.17
-0.17
-0.13
-0.09
-0.1
-0.1
-0.12
-0.14
-0.16
-0.17
-0.17
-0.18
-0.15
-0.11
-0.11
-0.04
-0.04
-0.03
-0.03
-0.03
-0.04
-0.04
-0.03
-0.04
-0.04
0.02
0.02
0.02
0.03
0.03
0.03
0.01
0.01
0
0
-0.01
-0.01
-0.01
-0.01
-0.03
-0.03
-0.03
-0.03
-0.03
-0.03
-0.03
-0.03
-0.03
-0.03
-0.03
-0.03
-0.01
0
0
0
0.01
0
0.01
0.02
0.04
0.04
0.04
0.04
0.03
0.03
0.03
0.03
0.05
0.05
0.05
0.05
0.03
0.1
0.1
0.1
0.09
0.09
0.09
0.07
0.07
0.04
0.04
0.04
0.04
0.04
0.04
0.04
0.04
0.04
0.07
0.07
0.06
0.06
0.13
0.12
0.12
0.12
0.13
0.13
0.13
0.13
0.11
0.07
0.07
0.1
0.1
0.1
0.1
0.1
0.08
0.08
0.09
0.07
0.08
0.05
0.05
0.04
0.04
0.04
0.04
0.05
0.05
0.07
0.07
0.05
0.01
0.01
0.01
0.01
0.01
0.01
0.02
0
0
0
-0.02
-0.02
-0.04
-0.06
-0.06
-0.02
-0.02
-0.02
-0.02
-0.02
-0.02
-0.03
-0.03
-0.03
-0.04
-0.02
-0.03
-0.04
-0.04
-0.04
-0.04
-0.04
-0.04
-0.06
-0.06
-0.06
-0.05
-0.05
-0.05
0
0.01
0.01
0.01
0.01
0.01
0.06
0.06
0.06
0.07
0.06
0.06
0.06
0.06
0.06
0.06
0.06
0.06
0.05
0.06
0.06
0.02
0.03
0.03
0.03
0.03
0.02
0.04
0.05
0.05
0.04
0.03
0.03
0.03
0.03
0.02
0.03
0.04
0.02
0.02
0.03
0.03
0.03
0.04
0.04
0.03
0.04
0.04
0.03
0.04
0.04
0.04
0.04
0.04
-0.01
-0.01
-0.01
-0.02
-0.02
-0.02
-0.02
-0.02
-0.02
-0.02
-0.02
-0.02
-0.02
0
0.01
0.01
0.01
0.02
0.03
0.04
0.04
0.04
0.04
0.01
0
0.02
0.02
0.02
0.02
0.02
0.02
0.03
-0.01
-0.01
-0.01
-0.01
-0.01
0.02
0.02
0.04
0.04
0.01
0.01
0.01
0.02
0.03
0.02
0.01
0.01
0
-0.01
-0.01
0
0
0
0
0
0
0
0.01
0.02
0.03
0.03
0.03
0.03
0.03
0.03
0.03
0.02
0.03
0.04
0.04
0.04
0.03
0.03
0.03
0.01
0.01
0
0
0.01
0.01
0.01
0.01
0
0
0
0
0
0.01
0
0
0
-0.03
-0.03
-0.03
-0.02
-0.02
-0.01
-0.04
-0.03
-0.03
-0.06
-0.06
-0.05
-0.05
-0.1
-0.1
-0.12
-0.12
-0.12
-0.09
-0.09
-0.09
-0.09
-0.09
-0.09
-0.09
-0.09
-0.06
-0.06
-0.06
-0.06
-0.06
-0.07
-0.05
-0.05
-0.06
-0.05
-0.06
-0.05
-0.04
-0.05
-0.05
-0.03
0.01
0.01
0.01
0.02
0.02
0
0
0
0
0
0
0
0.02
0.02
0.02
0.02
0.03
0.03
0.03
0.03
0.03
0.03
0.05
0.05
0.06
0.06
0.06
0.06
0.07
0.07
0.07
0.07
0.08
0.08
0.08
0.08
0.08
0.08
0.08
0.08
0.09
0.09
0.08
0.1
0.1
0.1
0.1
0.11
0.11
0.11
0.16
0.18
0.16
0.16
0.16
0.16
0.17
0.21
0.21
0.2
0.2
0.2
0.15
0.14
0.14
0.14
0.14
0.14
0.14
0.14
0.14
0.14
0.14
0.14
0.14
0.14
0.14
0.14
0.14
0.14
0.14
0.14
0.16
0.16
0.16
0.16
0.19
0.19
0.19
0.18
0.18
0.18
0.18
0.18
0.17
0.17
0.17
0.17
0.17
0.17
0.19
0.19
0.17
0.17
0.17
0.16
0.16
0.16
0.14
0.14
0.13
0.12
0.12
0.13
0.13
0.13
0.15
0.15
0.15
0.15
0.15
0.15
0.15
0.15
0.15
0.15
0.15
0.15
0.13
0.13
0.13
0.12
0.14
0.13
0.12
0.12
0.12
0.13
0.13
0.17
0.17
0.14
0.14
0.14
0.14
0.13
0.13
0.11
0.16
0.2
0.19
0.19
0.19
0.18
0.18
0.2
0.2
0.2
0.2
0.2
0.19
0.19
0.19
0.21
0.21
0.23
0.19
0.15
0.16
0.16
0.16
0.16
0.17
0.18
0.18
0.17
0.15
0.15
0.15
0.15
0.15
0.15
0.14
0.15
0.15
0.14
0.14
0.14
0.14
0.14
0.14
0.16
0.16
0.16
0.16
0.15
0.15
0.15
0.15
0.15
0.15
0.15
0.15
0.15
0.15
0.13
0.16
0.16
0.16
0.19
0.2
0.2
0.21
0.21
0.19
0.21
0.21
0.2
0.23
0.23
0.27
0.27
0.27
0.31
0.31
0.31
0.31
0.31
0.31
0.31
0.32
0.31
0.31
0.31
0.31
0.28
0.28
0.28
0.29
0.29
0.31
0.3
0.3
0.3
0.3
0.3
0.29
0.29
0.3
0.3
0.29
0.27
0.27
0.27
0.26
0.26
0.26
0.26
0.26
0.26
0.26
0.26
0.26
0.26
0.28
0.28
0.28
0.28
0.28
0.28
0.28
0.28
0.28
0.28
0.28
0.27
0.27
0.27
0.28
0.28
0.28
0.29
0.29
0.29
0.31
0.31
0.3
0.32
0.32
0.32
0.33
0.29
0.29
0.29
0.29
0.29
0.29
0.29
0.28
0.26
0.27
0.25
0.25
0.27
0.27
0.27
0.27
0.27
0.23
0.23
0.23
0.21
0.21
0.21
0.22
0.24
0.24
0.24
0.24
0.24
0.24
0.24
0.24
0.24
0.29
0.29
0.29
0.29
0.29
0.29
0.29
0.3
0.28
0.27
0.26
0.24
0.26
0.23
0.23
0.21
0.21
0.2
0.22
0.22
0.22
0.24
0.24
0.23
0.22
0.21
0.2
0.22
0.21
0.21
0.21
0.21
0.23
0.22
0.23
0.23
0.23
0.23
0.23
0.23
0.21
0.21
0.21
0.22
0.21
0.21
0.21
0.24
0.24
0.24
0.24
0.23
0.22
0.22
0.22
0.23
0.23
0.23
0.23
0.22
0.24
0.24
0.24
0.24
0.25
0.25
0.25
0.25
0.25
0.25
0.25
0.22
0.22
0.23
0.25
0.27
0.22
0.23
0.23
0.23
0.22
0.21
0.21
0.21
0.21
0.2
0.2
0.21
0.21
0.21
0.21
0.21
0.22
0.22
0.26
0.27
0.27
0.28
0.28
0.28
0.27
0.28
0.3
0.3
0.3
0.3
0.3
0.3
0.3
0.3
0.3
0.3
0.3
0.32
0.32
0.37
0.37
0.38
0.38
0.38
0.37
0.37
0.37
0.37
0.38
0.39
0.39
0.39
0.39
0.39
0.37
0.37
0.39
0.39
0.39
0.39
0.39
0.38
0.38
0.37
0.37
0.37
0.35
0.35
0.36
0.36
0.36
0.35
0.35
0.36
0.35
0.35
0.35
0.35
0.34
0.32
0.32
0.32
0.34
0.34
0.27
0.27
0.29
0.27
0.28
0.28
0.27
0.27
0.23
0.23
0.2
0.21
0.21
0.21
0.21
0.2
0.2
0.21
0.21
0.21
0.2
0.21
0.21
0.21
0.21
0.21
0.21
0.21
0.21
0.21
0.21
0.21
0.21
0.21
0.2
0.2
0.2
0.2
0.2
0.2
0.2
0.23
0.19
0.19
0.19
0.19
0.19
0.19
0.19
0.2
0.21
0.21
0.19
0.15
0.16
0.16
0.16
0.15
0.15
0.14
0.14
0.13
0.13
0.13
0.13
0.13
0.14
0.12
0.14
0.14
0.14
0.14
0.14
0.14
0.14
0.14
0.14
0.14
0.16
0.13
0.13
0.1
0.1
0.06
0.06
0.06
0.08
0.08
0.08
0.08
0.08
0.02
0.02
0.01
0.02
0.02
0.02
-0.01
0
0.02
0.01
-0.03
-0.06
-0.06
-0.08
-0.08
-0.06
-0.06
-0.05
-0.11
-0.11
-0.11
-0.13
-0.13
-0.12
-0.12
-0.15
-0.14
-0.14
-0.18
-0.18
-0.18
-0.18
-0.18
-0.18
-0.18
-0.18
-0.23
-0.21
-0.21
-0.21
-0.19
-0.19
-0.19
-0.2
-0.19
-0.19
-0.19
-0.24
-0.23
-0.23
-0.23
-0.21
-0.21
-0.21
-0.21
-0.21
-0.21
-0.21
-0.21
-0.23
-0.23
-0.23
-0.23
-0.23
-0.23
-0.23
-0.23
-0.23
-0.23
-0.23
-0.23
-0.21
-0.21
-0.21
-0.21
-0.22
-0.23
-0.24
-0.24
-0.24
-0.27
-0.27
-0.27
-0.27
-0.28
-0.28
-0.28
-0.29
-0.29
-0.3
-0.3
-0.31
-0.3
-0.34
-0.33
-0.35
-0.35
-0.36
-0.37
-0.38
-0.38
-0.38
-0.39
-0.39
-0.4
-0.4
-0.4
-0.4
-0.4
-0.4
-0.4
-0.39
-0.4
-0.42
-0.42
-0.46
-0.47
-0.47
-0.47
-0.47
-0.49
-0.49
-0.49
-0.48
-0.48
-0.46
-0.46
-0.44
-0.44
-0.44
-0.46
-0.46
-0.46
-0.46
-0.46
-0.46
-0.47
-0.47
-0.47
-0.48
-0.48
-0.48
-0.48
-0.49
-0.49
-0.52
-0.53
-0.53
-0.53
-0.53
-0.53
-0.53
-0.54
-0.58
-0.57
-0.57
-0.57
-0.57
-0.59
-0.53
-0.5
-0.49
-0.51
-0.48
-0.48
-0.45
-0.45
-0.45
-0.44
-0.44
-0.39
-0.39
-0.4
-0.4
-0.4
-0.4
-0.4
-0.39
-0.39
-0.39
-0.38
-0.39
-0.39
-0.39
-0.39
-0.39
-0.39
-0.39
-0.39
-0.39
-0.39
-0.39
-0.4
-0.4
-0.4
-0.4
-0.4
-0.4
-0.4
-0.4
-0.4
-0.42
-0.39
-0.39
-0.38
-0.38
-0.38
-0.38
-0.38
-0.4
-0.4
-0.39
-0.39
-0.33
-0.33
-0.33
-0.33
-0.34
-0.34
-0.34
-0.33
-0.33
-0.33
-0.32
-0.32
-0.32
-0.33
-0.33
-0.33
-0.33
-0.32
-0.32
-0.32
-0.29
-0.28
-0.28
-0.28
-0.28
-0.28
-0.24
-0.24
-0.24
-0.25
-0.21
-0.21
-0.21
-0.22
-0.22
-0.22
-0.22
-0.27
-0.23
-0.22
-0.21
-0.27
-0.27
-0.28
-0.28
-0.28
-0.27
-0.25
-0.22
-0.15
-0.15
-0.16
-0.13
-0.13
-0.13
-0.16
-0.15
-0.15
-0.18
-0.18
-0.18
-0.18
-0.14
-0.14
-0.14
-0.1
-0.04
-0.04
-0.04
-0.04
-0.04
-0.05
-0.05
-0.05
0.01
0
-0.01
0
-0.02
-0.02
-0.02
-0.02
-0.02
-0.02
-0.02
-0.02
-0.02
-0.02
-0.02
-0.01
-0.01
-0.01
0.01
-0.03
-0.03
-0.03
-0.03
-0.03
-0.02
-0.02
-0.03
-0.03
-0.03
-0.03
-0.03
-0.03
-0.03
-0.03
-0.06
-0.06
-0.05
-0.06
-0.06
-0.02
-0.01
0
0
0
0
-0.02
-0.02
-0.02
-0.02
-0.02
-0.02
-0.02
-0.02
-0.02
-0.02
-0.02
-0.02
0.01
0.01
0.01
0.01
0.01
0.01
0.01
0.01
0.01
0.01
0.01
0.02
0.02
0.02
0.02
0.02
0.01
0.01
0.01
-0.03
-0.03
-0.03
0.01
0
0
0
0
0.02
0.02
0.02
0.02
0.01
0
0
-0.03
-0.03
0
0
0
0
0.02
0.03
0.03
0.03
0.03
0.03
0.02
0.02
0.02
0.02
0.02
0.02
0.05
0.05
0.05
0.05
0.02
0.02
0.02
0.02
0.08
0.08
0.08
0.08
0.08
0.09
0.09
0.07
0.06
0.06
0.04
0.04
0.04
0.04
0.02
0.05
0.05
0.07
0.07
0.08
0.08
0.08
0.1
0.1
0.1
0.09
0.06
0.06
0.06
0.06
0.06
0.06
0.06
0.06
0.07
0.07
0.07
0.07
0.07
0.07
0.07
0.07
0.07
0.07
0.08
0.08
0.08
0.08
0.08
0.08
0.08
0.08
0.08
0.1
0.1
0.1
0.12
0.14
0.14
0.13
0.13
0.13
0.1
0.1
0.1
0.1
0.1
0.1
0.1
0.1
0.09
0.09
0.09
0.1
0.1
0.1
0.1
0.06
0.06
0.05
0.03
0.04
0.03
0.03
0.03
0.04
0.04
0.04
0.05
0.05
0.03
0.03
0.03
0
-0.02
-0.02
-0.02
0.03
0.01
0
0.01
0.06
0.06
0.05
0.06
0.06
0.07
0.06
0.06
0.07
0.07
0.07
0.07
0.07
0.07
0.1
0.07
0.07
0.1
0.1
0.1
0.1
0.1
0.05
0.03
0.04
0.04
0.04
0.04
0.04
0.04
0.04
0.04
0.04
0.05
0.04
0.04
0.05
0.04
0.05
0.05
0.05
0.05
0.05
0.05
0.05
0.05
0.05
0.05
0.04
0.04
0.04
0.03
0.07
0.07
0.07
0.08
0.08
0.08
0.08
0.08
0.08
0.08
0.08
0.09
0.09
0.09
0.11
0.11
0.09
0.09
0.07
0.07
0.07
0.06
0.06
0.06
0.06
0.07
0.08
0.08
0.06
0.07
0.07
0.06
0.06
0.06
0.06
0.06
0.06
0.06
0.06
0.07
0.07
0.07
0.07
0.1
0.1
0.11
0.11
0.13
0.12
0.12
0.12
0.11
0.11
0.11
0.13
0.1
0.1
0.1
0.1
0.06
0.06
0.07
0.07
0.07
0.07
0.06
0.05
0.07
0.09
0.08
0.08
0.08
0.09
0.09
0.09
0.1
0.1
0.1
0.09
0.1
0.14
0.14
0.15
0.15
0.15
0.15
0.15
0.15
0.15
0.15
0.15
0.15
0.15
0.15
0.16
0.17
0.16
0.16
0.16
0.17
0.18
0.18
0.18
0.18
0.18
0.18
0.19
0.19
0.13
0.13
0.13
0.13
0.12
0.12
0.12
0.1
0.11
0.09
0.09
0.11
0.09
0.09
0.09
0.12
0.12
0.12
0.13
0.13
0.13
0.13
0.13
0.13
0.12
0.12
0.12
0.13
0.13
0.13
0.13
0.13
0.13
0.13
0.14
0.14
0.15
0.15
0.15
0.16
0.16
0.15
0.15
0.09
0.08
0.1
0.07
0.07
0.07
0.07
0.07
0.07
0.1
0.1
0.1
0.1
0.1
0.1
0.1
0.1
0.1
0.1
0.1
0.09
0.1
0.12
0.12
0.15
0.15
0.16
0.16
0.16
0.16
0.16
0.16
0.16
0.16
0.16
0.15
0.15
0.2
0.2
0.24
0.26
0.26
0.26
0.26
0.26
0.26
0.26
0.26
0.26
0.26
0.26
0.26
0.24
0.25
0.25
0.25
0.25
0.22
0.22
0.22
0.23
0.25
0.25
0.28
0.29
0.29
0.3
0.28
0.28
0.28
0.28
0.31
0.27
0.27
0.26
0.26
0.26
0.26
0.25
0.25
0.25
0.24
0.24
0.24
0.22
0.22
0.22
0.23
0.22
0.23
0.23
0.24
0.25
0.19
0.19
0.19
0.19
0.19
0.19
0.2
0.18
0.18
0.2
0.18
0.2
0.18
0.2
0.2
0.21
0.21
0.21
0.2
0.2
0.18
0.18
0.19
0.2
0.2
0.21
0.21
0.21
0.21
0.23
0.23
0.25
0.24
0.23
0.23
0.25
0.24
0.28
0.31
0.3
0.32
0.32
0.32
0.29
0.32
0.32
0.28
0.28
0.29
0.29
0.26
0.26
0.24
0.24
0.24
0.26
0.26
0.26
0.26
0.26
0.27
0.27
0.3
0.3
0.31
0.31
0.31
0.31
0.28
0.28
0.28
0.28
0.27
0.27
0.28
0.26
0.24
0.24
0.24
0.24
0.22
0.22
0.24
0.24
0.23
0.23
0.22
0.18
0.18
0.18
0.18
0.18
0.18
0.2
0.2
0.2
0.2
0.21
0.21
0.21
0.21
0.2
0.18
0.19
0.2
0.2
0.19
0.18
0.18
0.18
0.17
0.17
0.17
0.24
0.24
0.24
0.24
0.24
0.26
0.28
0.22
0.22
0.19
0.2
0.22
0.2
0.17
0.17
0.17
0.17
0.19
0.19
0.19
0.18
0.18
0.18
0.18
0.21
0.23
0.23
0.24
0.23
0.23
0.26
0.26
0.26
0.26
0.27
0.26
0.23
0.2
0.2
0.2
0.2
0.19
0.19
0.19
0.19
0.23
0.26
0.24
0.24
0.25
0.25
0.25
0.25
0.24
0.21
0.22
0.24
0.24
0.24
0.24
0.24
0.24
0.24
0.24
0.24
0.24
0.24
0.22
0.22
0.21
0.2
0.2
0.2
0.17
0.17
0.17
0.17
0.17
0.17
0.17
0.17
0.17
0.12
0.13
0.13
0.1
0.1
0.14
0.14
0.16
0.16
0.16
0.15
0.16
0.16
0.12
0.13
0.14
0.13
0.13
0.09
0.1
0.11
0.1
0.1
0.09
0.1
0.11
0.12
0.11
0.11
0.1
0.1
0.13
0.13
0.13
0.13
0.17
0.17
0.17
0.17
0.17
0.17
0.17
0.17
0.16
0.16
0.16
0.16
0.16
0.16
0.16
0.15
0.15
0.15
0.17
0.15
0.14
0.2
0.2
0.2
0.18
0.17
0.17
0.16
0.15
0.13
0.11
0.11
0.1
0.1
0.1
0.1
0.12
0.12
0.12
0.12
0.12
0.12
0.11
0.1
0.1
0.1
0.1
0.1
0.1
0.1
0.09
0.09
0.09
0.13
0.12
0.12
0.1
0.1
0.04
0.04
0.04
0.03
0.03
0.03
0.04
0.02
0.02
0.06
0.06
0.05
0.05
0.05
0.07
0.07
0.05
0.05
0.05
0.04
0.04
0.03
0.03
0.02
0.02
0.02
0.03
0.02
0.02
0.02
0.02
0.04
-0.01
-0.01
-0.01
-0.01
-0.03
-0.05
-0.08
-0.06
-0.06
-0.06
-0.06
-0.04
-0.05
-0.07
-0.06
-0.06
-0.07
-0.07
-0.07
-0.07
-0.04
-0.04
-0.04
-0.01
-0.03
-0.03
-0.03
-0.03
-0.03
-0.04
-0.04
-0.04
-0.04
-0.04
-0.05
-0.05
-0.05
-0.05
-0.05
-0.05
-0.05
-0.04
-0.04
-0.04
-0.05
-0.03
-0.04
-0.03
-0.06
-0.1
-0.1
-0.05
-0.05
-0.02
-0.03
-0.05
0
0
0.01
0.02
-0.03
-0.02
-0.02
-0.03
-0.03
-0.03
-0.03
-0.09
-0.09
-0.17
-0.16
-0.16
-0.16
-0.19
-0.19
-0.19
-0.19
-0.19
-0.19
-0.18
-0.19
-0.19
-0.17
-0.18
-0.18
-0.18
-0.18
-0.18
-0.18
-0.16
-0.16
-0.16
-0.18
-0.18
-0.16
-0.16
-0.14
-0.12
-0.11
-0.14
-0.18
-0.18
-0.18
-0.18
-0.18
-0.18
-0.18
-0.18
-0.18
-0.18
-0.18
-0.18
-0.18
-0.18
-0.2
-0.21
-0.21
-0.17
-0.17
-0.17
-0.17
-0.17
-0.17
-0.17
-0.17
-0.17
-0.17
-0.18
-0.19
-0.17
-0.19
-0.19
-0.19
-0.21
-0.21
-0.21
-0.19
-0.2
-0.2
-0.18
-0.19
-0.21
-0.21
-0.16
-0.16
-0.17
-0.17
-0.17
-0.17
-0.16
-0.17
-0.18
-0.2
-0.2
-0.2
-0.2
-0.2
-0.21
-0.21
-0.21
-0.22
-0.22
-0.22
-0.22
-0.22
-0.22
-0.21
-0.22
-0.22
-0.22
-0.22
-0.24
-0.23
-0.23
-0.22
-0.22
-0.19
-0.19
-0.19
-0.19
-0.2
-0.2
-0.21
-0.2
-0.21
-0.18
-0.18
-0.17
-0.17
-0.18
-0.16
-0.16
-0.16
-0.14
-0.14
-0.14
-0.13
-0.13
-0.13
-0.14
-0.13
-0.13
-0.1
-0.12
-0.14
-0.14
-0.22
-0.21
-0.21
-0.22
-0.26
-0.27
-0.27
-0.27
-0.29
-0.29
-0.26
-0.26
-0.26
-0.26
-0.26
-0.26
-0.24
-0.24
-0.24
-0.24
-0.24
-0.24
-0.23
-0.23
-0.22
-0.22
-0.22
-0.23
-0.24
-0.19
-0.17
-0.16
-0.16
-0.18
-0.17
-0.17
-0.17
-0.17
-0.17
-0.17
-0.17
-0.16
-0.16
-0.16
-0.17
-0.12
-0.12
-0.13
-0.13
-0.08
-0.08
-0.05
-0.05
-0.07
-0.07
-0.07
-0.07
-0.03
-0.02
-0.03
-0.03
-0.03
-0.03
-0.01
-0.02
-0.07
-0.07
-0.07
-0.1
-0.1
-0.1
-0.1
-0.1
-0.1
-0.1
-0.1
-0.1
-0.1
-0.1
-0.1
-0.09
-0.09
-0.06
-0.06
-0.07
-0.07
-0.07
-0.07
-0.07
-0.11
-0.11
-0.1
-0.1
-0.05
-0.05
-0.05
-0.05
-0.06
-0.06
-0.06
-0.06
-0.07
-0.1
-0.1
-0.1
-0.05
-0.06
-0.07
-0.05
-0.05
-0.05
-0.05
-0.01
-0.01
0
-0.02
-0.05
-0.04
-0.04
0
0
0.01
0.01
0.01
0.01
0.01
0.03
0.02
0.01
0.01
0.01
0.01
0.01
0.01
0.01
-0.06
-0.06
-0.05
-0.05
-0.06
-0.06
-0.07
-0.07
-0.06
-0.06
-0.02
-0.02
-0.03
-0.03
-0.03
-0.03
-0.02
-0.02
-0.01
-0.01
-0.01
-0.01
-0.01
-0.01
-0.02
-0.02
-0.02
-0.02
-0.01
-0.01
-0.01
-0.01
-0.01
-0.01
-0.01
-0.01
-0.01
-0.01
0
-0.01
0.01
0
0
0
0
0.01
0.01
0.01
0.01
0.01
0.01
0.01
0.02
0.02
0.03
0.03
0.03
0.02
0.03
0.02
0.02
0.02
0.04
0.04
0.05
0.05
0.05
0.05
0.05
0.05
0.05
0.06
0.06
0.06
0.06
0.08
0.07
0.07
0.08
0.1
0.09
0.12
0.12
0.12
0.11
0.11
0.08
0.05
0.05
0.03
0.04
0.04
0.05
0.05
0.05
0.05
0.05
0.05
0.05
0.06
0.06
0.06
0.06
0.05
0.05
0.05
0.05
0.05
0.06
0.04
0.01
0.01
0.01
0.05
0
-0.02
0.04
0.04
0.04
0.04
0.05
0.06
0.06
0.06
0.07
0.07
0.08
0.08
0.07
0.07
0.07
0.07
0.06
0.07
0.07
0.07
0.07
0.04
0.02
0.01
0
0
0.02
0.02
0.02
-0.01
-0.03
-0.02
-0.02
-0.01
-0.01
-0.01
0
0.02
0.03
0.02
0.02
0.01
0
0
0.01
0.01
0.03
0.03
0.02
-0.01
-0.01
0.01
0.01
0.01
0.01
0.01
0.01
-0.02
-0.04
-0.04
-0.04
-0.04
-0.04
-0.05
-0.05
-0.03
-0.03
-0.03
-0.03
-0.02
-0.02
-0.03
-0.03
-0.03
-0.03
-0.06
-0.06
-0.06
-0.06
-0.06
-0.07
-0.07
-0.07
-0.07
-0.06
-0.06
-0.05
-0.05
-0.11
-0.11
-0.11
-0.18
-0.18
-0.18
-0.18
-0.18
-0.17
-0.16
-0.16
-0.16
-0.16
-0.15
-0.15
-0.15
-0.15
-0.15
-0.14
-0.14
-0.13
-0.13
-0.13
-0.13
-0.13
-0.14
-0.14
-0.17
-0.18
-0.19
-0.19
-0.2
-0.2
-0.21
-0.21
-0.21
-0.21
-0.21
-0.21
-0.21
-0.22
-0.22
-0.22
-0.22
-0.22
-0.2
-0.2
-0.15
-0.15
-0.14
-0.14
-0.14
-0.14
-0.18
-0.19
-0.18
-0.18
-0.22
-0.22
-0.21
-0.21
-0.22
-0.22
-0.23
-0.26
-0.26
-0.24
-0.23
-0.23
-0.23
-0.21
-0.18
-0.18
-0.18
-0.21
-0.22
-0.22
-0.21
-0.21
-0.21
-0.2
-0.18
-0.18
-0.18
-0.19
-0.19
-0.19
-0.21
-0.21
-0.19
-0.19
-0.19
-0.2
-0.21
-0.2
-0.2
-0.2
-0.2
-0.2
-0.21
-0.21
-0.24
-0.24
-0.22
-0.21
-0.21
-0.19
-0.19
-0.2
-0.2
-0.22
-0.22
-0.21
-0.21
-0.21
-0.23
-0.21
-0.21
-0.22
-0.22
-0.22
-0.23
-0.23
-0.23
-0.23
-0.28
-0.28
-0.3
-0.3
-0.29
-0.29
-0.29
-0.29
-0.29
-0.26
-0.26
-0.25
-0.27
-0.27
-0.27
-0.27
-0.27
-0.28
-0.33
-0.33
-0.32
-0.32
-0.32
-0.32
-0.32
-0.32
-0.31
-0.26
-0.26
-0.28
-0.29
-0.29
-0.27
-0.27
-0.27
-0.27
-0.22
-0.21
-0.2
-0.2
-0.2
-0.2
-0.2
-0.2
-0.2
-0.2
-0.22
-0.21
-0.21
-0.21
-0.21
-0.21
-0.21
-0.21
-0.21
-0.21
-0.21
-0.21
-0.18
-0.18
-0.16
-0.16
-0.16
-0.16
-0.16
-0.16
-0.16
-0.16
-0.17
-0.17
-0.17
-0.18
-0.18
-0.2
-0.2
-0.21
-0.21
-0.2
-0.2
-0.21
-0.2
-0.2
-0.2
-0.2
-0.21
-0.21
-0.21
-0.21
-0.21
-0.21
-0.23
-0.23
-0.23
-0.23
-0.23
-0.23
-0.23
-0.22
-0.22
-0.22
-0.22
-0.22
-0.22
-0.22
-0.22
-0.22
-0.23
-0.23
-0.23
-0.24
-0.23
-0.24
-0.24
-0.22
-0.22
-0.22
-0.22
-0.22
-0.22
-0.22
-0.22
-0.22
-0.22
-0.22
-0.23
-0.23
-0.14
-0.14
-0.14
-0.05
-0.09
-0.09
-0.1
-0.09
-0.09
-0.09
-0.08
-0.08
-0.08
-0.1
-0.1
-0.1
-0.1
-0.1
-0.1
-0.11
-0.11
-0.11
-0.11
-0.11
-0.11
-0.11
-0.11
-0.07
-0.07
-0.07
-0.07
-0.07
-0.07
-0.07
-0.08
-0.07
-0.07
-0.07
-0.07
-0.07
-0.07
-0.07
-0.07
-0.11
-0.11
-0.13
-0.13
-0.13
-0.13
-0.14
-0.14
-0.14
-0.14
-0.1
-0.1
-0.11
-0.11
-0.07
-0.07
-0.09
-0.09
-0.09
-0.09
-0.09
-0.09
-0.09
-0.1
-0.1
-0.1
-0.1
-0.1
-0.1
-0.1
-0.1
-0.06
-0.07
-0.12
-0.11
-0.12
-0.12
-0.12
-0.14
-0.14
-0.14
-0.13
-0.13
-0.13
-0.11
-0.11
-0.11
-0.11
-0.1
-0.1
-0.1
-0.1
-0.11
-0.11
-0.11
-0.11
-0.11
-0.11
-0.1
-0.09
-0.09
-0.1
-0.1
-0.1
-0.1
-0.1
-0.1
-0.1
-0.1
-0.11
-0.11
-0.11
-0.09
-0.11
-0.12
-0.11
-0.11
-0.11
-0.11
-0.11
-0.12
-0.09
-0.07
-0.07
-0.06
-0.06
-0.07
-0.07
-0.07
-0.07
-0.07
-0.09
-0.09
-0.09
-0.09
-0.1
-0.1
-0.1
-0.1
-0.08
-0.04
-0.04
-0.04
-0.04
-0.04
-0.04
-0.06
-0.06
-0.08
-0.12
-0.12
-0.1
-0.1
-0.09
-0.1
-0.1
-0.11
-0.12
-0.12
-0.12
-0.12
-0.12
-0.12
-0.12
-0.12
-0.12
-0.12
-0.12
-0.12
-0.13
-0.13
-0.11
-0.11
-0.11
-0.11
-0.11
-0.11
-0.11
-0.1
-0.13
-0.14
-0.14
-0.14
-0.14
-0.14
-0.12
-0.12
-0.12
-0.12
-0.12
-0.08
-0.08
-0.08
-0.08
-0.08
-0.08
-0.08
-0.08
-0.08
-0.08
-0.08
-0.08
-0.08
-0.07
-0.07
-0.06
-0.06
-0.06
-0.06
-0.06
-0.06
-0.06
-0.04
-0.04
-0.04
-0.05
-0.04
-0.04
-0.04
-0.03
-0.02
-0.02
-0.02
-0.03
-0.03
-0.03
-0.03
-0.03
-0.03
-0.03
-0.04
-0.03
-0.04
-0.04
-0.04
-0.04
-0.03
-0.02
-0.02
-0.02
-0.02
-0.02
-0.02
-0.02
-0.02
-0.02
-0.02
-0.04
-0.04
-0.04
-0.04
-0.02
-0.02
-0.02
-0.02
-0.02
-0.02
-0.02
-0.02
-0.02
-0.02
-0.02
-0.02
-0.02
-0.02
-0.02
-0.03
-0.03
-0.02
-0.02
-0.04
-0.04
-0.04
-0.06
-0.06
-0.05
-0.05
-0.05
-0.06
-0.06
-0.06
-0.06
-0.06
-0.06
-0.06
-0.06
-0.04
-0.04
-0.04
-0.04
-0.04
0.01
0.01
0.01
0.01
0.01
0.01
0.01
0
0.01
0.01
-0.01
-0.01
-0.01
-0.01
0.01
0.01
0.01
0.01
0.01
0.01
0.01
0.02
0.02
0.02
0.02
-0.01
-0.01
-0.01
-0.01
-0.04
-0.04
-0.06
-0.05
-0.05
-0.06
-0.06
-0.06
-0.06
-0.05
-0.05
-0.05
-0.05
-0.05
-0.05
-0.05
-0.05
-0.05
-0.05
-0.05
-0.05
-0.05
-0.05
-0.05
-0.05
-0.04
-0.04
-0.04
-0.04
-0.04
-0.04
-0.04
-0.04
-0.03
-0.03
-0.01
0.01
0.02
0
0
0
0.02
0.02
0.02
0.02
0.02
0
0
0.01
0.01
0.02
0.02
0.02
0.01
0.01
0.04
0.04
0.05
0.03
0.03
0.03
0.03
0.05
0
0
0
0
0.01
0.01
0.01
0.01
0.01
0.01
0.01
0
0
0
0.02
0.02
0.02
0.02
0.02
0.02
0.02
0.02
0.02
-0.02
0
0
0
-0.01
0.01
0.01
0
0
0.01
0.01
0.01
0.01
0.02
0.03
0.03
0.01
0.01
0
0
-0.01
0.03
0.03
0.03
0.03
0.03
0.04
0.04
0.04
0.01
0.01
0.01
0.01
0.01
0.01
-0.02
-0.02
-0.02
-0.03
-0.03
-0.03
-0.03
-0.03
-0.03
-0.03
-0.03
-0.03
-0.04
-0.05
-0.05
-0.05
-0.05
-0.05
-0.05
-0.05
-0.05
-0.05
-0.07
-0.07
-0.07
-0.05
-0.05
-0.05
-0.06
-0.07
-0.07
-0.06
-0.05
-0.06
-0.05
-0.05
-0.05
-0.05
-0.03
-0.02
-0.02
-0.03
-0.03
-0.02
-0.02
-0.02
-0.04
-0.01
-0.01
0
0
0
0.02
0.02
0.02
0.04
0.04
0.04
0.07
0.07
0.08
0.08
0.07
0.07
0.07
0.07
0.07
0.07
0.07
0.07
0.07
0.07
0.07
0.07
0.07
0.07
0.08
0.08
0.05
0.06
0.06
0.06
0.07
0.08
0.07
0.07
0.07
0.07
0.07
0.07
0.07
0.07
0.07
0.07
0.07
0.07
0.05
0.05
0.05
0.05
0.05
0.05
0.05
0.04
0.06
0.06
0.06
0.06
0.06
0.06
0.06
0.08
0.08
0.08
0.08
0.08
0.08
0.08
0.08
0.05
0.05
0.05
0.04
0.05
0.05
0.06
0.06
0.06
0
0
0.03
0.03
0.04
0.04
0.04
0.04
0.03
0.03
0.03
0.03
0.03
0.03
0.03
0.03
0.03
0.03
0.03
0.03
0.03
-0.01
-0.01
-0.01
0.01
0.01
0.01
-0.01
-0.01
0
-0.01
-0.01
-0.01
-0.01
-0.02
-0.02
-0.05
-0.08
-0.1
-0.13
-0.11
-0.12
-0.12
-0.12
-0.12
-0.12
-0.12
-0.12
-0.07
-0.06
-0.07
-0.06
-0.06
-0.06
-0.05
-0.07
-0.07
-0.09
-0.09
-0.09
-0.07
-0.06
-0.06
-0.05
-0.05
-0.05
-0.04
-0.04
-0.03
-0.04
-0.04
-0.04
-0.04
-0.04
-0.03
-0.03
-0.02
-0.02
-0.02
-0.02
-0.02
-0.02
-0.02
-0.02
-0.02
-0.02
-0.01
-0.01
0
0
0
0.02
0.03
0.01
0.02
0.03
0.03
0.03
0.03
0.03
0.01
0.02
0.02
0.02
0.02
0.03
0.03
0.03
0.03
0.03
0.03
0.03
0.03
0.03
0.02
0.02
0.02
0.01
0.01
0.01
0.01
0.01
0.01
0.01
0.01
0.01
0.01
0.01
0.02
0.02
0.02
0.01
0.01
0.01
0
0
0.01
0.01
0
0
0
0
0
0.03
0.02
0.05
0.05
0.05
0.05
0.05
0.05
0.06
0.06
0.05
0.05
0.05
0.05
0.05
0.06
0.07
0.05
0.05
0.05
0.05
0.05
0.05
0.07
0.08
0.08
0.08
0
-0.01
-0.01
-0.01
-0.07
-0.09
-0.09
-0.09
-0.09
-0.09
-0.09
-0.12
-0.12
-0.11
-0.11
-0.11
-0.11
-0.11
-0.11
-0.09
-0.09
-0.09
-0.09
-0.09
-0.09
-0.09
-0.09
-0.09
-0.09
-0.07
-0.07
-0.05
-0.05
-0.05
-0.05
-0.05
-0.04
-0.05
-0.05
-0.04
-0.04
-0.05
-0.05
-0.05
-0.05
-0.05
-0.05
-0.1
-0.1
-0.1
-0.09
-0.08
-0.1
-0.1
-0.1
-0.1
-0.1
-0.1
-0.09
-0.07
-0.08
-0.08
-0.08
-0.08
-0.08
-0.08
-0.08
-0.08
-0.08
-0.08
-0.08
-0.06
-0.05
-0.05
-0.04
-0.06
-0.03
-0.03
-0.03
-0.02
-0.02
0.04
0.04
0.05
0.05
0.05
0.05
0.05
0.05
0.05
0.05
0.05
0.05
-0.02
-0.02
-0.02
-0.03
-0.03
-0.03
-0.03
-0.04
-0.03
0.02
0
0
-0.02
-0.01
0
0
0
-0.01
0
0
0
-0.01
-0.01
-0.01
-0.01
0.01
0.01
0.02
0.02
0.04
0.04
0.04
0.02
0.02
0
0
0
0
0
0
-0.01
-0.01
-0.02
-0.02
-0.01
-0.01
-0.01
0
0.01
-0.01
0
-0.01
0.02
0.01
0
0
-0.01
-0.01
-0.03
-0.03
-0.03
-0.03
-0.03
-0.03
-0.03
-0.03
-0.02
-0.04
-0.04
-0.03
-0.03
-0.03
-0.03
-0.03
-0.02
-0.01
0.01
0.02
0.02
0.03
0.03
0.05
0.05
0.06
0.06
0.05
0.05
0.07
0.07
0.07
0.06
0.06
0.06
0.06
0.02
0.02
0.02
0.02
0.02
0.02
0.02
0
0
0
0
0.01
0.01
0.01
0.01
0.01
0.01
-0.01
-0.01
-0.01
-0.01
-0.01
-0.04
-0.04
-0.04
0.01
0.01
-0.01
0.01
0
0.01
0.01
0.02
0.03
0.03
0.03
0.03
0
-0.01
-0.01
-0.03
-0.03
-0.04
-0.04
-0.03
-0.05
-0.05
-0.04
-0.04
-0.04
-0.04
-0.05
-0.05
-0.06
-0.03
-0.03
-0.03
-0.02
-0.02
-0.02
-0.07
-0.07
-0.07
-0.07
-0.01
-0.01
-0.01
-0.01
0.06
0.06
0.06
0.06
0.06
0.06
0.06
0.07
0.07
0.06
0.06
0.06
0.06
0.06
0.07
0.07
0.07
0.05
0.05
0.05
0
0
-0.01
-0.01
0.01
0
0
0.01
0.01
0.01
-0.01
-0.01
-0.01
0
0
0
0
0.01
0.01
0.02
0.02
0.02
0.04
0.09
0.09
0.09
0.07
0.08
0.09
0.08
0.08
0.06
0.05
0.05
0.03
0.03
0.03
0.02
0
0
-0.03
-0.03
-0.03
-0.07
-0.08
-0.08
-0.08
-0.08
-0.11
-0.11
-0.1
-0.09
-0.09
-0.09
-0.09
-0.09
-0.09
-0.09
-0.09
-0.09
-0.09
-0.09
-0.1
-0.1
-0.1
-0.1
-0.1
-0.11
-0.11
-0.04
-0.04
-0.02
-0.02
-0.02
-0.02
-0.04
-0.04
-0.04
-0.03
-0.02
-0.02
-0.02
-0.03
-0.03
-0.03
-0.03
-0.03
-0.01
-0.01
-0.01
0
0
0
0
0
0
-0.04
-0.04
-0.05
-0.05
-0.05
-0.04
-0.04
-0.02
-0.02
-0.02
-0.03
-0.03
-0.04
-0.06
-0.04
-0.02
-0.04
-0.03
-0.01
-0.01
-0.01
-0.05
-0.04
-0.05
-0.05
-0.1
-0.12
-0.13
-0.13
-0.13
-0.13
-0.14
-0.14
-0.14
-0.14
-0.14
-0.13
-0.09
-0.09
-0.06
-0.05
-0.09
-0.09
-0.09
-0.08
-0.09
-0.09
-0.11
-0.11
-0.11
-0.12
-0.12
-0.14
-0.12
-0.13
-0.13
-0.13
-0.13
-0.13
-0.15
-0.12
-0.12
-0.11
-0.11
-0.11
-0.11
-0.11
-0.05
-0.03
-0.02
-0.02
-0.02
-0.01
-0.01
-0.01
-0.01
0
0.01
0.01
-0.05
-0.04
-0.03
-0.02
-0.02
-0.03
-0.02
-0.04
-0.04
-0.03
-0.01
-0.02
-0.02
-0.05
-0.02
-0.05
-0.05
-0.07
-0.1
-0.09
-0.09
-0.08
-0.07
-0.09
-0.08
-0.08
-0.08
-0.08
-0.08
-0.07
-0.07
-0.07
-0.08
-0.08
-0.08
-0.09
-0.09
-0.09
-0.09
-0.09
-0.09
-0.09
-0.11
-0.11
-0.09
-0.09
-0.11
-0.09
-0.09
-0.09
-0.09
-0.09
-0.1
-0.1
-0.1
-0.13
-0.14
-0.14
-0.14
-0.12
-0.11
-0.1
-0.1
-0.1
-0.1
-0.14
-0.13
-0.13
-0.12
-0.13
-0.16
-0.22
-0.22
-0.21
-0.21
-0.21
-0.17
-0.16
-0.15
-0.15
-0.15
-0.14
-0.14
-0.14
-0.14
-0.14
-0.14
-0.14
-0.12
-0.14
-0.15
-0.15
-0.17
-0.17
-0.19
-0.19
-0.2
-0.17
-0.17
-0.17
-0.16
-0.15
-0.15
-0.16
-0.17
-0.17
-0.17
-0.14
-0.14
-0.15
-0.12
-0.12
-0.12
-0.1
-0.07
-0.07
-0.04
-0.05
-0.04
-0.01
0.04
0.05
0.05
0.05
0.08
0.08
0.08
0.07
0.04
0.04
0.05
0.05
0.05
0.05
0.01
0.01
0.01
0.01
0.02
0.02
0.02
0.03
0.05
0.03
0.03
0.06
0.06
0.06
0.05
0.03
0.03
0.05
0.04
0.06
0.06
0.06
0.07
0.07
0.04
0.02
0.01
0.03
0.03
-0.03
-0.03
-0.03
-0.03
-0.03
-0.03
-0.05
-0.05
-0.02
-0.02
-0.07
-0.07
-0.07
-0.07
-0.03
-0.01
-0.01
-0.01
-0.01
0
0
0.03
0.05
0.04
0.04
0.04
0.04
0.02
0.02
0.02
0.06
0.05
0.06
0.06
0.06
0.08
0.1
0.1
0.11
0.1
0.11
0.11
0.1
0.1
0.1
0.07
0.05
0.05
0.04
0.07
0.08
0.07
0.09
0.09
0.06
0.07
0.07
0.07
0.06
0.04
0.04
0.03
0.03
0.01
0.01
0.01
-0.02
-0.02
-0.02
-0.01
-0.02
-0.02
-0.02
-0.02
-0.02
0.02
0.01
0
0
-0.03
-0.04
-0.09
-0.09
-0.09
-0.09
-0.1
-0.12
-0.11
-0.05
-0.05
-0.09
-0.1
-0.1
-0.09
-0.09
-0.09
-0.14
-0.16
-0.16
-0.15
-0.16
-0.15
-0.16
-0.15
-0.15
-0.15
-0.15
-0.16
-0.16
-0.17
-0.19
-0.19
-0.23
-0.22
-0.23
-0.23
-0.23
-0.24
-0.24
-0.24
-0.21
-0.23
-0.23
-0.23
-0.22
-0.22
-0.21
-0.21
-0.21
-0.21
-0.26
-0.26
-0.25
-0.27
-0.23
-0.23
-0.23
-0.23
-0.23
-0.23
-0.22
-0.19
-0.19
-0.19
-0.19
-0.19
-0.19
-0.21
-0.19
-0.2
-0.2
-0.2
-0.2
-0.22
-0.23
-0.27
-0.3
-0.29
-0.28
-0.21
-0.21
-0.19
-0.19
-0.19
-0.19
-0.21
-0.21
-0.21
-0.21
-0.22
-0.23
-0.23
-0.23
-0.23
-0.25
-0.25
-0.25
-0.25
-0.25
-0.22
-0.21
-0.21
-0.21
-0.21
-0.23
-0.25
-0.25
-0.25
-0.25
-0.26
-0.26
-0.27
-0.23
-0.24
-0.24
-0.24
-0.26
-0.25
-0.25
-0.25
-0.25
-0.25
-0.25
-0.29
-0.26
-0.28
-0.29
-0.33
-0.33
-0.35
-0.35
-0.35
-0.36
-0.37
-0.37
-0.36
-0.35
-0.35
-0.34
-0.34
-0.34
-0.3
-0.29
-0.31
-0.31
-0.33
-0.3
-0.29
-0.29
-0.28
-0.28
-0.27
-0.27
-0.29
-0.29
-0.31
-0.29
-0.29
-0.29
-0.29
-0.29
-0.29
-0.29
-0.29
-0.29
-0.27
-0.28
-0.26
-0.27
-0.27
-0.27
-0.23
-0.23
-0.23
-0.28
-0.28
-0.28
-0.26
-0.26
-0.25
-0.25
-0.2
-0.2
-0.21
-0.21
-0.19
-0.21
-0.22
-0.22
-0.22
-0.19
-0.19
-0.19
-0.19
-0.21
-0.21
-0.18
-0.17
-0.17
-0.17
-0.17
-0.17
-0.17
-0.18
-0.18
-0.18
-0.17
-0.17
-0.17
-0.19
-0.21
-0.21
-0.21
-0.2
-0.2
-0.2
-0.19
-0.19
-0.19
-0.18
-0.18
-0.2
-0.2
-0.21
-0.23
-0.21
-0.2
-0.2
-0.2
-0.18
-0.17
-0.15
-0.14
-0.14
-0.09
-0.09
-0.09
-0.09
-0.09
-0.09
-0.1
-0.1
-0.1
-0.11
-0.11
-0.11
-0.16
-0.16
-0.16
-0.16
-0.16
-0.12
-0.12
-0.12
-0.17
-0.18
-0.16
-0.15
-0.14
-0.15
-0.13
-0.14
-0.14
-0.15
-0.15
-0.15
-0.12
-0.12
-0.12
-0.1
-0.15
-0.15
-0.16
-0.15
-0.12
-0.12
-0.12
-0.12
-0.12
-0.13
-0.13
-0.12
-0.09
-0.09
-0.09
-0.09
-0.09
-0.09
-0.07
-0.07
-0.08
-0.1
-0.07
-0.07
-0.08
-0.08
-0.09
-0.09
-0.11
-0.1
-0.07
-0.1
-0.11
-0.12
-0.12
-0.13
-0.15
-0.17
-0.16
-0.17
-0.18
-0.16
-0.18
-0.18
-0.18
-0.18
-0.19
-0.19
-0.21
-0.22
-0.22
-0.22
-0.22
-0.21
-0.19
-0.19
-0.15
-0.13
-0.13
-0.14
-0.15
-0.15
-0.15
-0.15
-0.15
-0.15
-0.13
-0.13
-0.13
-0.13
-0.13
-0.12
-0.1
-0.13
-0.13
-0.13
-0.15
-0.16
-0.14
-0.14
-0.16
-0.16
-0.16
-0.16
-0.16
-0.13
-0.13
-0.13
-0.13
-0.14
-0.14
-0.14
-0.14
-0.16
-0.16
-0.16
-0.16
-0.13
-0.12
-0.12
-0.09
-0.09
-0.09
-0.09
-0.11
-0.09
-0.05
-0.05
-0.05
-0.05
-0.05
-0.05
-0.06
-0.05
-0.05
-0.05
-0.05
-0.05
-0.05
-0.05
-0.08
-0.08
-0.08
-0.08
-0.08
-0.08
-0.11
-0.12
-0.11
-0.13
-0.16
-0.16
-0.16
-0.15
-0.15
-0.16
-0.15
-0.16
-0.15
-0.15
-0.14
-0.15
-0.15
-0.15
-0.16
-0.16
-0.14
-0.14
-0.14
-0.14
-0.14
-0.14
-0.17
-0.17
-0.13
-0.13
-0.09
-0.09
-0.09
-0.09
-0.1
-0.1
-0.1
-0.07
-0.07
-0.07
-0.09
-0.08
-0.08
-0.07
-0.07
-0.08
-0.08
-0.09
-0.09
-0.08
-0.08
-0.1
-0.1
-0.1
-0.1
-0.1
-0.1
-0.11
-0.11
-0.11
-0.12
-0.11
-0.11
-0.11
-0.05
-0.05
-0.05
-0.05
-0.06
-0.06
-0.08
-0.08
-0.06
-0.04
-0.05
-0.06
-0.06
-0.04
-0.01
-0.01
-0.02
-0.02
-0.02
-0.02
-0.02
0
-0.02
-0.02
-0.01
-0.01
0
0
0
-0.01
-0.01
-0.05
-0.05
-0.04
-0.03
-0.03
-0.03
-0.03
-0.03
-0.03
0.01
0.01
0
0
0.02
0.07
0.09
0.09
0.09
0.09
0.09
0.11
0.09
0.09
0.08
0.09
0.09
0.09
0.08
0.08
0.07
0.11
0.11
0.1
0.1
0.1
0.1
0.1
0.1
0.1
0.1
0.16
0.16
0.16
0.16
0.16
0.16
0.16
0.16
0.16
0.16
0.16
0.16
0.16
0.17
0.16
0.16
0.16
0.16
0.09
0.08
0.1
0.11
0.13
0.13
0.13
0.15
0.18
0.19
0.2
0.2
0.2
0.17
0.18
0.19
0.19
0.19
0.19
0.2
0.2
0.2
0.2
0.21
0.23
0.2
0.2
0.2
0.2
0.2
0.2
0.2
0.2
0.2
0.18
0.18
0.19
0.17
0.17
0.18
0.18
0.18
0.18
0.17
0.15
0.18
0.18
0.22
0.23
0.22
0.22
0.25
0.28
0.28
0.28
0.27
0.29
0.29
0.29
0.29
0.29
0.3
0.3
0.3
0.28
0.3
0.3
0.3
0.3
0.29
0.3
0.3
0.27
0.27
0.27
0.27
0.27
0.27
0.27
0.27
0.27
0.27
0.27
0.28
0.28
0.28
0.28
0.28
0.27
0.27
0.27
0.27
0.31
0.31
0.3
0.3
0.3
0.32
0.34
0.36
0.34
0.33
0.34
0.34
0.35
0.33
0.33
0.29
0.27
0.26
0.25
0.25
0.25
0.25
0.24
0.28
0.27
0.27
0.25
0.25
0.28
0.28
0.29
0.29
0.33
0.33
0.32
0.32
0.28
0.28
0.28
0.28
0.26
0.25
0.25
0.26
0.26
0.26
0.26
0.25
0.19
0.19
0.19
0.19
0.19
0.19
0.19
0.18
0.18
0.19
0.19
0.19
0.19
0.19
0.24
0.24
0.24
0.24
0.24
0.24
0.24
0.24
0.23
0.25
0.25
0.25
0.25
0.25
0.25
0.24
0.22
0.22
0.23
0.24
0.24
0.23
0.25
0.25
0.26
0.26
0.26
0.26
0.25
0.25
0.24
0.24
0.24
0.23
0.23
0.22
0.22
0.22
0.22
0.26
0.26
0.22
0.22
0.22
0.22
0.22
0.21
0.21
0.13
0.13
0.09
0.09
0.08
0.08
0.05
0.05
0.05
0.05
0.05
0.05
0.06
0.06
0.06
0.06
0.06
0.07
0.07
0.07
0.07
0.07
0.07
0.07
0.07
0.08
0.08
0.08
0.07
0.06
0.06
0.01
-0.03
-0.03
-0.03
-0.03
-0.03
-0.03
-0.04
-0.04
-0.04
-0.04
-0.04
-0.04
-0.05
-0.06
-0.07
-0.07
-0.07
0.02
0.01
0.05
0.05
0.03
0.03
0
-0.02
-0.01
-0.01
0.01
0.01
-0.02
-0.02
-0.02
-0.02
-0.02
-0.02
-0.02
-0.02
0
-0.01
-0.01
-0.04
-0.05
-0.04
-0.03
-0.03
-0.02
-0.02
-0.02
-0.02
-0.02
-0.01
0
0
0
0.02
0.02
0.02
0.02
0
0
0
0
0
0
0
-0.01
-0.01
-0.03
-0.03
-0.03
-0.03
-0.03
-0.03
-0.04
-0.04
-0.04
-0.05
-0.05
-0.05
-0.05
-0.03
-0.03
-0.03
-0.02
-0.02
-0.02
-0.02
-0.02
-0.02
-0.02
-0.03
-0.03
0.01
0.01
0.01
0.01
0
0
0
0
0.01
0.01
0.01
0.01
0.01
0.01
0.01
0.01
0
0
0
0.03
0.03
0.03
0
-0.01
0
0.01
0.01
0
0
-0.01
-0.01
-0.01
0.04
0.05
0.05
0.05
0.04
0.04
0.04
0.04
0.02
0.01
0.01
0.01
-0.02
-0.02
-0.02
-0.03
-0.03
-0.03
-0.03
0.05
0.05
0.05
0.08
0.08
0.08
0.1
0.1
0.1
0.1
0.09
0.06
0.06
0.07
0.1
0.11
0.11
0.11
0.11
0.08
0.08
0.07
0.07
0.07
0.07
0.07
0.07
0.07
0.02
0.02
0.03
0.03
0.04
0.04
0.04
0.04
0.04
0.02
0.02
0.02
0.01
0.01
0.01
0.01
0.01
0.01
0
0
0
0
0
0
-0.01
-0.01
0
0
0
0
0
0.01
0.01
0.01
-0.01
-0.01
-0.01
-0.01
-0.01
-0.01
0.03
0.03
0.03
0.03
0.02
0.02
0.05
0.05
0.11
0.1
0.1
0.1
0.09
0.09
0.09
0.09
0.09
0.09
0.09
0.09
0.09
0.09
0.09
0.09
0.09
0.09
0.1
0.1
0.1
0.1
0.1
0.1
0.1
0.14
0.14
0.16
0.16
0.16
0.16
0.15
0.15
0.15
0.15
0.15
0.14
0.15
0.14
0.14
0.14
0.14
0.14
0.14
0.14
0.17
0.17
0.17
0.17
0.15
0.15
0.11
0.11
0.13
0.13
0.14
0.14
0.14
0.14
0.16
0.16
0.16
0.15
0.15
0.15
0.15
0.15
0.16
0.17
0.17
0.19
0.19
0.22
0.22
0.21
0.21
0.21
0.19
0.19
0.19
0.19
0.17
0.17
0.17
0.17
0.17
0.13
0.13
0.13
0.13
0.14
0.15
0.15
0.15
0.15
0.15
0.13
0.18
0.19
0.19
0.19
0.19
0.2
0.19
0.19
0.2
0.2
0.2
0.2
0.19
0.16
0.16
0.16
0.18
0.18
0.17
0.14
0.13
0.13
0.12
0.12
0.09
0.1
0.1
0.07
0.07
0.08
0.08
0.08
0.09
0.09
0.09
0.09
0.09
0.09
0.09
0.09
0.09
0.09
0.09
0.07
0.07
0.05
0.05
0.05
0.05
0.06
0.06
0.06
0.06
0.06
0.06
0.1
0.1
0.1
0.1
0.1
0.1
0.1
0.1
0.1
0.1
0.1
0.1
0.1
0.12
0.12
0.12
0.1
0.08
0.08
0.07
0.07
0.07
0.07
0.01
0.01
-0.02
-0.03
-0.03
-0.03
-0.03
-0.03
-0.02
-0.02
-0.01
0
0
-0.01
-0.01
-0.02
-0.02
-0.02
-0.02
-0.03
-0.03
-0.03
-0.03
-0.03
-0.03
-0.03
-0.03
-0.03
-0.03
-0.03
-0.03
-0.03
-0.04
-0.04
-0.03
-0.03
-0.03
-0.05
-0.04
-0.04
-0.04
-0.04
-0.04
-0.04
-0.04
-0.04
-0.06
-0.06
-0.06
-0.06
-0.06
-0.06
-0.06
-0.07
-0.07
-0.07
-0.07
-0.07
-0.07
-0.1
-0.1
-0.08
-0.08
-0.08
-0.08
-0.08
-0.08
-0.08
-0.08
-0.08
-0.1
-0.1
-0.1
-0.1
-0.1
-0.1
-0.1
-0.1
-0.1
-0.1
-0.09
-0.09
-0.09
-0.09
-0.09
-0.09
-0.08
-0.07
-0.07
-0.06
-0.06
-0.08
-0.08
-0.08
-0.09
-0.09
-0.07
-0.05
-0.05
-0.05
-0.06
-0.06
-0.06
-0.08
-0.07
-0.07
-0.07
-0.07
-0.07
-0.07
-0.07
-0.07
-0.07
-0.07
-0.07
-0.07
-0.07
-0.07
-0.09
-0.1
-0.1
-0.1
-0.1
-0.1
-0.1
-0.1
-0.09
-0.09
-0.09
-0.09
-0.08
-0.08
-0.08
-0.08
-0.07
-0.07
-0.07
-0.07
-0.08
-0.08
-0.08
-0.08
-0.08
-0.08
-0.1
-0.1
-0.12
-0.12
-0.13
-0.13
-0.13
-0.13
-0.13
-0.11
-0.11
-0.11
-0.11
-0.1
-0.1
-0.1
-0.1
-0.1
-0.09
-0.09
-0.1
-0.1
-0.1
-0.09
-0.09
-0.09
-0.09
-0.07
-0.07
-0.07
-0.07
-0.07
-0.08
-0.08
-0.08
-0.08
-0.08
-0.08
-0.08
-0.08
-0.08
-0.08
-0.04
-0.04
-0.04
-0.06
-0.06
-0.06
-0.04
-0.04
-0.04
-0.04
-0.01
-0.01
-0.01
-0.01
-0.01
-0.01
0
-0.01
-0.02
-0.03
-0.03
-0.03
-0.03
-0.03
-0.04
-0.04
-0.04
-0.04
-0.04
-0.03
-0.03
-0.03
-0.03
-0.03
-0.02
-0.01
-0.01
-0.01
-0.02
-0.02
-0.02
-0.06
-0.06
-0.05
-0.05
-0.05
-0.05
-0.05
-0.05
-0.05
-0.05
-0.05
-0.06
-0.06
-0.06
-0.06
-0.06
-0.03
-0.03
-0.03
-0.03
-0.02
-0.02
-0.02
-0.02
-0.04
0
0.02
0.02
0.02
0.02
0.02
0.02
0.02
0.02
0.02
0.02
0.02
0.02
0.02
0.02
0.02
0.03
0.03
0.07
0.05
0.05
0.06
0.06
0.06
0.07
0.07
0.07
0.06
0.06
0.05
0.05
0.05
0.03
0.03
0.05
0.05
0.05
0.05
0.05
0.05
0.05
0.05
0.05
0.05
0.05
0.07
0.07
0.07
0.07
0.07
0.07
0.07
0.09
0.09
0.09
0.09
0.09
0.09
0.11
0.11
0.09
0.11
0.11
0.11
0.11
0.11
0.11
0.11
0.11
0.13
0.14
0.14
0.14
0.11
0.12
0.12
0.1
0.1
0.1
0.1
0.1
0.1
0.1
0.1
0.11
0.11
0.08
0.08
0.08
0.08
0.07
0.07
0.07
0.07
0.08
0.07
0.05
0.05
0.06
0.07
0.07
0.08
0.08
0.08
0.09
0.09
0.09
0.09
0.11
0.12
0.12
0.12
0.12
0.12
0.12
0.12
0.12
0.14
0.15
0.15
0.15
0.16
0.16
0.16
0.17
0.16
0.16
0.15
0.15
0.15
0.13
0.13
0.13
0.13
0.13
0.13
0.13
0.14
0.14
0.14
0.13
0.13
0.13
0.13
0.13
0.12
0.13
0.13
0.13
0.11
0.11
0.1
0.09
0.09
0.09
0.09
0.09
0.14
0.14
0.14
0.15
0.15
0.15
0.15
0.16
0.17
0.13
0.14
0.08
0.09
0.08
0.08
0.08
0.04
0.04
0.05
0.05
0.05
0.05
0.05
0.05
0.05
0.05
0.08
0.08
0.05
0.05
0.05
0.05
0.05
0.05
0.05
0.05
0.04
0.01
0
0
0
0
0
0
0
0.03
0.07
0.08
0.09
0.09
0.09
0.09
0.1
0.1
0.11
0.11
0.12
0.1
0.1
0.1
0.1
0.09
0.09
0.08
0.08
0.08
0.08
0.04
0.05
0.05
0.03
0.03
0.03
0.02
0.02
0.02
-0.01
-0.01
0
0
0
0
0
0
0
-0.01
-0.01
-0.01
-0.01
-0.03
-0.04
-0.04
-0.03
-0.03
-0.02
-0.04
-0.04
-0.04
-0.05
-0.05
-0.05
-0.06
-0.05
-0.03
-0.02
-0.02
-0.02
-0.02
-0.02
-0.06
-0.06
-0.06
-0.06
-0.05
-0.05
-0.06
-0.03
-0.02
-0.07
-0.07
-0.07
-0.06
-0.06
-0.07
-0.06
-0.05
-0.03
-0.03
-0.01
-0.03
-0.03
-0.03
-0.05
-0.05
-0.05
-0.05
-0.05
-0.05
-0.04
-0.05
-0.05
-0.04
-0.04
-0.03
-0.03
-0.03
-0.03
-0.05
-0.04
-0.07
-0.07
-0.07
-0.05
-0.05
-0.05
-0.05
-0.04
-0.04
-0.03
-0.03
-0.03
-0.02
-0.02
0
-0.01
-0.03
-0.03
0
0
0.02
0.02
0.03
0.03
0.03
0.03
0.03
0.03
0.03
0.02
0.02
0.06
0.07
0.07
0.07
0.07
0.06
0.06
0.02
0.02
0.03
0.04
0.04
0.03
0.02
0.02
-0.02
-0.02
-0.03
-0.03
-0.03
-0.05
-0.05
-0.07
-0.11
-0.12
-0.12
-0.09
-0.09
-0.09
-0.08
-0.08
-0.08
-0.08
-0.08
-0.05
-0.06
-0.01
-0.01
-0.01
-0.01
0
0
0
0.02
0
0
0
0
-0.06
-0.07
-0.08
-0.09
-0.11
-0.11
-0.08
-0.08
-0.09
-0.09
-0.08
-0.08
-0.08
-0.1
-0.1
-0.08
-0.08
-0.12
-0.12
-0.12
-0.14
-0.14
-0.13
-0.13
-0.13
-0.14
-0.14
-0.13
-0.12
-0.09
-0.11
-0.09
-0.08
-0.04
-0.01
-0.02
-0.01
0
0
0.02
0.02
0.03
0.04
0.04
0.05
0.05
0.05
0.05
0.09
0.08
0.06
0.04
0.07
0.09
0.11
0.12
0.12
0.12
0.13
0.19
0.19
0.18
0.2
0.18
0.19
0.21
0.2
0.18
0.15
0.16
0.16
0.16
0.16
0.15
0.15
0.14
0.13
0.1
0.11
0.11
0.11
0.11
0.14
0.16
0.16
0.18
0.19
0.19
0.19
0.19
0.23
0.22
0.21
0.22
0.23
0.23
0.25
0.26
0.28
0.28
0.29
0.29
0.31
0.31
0.3
0.28
0.28
0.28
0.29
0.27
0.25
0.24
0.27
0.23
0.23
0.24
0.25
0.27
0.25
0.24
0.24
0.26
0.3
0.31
0.3
0.31
0.31
0.32
0.31
0.31
0.31
0.35
0.35
0.33
0.34
0.34
0.35
0.37
0.38
0.38
0.42
0.42
0.42
0.42
0.42
0.44
0.46
0.45
0.45
0.36
0.35
0.35
0.33
0.33
0.33
0.35
0.33
0.35
0.38
0.37
0.38
0.38
0.37
0.35
0.38
0.35
0.34
0.32
0.28
0.24
0.24
0.24
0.26
0.24
0.24
0.24
0.24
0.22
0.22
0.24
0.25
0.24
0.24
0.25
0.28
0.22
0.21
0.21
0.25
0.25
0.25
0.25
0.24
0.24
0.24
0.24
0.26
0.24
0.24
0.24
0.22
0.22
0.22
0.18
0.18
0.19
0.2
0.21
0.2
0.23
0.24
0.23
0.21
0.19
0.16
0.13
0.07
0.08
0.1
0.08
0.09
0.1
0.13
0.13
0.13
0.12
0.18
0.21
0.19
0.17
0.17
0.17
0.19
0.2
0.2
0.17
0.17
0.13
0.14
0.14
0.15
0.15
0.14
0.14
0.16
0.16
0.2
0.22
0.22
0.23
0.21
0.24
0.27
0.26
0.27
0.28
0.26
0.27
0.27
0.27
0.27
0.22
0.22
0.17
0.19
0.19
0.15
0.15
0.15
0.14
0.15
0.15
0.15
0.1
0.09
0.08
0.08
0.08
0.06
0.05
0.03
0.03
0.03
-0.01
-0.02
-0.04
-0.04
-0.05
-0.03
-0.07
-0.08
-0.1
-0.14
-0.17
-0.17
-0.19
-0.19
-0.21
-0.2
-0.21
-0.2
-0.2
-0.2
-0.25
-0.25
-0.29
-0.28
-0.27
-0.28
-0.28
-0.28
-0.25
-0.27
-0.26
-0.28
-0.27
-0.26
-0.26
-0.26
-0.24
-0.25
-0.23
-0.23
-0.28
-0.32
-0.33
-0.34
-0.32
-0.3
-0.27
-0.28
-0.28
-0.3
-0.3
-0.3
-0.25
-0.25
-0.24
-0.24
-0.23
-0.22
-0.24
-0.23
-0.21
-0.19
-0.18
-0.22
-0.31
-0.31
-0.31
-0.3
-0.28
-0.3
-0.27
-0.31
-0.31
-0.35
-0.37
-0.37
-0.4
-0.39
-0.38
-0.38
-0.29
-0.27
-0.31
-0.28
-0.29
-0.32
-0.31
-0.32
-0.31
-0.33
-0.34
-0.34
-0.35
-0.34
-0.33
-0.33
-0.33
-0.33
-0.33
-0.33
-0.33
-0.34
-0.34
-0.34
-0.36
-0.38
-0.39
-0.39
-0.4
-0.4
-0.41
-0.41
-0.42
-0.42
-0.42
-0.43
-0.37
-0.37
-0.36
-0.36
-0.34
-0.34
-0.32
-0.32
-0.31
-0.35
-0.36
-0.36
-0.36
-0.36
-0.36
-0.38
-0.38
-0.36
-0.32
-0.31
-0.27
-0.27
-0.27
-0.28
-0.28
-0.26
-0.26
-0.27
-0.27
-0.26
-0.26
-0.29
-0.29
-0.3
-0.31
-0.32
-0.33
-0.31
-0.3
-0.31
-0.31
-0.31
-0.31
-0.31
-0.31
-0.32
-0.32
-0.32
-0.32
-0.32
-0.32
-0.34
-0.27
-0.27
-0.27
-0.27
-0.27
-0.27
-0.23
-0.23
-0.24
-0.24
-0.24
-0.24
-0.23
-0.25
-0.25
-0.26
-0.25
-0.26
-0.26
-0.26
-0.26
-0.26
-0.26
-0.27
-0.28
-0.29
-0.31
-0.33
-0.33
-0.34
-0.33
-0.35
-0.35
-0.34
-0.34
-0.32
-0.32
-0.3
-0.33
-0.33
-0.34
-0.34
-0.34
-0.34
-0.36
-0.36
-0.39
-0.4
-0.4
-0.4
-0.38
-0.39
-0.39
-0.4
-0.4
-0.4
-0.37
-0.37
-0.37
-0.37
-0.37
-0.27
-0.25
-0.22
-0.22
-0.22
-0.22
-0.22
-0.22
-0.22
-0.24
-0.24
-0.24
-0.24
-0.25
-0.24
-0.21
-0.21
-0.23
-0.23
-0.23
-0.21
-0.22
-0.18
-0.18
-0.18
-0.18
-0.16
-0.12
-0.11
-0.1
-0.05
-0.05
-0.01
-0.03
-0.06
-0.06
-0.04
-0.04
-0.06
-0.06
-0.04
-0.03
-0.02
-0.02
-0.03
-0.03
-0.04
-0.04
-0.05
-0.03
-0.05
-0.05
-0.03
-0.03
-0.03
-0.04
-0.04
-0.04
-0.06
-0.06
-0.07
-0.03
-0.03
0.01
0.02
-0.01
-0.01
-0.02
-0.02
-0.01
-0.01
-0.01
-0.01
-0.01
-0.06
-0.06
-0.07
-0.08
-0.08
-0.08
-0.07
-0.07
-0.08
-0.08
-0.05
-0.03
0.03
0.04
0.02
-0.02
-0.03
-0.03
-0.05
0
0.04
0.04
0.08
0.12
0.12
0.12
0.12
0.1
0.06
0.05
0.07
0.04
0.05
0.07
0.06
0.07
0.07
0.07
0.07
0.09
0.1
0.1
0.09
0.09
0.06
0.06
0.06
0.09
0.09
0.05
0.05
0.06
0.04
0.04
0.04
0.03
0.03
0.03
0.04
0.02
0.02
0
-0.01
0.02
0.04
0.02
0.02
0.02
0.02
0.03
0.03
0.03
0.03
0.03
0.03
0.03
0.03
0.07
0.07
0.07
0.08
0.08
0.03
0.01
0.01
0.02
0.02
0.02
0.03
0.03
0.03
0.03
0.02
0.02
0.02
0.02
0.03
0.03
0
0
0
0.02
0.03
0.03
0.03
0.03
0.03
0.03
0
0.01
0.04
0.04
0.02
0.02
0.02
0.02
0.03
0.02
0.03
0.05
0.07
0.07
0.07
0.05
0.05
0.06
0.06
0.03
0.03
0.03
0.03
0.03
0.03
0.05
0.05
0.05
0.05
0.05
0.05
0.04
0.05
0.05
0.05
0.05
0.05
0.05
0.05
0.05
0.05
0.05
0.05
0.04
0.04
0.04
0.02
0.02
0.02
0.02
0.02
0.02
0.03
0.03
0.03
0
-0.01
-0.01
-0.01
-0.01
0
-0.08
-0.08
-0.07
-0.07
-0.07
-0.07
-0.07
-0.07
-0.07
-0.07
-0.06
-0.06
-0.06
-0.05
-0.04
-0.04
-0.05
-0.05
-0.05
-0.05
-0.05
-0.03
-0.03
-0.03
-0.03
-0.03
-0.03
-0.04
-0.05
-0.05
-0.05
-0.05
-0.04
-0.04
-0.04
-0.04
-0.04
-0.04
-0.04
-0.04
-0.04
-0.04
-0.04
-0.03
-0.03
-0.02
-0.01
-0.03
-0.03
-0.03
-0.03
-0.03
-0.02
-0.03
-0.03
-0.03
-0.03
-0.02
-0.02
-0.01
-0.01
-0.01
0
0.01
0
0
0
0
0
0
0
-0.01
-0.01
-0.01
-0.01
0
0
0
0
0
0
0
-0.01
0.01
0.01
0.01
0.05
0.04
0.04
0.04
0.03
-0.03
-0.03
-0.03
-0.06
-0.06
-0.05
-0.03
-0.03
-0.03
-0.03
-0.03
-0.03
-0.03
-0.05
-0.05
-0.06
-0.06
-0.06
-0.06
-0.06
-0.06
-0.1
-0.11
-0.11
-0.1
-0.1
-0.11
-0.11
-0.11
-0.11
-0.14
-0.15
-0.15
-0.14
-0.14
-0.16
-0.16
-0.23
-0.23
-0.16
-0.15
-0.16
-0.14
-0.14
-0.14
-0.14
-0.13
-0.15
-0.15
-0.16
-0.1
-0.1
-0.07
-0.06
-0.06
-0.09
-0.06
-0.06
-0.06
-0.06
-0.07
-0.08
-0.07
-0.07
-0.07
-0.07
-0.07
-0.07
-0.11
-0.11
-0.11
-0.12
-0.06
-0.07
-0.03
-0.01
-0.02
-0.01
-0.03
-0.03
-0.03
-0.03
-0.03
-0.01
-0.01
-0.01
-0.02
-0.02
0
0.02
0.03
-0.01
-0.03
-0.04
-0.02
-0.05
-0.05
-0.06
-0.06
-0.05
-0.07
-0.08
-0.08
-0.06
-0.06
-0.08
-0.08
-0.08
-0.07
-0.06
-0.08
-0.09
-0.13
-0.13
-0.11
-0.11
-0.12
-0.12
-0.09
-0.08
-0.08
-0.07
-0.07
-0.07
-0.08
-0.09
-0.09
-0.11
-0.11
-0.09
-0.09
-0.1
-0.1
-0.1
-0.1
-0.1
-0.1
-0.1
-0.1
-0.1
-0.08
-0.08
-0.09
-0.1
-0.1
-0.08
-0.08
-0.13
-0.13
-0.13
-0.13
-0.14
-0.14
-0.11
-0.09
-0.09
-0.08
-0.08
-0.08
-0.09
-0.02
-0.02
-0.02
-0.02
-0.02
-0.01
0.02
0.02
0.02
0.02
0.02
0.02
0.01
-0.01
-0.04
-0.04
-0.02
-0.02
-0.02
-0.02
-0.02
-0.04
-0.04
-0.03
-0.04
-0.04
-0.03
-0.03
-0.03
-0.03
-0.03
-0.03
-0.05
-0.05
-0.05
-0.05
-0.05
-0.05
-0.05
-0.04
-0.05
-0.06
-0.06
-0.08
-0.1
-0.09
-0.09
-0.09
-0.09
-0.12
-0.15
-0.15
-0.16
-0.15
-0.15
-0.15
-0.15
-0.16
-0.16
-0.16
-0.16
-0.17
-0.17
-0.18
-0.18
-0.18
-0.18
-0.18
-0.17
-0.16
-0.16
-0.16
-0.16
-0.16
-0.16
-0.16
-0.15
-0.15
-0.15
-0.16
-0.16
-0.16
-0.17
-0.18
-0.18
-0.18
-0.23
-0.23
-0.24
-0.23
-0.23
-0.19
-0.19
-0.19
-0.16
-0.17
-0.18
-0.19
-0.19
-0.19
-0.25
-0.25
-0.25
-0.24
-0.24
-0.26
-0.26
-0.25
-0.25
-0.26
-0.28
-0.28
-0.26
-0.26
-0.3
-0.3
-0.3
-0.3
-0.3
-0.3
-0.3
-0.28
-0.28
-0.28
-0.28
-0.28
-0.26
-0.26
-0.22
-0.25
-0.25
-0.25
-0.24
-0.24
-0.24
-0.24
-0.24
-0.24
-0.24
-0.28
-0.28
-0.3
-0.29
-0.29
-0.29
-0.3
-0.3
-0.32
-0.32
-0.32
-0.31
-0.31
-0.31
-0.31
-0.28
-0.28
-0.28
-0.28
-0.28
-0.27
-0.27
-0.27
-0.27
-0.28
-0.3
-0.3
-0.31
-0.31
-0.31
-0.31
-0.3
-0.29
-0.3
-0.3
-0.31
-0.3
-0.28
-0.29
-0.27
-0.28
-0.28
-0.29
-0.28
-0.23
-0.19
-0.19
-0.22
-0.22
-0.21
-0.21
-0.21
-0.23
-0.23
-0.24
-0.24
-0.2
-0.22
-0.22
-0.22
-0.23
-0.23
-0.23
-0.22
-0.17
-0.17
-0.16
-0.16
-0.15
-0.15
-0.14
-0.14
-0.14
-0.15
-0.15
-0.15
-0.15
-0.15
-0.15
-0.12
-0.12
-0.11
-0.1
-0.1
-0.13
-0.13
-0.13
-0.13
-0.13
-0.12
-0.13
-0.15
-0.14
-0.15
-0.11
-0.1
-0.1
-0.1
-0.1
-0.05
-0.07
-0.07
-0.07
-0.07
-0.07
-0.11
-0.09
-0.09
-0.09
-0.09
-0.09
-0.09
-0.09
-0.09
-0.09
-0.09
-0.09
-0.13
-0.16
-0.16
-0.16
-0.12
-0.12
-0.12
-0.14
-0.13
-0.12
-0.11
-0.14
-0.14
-0.14
-0.14
-0.14
-0.14
-0.14
-0.13
-0.13
-0.13
-0.13
-0.13
-0.11
-0.1
-0.05
-0.05
-0.04
-0.03
-0.03
-0.03
-0.02
-0.02
-0.03
-0.03
-0.03
-0.02
-0.01
-0.01
-0.01
-0.02
-0.02
0.04
0.04
0.03
0.07
0.07
0.09
0.11
0.11
0.11
0.1
0.1
0.1
0.08
0.08
0.08
0.08
0.08
0.08
0.08
0.08
0.08
0.09
0.08
0.08
0.08
0.08
0.06
0.06
0.06
0.05
0.05
0.05
0.05
0.05
0.04
0.04
0.04
0.02
0.04
0.04
0.04
0.05
0.05
0.02
0.02
0.02
0
0.02
0.03
0.03
0.03
0.01
0.07
0.07
0.07
0.08
0.07
0.07
0.09
0.08
0.08
0.08
0.09
0.12
0.14
0.14
0.14
0.16
0.16
0.16
0.16
0.16
0.16
0.16
0.14
0.14
0.14
0.14
0.12
0.11
0.11
0.11
0.08
0.08
0.08
0.07
0.07
0.07
0.07
0.07
0.07
0.08
0.08
0.08
0.08
0.07
0.08
0.08
0.09
0.09
0.09
0.09
0.09
0.08
0.08
0.1
0.07
0.07
0.07
0.07
0.08
0.08
0.09
0.1
0.1
0.1
0.07
0.07
0.07
0.07
0.07
0.07
0.07
0.05
0.04
0.05
0.04
0.04
-0.02
-0.02
-0.02
-0.04
-0.04
-0.03
-0.01
0
-0.05
-0.1
-0.1
-0.02
-0.01
-0.07
-0.06
-0.06
-0.05
-0.05
-0.04
-0.03
-0.05
-0.03
-0.02
0
-0.01
-0.01
-0.04
-0.05
-0.06
-0.06
-0.06
-0.06
-0.06
-0.08
-0.09
-0.09
-0.07
-0.07
-0.07
-0.07
-0.07
-0.07
-0.07
-0.07
-0.07
-0.07
-0.06
-0.04
-0.04
-0.04
-0.04
-0.04
-0.04
-0.04
-0.03
-0.03
-0.03
-0.03
-0.03
-0.03
-0.03
-0.05
-0.05
-0.01
-0.01
-0.02
-0.02
-0.02
-0.02
-0.05
-0.05
-0.05
-0.04
-0.04
0.01
0.01
0.01
0.01
0.02
0.02
0
-0.01
0.01
0.01
-0.02
-0.02
-0.02
-0.02
-0.02
-0.03
-0.03
-0.05
-0.02
-0.02
-0.01
-0.01
-0.01
-0.01
-0.01
-0.01
-0.01
0
0
0
-0.02
-0.07
-0.07
-0.07
-0.07
-0.08
-0.08
-0.09
-0.1
-0.12
-0.11
-0.11
-0.1
-0.1
-0.1
-0.1
-0.1
-0.1
-0.1
-0.1
-0.08
-0.09
-0.08
-0.08
-0.11
-0.11
-0.12
-0.12
-0.12
-0.11
-0.09
-0.13
-0.13
-0.12
-0.12
-0.12
-0.12
-0.12
-0.12
-0.12
-0.12
-0.12
-0.12
-0.12
-0.12
-0.11
-0.14
-0.13
-0.13
-0.13
-0.13
-0.13
-0.12
-0.11
-0.1
-0.09
-0.08
-0.08
-0.08
-0.07
-0.05
-0.05
-0.02
-0.02
0.01
0.01
0
0
0
0
0.02
0.02
0.02
0.01
0
0
0
0
0
-0.01
-0.01
-0.01
-0.01
-0.01
-0.01
-0.02
-0.04
-0.04
-0.04
-0.04
-0.04
-0.05
-0.05
-0.04
-0.03
-0.03
-0.03
-0.03
-0.03
-0.03
-0.02
0.01
0.01
0.01
0.01
0.01
0.01
0.02
0.02
0.02
0.02
0
0
0
0
-0.01
-0.01
-0.01
-0.01
-0.01
-0.12
-0.13
-0.13
-0.13
-0.14
-0.14
-0.14
-0.15
-0.15
-0.11
-0.11
-0.11
-0.12
-0.12
-0.12
-0.06
-0.06
-0.06
-0.06
-0.06
-0.06
-0.06
-0.05
-0.05
-0.06
-0.03
-0.01
0.03
0.03
0.03
0.03
0.04
-0.02
-0.02
-0.04
-0.04
-0.03
-0.04
-0.08
-0.14
-0.14
-0.13
-0.13
-0.14
-0.14
-0.14
-0.17
-0.17
-0.21
-0.23
-0.24
-0.26
-0.26
-0.24
-0.24
-0.23
-0.23
-0.23
-0.23
-0.23
-0.2
-0.21
-0.21
-0.21
-0.21
-0.21
-0.22
-0.22
-0.22
-0.23
-0.23
-0.21
-0.21
-0.24
-0.25
-0.24
-0.24
-0.25
-0.24
-0.24
-0.28
-0.28
-0.28
-0.28
-0.28
-0.28
-0.35
-0.36
-0.33
-0.33
-0.35
-0.35
-0.35
-0.34
-0.36
-0.32
-0.32
-0.29
-0.29
-0.33
-0.33
-0.34
-0.34
-0.36
-0.36
-0.36
-0.36
-0.35
-0.31
-0.31
-0.31
-0.3
-0.3
-0.3
-0.3
-0.28
-0.28
-0.25
-0.25
-0.26
-0.26
-0.29
-0.29
-0.29
-0.29
-0.29
-0.29
-0.29
-0.29
-0.29
-0.32
-0.32
-0.32
-0.32
-0.3
-0.3
-0.3
-0.29
-0.29
-0.28
-0.26
-0.26
-0.25
-0.27
-0.27
-0.27
-0.27
-0.26
-0.28
-0.28
-0.3
-0.3
-0.31
-0.31
-0.31
-0.31
-0.36
-0.37
-0.37
-0.38
-0.38
-0.38
-0.34
-0.31
-0.31
-0.3
-0.3
-0.35
-0.35
-0.34
-0.33
-0.33
-0.34
-0.33
-0.33
-0.32
-0.33
-0.3
-0.3
-0.3
-0.31
-0.32
-0.32
-0.32
-0.33
-0.34
-0.36
-0.36
-0.36
-0.36
-0.36
-0.37
-0.37
-0.4
-0.4
-0.4
-0.4
-0.4
-0.4
-0.4
-0.4
-0.4
-0.4
-0.4
-0.4
-0.41
-0.41
-0.41
-0.41
-0.4
-0.42
-0.43
-0.43
-0.44
-0.44
-0.44
-0.44
-0.46
-0.46
-0.5
-0.49
-0.49
-0.49
-0.48
-0.49
-0.49
-0.49
-0.49
-0.49
-0.49
-0.51
-0.51
-0.5
-0.5
-0.49
-0.49
-0.49
-0.49
-0.52
-0.51
-0.51
-0.51
-0.48
-0.48
-0.48
-0.48
-0.48
-0.48
-0.47
-0.47
-0.46
-0.34
-0.38
-0.38
-0.38
-0.38
-0.38
-0.38
-0.38
-0.42
-0.42
-0.46
-0.46
-0.48
-0.48
-0.48
-0.45
-0.45
-0.43
-0.43
-0.39
-0.39
-0.39
-0.41
-0.41
-0.41
-0.53
-0.53
-0.5
-0.5
-0.52
-0.52
-0.51
-0.46
-0.46
-0.44
-0.44
-0.44
-0.48
-0.44
-0.44
-0.44
-0.44
-0.44
-0.45
-0.43
-0.43
-0.41
-0.4
-0.39
-0.41
-0.44
-0.4
-0.39
-0.41
-0.41
-0.41
-0.4
-0.4
-0.39
-0.39
-0.39
-0.39
-0.36
-0.36
-0.36
-0.36
-0.35
-0.37
-0.38
-0.37
-0.38
-0.41
-0.41
-0.37
-0.35
-0.36
-0.34
-0.34
-0.34
-0.31
-0.31
-0.3
-0.3
-0.3
-0.3
-0.31
-0.24
-0.26
-0.26
-0.3
-0.27
-0.26
-0.25
-0.24
-0.23
-0.23
-0.24
-0.24
-0.17
-0.19
-0.19
-0.19
-0.19
-0.19
-0.18
-0.18
-0.17
-0.17
-0.21
-0.21
-0.18
-0.16
-0.16
-0.15
-0.15
-0.15
-0.16
-0.19
-0.19
-0.19
-0.24
-0.24
-0.23
-0.23
-0.23
-0.24
-0.23
-0.23
-0.22
-0.23
-0.26
-0.26
-0.26
-0.26
-0.27
-0.28
-0.28
-0.27
-0.28
-0.28
-0.29
-0.31
-0.32
-0.3
-0.3
-0.3
-0.3
-0.3
-0.3
-0.3
-0.28
-0.28
-0.25
-0.24
-0.24
-0.21
-0.19
-0.17
-0.15
-0.14
-0.14
-0.14
-0.14
-0.17
-0.17
-0.18
-0.18
-0.16
-0.15
-0.15
-0.16
-0.17
-0.15
-0.16
-0.13
-0.14
-0.12
-0.12
-0.11
-0.11
-0.11
-0.1
-0.1
-0.12
-0.11
-0.08
-0.07
-0.07
-0.07
-0.07
-0.07
-0.03
-0.03
-0.03
-0.03
-0.04
-0.04
-0.05
-0.03
-0.02
-0.02
-0.03
-0.03
-0.04
-0.05
-0.03
-0.02
-0.05
-0.04
-0.04
-0.02
-0.02
-0.01
-0.01
-0.02
-0.02
-0.02
0.01
0.01
0.05
0.04
0.03
0.03
0.03
0.04
0.05
0.02
0.02
0.02
0.02
-0.02
-0.02
-0.01
-0.02
-0.02
-0.06
-0.07
-0.05
-0.04
-0.05
-0.05
-0.05
-0.07
-0.07
-0.06
-0.06
-0.06
-0.06
-0.06
-0.06
-0.08
-0.09
-0.07
-0.07
-0.08
-0.08
-0.08
-0.08
-0.08
-0.07
-0.06
-0.04
-0.02
-0.02
-0.02
-0.02
-0.02
-0.04
-0.08
-0.12
-0.17
-0.17
-0.17
-0.15
-0.15
-0.15
-0.06
-0.06
-0.09
-0.09
-0.07
-0.07
-0.07
-0.08
-0.08
-0.04
-0.04
-0.04
-0.04
-0.04
-0.04
-0.03
-0.03
-0.04
-0.04
-0.03
-0.03
-0.03
-0.04
-0.05
-0.05
-0.06
-0.06
-0.06
-0.06
-0.06
-0.06
-0.07
-0.07
-0.09
-0.09
-0.09
-0.07
-0.1
-0.1
-0.1
-0.1
-0.1
-0.08
-0.07
-0.06
-0.06
-0.03
-0.01
-0.01
-0.01
-0.01
0
-0.04
-0.04
-0.04
-0.04
0
0.01
-0.01
-0.01
0
0
0.07
0.07
0.06
0.04
0.04
0.02
0.03
0.03
0.04
0.01
0.01
0.04
0.04
0.03
0.03
0.02
0.01
0
-0.03
-0.02
-0.02
0.02
0.04
0.04
0.04
0.02
0.03
0.03
0.03
0.05
0.08
0.08
0.05
0.05
0.02
0.02
0.02
0.01
0.01
0
0
0.02
0.05
0.04
0.04
0.04
0.07
0.07
0.09
0.09
0.09
0.09
0.09
0.07
0.07
0.07
0.07
0.07
0.07
0.07
0.07
0.07
0.09
0.11
0.11
0.1
0.09
0.11
0.11
0.14
0.15
0.13
0.11
0.09
0.1
0.1
0.07
0.07
0.08
0.08
0.08
0.07
0.06
0.08
0.08
0.09
0.08
0.08
0.15
0.14
0.1
0.1
0.05
0.04
0.04
0.06
0.05
0.05
0.03
0.03
0.03
0.03
0.03
0.01
0.01
0.02
0.03
0.03
0.03
0.07
0.06
0.04
0.04
0.05
0.05
0.05
0.06
0.08
0.06
0.05
0.11
0.11
0.11
0.1
0.12
0.12
0.17
0.17
0.17
0.17
0.16
0.16
0.13
0.14
0.13
0.12
0.12
0.11
0.1
0.11
0.11
0.11
0.11
0.12
0.12
0.06
0.07
0.06
0.06
0.06
0.04
0.04
0.04
0.04
0.04
0.04
0.04
0.03
0.03
0.04
0.04
0.04
0.05
0.05
0.07
0.07
0.07
0.07
0.07
0.07
0.07
0.07
0.07
0.03
0.03
0.02
0.02
-0.02
-0.02
0.01
0
0.03
0.03
0.07
0.09
0.1
0.1
0.1
0.1
0.11
0.1
0.1
0.1
0.1
0.1
0.12
0.1
0.1
0.1
0.1
0.07
0.07
0.07
0.13
0.13
0.13
0.13
0.13
0.13
0.11
0.11
0.11
0.12
0.12
0.12
0.12
0.1
0.1
0.1
0.1
0.1
0.1
0.1
0.12
0.12
0.12
0.12
0.12
0.12
0.13
0.15
0.15
0.14
0.14
0.14
0.14
0.13
0.14
0.14
0.14
0.13
0.13
0.13
0.14
0.14
0.14
0.14
0.14
0.15
0.12
0.07
0.07
0.07
0.06
0.06
0.06
0.06
0.06
0.06
0.04
0.05
0.05
0.05
0.05
0.05
0.05
0.05
0.07
0.08
0.08
0.09
0.09
0.08
0.09
0.09
0.09
0.09
0.08
0.08
0.08
0.08
0.08
0.12
0.12
0.12
0.13
0.13
0.13
0.13
0.14
0.14
0.13
0.09
0.08
0.1
0.1
0.09
0.08
0.03
0.01
0.01
0.01
-0.02
-0.02
0.02
0.04
0.04
0.04
0.04
0.03
0.01
0.01
-0.01
-0.03
-0.05
-0.09
-0.09
-0.06
-0.06
-0.08
-0.08
-0.09
-0.09
-0.08
-0.06
-0.06
-0.06
-0.06
-0.06
-0.12
-0.12
-0.14
-0.14
-0.15
-0.18
-0.19
-0.19
-0.18
-0.21
-0.18
-0.18
-0.09
-0.09
-0.09
-0.11
-0.11
-0.11
-0.11
-0.11
-0.11
-0.1
-0.1
-0.1
-0.13
-0.13
-0.13
-0.13
-0.13
-0.13
-0.13
-0.13
-0.12
-0.12
-0.12
-0.12
-0.12
-0.12
-0.13
-0.1
-0.09
-0.08
-0.08
-0.14
-0.15
-0.13
-0.12
-0.14
-0.13
-0.13
-0.13
-0.13
-0.13
-0.1
-0.1
-0.1
-0.11
-0.11
-0.11
-0.1
-0.09
-0.05
-0.06
-0.06
-0.07
-0.06
-0.06
0.02
0.04
0.03
0.06
0.06
0.06
0.06
0.06
0.06
0.06
0.06
0.07
0.06
0.06
0.07
0.07
0.11
0.11
0.11
0.09
0.09
0.09
0.09
0.1
0.1
0.1
0.1
0.1
0.15
0.13
0.13
0.12
0.16
0.16
0.18
0.18
0.16
0.16
0.16
0.16
0.12
0.12
0.14
0.13
0.13
0.11
0.11
0.12
0.12
0.13
0.11
0.08
0.08
0.13
0.12
0.1
0.09
0.05
0.02
0
0
0
0
0
-0.01
-0.01
-0.01
-0.01
-0.01
-0.01
-0.01
-0.01
-0.01
-0.01
-0.01
-0.01
0.01
0.01
0.01
-0.05
-0.04
-0.04
-0.04
-0.04
-0.04
-0.06
-0.05
-0.05
-0.03
-0.03
-0.06
-0.03
-0.03
-0.03
-0.03
-0.03
-0.03
-0.03
-0.04
-0.04
-0.04
-0.05
-0.08
-0.08
-0.08
-0.05
-0.03
-0.03
-0.03
-0.02
-0.02
-0.02
-0.02
-0.02
-0.02
0.01
0.01
0.01
0.01
0.01
0.01
0.01
0.01
0.01
0
-0.01
-0.01
-0.01
-0.01
0.03
0.03
0.03
0.03
0.03
0.03
0.03
0.03
0.03
0.03
0.01
0
-0.01
-0.01
-0.01
-0.02
-0.02
-0.01
0.03
0.03
0.03
0.04
0.02
0.1
0.09
0.09
0.1
0.1
0.1
0.1
0.1
0.11
0.11
0.13
0.13
0.16
0.16
0.16
0.16
0.12
0.13
0.13
0.14
0.14
0.14
0.16
0.16
0.16
0.16
0.15
0.16
0.16
0.16
0.16
0.19
0.19
0.18
0.19
0.18
0.18
0.21
0.21
0.22
0.22
0.21
0.18
0.18
0.18
0.1
0.1
0.1
0.08
0.07
0.07
0.08
0.08
0.08
0.08
0.08
0.08
0.08
0.08
0.07
0.05
0.05
0.05
0.05
0.05
0.05
0.05
0.06
0.06
0.06
0.06
0.04
0.04
0
0.04
0
0
-0.03
-0.03
-0.03
-0.04
-0.04
-0.03
-0.03
-0.01
-0.01
-0.01
-0.01
0.01
-0.07
-0.06
-0.06
-0.06
-0.06
-0.06
-0.05
-0.06
-0.06
-0.08
-0.08
-0.08
-0.07
-0.07
-0.07
-0.07
-0.07
-0.07
-0.07
-0.07
-0.07
-0.06
-0.06
-0.03
-0.06
-0.08
-0.08
-0.1
-0.08
-0.08
-0.04
-0.02
-0.02
-0.01
-0.02
-0.06
-0.06
-0.05
-0.05
-0.05
-0.09
-0.09
-0.09
-0.09
-0.09
-0.07
-0.07
-0.08
-0.04
-0.03
-0.03
-0.04
-0.03
-0.03
-0.03
-0.03
-0.04
-0.04
-0.05
-0.04
-0.04
-0.04
-0.05
-0.05
-0.05
-0.03
-0.04
-0.03
-0.02
0
0
-0.02
-0.02
0.01
0.04
0.04
0.04
0.05
0.03
0.03
-0.01
0.02
0.01
0.01
-0.04
-0.04
-0.07
-0.07
-0.06
-0.01
0.02
0.02
0.02
0.02
0.02
0.02
0.03
0.03
0.03
0.03
0.06
0.04
0.04
0.05
-0.02
0.01
0.02
0.02
0.02
0.02
0.02
0.05
0.05
0.05
0.05
0.05
0.03
0.03
0.03
0.02
0.02
0.02
0.03
0.01
-0.03
-0.03
-0.04
-0.08
-0.07
-0.07
-0.05
-0.05
-0.05
-0.05
-0.05
-0.07
-0.08
-0.07
-0.09
-0.07
-0.04
-0.03
0
0.01
0
-0.01
-0.01
-0.01
-0.01
-0.03
-0.03
-0.02
-0.02
-0.01
-0.01
0
-0.02
0.01
0.01
0.03
0.03
0.03
0.02
0.03
0.03
0.02
0.01
0.02
0.02
0.02
0
0
-0.04
-0.04
-0.04
-0.03
-0.03
0.02
0.02
0.01
0.01
-0.01
-0.06
-0.06
-0.08
-0.07
-0.07
-0.06
-0.06
-0.06
-0.06
-0.04
-0.04
-0.04
-0.03
-0.01
0.01
-0.04
-0.04
-0.04
-0.04
-0.04
-0.04
-0.03
0.07
0.06
-0.01
-0.01
0
0
-0.01
-0.01
-0.01
-0.01
-0.01
-0.01
-0.01
-0.01
0
-0.01
-0.01
-0.01
-0.01
-0.01
-0.01
0
0
0.01
0.01
0
0
0
-0.01
-0.02
-0.02
-0.01
-0.05
-0.02
-0.02
0.01
0
0.02
0.02
0.02
-0.05
-0.05
-0.05
-0.05
-0.05
-0.05
-0.05
0.03
0.01
0.01
0.04
0.04
0.03
0.03
0.03
0.02
0.02
0.02
0.01
0.03
-0.04
-0.04
-0.04
-0.04
-0.04
-0.04
-0.08
-0.09
-0.1
-0.13
-0.13
-0.13
-0.12
-0.09
-0.09
-0.06
-0.04
-0.08
-0.11
-0.11
-0.11
-0.11
-0.06
-0.04
-0.04
-0.04
0
0.01
0.01
-0.02
-0.02
0.01
0.01
0.01
0.01
-0.02
-0.02
0
0
0.01
0.02
0.01
0.01
-0.03
-0.03
-0.03
-0.05
-0.05
-0.04
-0.09
-0.09
-0.09
-0.09
-0.09
-0.09
-0.09
-0.09
-0.12
-0.1
-0.1
-0.14
-0.12
-0.1
-0.08
-0.08
-0.11
-0.11
-0.08
-0.04
-0.02
-0.02
-0.03
-0.02
0
0
0
-0.02
-0.04
-0.02
0.01
0.01
0.01
0
-0.02
-0.03
-0.03
-0.06
-0.06
-0.07
-0.12
-0.08
-0.01
-0.04
-0.04
-0.04
-0.04
-0.04
-0.04
-0.04
-0.04
-0.04
-0.04
-0.06
-0.06
-0.06
-0.07
-0.07
-0.1
-0.09
-0.09
-0.09
-0.05
-0.05
-0.04
0.01
0.07
0.1
0.07
0.07
0.05
0.05
0.08
0.09
0.09
0.09
0.1
0.04
0.04
0.02
-0.02
-0.02
0.01
0.02
0.02
0.01
0
0
-0.02
-0.07
-0.09
-0.1
-0.1
-0.11
-0.11
-0.13
-0.16
-0.15
-0.15
-0.16
-0.16
-0.16
-0.16
-0.17
-0.18
-0.19
-0.19
-0.19
-0.17
-0.14
-0.13
-0.13
-0.13
-0.14
-0.14
-0.17
-0.19
-0.19
-0.21
-0.23
-0.18
-0.18
-0.18
-0.19
-0.19
-0.2
-0.2
-0.2
-0.2
-0.21
-0.2
-0.2
-0.2
-0.2
-0.2
-0.2
-0.18
-0.18
-0.18
-0.18
-0.18
-0.21
-0.21
-0.2
-0.13
-0.13
-0.16
-0.16
-0.17
-0.17
-0.2
-0.2
-0.2
-0.2
-0.2
-0.2
-0.2
-0.2
-0.2
-0.2
-0.2
-0.23
-0.24
-0.24
-0.24
-0.22
-0.24
-0.25
-0.25
-0.25
-0.25
-0.27
-0.3
-0.34
-0.3
-0.29
-0.29
-0.29
-0.28
-0.29
-0.29
-0.29
-0.22
-0.22
-0.22
-0.22
-0.21
-0.21
-0.21
-0.2
-0.2
-0.2
-0.22
-0.21
-0.19
-0.2
-0.19
-0.19
-0.19
-0.19
-0.21
-0.18
-0.18
-0.18
-0.17
-0.17
-0.17
-0.17
-0.14
-0.14
-0.13
-0.13
-0.14
-0.14
-0.14
-0.15
-0.15
-0.14
-0.17
-0.15
-0.15
-0.15
-0.15
-0.14
-0.16
-0.16
-0.16
-0.16
-0.17
-0.18
-0.17
-0.17
-0.17
-0.19
-0.19
-0.19
-0.19
-0.16
-0.15
-0.15
-0.15
-0.17
-0.14
-0.1
-0.1
-0.09
-0.09
-0.09
-0.11
-0.12
-0.12
-0.04
-0.05
-0.05
-0.05
-0.05
-0.05
-0.07
-0.07
-0.01
-0.04
-0.04
-0.04
-0.08
-0.09
-0.09
-0.06
-0.08
-0.08
-0.08
-0.08
-0.1
-0.1
-0.1
-0.11
-0.11
-0.11
-0.11
-0.12
-0.12
-0.12
-0.15
-0.15
-0.15
-0.15
-0.14
-0.12
-0.12
-0.12
-0.12
-0.12
-0.11
-0.11
-0.12
-0.12
-0.12
-0.11
-0.11
-0.1
-0.09
-0.09
-0.06
-0.06
-0.06
-0.05
-0.04
-0.04
-0.03
-0.01
-0.02
-0.02
-0.02
-0.03
-0.02
-0.03
-0.06
-0.05
-0.07
-0.08
-0.07
-0.08
-0.07
-0.04
-0.06
-0.07
-0.08
-0.12
-0.13
-0.12
-0.12
-0.12
-0.14
-0.15
-0.14
-0.15
-0.14
-0.12
-0.11
-0.12
-0.08
-0.08
-0.06
-0.04
-0.01
-0.02
-0.01
-0.01
-0.01
-0.01
-0.01
0.01
0.01
-0.03
0.01
0.01
0.01
0.01
0.01
0.01
0.02
0.02
0.02
0.02
0.03
0.04
0.06
0.06
0.06
0.06
0.09
0.09
0.09
0.09
0.06
0.06
0.06
0.05
0.07
0.08
0.08
0.09
0.1
0.1
0.12
0.12
0.12
0.09
0.09
0.09
0.09
0.08
0.11
0.11
0.11
0.1
0.09
0.09
0.12
0.12
0.12
0.12
0.1
0.1
0.11
0.11
0.1
0.1
0.07
0.07
0.07
0.07
0.08
0.12
0.12
0.14
0.15
0.15
0.16
0.16
0.15
0.14
0.15
0.16
0.18
0.19
0.19
0.19
0.19
0.2
0.2
0.2
0.2
0.19
0.19
0.19
0.19
0.16
0.16
0.16
0.16
0.16
0.2
0.2
0.21
0.22
0.23
0.23
0.2
0.2
0.21
0.21
0.21
0.21
0.2
0.2
0.22
0.22
0.2
0.2
0.21
0.21
0.21
0.22
0.21
0.21
0.22
0.22
0.22
0.21
0.23
0.22
0.23
0.23
0.23
0.23
0.23
0.23
0.24
0.24
0.25
0.27
0.27
0.29
0.29
0.28
0.29
0.29
0.3
0.28
0.29
0.3
0.28
0.28
0.27
0.27
0.27
0.34
0.32
0.32
0.34
0.35
0.35
0.32
0.32
0.32
0.32
0.32
0.32
0.31
0.28
0.26
0.26
0.26
0.26
0.26
0.26
0.26
0.26
0.26
0.28
0.23
0.19
0.19
0.19
0.16
0.15
0.15
0.15
0.14
0.14
0.14
0.14
0.14
0.14
0.14
0.14
0.15
0.15
0.13
0.13
0.13
0.13
0.13
0.13
0.13
0.14
0.12
0.11
0.11
0.11
0.11
0.09
0.09
0.08
0.09
0.09
0.08
0.08
0.09
0.08
0.09
0.1
0.1
0.1
0.09
0.09
0.09
0.08
0.08
0.09
0.08
0.08
0.02
0.02
0.02
0.02
0.06
0.06
0.08
0.02
0.07
0.07
0.11
0.13
0.13
0.12
0.12
0.1
0.1
0.1
0.11
0.11
0.11
0.07
0.07
0.07
0.07
0.09
0.09
0.09
0.09
0.08
0.1
0.15
0.14
0.12
0.11
0.11
0.11
0.1
0.1
0.1
0.1
0.09
0.09
0.09
0.09
0.09
0.09
0.11
0.11
0.09
0.09
0.12
0.15
0.16
0.18
0.18
0.18
0.18
0.18
0.19
0.16
0.18
0.16
0.12
0.12
0.14
0.13
0.07
0.06
0.05
0.05
0.06
0.06
0.04
0.04
0.03
0.03
0.02
0.02
0.02
0.02
0.02
0.02
0.03
0.03
0.03
0.04
0.02
0.01
0.01
0.01
0
0
-0.04
-0.02
-0.01
0
0.01
0.02
0.02
0.06
0.06
0.05
0.05
0.04
0.04
0.04
0.04
0.05
0.05
0.05
0.06
0.06
0.06
0.07
0.07
0.07
0.06
0.03
0.03
0.03
0.02
0.05
0.04
0.03
0.03
0.04
0.03
0.03
0.03
0.03
0.03
0.03
0.03
0.03
0.03
0.04
0.03
0.03
0.03
0.05
0.05
0.05
0.06
0.06
0.02
0.02
0.02
0.02
0.02
0.02
0.01
0.01
0.01
0.01
0.01
0.01
0.01
0.01
-0.05
-0.04
-0.06
-0.08
-0.08
-0.1
-0.1
-0.12
-0.12
-0.12
-0.13
-0.13
-0.13
-0.09
-0.09
-0.09
-0.14
-0.13
-0.13
-0.13
-0.13
-0.13
-0.13
-0.13
-0.13
-0.16
-0.16
-0.16
-0.15
-0.12
-0.1
-0.1
-0.09
-0.09
-0.08
-0.08
-0.1
-0.12
-0.13
-0.11
-0.04
-0.04
-0.03
-0.04
-0.02
-0.01
-0.01
-0.03
-0.01
-0.02
-0.02
-0.02
-0.02
-0.02
-0.01
-0.01
-0.04
-0.02
-0.02
-0.02
-0.02
-0.02
-0.02
0
-0.03
-0.02
-0.02
-0.02
-0.04
-0.04
-0.02
-0.02
-0.01
0
-0.02
-0.02
-0.01
-0.02
-0.02
-0.02
-0.02
-0.02
-0.02
-0.02
-0.01
-0.01
-0.01
-0.01
0
-0.01
0.05
0.05
0.05
0.05
0.06
0.06
0.06
0.06
0.06
0.11
0.03
0.03
0.03
0.02
0.01
0.01
0.01
0.01
0.01
0.01
0.01
0.03
0.03
0.04
0.04
0.04
0.04
0.02
0.03
0.04
0.04
0.07
0.05
0.03
0.01
0
0.01
0.01
0.01
0.01
0.01
0.01
0.01
0.01
0
0
0
-0.02
-0.01
-0.01
-0.01
0.01
0.01
0.01
0.02
0.01
-0.03
-0.03
0
0
-0.01
-0.04
0.01
0.01
0.01
0.01
0.01
0.01
0.08
0.1
0.1
0.1
0.1
0.1
0.13
0.12
0.13
0.13
0.12
0.14
0.15
0.15
0.13
0.13
0.13
0.13
0.11
0.11
0.12
0.13
0.13
0.09
0.09
0.09
0.08
0.09
0.08
0.08
0.07
0.05
0.03
0.03
0.01
0.02
0.02
0.02
0.01
0.01
0
0
0.01
0.01
0.01
0.01
0.01
0.01
0.01
0.01
0.01
0
0
-0.03
-0.03
-0.05
-0.05
-0.06
-0.06
-0.05
-0.05
-0.05
-0.04
-0.04
-0.04
-0.06
-0.06
-0.08
-0.08
-0.1
-0.11
-0.11
-0.11
-0.12
-0.15
-0.15
-0.15
-0.15
-0.15
-0.12
-0.12
-0.12
-0.12
-0.15
-0.17
-0.17
-0.17
-0.18
-0.18
-0.17
-0.17
-0.14
-0.14
-0.14
-0.14
-0.14
-0.12
-0.12
-0.12
-0.12
-0.12
-0.12
-0.12
-0.1
-0.1
-0.1
-0.09
-0.08
-0.09
-0.09
-0.09
-0.09
-0.09
-0.09
-0.08
-0.08
-0.08
-0.1
-0.12
-0.1
-0.1
-0.1
-0.09
-0.09
-0.09
-0.09
-0.08
-0.09
-0.09
-0.05
-0.05
-0.05
-0.05
-0.06
-0.07
-0.07
-0.07
-0.06
-0.06
-0.04
-0.04
-0.04
-0.04
-0.04
-0.04
-0.04
-0.04
-0.05
-0.05
-0.06
-0.07
-0.07
-0.08
-0.05
-0.05
-0.08
-0.05
-0.02
-0.04
-0.04
-0.01
0.01
0.01
-0.01
-0.02
-0.03
-0.03
-0.03
-0.03
-0.03
-0.05
-0.05
-0.05
-0.07
-0.07
-0.08
-0.1
-0.1
-0.12
-0.13
-0.13
-0.14
-0.11
-0.12
-0.12
-0.12
-0.12
-0.13
-0.17
-0.17
-0.16
-0.16
-0.15
-0.15
-0.15
-0.15
-0.15
-0.15
-0.15
-0.15
-0.15
-0.15
-0.15
-0.15
-0.17
-0.17
-0.17
-0.17
-0.17
-0.16
-0.16
-0.18
-0.18
-0.19
-0.18
-0.15
-0.15
-0.14
-0.14
-0.14
-0.14
-0.14
-0.14
-0.14
-0.14
-0.14
-0.14
-0.15
-0.15
-0.15
-0.11
-0.14
-0.14
-0.15
-0.15
-0.14
-0.13
-0.13
-0.14
-0.15
-0.15
-0.13
-0.13
-0.13
-0.13
-0.13
-0.12
-0.12
-0.11
-0.11
-0.11
-0.1
-0.1
-0.1
-0.1
-0.1
-0.1
-0.09
-0.1
-0.1
-0.1
-0.09
-0.15
-0.13
-0.13
-0.14
-0.14
-0.14
-0.14
-0.12
-0.12
-0.12
-0.12
-0.12
-0.07
-0.07
-0.07
-0.07
-0.08
-0.08
-0.08
-0.08
-0.07
-0.07
-0.07
-0.07
-0.07
-0.05
-0.05
-0.04
-0.03
-0.03
-0.03
-0.04
-0.04
-0.05
-0.05
-0.05
-0.04
-0.04
-0.04
-0.03
-0.03
-0.03
-0.03
-0.03
-0.03
-0.01
-0.01
0
0
0
0
0
0
0.01
0.02
0.01
0.03
0.05
0.06
0.07
0.05
0.06
0.06
0.07
0.07
0.07
0.07
0.1
0.05
0.06
0.06
0.09
0.11
0.15
0.15
0.14
0.14
0.15
0.15
0.15
0.16
0.14
0.14
0.14
0.14
0.14
0.14
0.14
0.14
0.16
0.1
0.1
0.09
0.09
0.09
0.09
0.11
0.11
0.11
0.11
0.11
0.1
0.1
0.1
0.11
0.13
0.15
0.11
0.11
0.11
0.11
0.11
0.11
0.14
0.13
0.13
0.13
0.09
0.1
0.1
0.1
0.09
0.1
0.12
0.1
0.1
0.1
0.13
0.13
0.12
0.12
0.13
0.13
0.13
0.09
0.1
0.08
0.08
0.12
0.09
0.09
0.09
0.09
0.09
0.12
0.1
0.09
0.09
0.09
0.09
0.09
0.09
0.09
0.1
0.11
0.13
0.13
0.13
0.06
0.08
0.08
0.1
0.15
0.16
0.18
0.15
0.17
0.21
0.22
0.23
0.23
0.22
0.22
0.22
0.19
0.19
0.21
0.21
0.23
0.25
0.25
0.22
0.22
0.22
0.22
0.22
0.2
0.2
0.21
0.21
0.21
0.23
0.24
0.24
0.24
0.24
0.24
0.24
0.2
0.2
0.22
0.22
0.19
0.19
0.19
0.19
0.19
0.19
0.19
0.19
0.2
0.25
0.25
0.26
0.26
0.28
0.28
0.28
0.28
0.26
0.27
0.27
0.27
0.26
0.25
0.25
0.25
0.26
0.28
0.29
0.29
0.24
0.25
0.25
0.25
0.25
0.25
0.24
0.24
0.23
0.23
0.23
0.23
0.23
0.28
0.27
0.27
0.26
0.25
0.25
0.25
0.3
0.27
0.27
0.28
0.28
0.31
0.28
0.29
0.28
0.29
0.27
0.27
0.29
0.29
0.29
0.31
0.31
0.31
0.31
0.31
0.31
0.31
0.33
0.33
0.34
0.32
0.33
0.33
0.34
0.34
0.34
0.34
0.36
0.36
0.36
0.36
0.36
0.36
0.36
0.36
0.37
0.37
0.36
0.37
0.38
0.37
0.38
0.37
0.4
0.4
0.4
0.43
0.43
0.41
0.39
0.39
0.39
0.39
0.39
0.39
0.4
0.4
0.4
0.4
0.41
0.4
0.4
0.4
0.46
0.45
0.45
0.44
0.42
0.42
0.41
0.41
0.43
0.43
0.44
0.44
0.43
0.45
0.45
0.45
0.44
0.5
0.5
0.5
0.49
0.5
0.56
0.56
0.57
0.56
0.56
0.56
0.55
0.54
0.54
0.54
0.54
0.54
0.54
0.53
0.51
0.52
0.48
0.49
0.48
0.48
0.45
0.45
0.43
0.46
0.46
0.46
0.46
0.5
0.49
0.5
0.55
0.54
0.51
0.47
0.48
0.49
0.46
0.46
0.47
0.43
0.44
0.45
0.43
0.43
0.48
0.48
0.5
0.49
0.49
0.49
0.49
0.49
0.49
0.46
0.44
0.44
0.45
0.45
0.45
0.46
0.49
0.48
0.48
0.46
0.46
0.45
0.44
0.44
0.5
0.5
0.49
0.51
0.5
0.49
0.52
0.52
0.51
0.5
0.49
0.48
0.47
0.47
0.47
0.47
0.46
0.46
0.46
0.47
0.44
0.43
0.42
0.42
0.42
0.42
0.43
0.42
0.44
0.45
0.44
0.44
0.43
0.43
0.42
0.42
0.42
0.43
0.43
0.43
0.44
0.43
0.43
0.43
0.43
0.42
0.42
0.42
0.41
0.41
0.41
0.41
0.36
0.36
0.37
0.37
0.36
0.36
0.34
0.35
0.34
0.35
0.35
0.35
0.36
0.37
0.36
0.36
0.36
0.35
0.35
0.33
0.33
0.35
0.36
0.34
0.33
0.32
0.32
0.32
0.32
0.32
0.32
0.33
0.33
0.3
0.28
0.28
0.29
0.29
0.28
0.29
0.29
0.3
0.3
0.29
0.29
0.27
0.27
0.3
0.29
0.28
0.26
0.26
0.24
0.23
0.21
0.21
0.2
0.2
0.2
0.19
0.19
0.19
0.19
0.19
0.19
0.19
0.17
0.17
0.17
0.15
0.15
0.15
0.15
0.13
0.13
0.13
0.13
0.08
0.08
0.08
0.08
0.08
0.08
0.07
0.07
0.09
0.08
0.06
0.06
0.06
0.03
0.04
0.05
0.05
0.06
0.06
0.04
0.04
0.07
0.03
0.02
-0.02
-0.02
-0.03
-0.03
-0.03
-0.03
-0.01
-0.03
-0.05
-0.05
-0.04
-0.04
-0.04
-0.04
-0.05
-0.03
-0.05
-0.03
-0.03
-0.02
-0.01
-0.01
-0.01
-0.02
-0.02
-0.05
-0.05
-0.04
-0.02
-0.02
-0.03
-0.02
-0.08
-0.08
-0.12
-0.15
-0.16
-0.16
-0.16
-0.15
-0.16
-0.16
-0.19
-0.18
-0.18
-0.19
-0.19
-0.19
-0.15
-0.15
-0.15
-0.15
-0.15
-0.15
-0.15
-0.15
-0.15
-0.15
-0.14
-0.16
-0.16
-0.16
-0.19
-0.17
-0.17
-0.17
-0.17
-0.16
-0.14
-0.13
-0.13
-0.12
-0.1
-0.1
-0.09
-0.09
-0.09
-0.09
-0.09
-0.09
-0.08
-0.08
-0.08
-0.08
-0.08
-0.08
-0.12
-0.12
-0.12
-0.12
-0.12
-0.11
-0.11
-0.11
-0.11
-0.11
-0.1
-0.11
-0.11
-0.11
-0.11
-0.1
-0.13
-0.22
-0.22
-0.22
-0.27
-0.27
-0.27
-0.25
-0.24
-0.26
-0.26
-0.26
-0.25
-0.25
-0.25
-0.27
-0.28
-0.27
-0.26
-0.25
-0.25
-0.26
-0.26
-0.26
-0.26
-0.27
-0.29
-0.29
-0.27
-0.27
-0.27
-0.25
-0.23
-0.24
-0.24
-0.23
-0.21
-0.21
-0.21
-0.21
-0.21
-0.21
-0.2
-0.21
-0.21
-0.21
-0.21
-0.21
-0.21
-0.21
-0.21
-0.24
-0.23
-0.23
-0.23
-0.23
-0.23
-0.24
-0.23
-0.23
-0.23
-0.22
-0.22
-0.22
-0.25
-0.25
-0.25
-0.25
-0.25
-0.24
-0.24
-0.22
-0.21
-0.21
-0.2
-0.21
-0.21
-0.25
-0.25
-0.24
-0.25
-0.23
-0.23
-0.22
-0.23
-0.23
-0.22
-0.23
-0.23
-0.23
-0.24
-0.22
-0.21
-0.2
-0.21
-0.21
-0.21
-0.21
-0.22
-0.22
-0.2
-0.19
-0.19
-0.18
-0.2
-0.2
-0.23
-0.22
-0.22
-0.24
-0.24
-0.24
-0.24
-0.25
-0.25
-0.25
-0.25
-0.25
-0.24
-0.24
-0.24
-0.22
-0.22
-0.22
-0.17
-0.17
-0.17
-0.2
-0.21
-0.21
-0.24
-0.24
-0.24
-0.25
-0.25
-0.21
-0.21
-0.2
-0.18
-0.19
-0.19
-0.19
-0.2
-0.2
-0.18
-0.18
-0.18
-0.15
-0.15
-0.13
-0.12
-0.12
-0.12
-0.12
-0.15
-0.16
-0.16
-0.16
-0.17
-0.17
-0.18
-0.18
-0.16
-0.16
-0.15
-0.13
-0.13
-0.14
-0.15
-0.16
-0.16
-0.16
-0.16
-0.16
-0.2
-0.24
-0.19
-0.19
-0.16
-0.19
-0.14
-0.14
-0.08
-0.07
-0.09
-0.12
-0.16
-0.16
-0.16
-0.16
-0.15
-0.14
-0.14
-0.15
-0.17
-0.17
-0.19
-0.19
-0.19
-0.14
-0.13
-0.18
-0.18
-0.17
-0.16
-0.16
-0.16
-0.15
-0.18
-0.18
-0.17
-0.17
-0.17
-0.17
-0.17
-0.17
-0.18
-0.18
-0.18
-0.18
-0.18
-0.18
-0.18
-0.14
-0.14
-0.14
-0.14
-0.14
-0.14
-0.15
-0.14
-0.1
-0.09
-0.08
-0.08
-0.06
-0.06
-0.04
-0.05
-0.05
-0.03
-0.03
-0.05
-0.05
-0.04
-0.04
-0.04
-0.04
-0.07
-0.07
-0.06
-0.03
0.02
0.03
0.03
0.07
0.04
0.05
0.03
0.04
0.05
0.05
0.05
0.05
0.02
0.02
0.05
0.05
0.05
0.04
0.06
0.06
0.09
0.09
0.09
0.09
0.09
0.12
0.13
0.11
0.11
0.11
0.1
0.08
0.08
0.08
0.07
0.07
0.07
0.05
0.05
0.05
0.05
0.04
0.05
0.05
0.05
0.05
0.05
0.05
0.05
0.05
0.06
0.06
0.06
0.06
0.06
0.06
0.06
0.06
0.06
0.04
0.04
0.04
0.04
0.06
0.04
0.04
0.04
0.04
0.04
0.04
0.04
0.03
0.03
0.03
0.05
0.03
0.07
0.08
0.11
0.11
0.11
0.09
0.12
0.12
0.14
0.14
0.14
0.14
0.14
0.14
0.14
0.14
0.08
0.12
0.08
0.08
0.08
0.14
0.14
0.14
0.14
0.13
0.13
0.15
0.15
0.15
0.15
0.18
0.17
0.13
0.11
0.11
0.11
0.11
0.12
0.12
0.12
0.15
0.15
0.13
0.1
0.11
0.12
0.12
0.12
0.12
0.15
0.16
0.17
0.18
0.18
0.17
0.15
0.15
0.12
0.1
0.1
0.09
0.03
0.04
0.01
0.01
0.01
-0.01
-0.01
0.02
0.02
0.02
0
-0.01
-0.01
0.01
0.01
0.04
0.05
0.05
0.04
0.04
0.04
0.04
0.04
0.04
0.04
0.03
0.01
0.01
0.01
0.01
0.02
0
0.01
0.01
0.03
0.06
0.07
0.07
0.11
0.04
0.04
0.02
0.02
0.04
0.03
0.04
0.05
0.13
0.1
0.08
0.08
0.04
0.04
0.04
0.06
0.1
0.1
0.08
0.08
0.1
0.06
0.06
0.1
0.09
0.03
0.02
0.02
0.02
0.01
0.01
0
0
-0.01
-0.01
0
0
0
-0.01
-0.01
-0.03
-0.02
-0.01
-0.04
-0.06
-0.06
-0.1
-0.1
-0.1
-0.1
-0.1
-0.11
-0.11
-0.1
-0.09
-0.1
-0.1
-0.13
-0.14
-0.15
-0.15
-0.15
-0.17
-0.21
-0.2
-0.2
-0.19
-0.2
-0.2
-0.2
-0.19
-0.19
-0.19
-0.19
-0.2
-0.2
-0.2
-0.2
-0.17
-0.19
-0.19
-0.2
-0.2
-0.2
-0.19
-0.19
-0.18
-0.19
-0.19
-0.19
-0.19
-0.23
-0.29
-0.29
-0.29
-0.28
-0.27
-0.26
-0.26
-0.26
-0.27
-0.27
-0.27
-0.27
-0.3
-0.3
-0.3
-0.3
-0.3
-0.3
-0.3
-0.28
-0.27
-0.28
-0.29
-0.32
-0.32
-0.32
-0.34
-0.34
-0.34
-0.34
-0.34
-0.34
-0.34
-0.34
-0.38
-0.38
-0.39
-0.39
-0.38
-0.38
-0.38
-0.35
-0.35
-0.35
-0.35
-0.35
-0.35
-0.34
-0.34
-0.32
-0.32
-0.32
-0.3
-0.3
-0.3
-0.3
-0.29
-0.29
-0.29
-0.31
-0.32
-0.31
-0.31
-0.28
-0.3
-0.3
-0.28
-0.28
-0.29
-0.3
-0.3
-0.28
-0.28
-0.28
-0.25
-0.26
-0.25
-0.25
-0.25
-0.26
-0.26
-0.26
-0.29
-0.29
-0.29
-0.3
-0.29
-0.29
-0.32
-0.33
-0.28
-0.26
-0.24
-0.24
-0.25
-0.25
-0.26
-0.25
-0.25
-0.27
-0.27
-0.28
-0.26
-0.3
-0.3
-0.26
-0.25
-0.23
-0.23
-0.23
-0.23
-0.23
-0.23
-0.21
-0.2
-0.17
-0.19
-0.17
-0.17
-0.11
-0.1
-0.11
-0.12
-0.13
-0.11
-0.11
-0.11
-0.11
-0.13
-0.11
-0.07
-0.08
-0.08
-0.1
-0.1
-0.1
-0.08
-0.08
-0.08
-0.08
-0.08
-0.08
-0.08
-0.08
-0.06
-0.05
-0.03
-0.01
-0.01
0.01
0
-0.03
-0.04
-0.02
-0.04
-0.04
-0.04
-0.03
-0.01
-0.01
-0.01
-0.01
-0.02
-0.02
-0.01
-0.05
-0.06
-0.03
-0.03
-0.02
-0.02
0.02
0.02
0.02
0
0
0.01
0.01
0.01
-0.01
-0.02
-0.02
0.01
0.01
0.05
0.05
0.06
0.06
0.1
0.1
0.1
0.1
0.09
0.06
0.06
0.06
0.07
0.07
0.07
0.08
0.08
0.07
0.1
0.1
0.1
0.12
0.12
0.12
0.12
0.12
0.07
0.07
0.08
0.04
0.08
0.06
0.07
0.07
0.04
0
0
0.04
0.05
0.05
0.01
0.01
0.01
0.01
0.01
0
0
-0.01
-0.01
-0.01
-0.01
-0.01
-0.01
-0.03
-0.03
-0.03
-0.02
-0.02
-0.03
-0.03
-0.01
0.04
0.05
0.03
0.03
0.03
0.07
0.1
0.1
0.09
0.07
0.06
0.05
0.05
0.07
0.09
0.08
0.08
0.09
0.1
0.11
0.11
0.11
0.11
0.12
0.14
0.13
0.12
0.13
0.13
0.14
0.15
0.15
0.12
0.12
0.12
0.14
0.14
0.13
0.14
0.18
0.17
0.17
0.16
0.16
0.14
0.14
0.14
0.14
0.1
0.14
0.12
0.15
0.12
0.12
0.13
0.13
0.13
0.13
0.15
0.16
0.14
0.14
0.14
0.14
0.14
0.14
0.16
0.16
0.15
0.15
0.14
0.16
0.1
0.09
0.1
0.09
0.09
0.09
0.09
0.1
0.08
0.05
0.05
0.06
0.05
0.02
0.02
0.02
0.06
0.06
0.05
0.05
0.05
0.07
0.1
0.11
0.09
0.08
0.08
0.08
0.1
0.1
0.1
0.12
0.12
0.12
0.12
0.13
0.13
0.07
0.05
0.04
0.04
0.05
0.04
0.03
0.02
-0.02
-0.02
-0.03
-0.05
-0.09
-0.08
-0.06
-0.06
-0.05
-0.11
-0.1
-0.09
-0.08
-0.08
-0.08
-0.1
-0.11
-0.11
-0.16
-0.17
-0.14
-0.12
-0.12
-0.11
-0.15
-0.16
-0.16
-0.11
-0.11
-0.11
-0.1
-0.11
-0.11
-0.12
-0.1
-0.11
-0.08
-0.08
-0.1
-0.07
-0.07
-0.09
-0.09
-0.07
-0.06
-0.08
-0.07
-0.08
-0.08
-0.08
-0.08
-0.06
-0.06
-0.07
-0.05
-0.05
-0.05
-0.05
-0.02
-0.02
-0.03
-0.03
-0.01
0.01
0.02
0.02
0.02
0.03
-0.02
-0.02
-0.02
-0.05
-0.05
-0.04
-0.04
-0.04
-0.04
-0.04
-0.05
0.01
0.01
0
0
0.03
-0.02
-0.03
-0.04
-0.02
-0.02
-0.02
-0.02
-0.01
-0.03
-0.01
0.01
0
0.02
-0.01
-0.01
0.02
0.01
0.02
-0.04
0
0.02
0.01
0.01
0.07
0.07
0.09
0.09
0.08
0.08
0.12
0.13
0.12
0.12
0.12
0.12
0.12
0.14
0.14
0.14
0.14
0.14
0.14
0.16
0.16
0.16
0.16
0.16
0.18
0.18
0.24
0.19
0.18
0.2
0.2
0.2
0.2
0.17
0.15
0.17
0.18
0.18
0.18
0.18
0.14
0.12
0.06
0.06
0.06
0.06
0.04
0.05
0.05
0.05
0.08
0.11
0.11
0.16
0.16
0.17
0.17
0.2
0.2
0.18
0.18
0.18
0.14
0.15
0.16
0.14
0.14
0.15
0.15
0.17
0.17
0.15
0.14
0.13
0.15
0.17
0.17
0.19
0.18
0.16
0.16
0.15
0.16
0.13
0.11
0.13
0.13
0.14
0.14
0.14
0.16
0.17
0.16
0.15
0.15
0.14
0.14
0.14
0.1
0.13
0.13
0.13
0.14
0.13
0.13
0.12
0.11
0.11
0.16
0.16
0.15
0.15
0.18
0.18
0.19
0.19
0.19
0.19
0.19
0.18
0.16
0.16
0.14
0.13
0.14
0.18
0.18
0.2
0.13
0.13
0.13
0.12
0.13
0.12
0.12
0.09
0.1
0.12
0.11
0.14
0.11
0.12
0.12
0.1
0.15
0.15
0.16
0.14
0.16
0.17
0.17
0.17
0.21
0.23
0.23
0.23
0.23
0.23
0.22
0.21
0.24
0.24
0.22
0.22
0.24
0.25
0.25
0.26
0.27
0.29
0.29
0.24
0.22
0.23
0.22
0.22
0.23
0.23
0.28
0.28
0.22
0.23
0.23
0.23
0.23
0.18
0.18
0.18
0.18
0.19
0.17
0.21
0.21
0.22
0.21
0.19
0.18
0.15
0.14
0.15
0.15
0.11
0.09
0.09
0.09
0.09
0.09
0.09
0.07
0.07
0.06
0.12
0.1
0.15
0.17
0.19
0.16
0.13
0.14
0.12
0.12
0.09
0.15
0.05
0.05
0.03
0.04
0
0.05
0.06
0.03
0.05
0.05
0.05
0.05
0.07
0.07
0.06
0.02
-0.04
-0.08
-0.04
-0.01
0
0.02
0.03
0.03
-0.03
-0.02
-0.02
-0.02
-0.04
-0.05
-0.1
-0.09
-0.09
-0.1
-0.12
-0.13
-0.14
-0.14
-0.14
-0.15
-0.12
-0.16
-0.18
-0.18
-0.18
-0.15
-0.18
-0.2
-0.2
-0.2
-0.2
-0.24
-0.27
-0.26
-0.26
-0.22
-0.22
-0.21
-0.2
-0.17
-0.14
-0.11
-0.1
-0.11
-0.13
-0.17
-0.17
-0.2
-0.16
-0.09
-0.08
-0.08
-0.09
-0.09
-0.06
-0.06
-0.07
-0.13
-0.15
-0.16
-0.14
-0.11
-0.11
-0.11
-0.13
-0.14
-0.16
-0.16
-0.16
-0.13
-0.12
-0.12
-0.12
-0.09
-0.06
-0.06
-0.08
-0.08
-0.07
-0.07
-0.09
-0.09
-0.09
-0.12
-0.12
-0.12
-0.14
-0.12
-0.12
-0.12
-0.1
-0.1
-0.13
-0.12
-0.11
-0.12
-0.12
-0.12
-0.12
-0.14
-0.14
-0.14
-0.14
-0.14
-0.14
-0.14
-0.11
-0.1
-0.13
-0.14
-0.22
-0.22
-0.22
-0.21
-0.2
-0.2
-0.19
-0.19
-0.22
-0.22
-0.22
-0.25
-0.26
-0.21
-0.21
-0.21
-0.21
-0.21
-0.2
-0.19
-0.19
-0.13
-0.13
-0.14
-0.13
-0.11
-0.04
-0.04
-0.02
-0.02
-0.03
-0.01
-0.01
0.02
0.02
0.02
0.04
0.03
0.09
0.1
0.08
0.1
0.11
0.1
0.15
0.15
0.14
0.16
0.13
0.12
0.12
0.09
0.09
0.09
0.09
0.09
0.08
0.1
0.1
0.1
0.12
0.13
0.09
0.09
0.09
0.07
0.06
0.06
0.06
0.06
0.09
0.09
0.09
0.09
0.08
0.04
0.03
0.03
0.03
0.02
0.02
0.02
0.06
0.12
0.12
0.11
0.1
0.1
0.12
0.13
0.13
0.15
0.15
0.16
0.16
0.2
0.2
0.18
0.19
0.19
0.22
0.22
0.22
0.2
0.2
0.2
0.2
0.25
0.26
0.25
0.28
0.26
0.23
0.21
0.24
0.25
0.26
0.26
0.29
0.29
0.27
0.27
0.26
0.25
0.25
0.25
0.25
0.25
0.25
0.19
0.18
0.18
0.17
0.16
0.13
0.11
0.15
0.23
0.2
0.2
0.16
0.16
0.16
0.15
0.16
0.2
0.19
0.19
0.2
0.2
0.2
0.24
0.23
0.25
0.27
0.26
0.24
0.25
0.25
0.25
0.23
0.21
0.25
0.25
0.25
0.25
0.25
0.25
0.27
0.26
0.26
0.26
0.26
0.26
0.25
0.21
0.18
0.18
0.14
0.1
0.09
0.08
0.07
0.06
0.04
0.06
0.07
0.07
0.07
0.07
0.06
0.04
0.03
0.04
-0.01
0
0.01
0.07
0.07
0.07
0.09
0.09
0.05
0.05
0.07
0.07
0.05
0.1
0.11
0.12
0.13
0.13
0.13
0.14
0.13
0.13
0.13
0.13
0.13
0.13
0.14
0.14
0.13
0.13
0.12
0.1
0.1
0.1
0.1
0.08
0.1
0.1
0.1
0.13
0.12
0.11
0.15
0.15
0.15
0.16
0.18
0.17
0.17
0.19
0.19
0.19
0.21
0.21
0.27
0.29
0.33
0.33
0.29
0.3
0.31
0.31
0.31
0.31
0.31
0.3
0.29
0.3
0.27
0.26
0.26
0.25
0.22
0.24
0.23
0.21
0.18
0.18
0.16
0.15
0.14
0.14
0.11
0.12
0.12
0.1
0.1
0.09
0.09
0.11
0.11
0.11
0.03
0.02
0.03
0.03
0.02
0.02
0.02
0.01
0.01
0.01
0.01
0.01
0
0.03
0.04
0.04
0.04
0.04
0.04
0.04
0.04
0.02
0.02
0.02
0.03
0.03
0.03
0.02
0.04
0.05
0.05
0.06
0.07
0.07
0.07
0.11
0.12
0.12
0.14
0.18
0.18
0.18
0.2
0.19
0.19
0.19
0.15
0.13
0.13
0.13
0.11
0.1
0.1
0.1
0.1
0.1
0.13
0.13
0.13
0.13
0.13
0.13
0.09
0.09
0.1
0.1
0.1
0.1
0.11
0.12
0.12
0.13
0.12
0.11
0.1
0.1
0.11
0.11
0.12
0.13
0.13
0.13
0.11
0.11
0.11
0.06
0.1
0.12
0.12
0.12
0.1
0.1
0.1
0.1
0.11
0.11
0.12
0.11
0.12
0.15
0.15
0.15
0.15
0.08
0.08
0.08
0.07
0.06
0.07
0.07
0.08
0.07
0.07
0.07
0.07
0.08
0.07
0.07
0.06
0.08
0.11
0.11
0.1
0.07
0.08
0.11
0.11
0.13
0.13
0.15
0.15
0.15
0.15
0.15
0.12
0.14
0.11
0.11
0.11
0.11
0.11
0.1
0.12
0.13
0.14
0.14
0.14
0.13
0.12
0.15
0.13
0.13
0.14
0.14
0.14
0.14
0.13
0.12
0.12
0.18
0.19
0.18
0.19
0.19
0.14
0.13
0.12
0.12
0.12
0.11
0.11
0.11
0.11
0.11
0.1
0.09
0.11
0.11
0.11
0.12
0.12
0.07
0.09
0.09
0.1
0.07
0.04
0.04
0.04
0.06
0.06
0.06
0.06
0.08
0.06
0.06
0.06
0.06
0.06
0.05
0.03
0.04
0.07
0.06
0.06
0.06
0.07
0.06
0.06
-0.01
-0.01
-0.03
-0.01
-0.03
0.05
0.05
0.06
0.06
0.04
0.01
0.01
0.02
0.02
0.05
0.07
0.06
0.06
0.06
0.06
0.06
0.07
0.1
0.1
0.1
0.11
0.12
0.13
0.13
0.13
0.13
0.13
0.15
0.14
0.14
0.16
0.16
0.15
0.17
0.17
0.17
0.15
0.15
0.16
0.16
0.16
0.16
0.16
0.16
0.16
0.16
0.16
0.15
0.13
0.12
0.13
0.13
0.13
0.12
0.12
0.1
0.12
0.12
0.1
0.05
0.07
0.08
0.1
0.1
0.1
0.11
0.13
0.15
0.12
0.11
0.09
0.09
0.07
0.05
0.06
0.04
0.04
0.02
0.01
0.01
0.01
0.01
0.01
0.02
0.07
0.06
0.09
0.1
0.09
0.09
0.1
0.1
0.12
0.09
0.15
0.14
0.16
0.16
0.16
0.2
0.2
0.19
0.18
0.15
0.2
0.18
0.22
0.2
0.2
0.21
0.21
0.24
0.23
0.22
0.22
0.23
0.21
0.18
0.17
0.18
0.08
0.08
0.1
0.07
0.07
0.07
0.07
0.1
0.1
0.1
0.1
0.07
0.07
0.07
0.1
0.11
0.08
0.09
0.08
0.08
0.13
0.13
0.11
0.11
0.11
0.13
0.11
0.11
0.14
0.14
0.12
0.07
0.07
0.09
0.09
0.09
0.1
0.11
0.14
0.12
0.16
0.15
0.15
0.13
0.13
0.12
0.12
0.1
0.11
0.09
0.12
0.12
0.12
0.13
0.13
0.13
0.13
0.13
0.12
0.14
0.09
0.08
0.09
0.09
0.09
0.08
0.08
0.08
0.09
0.09
0.09
0.09
0.12
0.14
0.17
0.18
0.16
0.17
0.17
0.15
0.15
0.2
0.19
0.19
0.19
0.21
0.2
0.19
0.18
0.18
0.19
0.19
0.16
0.1
0.1
0.1
0.1
0.1
0.15
0.13
0.12
0.13
0.13
0.16
0.18
0.18
0.1
0.09
0.09
0.09
0.09
0.09
0.09
0.1
0.09
0.08
0.08
0.03
-0.01
-0.01
-0.02
-0.02
-0.03
-0.03
0.02
0.03
0.03
0.05
0.05
0.01
0.03
-0.11
-0.11
-0.12
-0.1
-0.17
-0.11
-0.11
-0.11
-0.12
-0.14
-0.14
-0.16
-0.16
-0.16
-0.15
-0.15
-0.19
-0.19
-0.19
-0.19
-0.2
-0.17
-0.17
-0.15
-0.15
-0.16
-0.16
-0.2
-0.21
-0.21
-0.21
-0.21
-0.15
-0.17
-0.17
-0.15
-0.16
-0.17
-0.18
-0.19
-0.19
-0.19
-0.18
-0.18
-0.18
-0.17
-0.17
-0.17
-0.17
-0.2
-0.2
-0.2
-0.2
-0.2
-0.2
-0.2
-0.2
-0.21
-0.18
-0.18
-0.18
-0.18
-0.18
-0.17
-0.17
-0.21
-0.22
-0.21
-0.21
-0.2
-0.16
-0.16
-0.13
-0.11
-0.12
-0.13
-0.13
-0.14
-0.14
-0.12
-0.12
-0.12
-0.12
-0.13
-0.16
-0.16
-0.16
-0.16
-0.15
-0.19
-0.22
-0.23
-0.23
-0.29
-0.29
-0.29
-0.29
-0.3
-0.3
-0.31
-0.31
-0.32
-0.32
-0.24
-0.25
-0.25
-0.26
-0.25
-0.27
-0.28
-0.29
-0.29
-0.28
-0.26
-0.28
-0.29
-0.28
-0.24
-0.24
-0.23
-0.19
-0.22
-0.22
-0.22
-0.22
-0.22
-0.22
-0.23
-0.23
-0.21
-0.22
-0.19
-0.21
-0.21
-0.21
-0.23
-0.24
-0.28
-0.26
-0.32
-0.32
-0.31
-0.35
-0.35
-0.35
-0.35
-0.34
-0.33
-0.34
-0.34
-0.32
-0.27
-0.27
-0.35
-0.34
-0.36
-0.34
-0.33
-0.33
-0.33
-0.33
-0.36
-0.39
-0.39
-0.39
-0.39
-0.4
-0.37
-0.39
-0.32
-0.33
-0.34
-0.33
-0.33
-0.34
-0.34
-0.34
-0.34
-0.34
-0.36
-0.3
-0.31
-0.31
-0.32
-0.32
-0.3
-0.3
-0.3
-0.3
-0.3
-0.29
-0.29
-0.3
-0.35
-0.35
-0.37
-0.37
-0.37
-0.35
-0.35
-0.35
-0.33
-0.32
-0.33
-0.33
-0.35
-0.36
-0.36
-0.36
-0.37
-0.37
-0.41
-0.37
-0.34
-0.38
-0.38
-0.38
-0.38
-0.38
-0.38
-0.39
-0.39
-0.4
-0.4
-0.36
-0.36
-0.32
-0.29
-0.29
-0.29
-0.29
-0.29
-0.29
-0.29
-0.28
-0.25
-0.22
-0.22
-0.22
-0.22
-0.22
-0.22
-0.22
-0.19
-0.19
-0.19
-0.2
-0.2
-0.2
-0.17
-0.16
-0.14
-0.17
-0.17
-0.16
-0.12
-0.14
-0.14
-0.14
-0.12
-0.1
-0.1
-0.08
-0.08
-0.08
-0.1
-0.07
-0.07
-0.04
-0.04
-0.05
-0.03
-0.06
-0.05
-0.06
-0.05
-0.05
-0.05
0.01
0.02
-0.01
-0.01
-0.01
-0.05
-0.05
-0.06
-0.08
-0.03
-0.03
-0.02
-0.02
-0.02
-0.02
-0.03
-0.03
-0.03
-0.04
-0.04
-0.04
-0.04
-0.01
-0.01
-0.03
-0.02
-0.01
-0.01
0
0.02
0.06
0.06
0.07
0.07
0.05
0.05
0.05
0.05
0.05
0.05
0.04
0.04
0.04
0.04
0.04
0.05
0.02
0.02
0.03
0.03
0.04
0.04
0.01
0.01
0.01
0.01
0.02
0.03
0.05
0.03
0.04
0.04
0.08
0.11
0.09
0.09
0.11
0.1
0.1
0.07
0.07
0.09
0.09
0.09
0.08
0.08
0.06
0.06
0.06
0.05
0.04
0.05
0.05
0.04
0.04
0.05
0.05
0.05
0.05
0.03
0.03
0.02
0.02
0.02
0.02
0.02
0.02
0.02
0.02
0.02
0
0
-0.01
0
0
0.01
0.01
0.01
0.03
0.05
0.04
0.05
0.12
0.11
0.11
0.12
0.11
0.12
0.12
0.1
0.1
0.09
0.07
0.06
0.07
0.11
0.11
0.11
0.11
0.11
0.11
0.11
0.11
0.11
0.13
0.14
0.14
0.14
0.14
0.14
0.14
0.14
0.14
0.14
0.15
0.15
0.15
0.16
0.16
0.16
0.16
0.16
0.15
0.13
0.13
0.14
0.14
0.11
0.11
0.1
0.1
0.06
0.06
0.05
0.08
0.08
0.08
0.08
0.08
0.08
0.08
0.08
0.08
0.08
0.1
0.06
0.07
0.07
0.07
0.11
0.11
0.11
0.1
0.09
0.13
0.13
0.13
0.14
0.14
0.14
0.16
0.16
0.16
0.16
0.13
0.14
0.15
0.13
0.13
0.13
0.13
0.13
0.11
0.11
0.11
0.11
0.09
0.09
0.08
0.07
0.07
0.07
0.07
0.07
0.07
0.06
0.09
0.09
0.09
0.09
0.09
0.1
0.1
0.07
0.1
0.1
0.1
0.09
0.08
0.08
0.08
0.09
0.08
0.08
0.08
0.07
0.07
0.08
0.06
0.06
0.06
0.06
0.03
0.03
0.02
0
0.01
0.01
0.01
0
0
0
-0.06
-0.06
-0.06
-0.06
-0.06
-0.06
-0.04
-0.04
-0.09
-0.09
-0.1
-0.1
-0.1
-0.1
-0.1
-0.1
-0.12
-0.12
-0.12
-0.12
-0.09
-0.08
-0.09
-0.09
-0.09
-0.09
-0.1
-0.11
-0.15
-0.15
-0.15
-0.15
-0.15
-0.16
-0.17
-0.17
-0.16
-0.16
-0.16
-0.16
-0.19
-0.19
-0.2
-0.22
-0.22
-0.2
-0.2
-0.2
-0.18
-0.18
-0.18
-0.18
-0.18
-0.18
-0.18
-0.19
-0.21
-0.21
-0.2
-0.2
-0.22
-0.22
-0.24
-0.23
-0.22
-0.24
-0.24
-0.24
-0.2
-0.2
-0.2
-0.19
-0.19
-0.19
-0.18
-0.18
-0.18
-0.18
-0.18
-0.15
-0.15
-0.15
-0.15
-0.16
-0.16
-0.21
-0.2
-0.2
-0.18
-0.18
-0.18
-0.18
-0.21
-0.24
-0.24
-0.24
-0.27
-0.27
-0.28
-0.28
-0.31
-0.31
-0.31
-0.31
-0.31
-0.33
-0.33
-0.33
-0.33
-0.34
-0.32
-0.33
-0.28
-0.28
-0.28
-0.28
-0.28
-0.28
-0.28
-0.27
-0.28
-0.29
-0.3
-0.3
-0.29
-0.29
-0.29
-0.3
-0.31
-0.31
-0.31
-0.31
-0.29
-0.29
-0.28
-0.28
-0.27
-0.27
-0.28
-0.28
-0.34
-0.34
-0.29
-0.29
-0.31
-0.31
-0.32
-0.32
-0.32
-0.32
-0.32
-0.31
-0.27
-0.27
-0.28
-0.28
-0.25
-0.25
-0.25
-0.25
-0.2
-0.2
-0.2
-0.2
-0.2
-0.2
-0.2
-0.2
-0.2
-0.2
-0.2
-0.2
-0.2
-0.17
-0.17
-0.17
-0.19
-0.2
-0.23
-0.29
-0.29
-0.29
-0.28
-0.28
-0.28
-0.28
-0.28
-0.29
-0.28
-0.28
-0.28
-0.28
-0.27
-0.24
-0.24
-0.24
-0.22
-0.22
-0.22
-0.21
-0.22
-0.2
-0.18
-0.18
-0.18
-0.18
-0.21
-0.2
-0.22
-0.23
-0.23
-0.23
-0.23
-0.21
-0.21
-0.22
-0.22
-0.23
-0.23
-0.23
-0.24
-0.24
-0.23
-0.23
-0.23
-0.23
-0.23
-0.23
-0.24
-0.24
-0.26
-0.26
-0.26
-0.26
-0.25
-0.24
-0.24
-0.22
-0.22
-0.22
-0.22
-0.22
-0.22
-0.21
-0.2
-0.21
-0.21
-0.22
-0.22
-0.22
-0.22
-0.2
-0.2
-0.2
-0.2
-0.2
-0.2
-0.2
-0.2
-0.2
-0.15
-0.15
-0.16
-0.16
-0.16
-0.16
-0.18
-0.16
-0.16
-0.15
-0.15
-0.16
-0.17
-0.17
-0.17
-0.17
-0.18
-0.18
-0.18
-0.14
-0.12
-0.12
-0.14
-0.12
-0.12
-0.13
-0.12
-0.13
-0.13
-0.13
-0.14
-0.11
-0.09
-0.04
-0.01
-0.01
-0.03
-0.03
-0.03
-0.01
-0.01
-0.01
-0.01
0
-0.03
-0.03
-0.02
-0.02
-0.04
-0.05
-0.05
-0.06
-0.04
-0.02
-0.02
-0.02
-0.02
-0.02
-0.02
-0.01
-0.03
-0.03
-0.03
-0.03
-0.03
-0.04
-0.04
-0.02
-0.01
-0.01
-0.02
0
-0.01
-0.01
0.01
0
0.03
0.04
0.04
0.03
0.03
0
0.01
0.04
0.07
0.03
0.03
0.04
0.01
0.02
0.02
0.03
0.03
0.03
0.03
0.04
0.06
0.06
0.06
0.06
0.07
0.07
0.07
0.07
0.07
0.07
0.07
0.07
0.07
0.07
0.07
0.09
0.09
0.09
0.11
0.11
0.11
0.11
0.11
0.12
0.12
0.12
0.11
0.1
0.1
0.13
0.11
0.11
0.11
0.14
0.14
0.19
0.19
0.14
0.14
0.13
0.13
0.13
0.13
0.13
0.13
0.13
0.13
0.14
0.14
0.14
0.14
0.13
0.13
0.11
0.11
0.12
0.12
0.12
0.12
0.12
0.11
0.12
0.12
0.12
0.12
0.12
0.14
0.14
0.15
0.15
0.15
0.18
0.18
0.25
0.25
0.25
0.26
0.25
0.26
0.25
0.25
0.25
0.25
0.25
0.25
0.25
0.25
0.25
0.26
0.24
0.24
0.25
0.26
0.26
0.25
0.23
0.23
0.23
0.23
0.23
0.23
0.24
0.24
0.26
0.27
0.27
0.29
0.32
0.32
0.32
0.34
0.34
0.34
0.34
0.34
0.33
0.31
0.32
0.32
0.32
0.32
0.32
0.32
0.32
0.32
0.32
0.32
0.34
0.33
0.33
0.32
0.35
0.35
0.32
0.31
0.31
0.31
0.31
0.27
0.31
0.31
0.31
0.31
0.31
0.31
0.29
0.26
0.26
0.26
0.25
0.25
0.25
0.26
0.26
0.25
0.23
0.23
0.25
0.27
0.27
0.27
0.28
0.28
0.28
0.27
0.27
0.28
0.28
0.28
0.28
0.28
0.28
0.29
0.29
0.25
0.25
0.25
0.25
0.25
0.23
0.23
0.23
0.23
0.23
0.23
0.25
0.25
0.25
0.2
0.2
0.2
0.2
0.2
0.2
0.19
0.22
0.23
0.23
0.2
0.2
0.2
0.23
0.22
0.22
0.22
0.23
0.21
0.22
0.22
0.22
0.22
0.22
0.23
0.24
0.25
0.27
0.27
0.27
0.26
0.26
0.24
0.25
0.25
0.25
0.25
0.24
0.27
0.29
0.3
0.3
0.31
0.31
0.31
0.31
0.31
0.33
0.33
0.34
0.36
0.36
0.38
0.37
0.37
0.39
0.39
0.39
0.41
0.4
0.4
0.42
0.41
0.41
0.41
0.44
0.43
0.43
0.42
0.42
0.4
0.4
0.4
0.37
0.37
0.37
0.38
0.38
0.38
0.38
0.38
0.35
0.35
0.35
0.35
0.35
0.37
0.37
0.37
0.38
0.37
0.35
0.35
0.38
0.38
0.37
0.36
0.36
0.36
0.37
0.38
0.38
0.39
0.39
0.4
0.4
0.41
0.4
0.38
0.38
0.37
0.37
0.37
0.37
0.37
0.37
0.39
0.39
0.39
0.4
0.4
0.42
0.42
0.42
0.41
0.42
0.42
0.42
0.41
0.37
0.36
0.36
0.35
0.4
0.4
0.39
0.39
0.37
0.38
0.37
0.37
0.37
0.37
0.37
0.37
0.37
0.38
0.38
0.38
0.4
0.39
0.39
0.39
0.39
0.39
0.39
0.39
0.4
0.41
0.41
0.41
0.42
0.44
0.44
0.44
0.41
0.41
0.41
0.38
0.38
0.36
0.34
0.34
0.34
0.35
0.37
0.37
0.37
0.37
0.41
0.41
0.45
0.44
0.4
0.4
0.42
0.42
0.42
0.42
0.42
0.41
0.41
0.42
0.42
0.39
0.39
0.41
0.41
0.41
0.4
0.4
0.45
0.43
0.43
0.43
0.43
0.43
0.45
0.45
0.48
0.48
0.47
0.48
0.48
0.48
0.48
0.48
0.47
0.47
0.47
0.48
0.46
0.47
0.47
0.47
0.47
0.47
0.47
0.47
0.46
0.46
0.46
0.46
0.46
0.47
0.45
0.45
0.44
0.45
0.41
0.41
0.42
0.43
0.42
0.42
0.42
0.43
0.43
0.41
0.41
0.41
0.41
0.41
0.42
0.43
0.43
0.44
0.44
0.42
0.41
0.42
0.42
0.42
0.42
0.41
0.42
0.43
0.42
0.44
0.44
0.44
0.43
0.41
0.41
0.41
0.39
0.38
0.37
0.37
0.37
0.37
0.38
0.38
0.38
0.38
0.37
0.37
0.36
0.36
0.28
0.22
0.22
0.22
0.23
0.22
0.24
0.24
0.24
0.25
0.24
0.23
0.23
0.23
0.24
0.24
0.24
0.24
0.25
0.23
0.22
0.24
0.28
0.28
0.28
0.28
0.26
0.25
0.25
0.25
0.25
0.25
0.28
0.28
0.28
0.31
0.32
0.32
0.33
0.33
0.33
0.33
0.33
0.33
0.31
0.31
0.31
0.31
0.3
0.29
0.31
0.31
0.31
0.31
0.32
0.29
0.29
0.31
0.3
0.26
0.29
0.28
0.3
0.3
0.3
0.24
0.24
0.22
0.22
0.22
0.24
0.24
0.24
0.25
0.25
0.26
0.26
0.26
0.26
0.26
0.26
0.25
0.28
0.26
0.26
0.27
0.27
0.26
0.26
0.26
0.27
0.31
0.3
0.3
0.31
0.26
0.26
0.28
0.28
0.29
0.28
0.33
0.32
0.33
0.33
0.33
0.33
0.37
0.36
0.4
0.4
0.41
0.42
0.4
0.39
0.4
0.4
0.43
0.43
0.43
0.43
0.45
0.45
0.46
0.46
0.47
0.46
0.46
0.49
0.48
0.48
0.48
0.48
0.48
0.47
0.46
0.46
0.47
0.46
0.43
0.43
0.4
0.39
0.37
0.38
0.43
0.41
0.41
0.41
0.41
0.41
0.41
0.41
0.36
0.35
0.35
0.36
0.37
0.36
0.36
0.36
0.33
0.31
0.31
0.31
0.31
0.34
0.33
0.33
0.33
0.32
0.32
0.32
0.33
0.33
0.34
0.36
0.35
0.38
0.34
0.34
0.34
0.34
0.35
0.35
0.35
0.34
0.34
0.34
0.34
0.34
0.32
0.32
0.34
0.34
0.34
0.34
0.3
0.31
0.32
0.32
0.35
0.35
0.38
0.34
0.34
0.34
0.33
0.33
0.33
0.33
0.33
0.33
0.33
0.33
0.33
0.33
0.35
0.35
0.35
0.35
0.35
0.35
0.36
0.36
0.36
0.36
0.36
0.34
0.34
0.34
0.34
0.34
0.33
0.34
0.33
0.33
0.33
0.34
0.34
0.34
0.36
0.36
0.37
0.35
0.35
0.35
0.35
0.35
0.34
0.33
0.37
0.43
0.43
0.43
0.42
0.44
0.44
0.42
0.42
0.42
0.42
0.42
0.41
0.41
0.41
0.42
0.41
0.41
0.41
0.39
0.37
0.31
0.31
0.32
0.32
0.32
0.32
0.32
0.32
0.32
0.33
0.33
0.33
0.33
0.33
0.32
0.3
0.29
0.29
0.29
0.29
0.3
0.29
0.32
0.32
0.28
0.28
0.27
0.27
0.27
0.26
0.26
0.26
0.26
0.25
0.25
0.25
0.23
0.23
0.27
0.24
0.24
0.24
0.24
0.24
0.29
0.33
0.32
0.35
0.34
0.36
0.36
0.32
0.32
0.29
0.29
0.29
0.29
0.29
0.27
0.27
0.28
0.25
0.23
0.24
0.24
0.24
0.24
0.23
0.22
0.22
0.21
0.22
0.22
0.21
0.22
0.21
0.21
0.21
0.21
0.21
0.18
0.18
0.17
0.15
0.15
0.15
0.12
0.11
0.07
0.06
0.06
0.05
0.05
0.05
0.07
0.05
0.05
0.04
0.04
0.04
0.01
0.01
0.01
0.01
0.01
0.01
0.01
-0.01
-0.01
-0.01
-0.01
-0.01
-0.07
-0.07
-0.08
-0.08
-0.08
-0.05
-0.05
-0.04
-0.04
-0.03
-0.03
-0.05
-0.04
-0.04
-0.04
-0.05
-0.06
-0.06
-0.11
-0.06
-0.06
-0.06
-0.06
-0.06
-0.08
-0.08
-0.08
-0.08
-0.06
-0.04
-0.04
-0.04
-0.06
-0.06
-0.06
-0.06
-0.06
-0.05
-0.05
-0.05
-0.05
-0.11
-0.11
-0.12
-0.13
-0.14
-0.11
-0.11
-0.12
-0.12
-0.15
-0.15
-0.15
-0.15
-0.15
-0.15
-0.15
-0.14
-0.13
-0.14
-0.15
-0.15
-0.15
-0.15
-0.11
-0.11
-0.12
-0.12
-0.12
-0.12
-0.16
-0.13
-0.12
-0.12
-0.12
-0.12
-0.12
-0.12
-0.12
-0.12
-0.12
-0.11
-0.11
-0.14
-0.17
-0.17
-0.17
-0.18
-0.18
-0.18
-0.24
-0.24
-0.21
-0.21
-0.2
-0.2
-0.2
-0.2
-0.19
-0.19
-0.2
-0.19
-0.19
-0.18
-0.19
-0.19
-0.19
-0.2
-0.21
-0.23
-0.24
-0.19
-0.19
-0.17
-0.17
-0.17
-0.17
-0.18
-0.18
-0.18
-0.18
-0.18
-0.18
-0.19
-0.19
-0.19
-0.19
-0.19
-0.18
-0.18
-0.18
-0.17
-0.17
-0.17
-0.17
-0.16
-0.14
-0.14
-0.12
-0.11
-0.11
-0.12
-0.12
-0.11
-0.11
-0.1
-0.11
-0.11
-0.12
-0.12
-0.12
-0.12
-0.11
-0.1
-0.08
-0.08
-0.08
-0.08
-0.08
-0.09
-0.09
-0.09
-0.09
-0.05
-0.05
-0.04
-0.04
-0.05
-0.05
-0.04
-0.04
-0.03
-0.03
-0.01
0.02
0.02
0
-0.02
0
0
0
-0.01
-0.01
-0.01
-0.01
-0.03
-0.03
-0.03
-0.03
-0.03
0.01
-0.01
0
0
0
0
0
0.01
0.02
0.02
0.01
0.03
0.02
0.01
-0.01
-0.02
-0.02
-0.03
-0.02
-0.02
-0.03
-0.04
-0.04
-0.05
-0.01
-0.01
-0.01
0
0
0
0
0.01
0.04
0.04
0.04
0.04
0.04
0.04
0.04
0.04
0.04
0.05
0.02
0
0
0.01
0
0
0
0
0
0
0.04
0.04
0.04
0.04
0.02
0.02
0.02
0.02
0.08
0.09
0.08
0.1
0.1
0.1
0.1
0.1
0.08
0.08
0.09
0.08
0.08
0.08
0.08
0.08
0.08
0.09
0.09
0.09
0.1
0.11
0.11
0.11
0.1
0.1
0.1
0.1
0.11
0.11
0.12
0.12
0.12
0.12
0.12
0.18
0.18
0.19
0.21
0.21
0.21
0.16
0.15
0.15
0.13
0.13
0.13
0.13
0.14
0.14
0.12
0.13
0.13
0.13
0.13
0.13
0.13
0.13
0.14
0.14
0.12
0.12
0.12
0.12
0.12
0.13
0.12
0.12
0.12
0.12
0.12
0.12
0.12
0.11
0.11
0.11
0.13
0.13
0.15
0.15
0.15
0.15
0.15
0.13
0.16
0.16
0.16
0.16
0.17
0.14
0.2
0.18
0.16
0.14
0.12
0.14
0.12
0.09
0.1
0.09
0.09
0.07
0.05
0.05
0.05
0.07
0.07
0.08
0.08
0.08
0.13
0.11
0.05
0.05
0.01
0.01
0.01
0.01
0.01
0
0
0.01
0.01
0.01
0.01
0.01
0.04
0
-0.02
0
-0.01
0.02
0.01
0.02
0.02
0.05
0.05
0.06
0.05
-0.01
-0.01
-0.03
-0.05
-0.05
-0.06
-0.06
-0.1
-0.08
-0.08
-0.08
-0.08
-0.08
-0.08
-0.08
-0.12
-0.12
-0.11
-0.11
-0.11
-0.11
-0.11
-0.11
-0.11
-0.11
-0.11
-0.11
-0.11
-0.1
-0.09
-0.1
-0.1
-0.11
-0.11
-0.11
-0.12
-0.12
-0.12
-0.12
-0.12
-0.12
-0.12
-0.11
-0.11
-0.11
-0.11
-0.11
-0.1
-0.08
-0.07
-0.07
-0.07
-0.07
-0.05
-0.05
-0.05
-0.05
-0.05
-0.06
-0.07
-0.07
-0.07
-0.09
-0.09
-0.09
-0.07
-0.06
-0.06
-0.05
-0.05
-0.05
-0.05
-0.05
-0.05
-0.05
-0.09
-0.1
-0.1
-0.1
-0.11
-0.11
-0.11
-0.1
-0.14
-0.16
-0.16
-0.17
-0.17
-0.17
-0.18
-0.18
-0.19
-0.2
-0.19
-0.15
-0.16
-0.16
-0.16
-0.15
-0.14
-0.15
-0.15
-0.16
-0.16
-0.19
-0.19
-0.17
-0.16
-0.16
-0.13
-0.13
-0.13
-0.13
-0.14
-0.14
-0.14
-0.15
-0.15
-0.14
-0.14
-0.13
-0.15
-0.14
-0.14
-0.13
-0.13
-0.13
-0.13
-0.13
-0.14
-0.14
-0.14
-0.15
-0.17
-0.17
-0.17
-0.17
-0.17
-0.17
-0.17
-0.17
-0.17
-0.15
-0.15
-0.15
-0.15
-0.14
-0.14
-0.18
-0.23
-0.26
-0.26
-0.22
-0.21
-0.21
-0.21
-0.19
-0.2
-0.2
-0.19
-0.17
-0.17
-0.15
-0.14
-0.15
-0.14
-0.15
-0.15
-0.17
-0.17
-0.15
-0.16
-0.16
-0.16
-0.16
-0.16
-0.16
-0.15
-0.17
-0.17
-0.17
-0.17
-0.17
-0.17
-0.17
-0.17
-0.17
-0.17
-0.19
-0.19
-0.19
-0.18
-0.18
-0.18
-0.18
-0.13
-0.12
-0.11
-0.11
-0.11
-0.1
-0.06
-0.13
-0.11
-0.09
-0.07
-0.11
-0.1
-0.1
-0.1
-0.11
-0.11
-0.11
-0.1
-0.09
-0.09
-0.11
-0.13
-0.13
-0.13
-0.13
-0.13
-0.15
-0.15
-0.11
-0.12
-0.12
-0.12
-0.15
-0.14
-0.14
-0.14
-0.14
-0.14
-0.14
-0.15
-0.16
-0.16
-0.18
-0.11
-0.11
-0.11
-0.13
-0.13
-0.13
-0.15
-0.15
-0.13
-0.14
-0.15
-0.09
-0.09
-0.09
-0.06
-0.04
-0.04
-0.03
-0.03
0.02
0.02
0.02
0.02
0.02
0
0
-0.01
0
0
-0.01
-0.01
-0.01
-0.01
0
0
0
0
0
0.01
0.02
0.01
0.01
0.01
0
0
-0.03
-0.02
-0.02
0
-0.01
-0.01
-0.01
-0.01
-0.01
0
0
0
0.01
0.01
0.01
0.01
0.04
0.03
0.04
0.04
0.04
0.04
0.04
0.04
0.06
0.03
0.03
0.03
0.03
0.02
0.02
0.02
0.04
0.01
-0.02
-0.02
-0.02
-0.02
-0.02
-0.02
-0.02
-0.02
0.03
0.01
0.02
0.02
0.02
0.02
0.02
0.02
0.05
0.05
0.06
0.06
0.05
0.05
0.05
0.08
0.08
0.1
0.09
0.1
0.11
0.09
0.1
0.11
0.1
0.07
0.07
0.07
0.09
0.09
0.08
0.08
0.07
0.07
0.07
0.06
0.06
0.07
0.09
0.09
0.1
0.1
0.1
0.1
0.1
0.11
0.11
0.1
0.1
0.1
0.1
0.1
0.1
0.1
0.1
0.1
0.14
0.15
0.15
0.15
0.15
0.15
0.15
0.15
0.15
0.15
0.14
0.14
0.14
0.15
0.15
0.15
0.15
0.19
0.24
0.24
0.21
0.23
0.24
0.24
0.2
0.2
0.2
0.2
0.17
0.17
0.17
0.18
0.15
0.15
0.14
0.15
0.17
0.19
0.18
0.19
0.19
0.19
0.19
0.19
0.19
0.17
0.17
0.19
0.19
0.19
0.19
0.19
0.19
0.19
0.19
0.19
0.19
0.19
0.19
0.19
0.17
0.17
0.17
0.25
0.24
0.24
0.22
0.23
0.23
0.23
0.22
0.23
0.24
0.23
0.27
0.27
0.27
0.29
0.27
0.27
0.27
0.27
0.26
0.26
0.26
0.26
0.28
0.28
0.28
0.28
0.28
0.27
0.27
0.27
0.25
0.26
0.26
0.28
0.28
0.27
0.27
0.27
0.27
0.27
0.25
0.24
0.24
0.26
0.24
0.24
0.24
0.23
0.23
0.23
0.25
0.24
0.22
0.22
0.22
0.22
0.22
0.22
0.22
0.2
0.2
0.19
0.19
0.17
0.17
0.17
0.17
0.17
0.18
0.18
0.18
0.18
0.18
0.18
0.18
0.17
0.17
0.17
0.17
0.19
0.19
0.14
0.12
0.14
0.14
0.14
0.14
0.18
0.18
0.19
0.19
0.2
0.19
0.18
0.18
0.19
0.19
0.18
0.18
0.18
0.17
0.16
0.16
0.16
0.14
0.09
0.09
0.09
0.09
0.09
0.09
0.09
0.09
0.09
0.11
0.12
0.12
0.1
0.1
0.11
0.11
0.12
0.17
0.16
0.16
0.16
0.16
0.16
0.15
0.15
0.15
0.15
0.18
0.16
0.14
0.14
0.14
0.16
0.15
0.12
0.11
0.11
0.11
0.12
0.12
0.12
0.09
0.07
0.07
0.07
0.05
0.05
0.07
0.06
0.08
0.09
0.09
0.08
0.06
0.05
0.05
-0.03
-0.03
-0.02
-0.02
-0.01
-0.03
-0.03
-0.1
-0.09
-0.1
-0.1
-0.1
-0.1
-0.1
-0.1
-0.1
-0.1
-0.11
-0.11
-0.11
-0.11
-0.11
-0.11
-0.11
-0.11
-0.1
-0.1
-0.11
-0.11
-0.11
-0.11
-0.11
-0.11
-0.11
-0.11
-0.12
-0.14
-0.13
-0.13
-0.12
-0.12
-0.11
-0.11
-0.13
-0.12
-0.12
-0.08
-0.08
-0.09
-0.11
-0.07
-0.07
-0.07
-0.08
-0.08
-0.1
-0.1
-0.1
-0.06
-0.07
-0.07
-0.08
-0.1
-0.1
-0.09
-0.1
-0.1
-0.1
-0.1
-0.1
-0.09
-0.09
-0.13
-0.13
-0.11
-0.11
-0.11
-0.11
-0.1
-0.1
-0.09
-0.09
-0.07
-0.07
-0.06
-0.06
-0.06
-0.06
-0.06
-0.07
-0.08
-0.08
-0.09
-0.09
-0.09
-0.1
-0.1
-0.1
-0.11
-0.11
-0.11
-0.12
-0.12
-0.1
-0.08
-0.08
-0.08
-0.08
-0.08
-0.07
-0.07
-0.07
-0.07
-0.07
-0.07
-0.05
-0.05
-0.05
-0.05
-0.05
-0.04
-0.04
-0.04
-0.03
-0.03
-0.01
-0.01
-0.01
-0.05
-0.04
-0.02
-0.01
-0.01
0
0
0
0
-0.01
-0.02
0
0
0
0
0
0
0
0
0
0
0.01
-0.01
-0.01
-0.01
-0.01
-0.01
-0.02
-0.04
-0.05
-0.02
-0.03
-0.03
-0.03
-0.03
-0.03
-0.02
0
0
-0.05
-0.07
-0.06
-0.06
-0.01
-0.02
-0.03
-0.03
-0.03
-0.04
-0.09
-0.1
-0.12
-0.12
-0.14
-0.13
-0.13
-0.15
-0.15
-0.15
-0.13
-0.13
-0.13
-0.15
-0.15
-0.15
-0.13
-0.13
-0.12
-0.12
-0.11
-0.1
-0.1
-0.1
-0.1
-0.1
-0.07
-0.07
-0.07
-0.07
-0.07
-0.03
-0.06
-0.07
-0.07
-0.07
-0.06
-0.06
-0.12
-0.13
-0.13
-0.13
-0.13
-0.13
-0.13
-0.14
-0.12
-0.12
-0.12
-0.14
-0.15
-0.15
-0.15
-0.15
-0.15
-0.15
-0.15
-0.15
-0.15
-0.15
-0.15
-0.15
-0.15
-0.15
-0.15
-0.17
-0.18
-0.18
-0.19
-0.17
-0.17
-0.15
-0.15
-0.14
-0.07
-0.07
-0.07
-0.07
-0.07
-0.03
-0.03
-0.03
-0.04
-0.04
-0.04
-0.04
-0.04
-0.04
-0.04
-0.04
-0.03
-0.03
-0.03
-0.03
-0.03
-0.03
-0.03
-0.03
-0.03
-0.03
-0.03
-0.03
-0.03
-0.03
-0.03
-0.03
-0.03
-0.03
-0.04
-0.04
-0.05
-0.06
-0.07
-0.08
-0.09
-0.09
-0.1
-0.1
-0.12
-0.11
-0.11
-0.1
-0.1
-0.1
-0.1
-0.12
-0.12
-0.12
-0.12
-0.1
-0.11
-0.11
-0.11
-0.1
-0.1
-0.1
-0.1
-0.1
-0.1
-0.09
-0.09
-0.09
-0.09
-0.09
-0.07
-0.07
-0.03
-0.03
-0.04
-0.04
-0.04
-0.03
-0.03
-0.03
-0.05
-0.05
-0.05
-0.05
-0.06
-0.06
-0.06
-0.07
-0.07
-0.07
-0.07
-0.07
-0.07
-0.07
-0.07
-0.07
-0.11
-0.11
-0.11
-0.11
-0.11
-0.11
-0.11
-0.11
-0.11
-0.11
-0.11
-0.11
-0.11
-0.11
-0.11
-0.11
-0.11
-0.11
-0.11
-0.11
-0.11
-0.11
-0.11
-0.11
-0.11
-0.11
-0.1
-0.1
-0.11
-0.12
-0.12
-0.08
-0.07
-0.07
-0.07
-0.08
-0.09
-0.08
-0.08
-0.08
-0.08
-0.08
-0.08
-0.08
-0.08
-0.08
-0.08
-0.08
-0.08
-0.08
-0.08
-0.08
-0.09
-0.09
-0.07
-0.07
-0.06
-0.06
-0.06
-0.06
-0.05
-0.05
-0.08
-0.06
-0.06
-0.06
-0.06
-0.06
-0.08
-0.08
-0.08
-0.03
-0.03
-0.02
-0.02
-0.02
0.01
0.01
0.01
0.01
0.01
0.03
0.04
0.07
0.06
0.06
0.06
0.06
0.06
0.06
0.06
0.06
0.06
0.06
0.06
0.06
0.06
0.06
0.06
0.06
0.06
0.04
0.04
0.04
0.04
0.05
0.05
0.02
0.02
0
0
0.05
0.04
0.05
0.05
0.03
0.02
0.02
0.09
0.09
0.09
0.09
0.09
0.09
0.09
0.09
0.08
0.08
0.1
0.1
0.12
0.12
0.09
0.08
0.08
0.06
0.07
0.07
0.07
0.08
0.08
0.08
0.08
0.08
0.1
0.1
0.11
0.1
0.1
0.11
0.09
0.11
0.11
0.08
0.08
0.09
0.1
0.08
0.06
0.06
0.06
0.06
0.06
0.06
0.06
0.08
0.08
0.08
0.07
0.07
0.05
0.05
0.07
0.07
0.07
0.07
0.07
0.05
0.05
0.04
0.02
0.02
0.02
0.02
0.02
0.03
0.03
0.06
0.08
0.08
0.09
0.09
0.08
0.07
0.07
0.08
0.09
0.09
0.09
0.09
0.09
0.09
0.11
0.11
0.11
0.13
0.13
0.13
0.12
0.12
0.12
0.12
0.13
0.13
0.13
0.14
0.13
0.13
0.13
0.15
0.15
0.14
0.14
0.14
0.13
0.14
0.14
0.13
0.11
0.13
0.13
0.13
0.11
0.12
0.13
0.11
0.09
0.12
0.13
0.13
0.13
0.14
0.14
0.14
0.15
0.12
0.12
0.12
0.12
0.12
0.12
0.12
0.12
0.12
0.14
0.14
0.14
0.12
0.12
0.12
0.12
0.12
0.12
0.12
0.12
0.12
0.12
0.13
0.13
0.14
0.14
0.13
0.14
0.14
0.14
0.11
0.1
0.11
0.11
0.11
0.11
0.11
0.1
0.1
0.12
0.12
0.12
0.13
0.13
0.13
0.13
0.13
0.14
0.13
0.11
0.1
0.1
0.11
0.11
0.11
0.11
0.11
0.11
0.12
0.09
0.09
0.09
0.08
0.08
0.07
0.05
0.09
0.09
0.1
0.1
0.1
0.11
0.11
0.11
-0.01
-0.02
-0.03
-0.03
-0.03
-0.03
-0.04
-0.04
-0.06
-0.06
-0.06
-0.07
-0.07
-0.07
-0.09
-0.1
-0.09
-0.09
-0.06
-0.07
-0.05
-0.05
-0.06
-0.09
-0.09
-0.06
-0.05
-0.06
-0.05
-0.05
-0.05
-0.05
-0.05
-0.08
-0.08
-0.08
-0.08
-0.09
-0.09
-0.09
-0.07
-0.07
-0.07
-0.07
-0.08
-0.08
-0.08
-0.05
-0.05
-0.06
-0.06
-0.06
-0.06
-0.06
-0.06
-0.06
-0.06
-0.06
-0.06
-0.06
-0.06
-0.07
-0.07
-0.07
-0.06
-0.04
-0.04
-0.04
-0.04
-0.04
-0.04
-0.06
-0.06
-0.07
-0.07
-0.07
-0.09
-0.09
-0.09
-0.1
-0.08
-0.1
-0.1
-0.12
-0.14
-0.14
-0.17
-0.17
-0.18
-0.16
-0.15
-0.15
-0.15
-0.15
-0.15
-0.12
-0.14
-0.15
-0.15
-0.14
-0.13
-0.13
-0.11
-0.12
-0.15
-0.15
-0.13
-0.13
-0.13
-0.11
-0.11
-0.11
-0.09
-0.08
-0.08
-0.08
-0.09
-0.09
-0.1
-0.08
-0.08
-0.08
-0.08
-0.04
-0.04
-0.05
-0.05
-0.07
-0.07
-0.07
-0.07
-0.07
-0.07
-0.07
-0.09
-0.09
-0.09
-0.09
-0.09
-0.09
-0.07
-0.07
-0.07
-0.07
-0.07
-0.06
-0.07
-0.07
-0.07
-0.08
-0.08
-0.09
-0.09
-0.09
-0.09
-0.09
-0.09
-0.09
-0.09
-0.09
-0.07
-0.1
-0.11
-0.11
-0.1
-0.11
-0.12
-0.11
-0.08
-0.1
-0.1
-0.1
-0.1
-0.1
-0.1
-0.1
-0.11
-0.08
-0.08
-0.08
-0.08
-0.08
-0.08
-0.14
-0.14
-0.14
-0.15
-0.15
-0.15
-0.12
-0.12
-0.1
-0.1
-0.1
-0.09
-0.09
-0.09
-0.1
-0.1
-0.08
-0.09
-0.1
-0.09
-0.08
-0.08
-0.08
-0.08
-0.03
-0.01
-0.01
-0.01
0.01
0.01
0.04
0.05
0.04
0.03
0.03
0.03
0.03
0.01
0.01
0.01
0.05
0.03
0.03
0.04
0.04
0.04
0.03
0.03
0.03
0.03
0.02
0.02
0.03
0.03
0.04
0.04
0.04
0.03
0.04
0.06
0.04
0.02
0.03
0.03
0.03
0.03
0.03
0.15
0.15
0.15
0.15
0.15
0.14
0.15
0.15
0.17
0.17
0.17
0.17
0.17
0.15
0.16
0.16
0.17
0.16
0.12
0.12
0.13
0.11
0.11
0.12
0.12
0.12
0.07
0.06
0.06
0.01
0.01
0.01
0.01
0
0.03
0.03
0.05
0.05
0.07
0.08
0.08
0.09
0.09
0.08
0.08
0.08
0.09
0.06
0.04
0.05
0.05
0.05
0.05
0.05
0.06
0.06
0.06
0.07
0.07
0.08
0.08
0.08
0.08
0.04
0.05
0.06
0.06
0.06
0.08
0.08
0.08
0.08
0.1
0.1
0.11
0.11
0.11
0.11
0.11
0.11
0.11
0.11
0.11
0.16
0.15
0.15
0.15
0.2
0.2
0.14
0.14
0.16
0.16
0.16
0.16
0.14
0.13
0.13
0.13
0.14
0.14
0.14
0.13
0.13
0.13
0.13
0.11
0.13
0.1
0.1
0.1
0.14
0.14
0.14
0.11
0.11
0.11
0.11
0.11
0.11
0.11
0.11
0.11
0.11
0.07
0.07
0.06
0.06
0.08
0.08
0.08
0.09
0.09
0.09
0.09
0.09
0.09
0.09
0.09
0.09
0.11
0.1
0.1
0.1
0.1
0.1
0.09
0.09
0.09
0.09
0.08
0.08
0.08
0.08
0.09
0.12
0.12
0.11
0.09
0.09
0.1
0.04
0.04
0.05
0.04
0.04
0.04
0.04
0.03
0.03
0.05
0.04
0.04
0.03
0.03
0.03
0.03
0.03
0.03
0.01
0
0
0
0
0.04
0.04
0.04
0.05
0.05
0.05
0
0
-0.01
-0.01
-0.01
0.01
0.02
0.02
0.09
0.04
0.04
0.04
0.04
0.02
0.02
0.02
-0.01
-0.02
-0.03
-0.03
-0.02
-0.01
-0.03
-0.03
-0.05
-0.06
-0.06
-0.06
-0.06
-0.06
-0.06
-0.06
-0.07
-0.07
-0.07
-0.09
-0.09
-0.09
-0.09
-0.09
-0.09
-0.08
-0.08
-0.08
-0.09
-0.09
-0.09
-0.08
-0.06
-0.07
-0.07
-0.07
-0.11
-0.11
-0.13
-0.12
-0.09
-0.1
-0.1
-0.11
-0.11
-0.11
-0.11
-0.11
-0.11
-0.12
-0.12
-0.12
-0.12
-0.13
-0.11
-0.11
-0.12
-0.11
-0.11
-0.11
-0.13
-0.13
-0.13
-0.13
-0.13
-0.13
-0.13
-0.13
-0.13
-0.13
-0.13
-0.09
-0.09
-0.12
-0.08
-0.08
-0.08
-0.07
-0.07
-0.07
-0.07
-0.07
-0.1
-0.11
-0.11
-0.11
-0.11
-0.11
-0.07
-0.12
-0.12
-0.12
-0.11
-0.1
-0.11
-0.11
-0.06
-0.06
-0.06
-0.06
-0.06
-0.06
-0.08
-0.08
-0.09
-0.09
-0.06
-0.01
0
-0.02
-0.03
-0.03
-0.03
0.02
0.02
0.02
0.02
0.01
0.01
0.01
0.01
0.01
0.01
0.02
0.02
0.02
-0.02
-0.01
-0.01
0
0
0
-0.01
-0.01
0
0
0
0.01
0.01
0.01
-0.01
-0.01
-0.01
0
0
-0.02
-0.02
-0.01
-0.01
-0.01
-0.02
0
-0.02
0.03
0.03
0.03
-0.01
-0.01
-0.01
-0.01
-0.01
-0.01
-0.01
-0.01
-0.06
-0.06
-0.06
-0.06
-0.06
-0.06
-0.06
-0.06
-0.09
-0.09
-0.08
-0.09
-0.09
-0.09
-0.09
-0.09
-0.09
-0.1
-0.1
-0.1
-0.1
-0.12
-0.13
-0.13
-0.13
-0.13
-0.12
-0.11
-0.1
-0.11
-0.11
-0.11
-0.13
-0.13
-0.13
-0.17
-0.17
-0.17
-0.16
-0.16
-0.17
-0.21
-0.15
-0.15
-0.15
-0.14
-0.14
-0.13
-0.13
-0.12
-0.12
-0.12
-0.11
-0.11
-0.1
-0.1
-0.1
-0.1
-0.1
-0.1
-0.1
-0.09
-0.1
-0.1
-0.1
-0.1
-0.1
-0.11
-0.13
-0.13
-0.15
-0.16
-0.19
-0.2
-0.19
-0.19
-0.24
-0.24
-0.25
-0.3
-0.27
-0.26
-0.26
-0.26
-0.26
-0.26
-0.25
-0.25
-0.25
-0.24
-0.24
-0.25
-0.26
-0.26
-0.27
-0.27
-0.27
-0.27
-0.27
-0.27
-0.27
-0.28
-0.28
-0.28
-0.28
-0.28
-0.24
-0.24
-0.24
-0.24
-0.24
-0.24
-0.24
-0.24
-0.25
-0.24
-0.24
-0.24
-0.26
-0.26
-0.24
-0.24
-0.25
-0.22
-0.22
-0.2
-0.2
-0.21
-0.17
-0.17
-0.17
-0.16
-0.16
-0.16
-0.16
-0.16
-0.16
-0.16
-0.16
-0.16
-0.17
-0.19
-0.19
-0.18
-0.16
-0.16
-0.15
-0.17
-0.18
-0.18
-0.18
-0.18
-0.18
-0.18
-0.21
-0.21
-0.21
-0.18
-0.17
-0.17
-0.14
-0.15
-0.14
-0.14
-0.14
-0.14
-0.15
-0.16
-0.18
-0.16
-0.16
-0.13
-0.13
-0.13
-0.13
-0.07
-0.07
-0.07
-0.07
-0.06
-0.06
-0.06
-0.06
-0.12
-0.12
-0.11
-0.11
-0.11
-0.1
-0.1
-0.1
-0.1
-0.1
-0.12
-0.12
-0.12
-0.13
-0.13
-0.13
-0.13
-0.13
-0.14
-0.17
-0.17
-0.16
-0.16
-0.18
-0.18
-0.17
-0.17
-0.17
-0.17
-0.15
-0.13
-0.15
-0.15
-0.12
-0.1
-0.09
-0.12
-0.12
-0.13
-0.13
-0.13
-0.13
-0.13
-0.11
-0.13
-0.16
-0.16
-0.18
-0.19
-0.17
-0.16
-0.16
-0.16
-0.16
-0.15
-0.15
-0.15
-0.17
-0.17
-0.19
-0.18
-0.17
-0.17
-0.17
-0.17
-0.17
-0.17
-0.13
-0.13
-0.13
-0.13
-0.11
-0.11
-0.11
-0.1
-0.1
-0.07
-0.08
-0.09
-0.09
-0.08
-0.06
-0.07
-0.07
-0.07
-0.06
-0.06
-0.06
-0.08
-0.08
-0.08
-0.11
-0.09
-0.09
-0.1
-0.13
-0.13
-0.1
-0.09
-0.09
-0.07
-0.07
-0.05
-0.06
-0.06
-0.06
-0.06
-0.05
-0.05
-0.01
-0.01
-0.01
0.01
0.01
0.01
0
0
0.01
0.01
0
0
0.03
0.04
0.04
0.04
0.04
0.04
0.04
0.04
0.04
0.05
0.04
0.04
0.06
0.07
0.1
0.11
0.15
0.18
0.18
0.23
0.23
0.23
0.22
0.24
0.24
0.24
0.21
0.22
0.21
0.21
0.21
0.21
0.19
0.19
0.2
0.2
0.19
0.19
0.19
0.19
0.22
0.22
0.22
0.23
0.23
0.23
0.24
0.23
0.23
0.25
0.25
0.25
0.25
0.26
0.26
0.26
0.26
0.26
0.26
0.3
0.32
0.33
0.31
0.31
0.31
0.3
0.29
0.27
0.27
0.27
0.27
0.26
0.26
0.25
0.23
0.23
0.23
0.24
0.23
0.23
0.24
0.22
0.22
0.22
0.24
0.24
0.2
0.19
0.18
0.18
0.17
0.16
0.16
0.16
0.19
0.19
0.18
0.18
0.19
0.19
0.19
0.22
0.19
0.17
0.16
0.16
0.16
0.15
0.15
0.15
0.15
0.15
0.16
0.17
0.17
0.18
0.18
0.19
0.18
0.18
0.18
0.19
0.19
0.19
0.19
0.2
0.2
0.18
0.18
0.18
0.18
0.18
0.18
0.13
0.14
0.14
0.14
0.15
0.17
0.16
0.15
0.18
0.18
0.21
0.21
0.21
0.2
0.2
0.21
0.25
0.25
0.25
0.25
0.26
0.24
0.22
0.23
0.22
0.23
0.22
0.23
0.24
0.22
0.22
0.21
0.24
0.24
0.24
0.24
0.27
0.26
0.26
0.21
0.21
0.23
0.26
0.27
0.27
0.27
0.27
0.27
0.27
0.25
0.25
0.25
0.25
0.24
0.25
0.25
0.28
0.29
0.29
0.28
0.28
0.26
0.26
0.25
0.25
0.25
0.25
0.25
0.24
0.24
0.26
0.25
0.25
0.25
0.25
0.25
0.25
0.22
0.21
0.22
0.22
0.22
0.22
0.22
0.25
0.25
0.28
0.28
0.26
0.26
0.26
0.27
0.27
0.27
0.26
0.25
0.25
0.24
0.24
0.26
0.28
0.27
0.27
0.27
0.26
0.27
0.28
0.28
0.28
0.26
0.26
0.26
0.25
0.25
0.25
0.25
0.22
0.22
0.22
0.21
0.21
0.21
0.21
0.21
0.21
0.22
0.24
0.24
0.24
0.24
0.22
0.22
0.21
0.2
0.22
0.2
0.2
0.18
0.17
0.17
0.17
0.17
0.17
0.17
0.2
0.2
0.22
0.22
0.22
0.23
0.23
0.22
0.22
0.23
0.22
0.22
0.24
0.24
0.22
0.22
0.22
0.21
0.21
0.22
0.22
0.22
0.2
0.18
0.18
0.2
0.14
0.14
0.12
0.13
0.13
0.13
0.13
0.09
0.08
0.09
0.09
0.03
0.03
0.01
0.01
0.01
0.01
0.01
0.01
0.02
0.02
0.02
0.02
0
-0.01
0
-0.02
-0.02
-0.02
-0.02
-0.04
-0.04
-0.03
0.01
0.02
0.03
0.05
0.05
0.08
0.1
0.1
0.1
0.1
0.11
0.11
0.11
0.11
0.11
0.1
0.1
0.13
0.13
0.1
0.1
0.1
0.11
0.11
0.11
0.11
0.11
0.11
0.11
0.11
0.11
0.11
0.09
0.09
0.09
0.07
0.07
0.07
0.07
0.04
0.05
0.05
0.05
0.06
0.06
0.05
0.09
0.09
0.09
0.09
0.09
0.09
0.09
0.07
0.07
0.09
0.06
0.04
0.01
0.02
0.02
0.03
0.04
0
0
0
0.02
0.02
0.02
0.03
0.03
0.03
0.03
0.02
-0.03
-0.03
-0.02
-0.02
-0.02
-0.02
-0.02
-0.02
-0.02
-0.04
-0.05
-0.04
-0.04
-0.01
-0.01
-0.01
-0.01
-0.03
0.01
0.01
0.01
0.01
0.01
0.01
0.01
0.01
0.01
0.01
0.01
0
0
0
0
0.01
0.01
0.05
0.03
0.03
0.03
0.03
0.03
0.04
0.03
0.03
0.03
0.04
0.04
0.04
0.03
0.01
0.03
0.02
0.02
0.02
0.02
0.02
0
0.01
0.02
0.03
0.04
0.04
0.05
0.04
0.04
0.04
0.04
0.04
0.04
0.07
0.06
0.06
0.06
0.06
0.06
0.06
0.06
0.06
0.05
0.04
0.04
0.04
0.04
0.04
0.05
0.07
0.07
0.07
0.07
0.07
0.05
0.05
0.02
0.02
0.02
0.02
0.02
0.02
0.03
0.01
0.01
0.01
0.01
0.01
0.01
0
0
0
0
0.02
0
0
-0.02
-0.02
-0.02
-0.02
-0.02
-0.05
-0.05
-0.04
-0.04
-0.04
-0.04
-0.06
-0.06
-0.06
-0.06
-0.06
-0.06
-0.06
-0.08
-0.08
-0.09
-0.09
-0.08
-0.07
-0.11
-0.11
-0.11
-0.09
-0.09
-0.07
-0.07
-0.08
-0.05
-0.05
-0.05
-0.05
-0.05
-0.05
-0.05
-0.05
-0.04
-0.05
-0.05
0.01
0.01
0.04
0.03
0.01
0.03
0.03
0.04
0.04
0.04
0.04
0.06
0.06
0.07
0.1
0.09
0.09
0
0
0
0
0
0
-0.01
-0.04
-0.09
-0.12
-0.11
-0.12
-0.12
-0.12
-0.13
-0.13
-0.13
-0.13
-0.11
-0.1
-0.1
-0.1
-0.11
-0.11
-0.07
-0.07
-0.07
-0.07
-0.07
-0.06
-0.06
-0.07
-0.07
-0.06
-0.06
-0.06
-0.06
-0.06
-0.06
-0.07
-0.05
-0.04
-0.04
-0.04
0.01
0
0
0.01
0.01
0.01
0.01
0.01
0.01
0.01
0.01
0.01
0.01
0.01
0.01
0.01
0.01
0.01
0.04
0.07
0.05
0.07
0.04
0.03
0.06
0.06
0.06
0.04
0.02
0.02
0.02
0.02
0.02
0.02
0.02
0.06
0.06
0.05
0.05
0.04
0.04
0.04
0.04
0.04
0.04
0.04
0.01
0.01
0.01
0.01
0.01
-0.02
-0.02
-0.06
-0.13
-0.13
-0.15
-0.15
-0.12
-0.14
-0.16
-0.16
-0.16
-0.16
-0.16
-0.18
-0.18
-0.18
-0.2
-0.2
-0.2
-0.18
-0.18
-0.18
-0.18
-0.14
-0.14
-0.14
-0.15
-0.15
-0.15
-0.19
-0.18
-0.19
-0.17
-0.17
-0.16
-0.15
-0.15
-0.15
-0.15
-0.17
-0.17
-0.17
-0.17
-0.16
-0.15
-0.14
-0.15
-0.15
-0.16
-0.16
-0.16
-0.16
-0.16
-0.16
-0.15
-0.15
-0.15
-0.15
-0.15
-0.15
-0.16
-0.16
-0.16
-0.16
-0.14
-0.14
-0.14
-0.15
-0.16
-0.16
-0.16
-0.16
-0.16
-0.14
-0.14
-0.1
-0.1
-0.13
-0.13
-0.12
-0.12
-0.13
-0.13
-0.15
-0.14
-0.16
-0.17
-0.17
-0.17
-0.18
-0.18
-0.18
-0.16
-0.15
-0.16
-0.16
-0.2
-0.18
-0.16
-0.15
-0.13
-0.13
-0.12
-0.12
-0.12
-0.1
-0.1
-0.1
-0.08
-0.08
-0.1
-0.1
-0.1
-0.1
-0.1
-0.06
-0.07
-0.09
-0.09
-0.06
-0.06
-0.07
-0.07
-0.07
-0.07
-0.1
-0.09
-0.08
-0.08
-0.08
-0.08
-0.08
-0.07
-0.07
-0.08
-0.08
-0.08
-0.08
-0.07
-0.07
-0.07
-0.06
-0.07
-0.08
-0.08
-0.09
-0.14
-0.14
-0.14
-0.16
-0.16
-0.15
-0.13
-0.13
-0.13
-0.05
-0.05
-0.06
-0.06
-0.06
-0.06
-0.05
-0.03
0.02
0.03
0.01
0.01
0.01
0.01
0.01
0.01
0
0.01
-0.02
-0.02
-0.02
-0.02
-0.01
-0.01
-0.02
-0.02
-0.03
-0.03
-0.04
-0.01
-0.01
-0.02
-0.04
-0.02
-0.02
-0.02
-0.05
-0.05
-0.05
-0.05
-0.05
-0.05
-0.04
-0.04
-0.05
-0.04
-0.03
-0.03
-0.03
-0.03
-0.03
-0.03
-0.03
-0.02
-0.01
-0.01
0
0
0.01
0.01
0.01
-0.02
-0.04
-0.04
-0.04
-0.04
-0.01
-0.01
0
0.04
0.03
0.03
0.03
0.03
0.05
0.06
0.06
0.06
0.06
0.06
0.09
0.09
0.07
0.07
0.07
0.09
0.07
0.07
0.03
0.06
0.05
0.05
0.04
0.03
0.03
0.07
0.07
0.15
0.14
0.14
0.14
0.14
0.11
0.11
0.15
0.16
0.16
0.16
0.16
0.22
0.23
0.22
0.24
0.21
0.2
0.21
0.21
0.21
0.21
0.19
0.19
0.19
0.19
0.19
0.19
0.22
0.22
0.22
0.22
0.21
0.19
0.17
0.17
0.17
0.16
0.16
0.16
0.16
0.18
0.18
0.17
0.17
0.15
0.15
0.15
0.16
0.16
0.15
0.15
0.15
0.15
0.15
0.15
0.14
0.14
0.14
0.14
0.14
0.14
0.11
0.09
0.09
0.1
0.1
0.1
0.1
0.1
0.1
0.1
0.09
0.1
0.13
0.1
0.11
0.11
0.1
0.1
0.1
0.1
0.1
0.09
0.11
0.11
0.11
0.11
0.11
0.11
0.11
0.11
0.12
0.12
0.12
0.13
0.11
0.11
0.11
0.11
0.1
0.1
0.1
0.1
0.09
0.09
0.09
0.07
0.07
0.09
0.07
0.06
0.06
0.06
0.02
0
0
0.01
0.01
0.02
0.03
0.05
0.05
0.03
0.03
0.03
0.03
-0.01
-0.01
-0.01
0.01
0.01
0.01
0.02
0.01
0
-0.02
-0.02
-0.02
-0.02
-0.01
0
0.01
0.01
0.02
0.06
0.06
0.06
0.09
0.09
0.08
0.06
0.06
0.07
0.05
0.05
0.06
0.06
0.06
0.06
0.06
0.06
0.08
0.08
0.08
0.09
0.09
0.09
0.09
0.09
0.09
0.09
0.09
0.09
0.09
0.09
0.09
0.09
0.09
0.09
0.09
0.09
0.06
0.04
0.04
0.03
0.05
0.03
0.03
0.03
0.04
0.04
0.01
0.02
0.02
0.03
0.03
0.03
0.03
0.03
0.03
0.03
0.03
0.02
0.02
0.02
0.04
0.04
0.04
0.04
0.03
0.03
0.02
0.06
0.06
0.08
0.08
0.05
0.05
0.05
0.05
0.05
0.05
0.03
0.07
0.07
0.07
0.07
0.07
0.06
0.06
0.09
0.09
0.04
0.03
0.03
0.03
0.03
0.01
-0.01
0.05
0.05
0.05
0.05
0.05
0.05
0.06
0.02
0.02
0.02
0.03
0.03
0.05
0.05
0.05
0.07
0.08
0.08
0.07
0.05
0.04
0.04
0.04
0.01
-0.01
-0.01
-0.03
0.01
0.04
0.04
0.04
0.04
0.04
0.04
0.04
0.04
0.04
0.04
0.04
0.04
0.03
0.03
0.03
0.03
0.04
0.05
0.05
0.05
0.05
0.05
0.05
0.05
0
0.01
0.01
0.03
0.03
0.04
0.07
0.06
0.06
0.06
0.07
0.07
0.07
0.07
0.04
0.03
0.03
0.03
0.03
0.03
0.03
0.04
0.03
0.03
0.03
0.03
0.03
0.05
0.06
0.06
0.05
0.05
0.05
0.05
0.09
0.09
0.06
0.06
0.06
0.08
0.07
0.07
0.07
0.07
0.07
0.07
0.09
0.09
0.09
0.11
0.11
0.11
0.11
0.1
0.1
0.09
0.09
0.1
0.1
0.1
0.1
0.09
0.09
0.09
0.09
0.09
0.09
0.13
0.13
0.15
0.16
0.16
0.12
0.14
0.15
0.15
0.14
0.14
0.12
0.12
0.12
0.12
0.14
0.14
0.16
0.16
0.16
0.16
0.16
0.15
0.14
0.14
0.15
0.16
0.13
0.13
0.13
0.12
0.12
0.12
0.11
0.1
0.1
0.08
0.08
0.08
0.1
0.09
0.09
0.09
0.09
0.09
0.07
0.07
0.07
0.07
0.08
0.08
0.08
0.08
0.02
0.02
0.02
0.04
0.04
0.05
0.05
0.05
0.05
0.05
0.05
0.01
0.01
0.01
0.01
0.01
0.02
0.02
0.02
-0.02
0.01
0.01
0.01
0.01
0.01
0.01
0
0.01
0.01
0
0
0.03
0.01
0.01
0.01
0.01
0.01
0.01
0.01
0.01
-0.01
-0.01
-0.01
-0.01
-0.04
-0.05
-0.06
-0.06
-0.06
-0.06
-0.06
-0.05
-0.06
-0.06
-0.08
-0.08
-0.08
-0.09
-0.09
-0.09
-0.08
-0.08
-0.08
-0.09
-0.09
-0.09
-0.09
-0.08
-0.07
-0.07
-0.1
-0.04
-0.04
-0.05
-0.05
-0.05
-0.05
-0.05
-0.03
-0.03
-0.03
-0.03
-0.03
-0.03
-0.03
-0.04
0
0
0
-0.01
-0.01
-0.01
-0.01
-0.01
-0.03
-0.03
-0.01
-0.01
-0.02
-0.02
-0.02
-0.02
-0.02
-0.05
-0.05
-0.04
-0.05
-0.08
-0.08
-0.09
-0.1
-0.1
-0.09
-0.09
-0.07
-0.07
-0.07
-0.09
-0.09
-0.09
-0.09
-0.1
-0.1
-0.1
-0.1
-0.1
-0.09
-0.09
-0.09
-0.09
-0.09
-0.06
-0.07
-0.09
-0.09
-0.05
-0.08
-0.09
-0.09
-0.09
-0.09
-0.09
-0.09
-0.09
-0.07
-0.05
-0.05
-0.05
-0.05
-0.07
-0.07
-0.07
-0.03
-0.03
-0.03
-0.03
-0.03
-0.03
-0.04
-0.04
-0.04
-0.04
-0.05
-0.05
-0.01
-0.01
-0.02
0.02
0.01
0
0
0
0.01
0.01
0.01
0.04
0.04
0.04
0.01
-0.01
0
0
0
0
0.01
0.01
0.01
0.01
0.05
0.05
0.05
0.05
0.05
0.05
0.05
0.05
0.06
0.06
0.06
0.03
-0.01
-0.01
-0.01
0.04
0.04
0.05
0.04
0.05
0.05
0.07
0.08
0.08
0.08
0.08
0.06
0.08
0.08
0.05
0.05
0.05
0
0
-0.01
0
0
-0.03
-0.01
0.03
0.03
0.03
0.02
0.03
0.04
0.08
0.08
0.08
0.08
0.09
0.08
0.08
0.09
0.09
0.09
0.09
0.09
0.1
0.09
0.08
0.09
0.09
0.09
0.12
0.12
0.1
0.08
0.07
0.07
0.08
0.1
0.11
0.12
0.16
0.16
0.16
0.16
0.16
0.15
0.16
0.16
0.16
0.18
0.2
0.2
0.24
0.26
0.26
0.26
0.26
0.26
0.27
0.27
0.27
0.27
0.27
0.27
0.27
0.27
0.27
0.27
0.27
0.3
0.31
0.32
0.32
0.32
0.35
0.35
0.35
0.35
0.35
0.35
0.34
0.34
0.3
0.29
0.24
0.24
0.24
0.27
0.25
0.25
0.24
0.24
0.24
0.24
0.24
0.24
0.18
0.18
0.18
0.18
0.18
0.18
0.14
0.14
0.14
0.14
0.13
0.13
0.13
0.14
0.13
0.13
0.13
0.13
0.13
0.13
0.12
0.12
0.13
0.13
0.13
0.13
0.13
0.12
0.12
0.12
0.1
0.1
0.09
0.1
0.1
0.08
0.07
0.11
0.08
0.08
0.08
0.07
0.08
0.08
0.08
0.09
0.09
0.09
0.06
0.09
0.09
0.07
0.07
0.06
0.07
0.08
0.08
0.08
0.08
0.08
0.1
0.1
0.1
0.1
0.1
0.11
0.11
0.11
0.07
0.07
0.07
0.06
0.06
0.01
0.01
0.01
0.04
0.05
0.05
0.05
0.05
0.08
0.05
0.07
0.07
0.07
0.07
0.07
0.07
0.07
0.07
0.01
0.01
0.01
0.02
0.02
0.02
0.06
0.05
0.06
0.07
0.07
0.07
0.07
0.06
0.06
0.05
0.04
0.04
0.01
0
0
0
0
0
0
0
0
-0.01
-0.01
-0.01
-0.01
-0.01
-0.01
-0.01
-0.01
-0.01
-0.01
-0.01
-0.07
-0.06
-0.06
-0.03
-0.03
-0.03
-0.04
-0.04
-0.04
-0.04
-0.04
-0.04
-0.05
-0.05
-0.07
-0.08
-0.16
-0.16
-0.16
-0.15
-0.17
-0.17
-0.17
-0.17
-0.17
-0.14
-0.14
-0.14
-0.15
-0.18
-0.15
-0.16
-0.2
-0.22
-0.25
-0.27
-0.27
-0.27
-0.31
-0.31
-0.31
-0.32
-0.32
-0.33
-0.33
-0.34
-0.33
-0.33
-0.32
-0.33
-0.33
-0.33
-0.33
-0.33
-0.33
-0.33
-0.33
-0.35
-0.34
-0.33
-0.31
-0.32
-0.32
-0.32
-0.35
-0.35
-0.35
-0.34
-0.34
-0.34
-0.35
-0.35
-0.35
-0.35
-0.35
-0.35
-0.36
-0.39
-0.41
-0.41
-0.41
-0.41
-0.41
-0.41
-0.41
-0.41
-0.41
-0.41
-0.41
-0.41
-0.41
-0.41
-0.41
-0.41
-0.41
-0.41
-0.41
-0.41
-0.42
-0.42
-0.42
-0.47
-0.47
-0.46
-0.46
-0.45
-0.44
-0.45
-0.4
-0.4
-0.35
-0.35
-0.36
-0.36
-0.37
-0.39
-0.39
-0.39
-0.39
-0.39
-0.42
-0.41
-0.36
-0.36
-0.36
-0.36
-0.36
-0.36
-0.32
-0.31
-0.31
-0.31
-0.32
-0.32
-0.32
-0.33
-0.32
-0.32
-0.35
-0.33
-0.33
-0.33
-0.32
-0.32
-0.32
-0.32
-0.32
-0.29
-0.22
-0.22
-0.23
-0.23
-0.21
-0.21
-0.2
-0.25
-0.23
-0.19
-0.18
-0.18
-0.18
-0.18
-0.18
-0.18
-0.17
-0.18
-0.16
-0.17
-0.17
-0.17
-0.17
-0.18
-0.18
-0.17
-0.17
-0.15
-0.16
-0.16
-0.15
-0.12
-0.15
-0.13
-0.13
-0.14
-0.13
-0.13
-0.13
-0.13
-0.13
-0.13
-0.12
-0.12
-0.12
-0.12
-0.11
-0.08
-0.11
-0.08
-0.08
-0.14
-0.14
-0.16
-0.18
-0.14
-0.14
-0.15
-0.15
-0.15
-0.15
-0.15
-0.15
-0.15
-0.15
-0.15
-0.15
-0.15
-0.15
-0.15
-0.15
-0.14
-0.14
-0.15
-0.15
-0.14
-0.14
-0.14
-0.11
-0.11
-0.13
-0.13
-0.18
-0.16
-0.17
-0.17
-0.17
-0.17
-0.15
-0.14
-0.14
-0.14
-0.14
-0.14
-0.14
-0.13
-0.13
-0.13
-0.12
-0.12
-0.14
-0.14
-0.12
-0.11
-0.11
-0.11
-0.09
-0.08
-0.11
-0.11
-0.09
-0.09
-0.07
-0.07
-0.07
-0.07
-0.07
-0.07
0.02
0.02
0.02
0.03
0.03
0.03
0.03
0.03
0.03
0.04
0.05
0.05
0.07
0.07
0.1
0.1
0.09
0.15
0.15
0.15
0.16
0.16
0.16
0.16
0.18
0.13
0.13
0.13
0.13
0.13
0.09
0.08
0.08
0.08
0.13
0.13
0.13
0.12
0.12
0.12
0.13
0.13
0.13
0.13
0.14
0.12
0.12
0.12
0.12
0.12
0.12
0.09
0.07
0.07
0.07
0.07
0.07
0.07
0.1
0.1
0.1
0.1
0.1
0.1
0.1
0.1
0.1
0.1
0.1
0.1
0.1
0.11
0.11
0.1
0.1
0.09
0.09
0.11
0.12
0.11
0.07
0.07
0.06
0.05
0.05
0.1
0.11
0.11
0.1
0.1
0.1
0.08
0.09
0.08
0.08
0.08
0.07
0.08
0.08
0.11
0.11
0.11
0.11
0.13
0.13
0.14
0.12
0.13
0.13
0.14
0.14
0.1
0.1
0.1
0.1
0.1
0.1
0.1
0.1
0.1
0.1
0.1
0.11
0.13
0.11
0.11
0.11
0.11
0.08
0.08
0.1
0.05
0.05
0.02
0.02
0.02
0.02
-0.01
-0.02
0.01
0.01
0
0
0.05
0.05
0.05
0.06
0.06
0.06
0.06
0.05
0.07
0.07
0.06
0.08
0.1
0.1
0.08
0.09
0.09
0.08
0.08
0.03
0.03
0.03
0.04
0.04
0.04
0.04
0.04
0.03
0.03
0.04
0.04
0.01
0.01
0
-0.02
-0.02
-0.03
-0.03
0
-0.02
0
0.03
0.06
0.06
0.06
0.06
0.06
0.08
0.05
0.05
0.05
0.05
0.05
0.05
0.05
0.05
0.05
0.05
0.05
0.05
0.04
0.04
0.04
0.04
0.04
0.04
0.03
0.03
0.01
0.04
0.05
0.09
0.1
0.09
0.1
0.11
0.1
0.05
0.05
0.04
0.05
0.05
0.05
0.05
0.05
0.03
0.03
0.03
0.03
0.03
0.05
0.07
0.07
0.1
0.1
0.14
0.11
0.11
0.11
0.11
0.13
0.17
0.17
0.17
0.19
0.18
0.18
0.14
0.14
0.14
0.14
0.17
0.21
0.23
0.23
0.23
0.23
0.19
0.19
0.19
0.18
0.18
0.18
0.18
0.19
0.19
0.19
0.19
0.2
0.2
0.19
0.18
0.17
0.22
0.22
0.22
0.22
0.22
0.22
0.2
0.2
0.19
0.14
0.14
0.14
0.15
0.15
0.14
0.15
0.15
0.12
0.11
0.11
0.11
0.11
0.11
0.11
0.11
0.11
0.14
0.14
0.14
0.15
0.15
0.15
0.15
0.15
0.15
0.16
0.16
0.16
0.16
0.16
0.16
0.16
0.16
0.16
0.17
0.17
0.16
0.15
0.15
0.15
0.15
0.15
0.16
0.13
0.13
0.19
0.22
0.22
0.22
0.22
0.24
0.23
0.23
0.23
0.24
0.24
0.27
0.27
0.27
0.27
0.29
0.29
0.29
0.29
0.29
0.29
0.29
0.29
0.29
0.29
0.29
0.29
0.29
0.26
0.25
0.25
0.29
0.28
0.28
0.28
0.28
0.28
0.28
0.29
0.3
0.3
0.3
0.3
0.32
0.28
0.28
0.29
0.31
0.31
0.31
0.31
0.31
0.33
0.33
0.33
0.33
0.32
0.33
0.35
0.35
0.34
0.34
0.29
0.29
0.29
0.29
0.28
0.24
0.24
0.25
0.23
0.21
0.21
0.22
0.19
0.19
0.19
0.19
0.18
0.18
0.18
0.21
0.21
0.21
0.25
0.24
0.24
0.27
0.27
0.26
0.27
0.27
0.26
0.28
0.26
0.28
0.23
0.27
0.27
0.27
0.28
0.28
0.32
0.33
0.32
0.32
0.33
0.33
0.32
0.3
0.28
0.32
0.32
0.32
0.32
0.32
0.32
0.31
0.31
0.31
0.31
0.32
0.32
0.32
0.32
0.29
0.29
0.29
0.29
0.29
0.29
0.29
0.3
0.34
0.34
0.34
0.34
0.34
0.33
0.37
0.37
0.37
0.42
0.43
0.43
0.43
0.45
0.46
0.46
0.46
0.46
0.46
0.46
0.46
0.45
0.45
0.42
0.42
0.4
0.43
0.43
0.43
0.43
0.4
0.39
0.39
0.36
0.36
0.34
0.34
0.38
0.38
0.36
0.38
0.36
0.32
0.34
0.34
0.32
0.28
0.28
0.3
0.3
0.31
0.31
0.32
0.32
0.31
0.31
0.3
0.31
0.31
0.31
0.31
0.34
0.34
0.34
0.34
0.33
0.32
0.32
0.34
0.32
0.32
0.33
0.34
0.34
0.35
0.37
0.39
0.39
0.39
0.39
0.36
0.36
0.36
0.36
0.36
0.36
0.36
0.36
0.36
0.36
0.36
0.36
0.35
0.35
0.33
0.33
0.33
0.33
0.32
0.32
0.32
0.32
0.3
0.29
0.29
0.29
0.29
0.22
0.22
0.24
0.19
0.2
0.19
0.19
0.19
0.19
0.2
0.2
0.19
0.17
0.17
0.17
0.17
0.17
0.17
0.13
0.13
0.13
0.12
0.1
0.06
0.06
0.07
0.07
0.07
0.07
0.07
0.06
0.06
0.06
0.06
0.06
0.06
0.06
0.03
0.03
0.04
0.04
0.04
0.04
0.04
0.04
0.04
0.04
0.04
0.06
0.06
-0.01
-0.02
-0.02
-0.04
-0.04
0
0
-0.01
-0.01
-0.02
-0.02
-0.02
-0.03
-0.03
-0.02
-0.02
-0.02
-0.01
0
0.01
0.01
0.02
0.02
0.03
0.03
0.05
0.05
0.09
0.09
0.09
0.1
0.12
0.12
0.12
0.1
0.07
0.07
0.07
0.06
0.06
0.06
0.06
0.06
0.11
0.11
0.09
0.09
0.09
0.06
0.04
0.04
0.03
-0.01
-0.01
0
0
0
0
0
-0.01
-0.02
-0.02
-0.02
-0.05
-0.05
-0.06
-0.05
-0.06
-0.06
-0.13
-0.12
-0.12
-0.14
-0.14
-0.14
-0.14
-0.14
-0.15
-0.15
-0.15
-0.15
-0.15
-0.16
-0.17
-0.16
-0.18
-0.15
-0.15
-0.15
-0.15
-0.15
-0.15
-0.16
-0.17
-0.19
-0.19
-0.19
-0.18
-0.18
-0.18
-0.18
-0.18
-0.2
-0.23
-0.27
-0.27
-0.27
-0.29
-0.29
-0.29
-0.28
-0.28
-0.28
-0.29
-0.29
-0.3
-0.3
-0.3
-0.3
-0.28
-0.28
-0.3
-0.31
-0.29
-0.29
-0.29
-0.27
-0.23
-0.23
-0.22
-0.22
-0.28
-0.26
-0.26
-0.25
-0.26
-0.27
-0.27
-0.24
-0.24
-0.25
-0.24
-0.24
-0.24
-0.25
-0.25
-0.25
-0.26
-0.26
-0.26
-0.26
-0.27
-0.28
-0.28
-0.28
-0.27
-0.27
-0.28
-0.28
-0.28
-0.31
-0.31
-0.31
-0.31
-0.32
-0.32
-0.34
-0.34
-0.36
-0.37
-0.46
-0.42
-0.42
-0.42
-0.42
-0.42
-0.42
-0.42
-0.42
-0.41
-0.41
-0.43
-0.43
-0.41
-0.43
-0.47
-0.46
-0.47
-0.46
-0.43
-0.43
-0.43
-0.43
-0.43
-0.43
-0.43
-0.42
-0.42
-0.41
-0.4
-0.36
-0.36
-0.36
-0.38
-0.36
-0.37
-0.38
-0.37
-0.38
-0.38
-0.38
-0.38
-0.4
-0.45
-0.46
-0.47
-0.49
-0.5
-0.46
-0.46
-0.46
-0.45
-0.46
-0.46
-0.43
-0.43
-0.44
-0.44
-0.44
-0.43
-0.43
-0.4
-0.4
-0.4
-0.43
-0.43
-0.42
-0.42
-0.43
-0.43
-0.43
-0.42
-0.42
-0.39
-0.41
-0.42
-0.42
-0.43
-0.42
-0.4
-0.43
-0.37
-0.34
-0.34
-0.33
-0.35
-0.37
-0.36
-0.34
-0.34
-0.35
-0.35
-0.35
-0.35
-0.35
-0.37
-0.38
-0.4
-0.4
-0.41
-0.42
-0.41
-0.41
-0.41
-0.41
-0.41
-0.42
-0.4
-0.4
-0.4
-0.4
-0.42
-0.42
-0.42
-0.42
-0.41
-0.43
-0.43
-0.47
-0.45
-0.46
-0.46
-0.46
-0.46
-0.46
-0.47
-0.45
-0.45
-0.42
-0.41
-0.41
-0.37
-0.38
-0.34
-0.34
-0.34
-0.34
-0.34
-0.35
-0.35
-0.34
-0.34
-0.34
-0.34
-0.34
-0.34
-0.37
-0.37
-0.36
-0.37
-0.29
-0.29
-0.29
-0.26
-0.26
-0.26
-0.26
-0.26
-0.26
-0.25
-0.28
-0.28
-0.27
-0.27
-0.27
-0.29
-0.27
-0.27
-0.27
-0.27
-0.27
-0.27
-0.27
-0.27
-0.25
-0.25
-0.25
-0.25
-0.25
-0.24
-0.2
-0.2
-0.2
-0.2
-0.2
-0.17
-0.17
-0.18
-0.19
-0.23
-0.22
-0.22
-0.23
-0.24
-0.25
-0.25
-0.23
-0.23
-0.23
-0.23
-0.21
-0.16
-0.14
-0.14
-0.14
-0.15
-0.14
-0.16
-0.17
-0.17
-0.18
-0.18
-0.12
-0.12
-0.12
-0.13
-0.13
-0.14
-0.14
-0.14
-0.14
-0.16
-0.15
-0.15
-0.15
-0.15
-0.15
-0.15
-0.15
-0.15
-0.15
-0.15
-0.15
-0.15
-0.15
-0.14
-0.14
-0.14
-0.15
-0.15
-0.15
-0.12
-0.13
-0.11
-0.11
-0.11
-0.1
-0.1
-0.1
-0.09
-0.09
-0.05
-0.06
-0.05
-0.06
-0.07
-0.07
-0.06
-0.06
-0.06
-0.06
-0.06
-0.06
-0.06
-0.06
-0.03
0.02
0.01
0.01
0.04
0.04
0.04
0.07
0.06
0.06
0.07
0.07
0.07
0.06
0.06
0.02
0.03
0.03
0.03
0.03
0.03
0.03
0.04
0.06
0.06
0.06
0.06
0.06
0.1
0.12
0.13
0.12
0.12
0.12
0.11
0.11
0.1
0.11
0.12
0.12
0.12
0.12
0.11
0.1
0.1
0.1
0.09
0.08
0.09
0.13
0.13
0.13
0.11
0.13
0.13
0.13
0.13
0.14
0.14
0.13
0.13
0.14
0.15
0.15
0.15
0.15
0.16
0.16
0.13
0.12
0.13
0.14
0.15
0.15
0.15
0.17
0.19
0.16
0.14
0.14
0.14
0.13
0.14
0.15
0.15
0.15
0.14
0.14
0.12
0.12
0.12
0.12
0.06
0.03
0.03
0.04
0.03
0.04
0.02
-0.02
-0.01
-0.01
0.01
0
0.02
0.01
0.04
0.04
0.02
0.07
0.07
0.07
0.05
0.04
0.04
0.03
0.05
0.06
0.07
0.08
0.04
0.04
0.05
0.05
0.05
0.06
0.05
0.04
0.04
0.06
0.08
0.1
0.1
0.1
0.09
0.11
0.09
0.11
0.1
0.1
0.11
0.11
0.08
0.1
0.1
0.1
0.12
0.1
0.09
0.09
0.11
0.11
0.11
0.11
0.11
0.11
0.11
0.11
0.1
0.1
0.09
0.1
0.1
0.09
0.09
0.08
0.08
0.07
0.09
0.09
0.09
0.1
0.11
0.12
0.14
0.19
0.18
0.18
0.21
0.21
0.21
0.22
0.2
0.18
0.19
0.19
0.19
0.14
0.13
0.14
0.14
0.14
0.14
0.14
0.15
0.15
0.15
0.15
0.15
0.17
0.17
0.17
0.18
0.21
0.21
0.2
0.21
0.22
0.23
0.23
0.23
0.26
0.26
0.26
0.26
0.26
0.28
0.28
0.28
0.28
0.31
0.29
0.29
0.32
0.32
0.32
0.31
0.31
0.31
0.32
0.32
0.32
0.35
0.36
0.36
0.39
0.4
0.42
0.42
0.44
0.41
0.43
0.43
0.46
0.45
0.48
0.48
0.48
0.48
0.51
0.53
0.53
0.54
0.54
0.54
0.52
0.52
0.52
0.52
0.53
0.53
0.55
0.55
0.55
0.55
0.56
0.58
0.58
0.58
0.58
0.59
0.59
0.57
0.57
0.56
0.57
0.58
0.58
0.57
0.55
0.56
0.59
0.6
0.59
0.59
0.57
0.57
0.6
0.61
0.61
0.61
0.61
0.61
0.6
0.6
0.6
0.6
0.6
0.6
0.59
0.59
0.61
0.61
0.6
0.58
0.59
0.59
0.59
0.56
0.56
0.55
0.55
0.55
0.55
0.52
0.52
0.52
0.53
0.53
0.53
0.53
0.53
0.53
0.53
0.52
0.52
0.48
0.49
0.51
0.51
0.48
0.48
0.51
0.51
0.52
0.48
0.51
0.52
0.56
0.55
0.55
0.55
0.55
0.53
0.55
0.55
0.56
0.55
0.55
0.56
0.58
0.55
0.55
0.55
0.56
0.55
0.53
0.48
0.49
0.5
0.46
0.46
0.44
0.44
0.4
0.41
0.41
0.38
0.37
0.38
0.39
0.42
0.42
0.39
0.39
0.38
0.38
0.38
0.4
0.39
0.44
0.43
0.42
0.42
0.41
0.42
0.45
0.45
0.46
0.46
0.45
0.45
0.46
0.48
0.46
0.46
0.45
0.51
0.52
0.52
0.48
0.48
0.45
0.45
0.44
0.44
0.44
0.41
0.41
0.44
0.44
0.43
0.39
0.39
0.35
0.35
0.37
0.37
0.38
0.34
0.35
0.35
0.34
0.34
0.32
0.25
0.25
0.22
0.22
0.22
0.21
0.21
0.21
0.23
0.24
0.24
0.24
0.22
0.22
0.22
0.24
0.2
0.21
0.21
0.21
0.19
0.19
0.19
0.2
0.2
0.16
0.16
0.16
0.16
0.19
0.19
0.18
0.2
0.2
0.19
0.19
0.19
0.17
0.17
0.17
0.17
0.17
0.16
0.16
0.16
0.16
0.13
0.14
0.14
0.14
0.14
0.15
0.16
0.18
0.2
0.18
0.18
0.19
0.18
0.17
0.17
0.15
0.18
0.18
0.17
0.17
0.23
0.22
0.21
0.19
0.17
0.13
0.13
0.15
0.15
0.11
0.1
0.12
0.12
0.11
0.13
0.13
0.14
0.13
0.12
0.12
0.12
0.09
0.12
0.12
0.12
0.12
0.11
0.09
0.09
0.08
0.08
0.1
0.1
0.1
0.1
0.11
0.11
0.12
0.14
0.13
0.11
0.09
0.09
0.09
0.12
0.13
0.13
0.13
0.11
0.11
0.11
0.11
0.11
0.11
0.11
0.11
0.12
0.12
0.12
0.12
0.12
0.11
0.1
0.09
0.09
0.08
0.08
0.08
0.1
0.08
0.08
0.08
0.07
0.07
0.09
0.1
0.1
0.1
0.1
0.1
0.1
0.1
0.13
0.15
0.15
0.16
0.18
0.14
0.14
0.13
0.16
0.17
0.17
0.17
0.15
0.19
0.23
0.24
0.23
0.24
0.24
0.24
0.24
0.24
0.2
0.2
0.2
0.2
0.2
0.2
0.24
0.27
0.28
0.27
0.25
0.27
0.32
0.3
0.28
0.28
0.29
0.29
0.31
0.31
0.25
0.25
0.25
0.25
0.25
0.25
0.25
0.25
0.27
0.31
0.31
0.31
0.3
0.3
0.25
0.25
0.2
0.2
0.18
0.2
0.19
0.18
0.17
0.1
0.12
0.08
0.08
0.08
0.09
0.09
0.09
0.1
0.11
0.13
0.11
0.11
0.13
0.17
0.17
0.18
0.2
0.2
0.21
0.24
0.23
0.2
0.19
0.19
0.2
0.18
0.18
0.18
0.17
0.16
0.17
0.19
0.18
0.18
0.17
0.17
0.19
0.2
0.24
0.27
0.27
0.26
0.26
0.26
0.26
0.25
0.25
0.25
0.25
0.26
0.26
0.22
0.22
0.24
0.24
0.24
0.24
0.27
0.26
0.26
0.26
0.25
0.27
0.27
0.27
0.26
0.26
0.26
0.26
0.23
0.23
0.23
0.23
0.21
0.21
0.21
0.21
0.2
0.18
0.18
0.18
0.18
0.18
0.18
0.18
0.18
0.18
0.18
0.15
0.16
0.13
0.12
0.12
0.12
0.1
0.11
0.1
0.09
0.09
0.09
0.09
0.07
0.06
0.06
0.05
0.05
0.06
0.05
0.05
0.06
0
0
-0.01
-0.01
-0.03
-0.03
-0.03
-0.03
-0.03
-0.03
-0.04
-0.02
-0.04
-0.05
-0.1
-0.1
-0.09
-0.09
-0.09
-0.07
-0.07
-0.06
-0.07
-0.09
-0.09
-0.1
-0.09
-0.09
-0.07
-0.07
-0.08
-0.08
-0.08
-0.07
-0.07
-0.08
-0.09
-0.09
-0.09
-0.09
-0.08
-0.07
-0.07
-0.07
-0.07
-0.07
-0.07
-0.06
-0.09
-0.09
-0.07
-0.06
-0.07
-0.07
-0.08
-0.07
-0.06
-0.06
-0.06
-0.06
-0.06
-0.06
-0.05
-0.05
-0.05
-0.04
-0.05
-0.02
-0.01
0
0
0
0
-0.03
-0.04
-0.02
-0.08
-0.08
-0.08
-0.08
-0.06
-0.06
-0.06
-0.06
-0.06
-0.06
-0.06
-0.06
-0.06
-0.07
-0.07
-0.07
-0.09
-0.09
-0.09
-0.09
-0.08
-0.04
-0.05
-0.05
-0.05
-0.05
-0.05
-0.05
-0.07
-0.07
-0.06
-0.05
-0.03
-0.02
-0.02
-0.01
0.01
0
-0.05
-0.06
-0.06
-0.01
-0.01
-0.01
-0.01
-0.01
-0.02
-0.03
-0.05
-0.06
-0.06
-0.06
-0.05
-0.04
-0.04
-0.04
-0.04
-0.05
-0.07
-0.07
-0.1
-0.1
-0.1
-0.1
-0.06
-0.09
-0.07
-0.07
-0.08
-0.09
-0.09
-0.09
-0.09
-0.1
-0.11
-0.08
-0.08
-0.08
-0.08
-0.09
-0.09
-0.1
-0.08
-0.08
-0.09
-0.09
-0.06
-0.06
-0.06
-0.06
-0.06
-0.06
-0.06
-0.06
-0.05
-0.07
-0.07
-0.07
-0.07
-0.07
-0.07
-0.07
-0.04
-0.05
-0.08
-0.08
-0.08
-0.07
-0.07
-0.06
-0.06
-0.06
-0.04
-0.04
-0.04
-0.08
-0.08
-0.08
-0.08
-0.06
-0.06
-0.05
-0.04
-0.03
-0.04
-0.04
-0.04
-0.03
-0.02
-0.02
-0.02
-0.04
-0.03
0
0
-0.01
0.01
0.01
0.02
0.02
0.04
0.04
0.05
0.05
0.05
0.05
0.06
0.05
0.05
0.07
0.07
0.07
0.07
0.09
0.09
0.07
0.05
0.05
0.05
0.05
0.04
0.06
0.06
0.06
0.06
0.08
0.08
0.08
0.09
0.09
0.09
0.09
0.09
0.08
0.09
0.13
0.16
0.17
0.16
0.14
0.15
0.15
0.16
0.16
0.16
0.16
0.18
0.18
0.16
0.22
0.22
0.2
0.21
0.22
0.19
0.2
0.2
0.2
0.22
0.22
0.2
0.2
0.19
0.21
0.21
0.21
0.22
0.21
0.2
0.23
0.24
0.25
0.22
0.23
0.23
0.23
0.23
0.24
0.23
0.24
0.24
0.2
0.17
0.2
0.15
0.13
0.14
0.13
0.13
0.14
0.14
0.14
0.14
0.16
0.16
0.16
0.16
0.16
0.15
0.12
0.12
0.12
0.1
0.1
0.1
0.07
0.07
0.07
0.07
0.07
0.08
0.11
0.11
0.09
0.09
0.09
0.09
0.09
0.09
0.1
0.12
0.1
0.1
0.11
0.11
0.11
0.13
0.13
0.13
0.13
0.13
0.12
0.12
0.12
0.12
0.12
0.12
0.13
0.13
0.16
0.16
0.16
0.15
0.15
0.14
0.15
0.13
0.13
0.13
0.17
0.18
0.18
0.18
0.18
0.18
0.18
0.18
0.18
0.2
0.23
0.23
0.22
0.24
0.23
0.19
0.19
0.19
0.19
0.19
0.22
0.22
0.24
0.24
0.24
0.24
0.24
0.24
0.24
0.24
0.25
0.24
0.25
0.23
0.22
0.22
0.2
0.19
0.19
0.2
0.2
0.2
0.2
0.19
0.19
0.19
0.2
0.2
0.18
0.18
0.19
0.19
0.18
0.2
0.18
0.19
0.19
0.19
0.18
0.18
0.18
0.2
0.2
0.2
0.16
0.16
0.18
0.18
0.18
0.17
0.17
0.16
0.16
0.15
0.15
0.18
0.18
0.18
0.18
0.18
0.18
0.16
0.16
0.15
0.15
0.16
0.2
0.21
0.21
0.2
0.19
0.19
0.19
0.21
0.21
0.21
0.21
0.2
0.19
0.19
0.16
0.14
0.13
0.13
0.13
0.13
0.13
0.13
0.12
0.12
0.12
0.12
0.13
0.13
0.13
0.11
0.11
0.15
0.15
0.09
0.1
0.1
0.1
0.09
0.09
0.09
0.09
0.08
0.08
0.08
0.08
0.08
0.08
0.08
0.07
0.07
0.06
0.05
0.04
0
0.01
0.01
0.05
0.01
0.01
0.01
0.01
0.01
0.01
0.01
0.02
0.02
0.03
0.03
0.03
0.03
0.04
0.03
0.03
0.04
0.04
0.04
0.05
0.05
0.03
0.01
0.02
0.02
0.01
0.02
-0.01
-0.02
-0.02
-0.02
0.04
0.04
0.03
0.03
0.03
0.02
0.02
0.01
0.01
0.03
0.03
0.05
0.08
0.08
0.08
0.1
0.1
0.09
0.09
0.09
0.09
0.07
0.07
0.07
0.07
0.07
0.07
0.1
0.1
0.1
0.1
0.1
0.1
0.13
0.13
0.12
0.12
0.12
0.12
0.12
0.11
0.11
0.11
0.11
0.11
0.14
0.14
0.14
0.12
0.13
0.13
0.15
0.15
0.15
0.13
0.13
0.13
0.14
0.14
0.14
0.14
0.16
0.13
0.13
0.13
0.1
0.1
0.11
0.11
0.11
0.11
0.1
0.09
0.09
0.09
0.11
0.11
0.11
0.14
0.12
0.13
0.13
0.13
0.13
0.12
0.12
0.12
0.12
0.12
0.12
0.1
0.1
0.11
0.11
0.13
0.13
0.09
0.11
0.12
0.15
0.16
0.16
0.16
0.17
0.17
0.18
0.17
0.17
0.18
0.18
0.15
0.15
0.13
0.12
0.16
0.15
0.16
0.14
0.12
0.12
0.12
0.11
0.1
0.1
0.1
0.11
0.11
0.11
0.11
0.11
0.1
0.1
0.09
0.09
0.09
0.09
0.09
0.07
0.07
0.05
0.06
0.09
0.09
0.09
0.09
0.1
0.1
0.1
0.1
0.11
0.11
0.1
0.1
0.1
0.1
0.1
0.1
0.09
0.09
0.09
0.09
0.09
0.09
0.05
0.06
0.07
0.06
0.06
0.07
0.07
0.09
0.09
0.09
0.09
0.09
0.09
0.09
0.12
0.12
0.12
0.12
0.12
0.13
0.12
0.12
0.12
0.12
0.12
0.11
0.11
0.1
0.1
0.1
0.1
0.11
0.12
0.13
0.13
0.12
0.12
0.12
0.14
0.14
0.14
0.14
0.14
0.14
0.14
0.16
0.17
0.17
0.17
0.16
0.17
0.17
0.17
0.21
0.21
0.21
0.21
0.25
0.25
0.25
0.25
0.25
0.25
0.25
0.25
0.25
0.24
0.23
0.23
0.23
0.23
0.23
0.23
0.21
0.21
0.2
0.24
0.24
0.24
0.24
0.25
0.25
0.27
0.27
0.26
0.27
0.27
0.27
0.24
0.24
0.24
0.24
0.24
0.24
0.24
0.23
0.24
0.24
0.25
0.25
0.25
0.25
0.25
0.25
0.25
0.25
0.26
0.26
0.26
0.26
0.26
0.26
0.26
0.26
0.26
0.26
0.26
0.26
0.26
0.26
0.27
0.27
0.27
0.27
0.27
0.22
0.22
0.22
0.23
0.25
0.25
0.22
0.22
0.22
0.23
0.24
0.24
0.2
0.2
0.2
0.21
0.19
0.19
0.17
0.16
0.14
0.11
0.11
0.11
0.08
0.11
0.11
0.11
0.08
0.08
0.08
0.08
0.08
0.08
0.08
0.08
0.13
0.13
0.13
0.14
0.13
0.11
0.11
0.12
0.12
0.11
0.12
0.12
0.12
0.1
0.08
0.08
0.08
0.08
0.11
0.1
0.09
0.05
0.07
0.1
0.1
0.1
0.08
0.09
0.08
0.08
0.08
0.09
0.09
0.08
0.05
0.05
0.05
0.08
0.08
0.09
0.1
0.1
0.1
0.11
0.15
0.15
0.15
0.15
0.15
0.15
0.15
0.15
0.15
0.15
0.16
0.16
0.16
0.16
0.17
0.16
0.16
0.16
0.16
0.16
0.16
0.13
0.13
0.13
0.13
0.13
0.13
0.09
0.09
0.09
0.09
0.09
0.1
0.12
0.12
0.12
0.12
0.12
0.12
0.12
0.13
0.14
0.14
0.14
0.14
0.15
0.15
0.14
0.13
0.14
0.13
0.13
0.11
0.11
0.11
0.11
0.11
0.11
0.13
0.13
0.13
0.13
0.13
0.13
0.13
0.11
0.12
0.12
0.12
0.13
0.13
0.14
0.15
0.15
0.14
0.14
0.14
0.15
0.13
0.14
0.14
0.17
0.15
0.18
0.18
0.18
0.18
0.18
0.18
0.2
0.2
0.19
0.16
0.18
0.18
0.18
0.18
0.18
0.18
0.11
0.11
0.11
0.11
0.09
0.09
0.09
0.09
0.1
0.1
0.1
0.1
0.1
0.1
0.11
0.11
0.1
0.1
0.1
0.1
0.11
0.11
0.13
0.11
0.11
0.13
0.09
0.08
0.08
0.06
0.06
0.08
0.08
0.08
0.1
0.1
0.1
0.1
0.11
0.11
0.11
0.1
0.1
0.1
0.1
0.09
0.09
0.07
0.07
0.07
0.07
0.07
0.11
0.11
0.11
0.11
0.11
0.11
0.11
0.13
0.13
0.13
0.14
0.14
0.14
0.14
0.14
0.15
0.15
0.14
0.14
0.14
0.2
0.19
0.19
0.18
0.16
0.16
0.12
0.12
0.12
0.12
0.13
0.13
0.17
0.17
0.17
0.18
0.11
0.11
0.14
0.16
0.19
0.19
0.16
0.15
0.17
0.17
0.17
0.17
0.19
0.19
0.19
0.21
0.21
0.19
0.19
0.19
0.15
0.15
0.13
0.14
0.14
0.14
0.14
0.14
0.15
0.17
0.18
0.18
0.18
0.21
0.21
0.19
0.19
0.16
0.15
0.15
0.14
0.13
0.11
0.1
0.1
0.1
0.1
0.09
0.09
0.08
0.07
0.06
0.07
0.09
0.09
0.1
0.09
0.09
0.12
0.11
0.11
0.11
0.1
0.12
0.12
0.12
0.12
0.12
0.12
0.11
0.11
0.12
0.12
0.12
0.11
0.12
0.14
0.14
0.14
0.14
0.14
0.14
0.14
0.14
0.14
0.2
0.19
0.2
0.2
0.17
0.2
0.22
0.22
0.22
0.26
0.26
0.23
0.22
0.22
0.22
0.22
0.22
0.25
0.25
0.23
0.21
0.21
0.22
0.22
0.21
0.22
0.22
0.21
0.21
0.21
0.21
0.21
0.21
0.19
0.19
0.19
0.19
0.19
0.19
0.19
0.19
0.2
0.2
0.23
0.23
0.24
0.24
0.24
0.23
0.21
0.27
0.23
0.26
0.26
0.23
0.24
0.23
0.24
0.24
0.24
0.24
0.24
0.21
0.21
0.21
0.21
0.22
0.22
0.21
0.2
0.21
0.21
0.24
0.24
0.24
0.24
0.24
0.24
0.31
0.31
0.31
0.31
0.31
0.31
0.31
0.31
0.31
0.31
0.31
0.32
0.32
0.32
0.32
0.32
0.31
0.3
0.3
0.3
0.3
0.28
0.28
0.28
0.26
0.26
0.27
0.24
0.24
0.25
0.25
0.25
0.25
0.24
0.23
0.23
0.22
0.22
0.22
0.21
0.21
0.21
0.2
0.2
0.2
0.2
0.2
0.22
0.22
0.22
0.22
0.18
0.18
0.18
0.22
0.22
0.22
0.19
0.19
0.17
0.17
0.17
0.17
0.17
0.17
0.17
0.15
0.15
0.16
0.16
0.15
0.15
0.15
0.16
0.15
0.15
0.16
0.16
0.16
0.16
0.16
0.16
0.16
0.16
0.16
0.18
0.18
0.18
0.24
0.24
0.24
0.24
0.23
0.26
0.26
0.26
0.25
0.27
0.28
0.28
0.27
0.27
0.27
0.25
0.24
0.25
0.25
0.25
0.24
0.24
0.22
0.22
0.22
0.22
0.23
0.23
0.22
0.22
0.21
0.25
0.25
0.25
0.23
0.23
0.23
0.23
0.23
0.3
0.29
0.32
0.32
0.32
0.32
0.32
0.34
0.34
0.34
0.34
0.34
0.32
0.31
0.31
0.28
0.29
0.3
0.27
0.27
0.27
0.28
0.28
0.27
0.27
0.27
0.25
0.25
0.26
0.27
0.27
0.27
0.27
0.27
0.25
0.25
0.22
0.21
0.21
0.24
0.24
0.23
0.23
0.23
0.21
0.21
0.21
0.21
0.21
0.18
0.21
0.21
0.2
0.21
0.18
0.17
0.17
0.18
0.18
0.18
0.18
0.18
0.16
0.13
0.13
0.15
0.14
0.14
0.14
0.14
0.14
0.15
0.15
0.15
0.15
0.15
0.15
0.15
0.15
0.14
0.14
0.14
0.14
0.14
0.14
0.14
0.14
0.13
0.13
0.13
0.13
0.13
0.13
0.13
0.13
0.13
0.07
0.07
0.07
0.07
0.03
0.02
0.02
0.02
0
0
0
0
0
0.01
0.01
0.02
0.01
0.01
0.01
0
0
0
-0.04
-0.04
-0.04
-0.06
-0.06
-0.06
-0.06
-0.06
-0.06
-0.06
-0.06
-0.04
-0.04
-0.04
-0.04
-0.07
-0.07
-0.07
-0.09
-0.09
-0.09
-0.1
-0.1
-0.1
-0.09
-0.09
-0.12
-0.12
-0.12
-0.13
-0.15
-0.09
-0.09
-0.09
-0.1
-0.1
-0.1
-0.09
-0.09
-0.11
-0.11
-0.11
-0.11
-0.1
-0.1
-0.1
-0.09
-0.09
-0.08
-0.08
-0.08
-0.08
-0.08
-0.08
-0.08
-0.08
-0.08
-0.09
-0.09
-0.09
-0.09
-0.09
-0.09
-0.09
-0.09
-0.09
-0.09
-0.13
-0.13
-0.13
-0.11
-0.1
-0.07
-0.07
-0.07
-0.08
-0.08
-0.08
-0.1
-0.1
-0.13
-0.13
-0.14
-0.15
-0.15
-0.15
-0.15
-0.15
-0.15
-0.15
-0.17
-0.19
-0.19
-0.18
-0.18
-0.18
-0.18
-0.18
-0.19
-0.24
-0.23
-0.21
-0.21
-0.21
-0.22
-0.22
-0.22
-0.22
-0.22
-0.22
-0.22
-0.22
-0.22
-0.22
-0.22
-0.19
-0.19
-0.22
-0.22
-0.22
-0.23
-0.22
-0.21
-0.2
-0.2
-0.19
-0.19
-0.19
-0.15
-0.15
-0.12
-0.11
-0.11
-0.16
-0.16
-0.16
-0.16
-0.16
-0.16
-0.18
-0.18
-0.18
-0.18
-0.17
-0.17
-0.17
-0.17
-0.17
-0.17
-0.17
-0.18
-0.14
-0.14
-0.13
-0.13
-0.13
-0.13
-0.13
-0.13
-0.13
-0.13
-0.12
-0.12
-0.13
-0.14
-0.14
-0.12
-0.12
-0.12
-0.1
-0.1
-0.12
-0.12
-0.12
-0.12
-0.12
-0.12
-0.12
-0.11
-0.11
-0.11
-0.09
-0.09
-0.07
-0.07
-0.07
-0.08
-0.08
-0.07
-0.08
-0.13
-0.11
-0.15
-0.15
-0.16
-0.14
-0.14
-0.15
-0.15
-0.16
-0.16
-0.14
-0.14
-0.14
-0.14
-0.14
-0.14
-0.14
-0.17
-0.18
-0.18
-0.17
-0.16
-0.16
-0.16
-0.16
-0.16
-0.15
-0.15
-0.13
-0.13
-0.13
-0.14
-0.14
-0.14
-0.15
-0.15
-0.17
-0.16
-0.15
-0.14
-0.14
-0.12
-0.1
-0.09
-0.09
-0.08
-0.07
-0.07
-0.06
-0.06
-0.09
-0.1
-0.15
-0.15
-0.15
-0.14
-0.18
-0.18
-0.19
-0.17
-0.15
-0.14
-0.12
-0.12
-0.12
-0.12
-0.12
-0.13
-0.13
-0.13
-0.16
-0.16
-0.16
-0.16
-0.16
-0.12
-0.12
-0.11
-0.11
-0.13
-0.09
-0.08
-0.07
-0.07
-0.07
-0.02
-0.01
0
0
-0.01
0
0
0
0
0
0
0
0
0.01
0.02
0.02
0.02
0.02
0.02
0.02
0.01
0.01
0.01
0.01
0.03
0.02
0
0
0
0
0
0
0.01
0.01
0.02
0.01
0.01
0.01
0.01
0
-0.01
0.02
0.02
-0.03
-0.02
-0.02
-0.04
-0.04
-0.04
-0.02
-0.01
-0.01
-0.01
0.01
0.01
0.05
0.05
0.05
0.06
0.06
0.05
0.05
0.05
0.08
0.08
0.08
0.08
0.08
0.08
0.08
0.08
0.08
0.08
0.1
0.14
0.14
0.12
0.07
0.02
0.02
0.02
0.02
0.02
0.06
0.09
0.08
0.08
0.08
0.08
0.07
0.07
0.07
0.1
0.12
0.11
0.1
0.12
0.12
0.05
0.05
0.06
0.05
0.05
0.03
0.03
0.02
0
-0.01
0.02
0.02
-0.01
-0.01
-0.01
-0.01
-0.01
-0.01
-0.01
-0.02
-0.02
-0.02
-0.02
-0.02
0
0
0
0
-0.01
-0.01
-0.02
-0.02
-0.01
-0.03
0
0
-0.02
-0.02
-0.04
-0.06
-0.06
-0.02
-0.02
-0.02
-0.02
-0.02
-0.02
-0.02
-0.02
-0.04
-0.04
-0.04
-0.04
-0.04
-0.03
-0.02
-0.02
-0.02
-0.02
-0.02
-0.04
-0.04
-0.05
-0.04
-0.04
-0.04
-0.07
-0.02
-0.04
0
0.01
0.01
0.01
0.02
0.04
0.04
0.03
0.03
0
0.05
0.05
0.05
0.05
0.05
0.05
0.08
0.09
0.08
0.08
0.07
0.07
0.07
0.07
0.05
0.05
0.05
0.04
0.07
0.09
0.09
0.11
0.12
0.14
0.14
0.14
0.14
0.15
0.11
0.12
0.1
0.09
0.09
0.09
0.09
0.09
0.09
0.08
0.08
0.15
0.16
0.12
0.12
0.12
0.11
0.15
0.15
0.15
0.15
0.12
0.13
0.12
0.12
0.12
0.12
0.13
0.16
0.19
0.19
0.21
0.24
0.25
0.25
0.27
0.28
0.27
0.3
0.3
0.32
0.3
0.3
0.3
0.3
0.3
0.26
0.28
0.29
0.29
0.28
0.27
0.26
0.23
0.2
0.21
0.2
0.2
0.2
0.2
0.2
0.19
0.19
0.18
0.19
0.17
0.17
0.18
0.18
0.19
0.17
0.2
0.21
0.21
0.2
0.21
0.21
0.21
0.23
0.21
0.25
0.24
0.24
0.24
0.22
0.23
0.24
0.24
0.29
0.29
0.28
0.3
0.3
0.3
0.3
0.35
0.34
0.35
0.38
0.39
0.37
0.37
0.37
0.39
0.39
0.37
0.37
0.37
0.37
0.34
0.34
0.34
0.33
0.34
0.34
0.34
0.34
0.35
0.33
0.34
0.3
0.3
0.31
0.37
0.42
0.42
0.42
0.44
0.48
0.44
0.43
0.41
0.41
0.35
0.35
0.37
0.37
0.35
0.38
0.38
0.39
0.41
0.41
0.41
0.44
0.43
0.44
0.44
0.44
0.44
0.41
0.4
0.4
0.4
0.37
0.38
0.36
0.37
0.37
0.37
0.4
0.41
0.4
0.39
0.37
0.37
0.37
0.35
0.32
0.32
0.32
0.28
0.25
0.2
0.2
0.22
0.23
0.23
0.19
0.22
0.22
0.25
0.27
0.28
0.29
0.28
0.28
0.28
0.28
0.28
0.28
0.29
0.32
0.32
0.33
0.33
0.33
0.32
0.27
0.27
0.25
0.23
0.23
0.23
0.23
0.22
0.22
0.21
0.22
0.2
0.2
0.2
0.2
0.2
0.19
0.16
0.18
0.18
0.18
0.18
0.16
0.17
0.17
0.16
0.14
0.16
0.16
0.16
0.16
0.16
0.15
0.17
0.18
0.19
0.21
0.18
0.18
0.18
0.18
0.16
0.13
0.13
0.1
0.07
0.08
0.08
0.08
0.07
0.1
0.11
0.1
0.1
0.1
0.1
0.1
0.11
0.11
0.11
0.11
0.1
0.1
0.09
0.09
0.1
0.1
0.11
0.09
0.1
0.11
0.08
0.08
0.07
0.08
0.06
0.06
0.08
0.1
0.1
0.1
0.03
0.02
0.01
0.01
-0.02
-0.02
-0.09
-0.09
-0.09
-0.07
-0.08
-0.11
-0.13
-0.11
-0.13
-0.13
-0.13
-0.11
-0.09
-0.09
-0.11
-0.08
-0.06
-0.03
-0.03
-0.03
-0.03
-0.01
-0.01
0
0
0
-0.03
-0.06
-0.06
-0.05
-0.05
-0.03
-0.05
-0.11
-0.11
-0.13
-0.13
-0.13
-0.13
-0.17
-0.16
-0.2
-0.2
-0.23
-0.26
-0.27
-0.31
-0.31
-0.3
-0.3
-0.3
-0.3
-0.33
-0.32
-0.34
-0.34
-0.36
-0.38
-0.38
-0.37
-0.37
-0.43
-0.44
-0.45
-0.45
-0.45
-0.43
-0.43
-0.43
-0.4
-0.4
-0.38
-0.38
-0.38
-0.43
-0.42
-0.42
-0.46
-0.45
-0.46
-0.46
-0.46
-0.46
-0.43
-0.44
-0.47
-0.43
-0.43
-0.43
-0.43
-0.45
-0.45
-0.45
-0.44
-0.46
-0.46
-0.46
-0.44
-0.4
-0.42
-0.49
-0.47
-0.47
-0.5
-0.51
-0.51
-0.51
-0.51
-0.52
-0.51
-0.51
-0.48
-0.48
-0.48
-0.48
-0.47
-0.44
-0.44
-0.44
-0.43
-0.41
-0.41
-0.4
-0.42
-0.42
-0.42
-0.41
-0.42
-0.42
-0.42
-0.42
-0.41
-0.41
-0.39
-0.36
-0.38
-0.37
-0.32
-0.3
-0.3
-0.29
-0.28
-0.28
-0.26
-0.24
-0.24
-0.26
-0.26
-0.25
-0.26
-0.26
-0.26
-0.28
-0.26
-0.26
-0.24
-0.25
-0.28
-0.35
-0.37
-0.37
-0.37
-0.35
-0.35
-0.31
-0.31
-0.29
-0.29
-0.29
-0.29
-0.29
-0.29
-0.29
-0.34
-0.34
-0.33
-0.31
-0.31
-0.31
-0.33
-0.33
-0.31
-0.28
-0.33
-0.34
-0.34
-0.35
-0.36
-0.34
-0.34
-0.36
-0.36
-0.36
-0.36
-0.38
-0.37
-0.37
-0.39
-0.39
-0.41
-0.42
-0.37
-0.37
-0.35
-0.36
-0.36
-0.36
-0.36
-0.33
-0.33
-0.35
-0.35
-0.35
-0.33
-0.33
-0.33
-0.33
-0.32
-0.37
-0.43
-0.43
-0.43
-0.44
-0.42
-0.42
-0.4
-0.4
-0.41
-0.46
-0.46
-0.44
-0.45
-0.46
-0.47
-0.49
-0.46
-0.49
-0.49
-0.5
-0.5
-0.53
-0.52
-0.53
-0.53
-0.51
-0.48
-0.48
-0.48
-0.48
-0.45
-0.46
-0.38
-0.39
-0.4
-0.39
-0.4
-0.4
-0.39
-0.47
-0.45
-0.47
-0.47
-0.47
-0.51
-0.51
-0.53
-0.54
-0.54
-0.55
-0.55
-0.55
-0.55
-0.58
-0.58
-0.6
-0.61
-0.6
-0.61
-0.56
-0.54
-0.54
-0.56
-0.52
-0.54
-0.48
-0.48
-0.48
-0.52
-0.52
-0.5
-0.5
-0.45
-0.42
-0.43
-0.38
-0.38
-0.38
-0.38
-0.39
-0.37
-0.38
-0.38
-0.38
-0.35
-0.4
-0.4
-0.4
-0.39
-0.39
-0.39
-0.42
-0.42
-0.39
-0.39
-0.39
-0.39
-0.38
-0.38
-0.36
-0.38
-0.4
-0.41
-0.43
-0.43
-0.43
-0.43
-0.55
-0.55
-0.51
-0.53
-0.53
-0.56
-0.56
-0.56
-0.6
-0.61
-0.57
-0.64
-0.64
-0.64
-0.62
-0.64
-0.64
-0.64
-0.64
-0.64
-0.64
-0.64
-0.66
-0.64
-0.62
-0.56
-0.55
-0.55
-0.55
-0.58
-0.59
-0.6
-0.6
-0.6
-0.71
-0.71
-0.71
-0.71
-0.72
-0.72
-0.73
-0.73
-0.74
-0.72
-0.73
-0.74
-0.74
-0.74
-0.74
-0.74
-0.75
-0.75
-0.83
-0.85
-0.85
-0.85
-0.86
-0.84
-0.85
-0.83
-0.86
-0.85
-0.87
-0.84
-0.85
-0.85
-0.83
-0.83
-0.83
-0.81
-0.82
-0.82
-0.77
-0.79
-0.79
-0.78
-0.77
-0.77
-0.77
-0.77
-0.78
-0.76
-0.74
-0.71
-0.7
-0.69
-0.7
-0.71
-0.7
-0.71
-0.71
-0.71
-0.71
-0.71
-0.71
-0.71
-0.71
-0.74
-0.69
-0.69
-0.74
-0.77
-0.75
-0.73
-0.76
-0.78
-0.79
-0.81
-0.74
-0.73
-0.72
-0.71
-0.71
-0.76
-0.75
-0.73
-0.74
-0.74
-0.76
-0.78
-0.8
-0.81
-0.77
-0.77
-0.8
-0.8
-0.79
-0.76
-0.77
-0.78
-0.77
-0.76
-0.75
-0.75
-0.76
-0.69
-0.72
-0.72
-0.73
-0.73
-0.74
-0.74
-0.74
-0.65
-0.65
-0.66
-0.67
-0.68
-0.68
-0.69
-0.69
-0.69
-0.64
-0.69
-0.67
-0.68
-0.68
-0.68
-0.68
-0.68
-0.66
-0.64
-0.63
-0.63
-0.63
-0.6
-0.61
-0.61
-0.61
-0.63
-0.63
-0.63
-0.63
-0.64
-0.67
-0.67
-0.66
-0.66
-0.65
-0.66
-0.65
-0.65
-0.63
-0.56
-0.56
-0.53
-0.52
-0.52
-0.52
-0.5
-0.49
-0.57
-0.55
-0.54
-0.53
-0.53
-0.52
-0.49
-0.47
-0.5
-0.51
-0.48
-0.46
-0.49
-0.51
-0.51
-0.54
-0.54
-0.52
-0.53
-0.52
-0.51
-0.51
-0.51
-0.49
-0.55
-0.58
-0.58
-0.58
-0.58
-0.58
-0.6
-0.65
-0.65
-0.65
-0.65
-0.63
-0.61
-0.53
-0.53
-0.5
-0.5
-0.51
-0.52
-0.52
-0.52
-0.52
-0.52
-0.5
-0.51
-0.53
-0.54
-0.6
-0.61
-0.61
-0.61
-0.63
-0.61
-0.61
-0.63
-0.6
-0.52
-0.51
-0.49
-0.5
-0.49
-0.42
-0.42
-0.41
-0.41
-0.46
-0.54
-0.46
-0.47
-0.47
-0.47
-0.49
-0.49
-0.46
-0.49
-0.49
-0.47
-0.47
-0.47
-0.49
-0.49
-0.49
-0.46
-0.46
-0.46
-0.46
-0.46
-0.44
-0.39
-0.37
-0.32
-0.29
-0.29
-0.29
-0.29
-0.3
-0.29
-0.3
-0.3
-0.31
-0.29
-0.3
-0.3
-0.3
-0.3
-0.3
-0.3
-0.28
-0.21
-0.21
-0.22
-0.22
-0.24
-0.22
-0.25
-0.25
-0.22
-0.25
-0.21
-0.23
-0.21
-0.18
-0.2
-0.2
-0.2
-0.2
-0.2
-0.15
-0.19
-0.19
-0.18
-0.2
-0.2
-0.2
-0.2
-0.2
-0.22
-0.22
-0.23
-0.21
-0.2
-0.21
-0.23
-0.23
-0.18
-0.18
-0.19
-0.18
-0.18
-0.18
-0.17
-0.17
-0.15
-0.12
-0.12
-0.12
-0.11
-0.11
-0.11
-0.1
-0.08
-0.05
-0.09
-0.12
-0.13
-0.13
-0.14
-0.18
-0.18
-0.13
-0.17
-0.17
-0.17
-0.13
-0.13
-0.13
-0.11
-0.11
-0.1
-0.1
-0.09
-0.1
-0.1
-0.12
-0.1
-0.13
-0.14
-0.14
-0.16
-0.15
-0.12
-0.1
-0.08
-0.09
-0.09
-0.09
-0.07
-0.06
-0.04
-0.11
-0.11
-0.1
-0.09
-0.1
-0.1
-0.1
-0.1
-0.1
-0.12
-0.07
-0.08
-0.08
-0.06
-0.06
-0.06
-0.06
-0.1
-0.1
-0.1
-0.1
-0.09
-0.09
-0.09
-0.09
-0.07
-0.06
-0.06
-0.06
-0.06
-0.03
-0.03
-0.03
-0.04
-0.03
-0.04
-0.04
-0.06
-0.08
-0.07
-0.09
-0.12
-0.15
-0.15
-0.14
-0.14
-0.14
-0.19
-0.09
-0.08
-0.1
-0.1
-0.1
-0.05
-0.06
-0.07
-0.04
-0.04
-0.02
-0.02
-0.06
-0.06
-0.02
-0.03
-0.01
0
0
0.01
0.01
0.01
0.01
0.01
0.07
0.09
0.1
0.08
0.03
0.04
0.11
0.11
0.11
0.11
0.13
0.12
0.11
0.06
0.06
0.12
0.12
0.12
0.08
0.08
0.08
0.08
0.06
0.05
0.03
0.03
0.02
0.01
0.01
0.01
0.02
0.01
0.01
-0.01
-0.01
-0.01
0.04
0.03
0.05
0.06
0.05
0.03
0.03
0.04
0.04
0.07
0.13
0.14
0.14
0.13
0.14
0.16
0.15
0.13
0.13
0.16
0.13
0.13
0.14
0.16
0.16
0.16
0.16
0.16
0.16
0.16
0.16
0.17
0.14
0.14
0.13
0.11
0.14
0.14
0.16
0.16
0.16
0.17
0.19
0.19
0.16
0.14
0.13
0.13
0.14
0.14
0.15
0.15
0.17
0.17
0.19
0.19
0.19
0.18
0.2
0.2
0.2
0.22
0.19
0.19
0.18
0.19
0.19
0.18
0.18
0.18
0.13
0.11
0.14
0.15
0.17
0.15
0.16
0.16
0.16
0.16
0.15
0.15
0.17
0.17
0.19
0.17
0.17
0.17
0.2
0.2
0.2
0.18
0.18
0.18
0.18
0.2
0.2
0.2
0.21
0.21
0.21
0.21
0.21
0.2
0.19
0.19
0.21
0.22
0.22
0.23
0.24
0.28
0.28
0.26
0.28
0.26
0.26
0.26
0.27
0.27
0.27
0.27
0.27
0.27
0.25
0.26
0.26
0.24
0.23
0.26
0.26
0.26
0.25
0.25
0.25
0.25
0.25
0.25
0.24
0.25
0.23
0.21
0.25
0.24
0.24
0.24
0.23
0.27
0.24
0.26
0.24
0.23
0.23
0.23
0.23
0.23
0.21
0.21
0.21
0.21
0.21
0.21
0.21
0.18
0.17
0.17
0.17
0.17
0.15
0.14
0.14
0.14
0.12
0.12
0.12
0.12
0.11
0.11
0.11
0.12
0.12
0.12
0.12
0.13
0.11
0.13
0.13
0.13
0.13
0.13
0.15
0.15
0.12
0.11
0.11
0.09
0.07
0.08
0.08
0.08
0.08
0.08
0.08
0.13
0.13
0.12
0.12
0.11
0.09
0.1
0.1
0.08
0.08
0.08
0.07
0.07
0.07
0.07
0.13
0.13
0.12
0.12
0.12
0.1
0.1
0.07
0.07
0.08
0.08
0.09
0.09
0.08
0.08
0.07
0.07
0.07
0.07
0.09
0.08
0.12
0.1
0.1
0.1
0.1
0.1
0.1
0.13
0.13
0.13
0.13
0.14
0.15
0.15
0.15
0.15
0.18
0.19
0.19
0.2
0.21
0.2
0.22
0.22
0.22
0.25
0.25
0.23
0.24
0.25
0.25
0.25
0.25
0.25
0.25
0.26
0.25
0.25
0.25
0.25
0.25
0.24
0.26
0.26
0.27
0.26
0.29
0.27
0.27
0.27
0.25
0.25
0.21
0.21
0.21
0.21
0.21
0.24
0.24
0.24
0.24
0.24
0.24
0.23
0.23
0.23
0.23
0.24
0.24
0.25
0.25
0.27
0.27
0.27
0.27
0.26
0.23
0.21
0.22
0.2
0.19
0.2
0.18
0.19
0.19
0.18
0.15
0.16
0.16
0.16
0.15
0.16
0.17
0.15
0.16
0.15
0.14
0.12
0.11
0.11
0.11
0.1
0.1
0.12
0.12
0.13
0.11
0.11
0.11
0.11
0.06
0.07
0.07
0.07
0.07
0.07
0.07
0.09
0.1
0.1
0.08
0.09
0.1
0.1
0.09
0.09
0.09
0.1
0.1
0.09
0.11
0.11
0.07
0.07
0.06
0.06
0.05
0.06
0.05
0.05
0.07
0.07
0.07
0.06
0.06
0.06
0.03
0.03
0.03
0.06
0.06
0.06
0.04
0.04
0.04
0.04
0.04
0.04
0.04
0.02
0.04
0.03
0.03
0.05
0.05
0.05
0.05
0.05
0.05
0.05
0.05
0.05
0.06
0.06
0.09
0.09
0.09
0.09
0.1
0.1
0.1
0.11
0.11
0.11
0.13
0.14
0.14
0.14
0.14
0.14
0.15
0.15
0.15
0.15
0.15
0.16
0.15
0.17
0.17
0.14
0.15
0.15
0.15
0.15
0.15
0.15
0.15
0.14
0.14
0.15
0.15
0.15
0.15
0.14
0.14
0.14
0.11
0.11
0.11
0.08
0.07
0.04
0.04
0.07
0.06
0.03
0.03
0.03
0.03
0.03
0.03
0.02
0.02
0.02
-0.02
0
0
0
0
0
0
0
0.01
0.01
0.01
0.01
0.01
0.02
0.02
0.03
0.03
0.02
0.03
0.01
0.02
0.03
-0.01
0
0
0
0.01
0.01
0
0.01
0
0
0
-0.01
-0.02
-0.05
-0.05
-0.05
-0.05
-0.08
-0.08
-0.09
-0.09
-0.08
-0.08
-0.08
-0.08
-0.08
-0.08
-0.09
-0.09
-0.09
-0.09
-0.08
-0.07
-0.07
-0.07
-0.08
-0.08
-0.11
-0.08
-0.08
-0.08
-0.08
-0.08
-0.08
-0.07
-0.1
-0.09
-0.05
-0.05
-0.05
-0.05
-0.05
-0.05
-0.05
-0.07
-0.07
-0.06
-0.06
-0.05
-0.06
-0.06
-0.06
-0.07
-0.06
-0.06
-0.06
-0.08
-0.08
-0.08
-0.07
-0.08
-0.07
-0.07
-0.09
-0.07
-0.07
-0.1
-0.08
-0.08
-0.08
-0.08
-0.09
-0.12
-0.13
-0.15
-0.15
-0.15
-0.15
-0.14
-0.15
-0.15
-0.15
-0.15
-0.15
-0.15
-0.15
-0.15
-0.13
-0.15
-0.16
-0.16
-0.16
-0.15
-0.21
-0.21
-0.17
-0.18
-0.18
-0.18
-0.17
-0.17
-0.17
-0.17
-0.19
-0.19
-0.19
-0.2
-0.2
-0.2
-0.2
-0.17
-0.17
-0.17
-0.17
-0.17
-0.18
-0.18
-0.14
-0.14
-0.16
-0.18
-0.17
-0.17
-0.17
-0.16
-0.17
-0.18
-0.18
-0.17
-0.16
-0.13
-0.13
-0.13
-0.13
-0.16
-0.16
-0.16
-0.14
-0.15
-0.15
-0.15
-0.15
-0.15
-0.16
-0.16
-0.16
-0.16
-0.16
-0.17
-0.15
-0.15
-0.15
-0.15
-0.15
-0.15
-0.15
-0.15
-0.17
-0.17
-0.17
-0.17
-0.19
-0.16
-0.16
-0.16
-0.16
-0.16
-0.16
-0.18
-0.17
-0.16
-0.16
-0.16
-0.16
-0.2
-0.19
-0.22
-0.22
-0.22
-0.23
-0.23
-0.22
-0.23
-0.2
-0.21
-0.3
-0.3
-0.3
-0.29
-0.29
-0.29
-0.3
-0.32
-0.32
-0.33
-0.33
-0.33
-0.33
-0.33
-0.3
-0.3
-0.3
-0.3
-0.29
-0.26
-0.26
-0.26
-0.26
-0.25
-0.25
-0.22
-0.22
-0.22
-0.24
-0.24
-0.24
-0.24
-0.2
-0.2
-0.2
-0.21
-0.22
-0.22
-0.22
-0.22
-0.2
-0.23
-0.23
-0.22
-0.24
-0.24
-0.24
-0.23
-0.24
-0.23
-0.23
-0.23
-0.23
-0.22
-0.22
-0.23
-0.21
-0.21
-0.2
-0.22
-0.23
-0.26
-0.26
-0.26
-0.26
-0.25
-0.25
-0.25
-0.25
-0.23
-0.23
-0.23
-0.23
-0.26
-0.25
-0.31
-0.31
-0.31
-0.31
-0.31
-0.31
-0.31
-0.31
-0.31
-0.3
-0.29
-0.29
-0.29
-0.28
-0.28
-0.28
-0.28
-0.3
-0.3
-0.3
-0.28
-0.28
-0.28
-0.3
-0.3
-0.3
-0.28
-0.28
-0.28
-0.28
-0.3
-0.28
-0.31
-0.33
-0.33
-0.31
-0.31
-0.33
-0.33
-0.36
-0.35
-0.37
-0.36
-0.36
-0.37
-0.37
-0.38
-0.38
-0.39
-0.39
-0.37
-0.36
-0.36
-0.33
-0.34
-0.34
-0.31
-0.31
-0.31
-0.31
-0.31
-0.31
-0.31
-0.28
-0.28
-0.26
-0.26
-0.26
-0.25
-0.25
-0.26
-0.25
-0.25
-0.24
-0.24
-0.26
-0.25
-0.25
-0.25
-0.25
-0.25
-0.24
-0.25
-0.25
-0.17
-0.17
-0.15
-0.18
-0.18
-0.2
-0.19
-0.19
-0.17
-0.17
-0.17
-0.18
-0.16
-0.16
-0.15
-0.13
-0.13
-0.13
-0.13
-0.15
-0.15
-0.15
-0.12
-0.12
-0.12
-0.12
-0.12
-0.11
-0.12
-0.14
-0.12
-0.11
-0.11
-0.11
-0.11
-0.1
-0.12
-0.13
-0.13
-0.13
-0.13
-0.12
-0.12
-0.12
-0.12
-0.11
-0.12
-0.12
-0.12
-0.12
-0.11
-0.09
-0.09
-0.08
-0.08
-0.09
-0.09
-0.11
-0.15
-0.15
-0.15
-0.15
-0.15
-0.13
-0.13
-0.13
-0.13
-0.13
-0.13
-0.15
-0.14
-0.14
-0.14
-0.14
-0.14
-0.14
-0.14
-0.15
-0.15
-0.19
-0.19
-0.16
-0.14
-0.13
-0.15
-0.15
-0.15
-0.16
-0.16
-0.17
-0.17
-0.15
-0.07
-0.07
-0.07
-0.07
-0.07
-0.06
-0.05
-0.03
-0.03
-0.02
-0.04
-0.04
-0.03
-0.03
-0.01
-0.01
-0.01
-0.01
-0.03
-0.03
-0.03
-0.03
-0.03
-0.03
-0.03
-0.05
-0.05
-0.05
-0.03
-0.02
-0.02
0
-0.01
-0.02
-0.03
-0.04
-0.03
-0.02
-0.02
-0.02
-0.01
-0.01
-0.05
-0.05
-0.03
-0.03
-0.03
-0.05
-0.05
-0.05
-0.08
-0.08
-0.08
-0.08
-0.1
-0.1
-0.09
-0.09
-0.12
-0.12
-0.14
-0.13
-0.13
-0.12
-0.12
-0.13
-0.13
-0.12
-0.12
-0.12
-0.12
-0.1
-0.1
-0.1
-0.09
-0.04
-0.04
-0.04
-0.05
-0.07
-0.07
-0.07
-0.03
-0.04
-0.04
-0.04
-0.04
-0.04
-0.04
-0.04
-0.04
-0.04
-0.02
-0.02
-0.02
-0.04
-0.04
-0.04
-0.04
-0.04
-0.04
-0.01
-0.01
-0.02
-0.01
-0.01
-0.02
0.01
0.01
0.01
0.01
0.01
0.01
0.04
0.04
0.04
0.07
0.06
0.06
0.06
0.06
0.08
0.08
0.11
0.1
0.1
0.1
0.1
0.06
0.08
0.08
0.08
0.08
0.08
0.08
0.08
0.08
0.09
0.08
0.09
0.09
0.09
0.08
0.08
0.09
0.1
0.09
0.1
0.1
0.12
0.12
0.12
0.12
0.11
0.11
0.11
0.11
0.11
0.11
0.12
0.12
0.09
0.11
0.11
0.11
0.1
0.1
0.08
0.08
0.08
0.08
0.06
0.06
0.05
0.05
0.05
0.04
0.04
0.02
0.02
0.02
0.01
0.01
0
0
-0.01
-0.02
-0.04
-0.04
-0.05
-0.05
-0.05
-0.05
-0.05
-0.04
-0.04
-0.06
-0.06
-0.06
-0.06
-0.07
-0.07
-0.06
-0.06
-0.06
-0.04
-0.04
-0.04
-0.04
-0.04
-0.05
-0.05
-0.05
-0.05
-0.07
-0.07
-0.07
-0.04
-0.04
-0.03
-0.03
-0.04
-0.01
-0.02
-0.02
-0.02
-0.02
-0.02
-0.03
-0.04
-0.05
-0.05
-0.05
-0.05
-0.05
-0.06
-0.02
-0.02
0.02
0.02
0.02
0.02
0.02
0.03
0.03
0.03
0.06
0.06
0.05
0.04
0.04
0.04
0.04
0.02
0.02
0.02
0.02
-0.02
0
-0.01
0.01
0
0
0
0
-0.05
-0.05
-0.05
-0.05
-0.04
-0.06
-0.06
-0.06
-0.06
-0.06
-0.06
-0.06
-0.05
-0.05
-0.05
-0.05
-0.05
-0.05
-0.05
-0.07
-0.06
-0.06
-0.07
-0.07
-0.07
-0.07
-0.06
-0.06
-0.02
-0.02
-0.02
0.02
0
0.01
0.01
0.01
0.04
0.05
0.05
0.05
0.05
0.09
0.06
0.07
0.08
0.08
0.11
0.11
0.1
0.08
0.08
0.05
0.05
-0.01
-0.01
-0.02
-0.02
-0.02
-0.02
-0.02
-0.02
-0.02
-0.02
-0.03
-0.03
-0.02
-0.01
-0.01
-0.03
-0.03
-0.02
-0.02
-0.01
-0.01
-0.01
-0.01
-0.01
-0.01
-0.01
-0.03
-0.03
-0.03
-0.04
-0.04
-0.04
-0.04
-0.03
-0.04
-0.04
-0.05
-0.03
-0.03
-0.03
-0.04
-0.01
-0.01
0.02
0.01
0.01
0.03
0.02
0.02
0.01
0.01
0.01
0.01
0.01
-0.01
-0.03
-0.03
-0.07
-0.07
-0.03
-0.02
-0.02
-0.03
-0.03
-0.03
-0.03
-0.03
-0.03
-0.03
-0.03
-0.03
-0.04
-0.04
-0.04
-0.04
-0.04
-0.05
-0.06
-0.06
-0.05
-0.08
-0.1
-0.1
-0.1
-0.1
-0.1
-0.09
-0.09
-0.09
-0.09
-0.09
-0.09
-0.09
-0.09
-0.09
-0.09
-0.06
-0.06
-0.06
-0.06
-0.06
-0.08
-0.08
-0.08
-0.08
-0.1
-0.1
-0.09
-0.08
-0.08
-0.06
-0.06
-0.06
-0.06
-0.07
-0.07
-0.07
-0.07
-0.07
-0.06
-0.03
-0.03
-0.03
-0.03
-0.03
-0.03
-0.03
-0.02
0
0
0
0
0
0
0
0
0
0
0
0.03
0.03
0.03
0.03
0.03
0.03
0.04
0.02
0.02
0.02
0.03
0.03
0.03
0.01
0.01
0.01
-0.01
-0.01
-0.01
-0.02
-0.03
-0.03
-0.02
-0.01
0
0
0
0
0.02
0.02
-0.01
-0.01
-0.01
-0.02
-0.02
-0.03
-0.06
-0.07
-0.07
-0.07
-0.05
-0.06
-0.07
-0.05
-0.06
-0.08
-0.07
-0.06
-0.06
-0.05
-0.03
0
-0.01
-0.02
-0.02
-0.02
-0.01
-0.02
-0.01
0.05
0.05
0.03
0.03
0.03
0.06
0.06
0.06
0.06
0.06
0.07
0.07
0.06
0.06
0.06
0.06
0.06
0.07
0.07
0.09
0.09
0.1
0.1
0.1
0.1
0.1
0.09
0.07
0.07
0.07
0.03
0.03
0.05
0.05
0.06
0.06
0.06
0.06
0.05
0.03
0.03
0.05
0.04
0.03
0.03
0.03
0.02
0.03
0.03
0.03
0.04
0.04
0.08
0.07
0.08
0.08
0.1
0.1
0.1
0.1
0.1
0.09
0.09
0.09
0.11
0.11
0.1
0.11
0.11
0.11
0.12
0.13
0.11
0.11
0.12
0.09
0.09
0.09
0.11
0.1
0.1
0.1
0.1
0.1
0.1
0.1
0.1
0.08
0.08
0.09
0.1
0.11
0.11
0.09
0.09
0.09
0.09
0.11
0.06
0.04
0.04
0.04
0.04
0.05
0.05
0.07
0.07
0.07
0.08
0.08
0.13
0.13
0.12
0.1
0.12
0.12
0.13
0.13
0.13
0.1
0.08
0.07
0.04
0.05
0.05
0.03
0.03
0.03
0.03
0.03
0.03
0.03
-0.01
0.02
0.02
0.02
0.02
0.04
0.04
0.03
0.03
0.03
0.03
0.03
0.03
0.03
0.03
0.04
0.02
0
0
0.01
0.01
0.03
0.03
0.03
0.03
0.04
0.04
0.04
0.02
0.02
0.01
0.01
0.01
-0.01
-0.04
-0.03
-0.02
-0.02
-0.03
-0.04
-0.04
-0.04
-0.04
-0.06
-0.09
-0.08
-0.08
-0.08
-0.08
-0.08
-0.08
-0.08
-0.08
-0.08
-0.09
-0.09
-0.09
-0.09
-0.09
-0.09
-0.09
-0.09
-0.09
-0.1
-0.13
-0.13
-0.14
-0.14
-0.16
-0.16
-0.16
-0.17
-0.16
-0.15
-0.16
-0.18
-0.18
-0.2
-0.2
-0.19
-0.2
-0.2
-0.19
-0.19
-0.19
-0.2
-0.2
-0.2
-0.2
-0.2
-0.2
-0.2
-0.2
-0.21
-0.21
-0.2
-0.16
-0.16
-0.16
-0.16
-0.18
-0.18
-0.16
-0.16
-0.15
-0.13
-0.14
-0.14
-0.14
-0.15
-0.17
-0.17
-0.17
-0.17
-0.17
-0.18
-0.18
-0.17
-0.16
-0.17
-0.16
-0.13
-0.13
-0.13
-0.13
-0.13
-0.14
-0.11
-0.13
-0.14
-0.16
-0.16
-0.14
-0.14
-0.14
-0.15
-0.15
-0.15
-0.14
-0.18
-0.19
-0.18
-0.18
-0.18
-0.2
-0.19
-0.19
-0.19
-0.19
-0.19
-0.19
-0.19
-0.18
-0.16
-0.16
-0.16
-0.16
-0.16
-0.16
-0.16
-0.16
-0.15
-0.15
-0.15
-0.15
-0.15
-0.14
-0.12
-0.12
-0.13
-0.13
-0.13
-0.12
-0.14
-0.14
-0.16
-0.15
-0.15
-0.12
-0.11
-0.11
-0.11
-0.11
-0.09
-0.09
-0.04
-0.04
-0.04
-0.04
-0.05
-0.04
-0.03
-0.03
-0.04
-0.04
-0.04
-0.04
-0.04
-0.04
-0.04
-0.04
-0.03
-0.03
-0.03
-0.03
-0.03
-0.02
-0.03
-0.03
-0.04
-0.05
-0.03
-0.01
0
0.03
0.02
-0.03
0.01
0.04
0.04
0.04
0.06
0.05
0.05
0.03
0.03
0.03
0.04
0.04
0.04
0.04
0.04
0.05
0.03
0.03
0.03
0.05
0.09
0.1
0.13
0.13
0.16
0.16
0.16
0.16
0.13
0.13
0.13
0.13
0.13
0.12
0.16
0.16
0.16
0.16
0.13
0.13
0.14
0.14
0.1
0.1
0.1
0.1
0.1
0.08
0.08
0.08
0.09
0.1
0.1
0.07
0.08
0.09
0.11
0.12
0.12
0.14
0.14
0.14
0.1
0.1
0.12
0.12
0.12
0.14
0.17
0.17
0.16
0.17
0.18
0.19
0.19
0.2
0.19
0.21
0.25
0.25
0.26
0.26
0.28
0.29
0.3
0.29
0.3
0.28
0.28
0.31
0.31
0.31
0.31
0.31
0.32
0.32
0.34
0.34
0.35
0.35
0.35
0.36
0.38
0.38
0.38
0.36
0.35
0.36
0.37
0.39
0.39
0.43
0.45
0.46
0.46
0.46
0.46
0.46
0.46
0.47
0.47
0.46
0.46
0.46
0.46
0.5
0.5
0.49
0.49
0.49
0.51
0.51
0.51
0.51
0.5
0.5
0.5
0.52
0.52
0.51
0.51
0.51
0.5
0.51
0.53
0.54
0.54
0.54
0.56
0.56
0.56
0.56
0.55
0.55
0.54
0.54
0.55
0.55
0.55
0.55
0.55
0.54
0.56
0.56
0.6
0.6
0.54
0.54
0.53
0.53
0.52
0.5
0.54
0.54
0.55
0.57
0.57
0.59
0.6
0.57
0.58
0.58
0.58
0.58
0.58
0.58
0.58
0.57
0.58
0.58
0.58
0.58
0.58
0.58
0.58
0.58
0.57
0.57
0.57
0.57
0.55
0.53
0.53
0.53
0.51
0.52
0.48
0.5
0.5
0.5
0.49
0.49
0.47
0.45
0.42
0.42
0.42
0.4
0.39
0.39
0.39
0.38
0.38
0.39
0.4
0.4
0.41
0.37
0.37
0.37
0.38
0.38
0.38
0.37
0.38
0.38
0.37
0.39
0.39
0.39
0.38
0.38
0.36
0.35
0.34
0.34
0.3
0.29
0.29
0.31
0.36
0.36
0.36
0.36
0.36
0.34
0.34
0.34
0.34
0.34
0.34
0.34
0.34
0.34
0.3
0.3
0.29
0.31
0.3
0.31
0.31
0.3
0.3
0.3
0.28
0.28
0.27
0.27
0.27
0.29
0.3
0.3
0.3
0.3
0.29
0.28
0.28
0.28
0.28
0.31
0.3
0.29
0.29
0.31
0.31
0.32
0.32
0.33
0.33
0.33
0.29
0.28
0.29
0.29
0.3
0.3
0.29
0.27
0.24
0.24
0.24
0.25
0.28
0.28
0.28
0.26
0.26
0.23
0.21
0.2
0.19
0.19
0.17
0.17
0.17
0.17
0.17
0.15
0.15
0.13
0.1
0.1
0.11
0.08
0.08
0.07
0.07
0.06
0.08
0.08
0.05
0.05
0.06
0.05
0.05
0.03
0.03
0.04
0.06
0.05
0.02
0.02
0.01
0.01
0.03
0.03
0.03
0.05
0.05
0.04
0.03
0
-0.02
-0.04
-0.05
-0.05
-0.05
-0.05
-0.05
-0.05
-0.04
-0.04
-0.04
-0.02
0
0.02
0.02
0.03
0.03
0.04
0.04
0.02
0.01
0.01
-0.01
-0.01
-0.03
-0.03
-0.01
-0.01
-0.01
-0.04
-0.04
-0.03
-0.04
-0.05
-0.07
-0.07
-0.06
-0.06
-0.06
-0.05
-0.05
-0.05
-0.05
-0.04
-0.05
-0.05
-0.05
-0.05
-0.05
-0.07
-0.08
-0.08
-0.06
-0.09
-0.07
-0.07
-0.07
-0.07
-0.07
-0.05
-0.12
-0.12
-0.12
-0.13
-0.13
-0.13
-0.14
-0.13
-0.13
-0.11
-0.11
-0.13
-0.13
-0.13
-0.14
-0.15
-0.15
-0.15
-0.15
-0.15
-0.15
-0.15
-0.15
-0.15
-0.15
-0.15
-0.16
-0.16
-0.17
-0.16
-0.16
-0.16
-0.16
-0.19
-0.2
-0.17
-0.18
-0.16
-0.18
-0.18
-0.18
-0.17
-0.17
-0.17
-0.21
-0.17
-0.17
-0.2
-0.2
-0.2
-0.2
-0.2
-0.22
-0.21
-0.23
-0.23
-0.22
-0.22
-0.22
-0.22
-0.22
-0.23
-0.23
-0.23
-0.23
-0.23
-0.21
-0.21
-0.2
-0.19
-0.17
-0.16
-0.16
-0.16
-0.16
-0.13
-0.13
-0.11
-0.13
-0.14
-0.14
-0.14
-0.14
-0.14
-0.14
-0.14
-0.14
-0.14
-0.14
-0.14
-0.14
-0.14
-0.14
-0.09
-0.09
-0.09
-0.14
-0.14
-0.15
-0.15
-0.15
-0.15
-0.15
-0.13
-0.13
-0.12
-0.12
-0.1
-0.1
-0.1
-0.1
-0.11
-0.11
-0.1
-0.1
-0.12
-0.12
-0.12
-0.12
-0.12
-0.12
-0.12
-0.12
-0.12
-0.12
-0.11
-0.09
-0.08
-0.08
-0.06
-0.06
-0.07
-0.06
-0.06
-0.06
-0.06
-0.06
-0.05
-0.03
-0.03
-0.04
-0.04
-0.04
-0.04
-0.03
-0.08
-0.05
-0.03
-0.03
-0.03
-0.03
-0.04
-0.08
-0.08
-0.09
-0.09
-0.08
-0.1
-0.06
-0.05
-0.06
-0.07
-0.07
-0.08
-0.07
-0.07
-0.07
-0.07
-0.05
-0.05
-0.05
-0.07
-0.07
-0.07
-0.07
-0.08
-0.08
-0.08
-0.04
-0.04
-0.03
0
-0.01
0
0
0.01
-0.02
-0.03
0.01
0.02
0.03
0.09
0.08
0.08
0.08
0.09
0.1
0.1
0.11
0.11
0.11
0.12
0.09
0.07
0.05
0.03
0.01
0.01
0
0.01
0.01
0.02
0.01
0
0
0
-0.01
-0.02
-0.04
-0.04
-0.01
-0.01
-0.01
-0.01
0.01
0
0
0
0
0.01
0.01
0.02
0.02
0.02
0.02
0.02
0.01
0.02
0.02
0.04
0.04
0.03
0.03
0.01
0
-0.02
0
0
0.03
0.04
0.04
0.1
0.1
0.1
0.11
0.11
0.11
0.09
0.08
0.08
0.08
0.08
0.09
0.09
0.08
0.08
0.08
0.08
0.09
0.09
0.08
0.08
0.07
0.07
0.08
0.09
0.07
0.08
0.09
0.09
0.08
0.08
0.08
0.08
0.1
0.1
0.1
0.1
0.08
0.11
0.11
0.11
0.11
0.11
0.13
0.17
0.13
0.13
0.13
0.13
0.12
0.1
0.11
0.11
0.11
0.13
0.13
0.13
0.13
0.15
0.15
0.14
0.14
0.15
0.16
0.16
0.15
0.12
0.14
0.14
0.14
0.14
0.14
0.14
0.14
0.14
0.14
0.15
0.15
0.14
0.16
0.16
0.16
0.16
0.16
0.19
0.18
0.18
0.18
0.2
0.2
0.2
0.16
0.16
0.14
0.14
0.14
0.17
0.17
0.17
0.19
0.19
0.19
0.19
0.22
0.22
0.22
0.22
0.2
0.2
0.2
0.2
0.2
0.2
0.21
0.21
0.22
0.22
0.22
0.22
0.22
0.2
0.2
0.21
0.2
0.21
0.2
0.21
0.19
0.19
0.21
0.21
0.2
0.24
0.25
0.28
0.28
0.28
0.3
0.28
0.28
0.27
0.28
0.31
0.3
0.35
0.35
0.36
0.35
0.35
0.35
0.35
0.36
0.36
0.33
0.34
0.34
0.32
0.32
0.3
0.3
0.3
0.3
0.3
0.3
0.3
0.3
0.3
0.29
0.29
0.29
0.29
0.31
0.3
0.3
0.3
0.3
0.3
0.29
0.28
0.27
0.27
0.24
0.23
0.23
0.22
0.21
0.24
0.24
0.22
0.23
0.17
0.18
0.18
0.18
0.18
0.2
0.2
0.22
0.21
0.22
0.22
0.22
0.22
0.22
0.22
0.22
0.23
0.23
0.22
0.2
0.21
0.2
0.21
0.21
0.21
0.21
0.19
0.19
0.21
0.21
0.21
0.21
0.25
0.25
0.24
0.24
0.24
0.24
0.23
0.19
0.18
0.2
0.21
0.21
0.21
0.21
0.21
0.2
0.2
0.15
0.16
0.17
0.17
0.19
0.19
0.19
0.19
0.19
0.21
0.21
0.19
0.19
0.21
0.21
0.21
0.21
0.21
0.22
0.22
0.18
0.19
0.19
0.19
0.19
0.19
0.23
0.23
0.23
0.21
0.23
0.22
0.22
0.23
0.23
0.22
0.23
0.25
0.25
0.26
0.26
0.27
0.25
0.25
0.25
0.27
0.27
0.27
0.28
0.28
0.28
0.27
0.27
0.27
0.28
0.26
0.26
0.26
0.26
0.26
0.26
0.26
0.26
0.25
0.23
0.23
0.24
0.24
0.22
0.2
0.2
0.19
0.19
0.19
0.19
0.19
0.19
0.19
0.19
0.19
0.2
0.2
0.2
0.2
0.22
0.22
0.24
0.24
0.23
0.23
0.23
0.23
0.23
0.23
0.23
0.23
0.2
0.2
0.2
0.22
0.23
0.26
0.26
0.3
0.28
0.28
0.28
0.28
0.28
0.32
0.32
0.27
0.23
0.23
0.19
0.19
0.19
0.19
0.19
0.18
0.18
0.18
0.17
0.16
0.16
0.14
0.14
0.14
0.16
0.17
0.17
0.17
0.18
0.19
0.2
0.19
0.17
0.18
0.16
0.18
0.18
0.18
0.18
0.18
0.14
0.13
0.13
0.1
0.1
0.09
0.12
0.12
0.12
0.12
0.12
0.12
0.12
0.12
0.12
0.09
0.09
0.09
0.11
0.11
0.07
0.09
0.09
0.09
0.1
0.1
0.1
0.11
0.12
0.12
0.12
0.12
0.12
0.07
0.07
0.07
0.08
0.08
0.1
0.11
0.12
0.12
0.12
0.11
0.1
0.12
0.09
0.12
0.07
0.07
0.07
0.03
0.04
0.04
0.04
0.07
0.07
0.06
0.06
0.06
0.06
0.05
0.05
0.05
0.04
0.04
0.04
0.03
0.02
0.01
0.03
0.03
0.03
0.03
0.03
0.03
0.03
0.05
0.04
0.04
0.05
0.06
0.07
0.07
0.07
0.08
0.1
0.1
0.12
0.13
0.08
0.08
0.09
0.09
0.09
0.1
0.14
0.14
0.14
0.12
0.14
0.14
0.14
0.14
0.13
0.13
0.13
0.16
0.16
0.15
0.17
0.17
0.17
0.17
0.18
0.18
0.12
0.11
0.11
0.12
0.1
0.11
0.11
0.11
0.12
0.11
0.11
0.16
0.16
0.16
0.17
0.17
0.17
0.13
0.11
0.15
0.15
0.15
0.15
0.16
0.16
0.15
0.15
0.16
0.18
0.18
0.23
0.25
0.27
0.27
0.24
0.24
0.24
0.24
0.24
0.25
0.22
0.22
0.23
0.24
0.24
0.24
0.24
0.24
0.24
0.24
0.24
0.24
0.25
0.25
0.28
0.28
0.28
0.27
0.26
0.3
0.3
0.31
0.31
0.31
0.31
0.31
0.31
0.28
0.28
0.28
0.28
0.28
0.28
0.27
0.27
0.24
0.24
0.23
0.23
0.23
0.23
0.24
0.22
0.2
0.19
0.19
0.19
0.2
0.18
0.18
0.16
0.15
0.1
0.1
0.1
0.12
0.12
0.12
0.12
0.12
0.1
0.1
0.11
0.16
0.16
0.16
0.16
0.16
0.16
0.16
0.16
0.16
0.16
0.17
0.17
0.13
0.15
0.15
0.14
0.14
0.12
0.12
0.12
0.12
0.18
0.17
0.19
0.19
0.19
0.19
0.18
0.18
0.18
0.18
0.18
0.16
0.16
0.15
0.15
0.15
0.16
0.13
0.13
0.13
0.12
0.11
0.11
0.11
0.11
0.11
0.14
0.13
0.11
0.15
0.14
0.14
0.14
0.16
0.14
0.14
0.14
0.14
0.14
0.14
0.14
0.14
0.12
0.13
0.2
0.19
0.16
0.16
0.14
0.12
0.11
0.11
0.11
0.11
0.11
0.08
0.08
0.08
0.07
0.11
0.1
0.1
0.14
0.13
0.13
0.13
0.09
0.09
0.09
0.1
0.1
0.11
0.11
0.11
0.11
0.09
0.09
0.09
0.1
0.1
0.1
0.12
0.12
0.12
0.14
0.14
0.12
0.12
0.12
0.12
0.12
0.12
0.12
0.12
0.12
0.12
0.12
0.12
0.12
0.1
0.09
0.09
0.09
0.08
0.1
0.1
0.1
0.09
0.08
0.07
0.07
0.06
0
0
0
0.01
-0.01
-0.03
-0.03
-0.03
-0.03
-0.04
-0.04
-0.04
-0.04
-0.04
-0.05
-0.05
-0.05
-0.05
-0.06
-0.06
-0.07
-0.1
-0.1
-0.1
-0.1
-0.1
-0.1
-0.07
-0.07
-0.06
-0.05
-0.05
-0.05
-0.02
-0.07
-0.08
-0.08
-0.11
-0.13
-0.13
-0.13
-0.13
-0.13
-0.15
-0.15
-0.18
-0.19
-0.22
-0.22
-0.21
-0.21
-0.21
-0.21
-0.21
-0.22
-0.2
-0.2
-0.21
-0.22
-0.25
-0.25
-0.25
-0.26
-0.24
-0.24
-0.24
-0.24
-0.23
-0.24
-0.23
-0.22
-0.22
-0.22
-0.24
-0.21
-0.21
-0.22
-0.22
-0.22
-0.22
-0.23
-0.26
-0.21
-0.21
-0.21
-0.24
-0.25
-0.25
-0.25
-0.25
-0.27
-0.26
-0.26
-0.26
-0.26
-0.26
-0.25
-0.27
-0.27
-0.25
-0.25
-0.25
-0.24
-0.24
-0.24
-0.24
-0.24
-0.26
-0.26
-0.28
-0.28
-0.27
-0.3
-0.3
-0.33
-0.35
-0.35
-0.33
-0.34
-0.33
-0.34
-0.34
-0.37
-0.39
-0.39
-0.38
-0.38
-0.37
-0.37
-0.37
-0.34
-0.34
-0.33
-0.33
-0.33
-0.33
-0.33
-0.33
-0.31
-0.3
-0.3
-0.31
-0.31
-0.29
-0.28
-0.28
-0.29
-0.27
-0.27
-0.27
-0.23
-0.23
-0.16
-0.16
-0.16
-0.17
-0.17
-0.17
-0.17
-0.17
-0.15
-0.15
-0.15
-0.15
-0.15
-0.15
-0.15
-0.14
-0.14
-0.13
-0.13
-0.13
-0.13
-0.13
-0.14
-0.13
-0.13
-0.13
-0.14
-0.14
-0.14
-0.13
-0.14
-0.16
-0.16
-0.14
-0.13
-0.11
-0.1
-0.1
-0.13
-0.18
-0.18
-0.18
-0.16
-0.16
-0.17
-0.17
-0.12
-0.15
-0.15
-0.15
-0.15
-0.15
-0.15
-0.15
-0.16
-0.16
-0.17
-0.18
-0.18
-0.16
-0.2
-0.19
-0.17
-0.17
-0.17
-0.17
-0.17
-0.17
-0.17
-0.19
-0.19
-0.2
-0.2
-0.2
-0.19
-0.19
-0.19
-0.17
-0.17
-0.19
-0.19
-0.19
-0.19
-0.19
-0.19
-0.19
-0.17
-0.17
-0.15
-0.15
-0.14
-0.17
-0.17
-0.15
-0.15
-0.15
-0.13
-0.14
-0.14
-0.09
-0.09
-0.12
-0.11
-0.12
-0.2
-0.19
-0.17
-0.17
-0.17
-0.18
-0.16
-0.15
-0.14
-0.14
-0.13
-0.13
-0.12
-0.12
-0.12
-0.12
-0.1
-0.1
-0.09
-0.1
-0.11
-0.11
-0.11
-0.1
-0.11
-0.1
-0.1
-0.11
-0.11
-0.09
-0.09
-0.08
-0.05
-0.03
-0.03
-0.03
-0.02
-0.01
-0.02
-0.02
-0.02
-0.01
-0.01
-0.01
-0.01
-0.02
-0.05
-0.05
-0.05
-0.05
-0.05
-0.05
-0.04
-0.04
-0.01
-0.01
-0.01
-0.01
-0.02
-0.02
-0.02
-0.04
-0.02
0
-0.02
-0.02
-0.02
0.01
0.01
-0.02
-0.02
-0.02
-0.02
0.01
-0.03
-0.01
-0.01
-0.04
-0.04
0
0
0.01
0
0
0
0.01
0
0
-0.03
-0.02
-0.01
0.03
0.02
0.03
0.02
0.02
0.04
0.04
0.03
0.03
0.03
0.04
0.04
0.05
0.06
0.06
0.06
0.08
0.13
0.13
0.14
0.14
0.13
0.13
0.12
0.16
0.13
0.13
0.14
0.14
0.12
0.12
0.12
0.12
0.12
0.12
0.12
0.09
0.1
0.1
0.11
0.11
0.11
0.11
0.09
0.09
0.09
0.08
0.07
0.07
0.06
0.07
0.05
0.01
-0.04
-0.05
-0.05
-0.05
-0.05
-0.04
-0.04
-0.04
-0.04
-0.04
-0.03
-0.03
-0.04
-0.05
-0.05
-0.05
-0.05
-0.04
-0.05
-0.05
-0.05
-0.05
-0.07
-0.09
-0.09
-0.08
-0.08
-0.08
-0.07
-0.07
-0.07
-0.06
-0.05
-0.05
-0.05
-0.05
-0.05
-0.05
-0.04
-0.06
-0.05
-0.01
0.03
0.03
0.04
0.03
0.04
0.05
0.05
0.04
0.09
0.08
0.06
0.06
0.06
0.06
0.07
0.1
0.1
0.12
0.11
0.11
0.14
0.14
0.18
0.22
0.23
0.23
0.22
0.22
0.21
0.21
0.23
0.22
0.22
0.22
0.21
0.2
0.2
0.16
0.15
0.15
0.16
0.16
0.15
0.16
0.16
0.16
0.15
0.13
0.12
0.12
0.12
0.13
0.13
0.11
0.1
0.1
0.1
0.17
0.17
0.17
0.17
0.17
0.19
0.19
0.22
0.22
0.2
0.19
0.19
0.19
0.18
0.16
0.18
0.19
0.17
0.17
0.17
0.17
0.17
0.12
0.12
0.12
0.12
0.13
0.13
0.13
0.13
0.11
0.1
0.1
0.1
0.09
0.09
0.09
0.1
0.11
0.13
0.13
0.13
0.13
0.12
0.12
0.07
0.07
0.07
0.09
0.08
0.08
0.08
0.07
0.11
0.11
0.12
0.12
0.12
0.12
0.14
0.13
0.14
0.12
0.11
0.14
0.14
0.13
0.13
0.13
0.17
0.18
0.17
0.18
0.18
0.14
0.14
0.14
0.14
0.12
0.13
0.14
0.1
0.1
0.1
0.11
0.09
0.09
0.09
0.09
0.09
0.09
0.07
0.09
0.09
0.09
0.08
0.08
0.08
0.07
0.06
0.05
0.05
0.05
0.05
0.04
0.05
0.05
0.05
0.02
0.02
0.02
0.03
0.06
0.05
0.05
0.08
0.05
0.05
0.04
0.04
0.03
0.01
0.01
-0.03
0
0
0.01
0.01
0.01
-0.04
-0.04
-0.04
-0.04
-0.04
-0.08
-0.04
-0.04
-0.04
-0.05
-0.1
-0.09
-0.09
-0.09
-0.09
-0.09
-0.09
-0.09
-0.13
-0.13
-0.13
-0.13
-0.13
-0.12
-0.14
-0.14
-0.14
-0.14
-0.14
-0.12
-0.12
-0.12
-0.12
-0.12
-0.1
-0.1
-0.1
-0.05
-0.05
-0.05
-0.06
-0.08
-0.08
-0.08
-0.08
-0.08
-0.08
-0.07
-0.12
-0.18
-0.17
-0.15
-0.13
-0.12
-0.17
-0.18
-0.18
-0.18
-0.18
-0.16
-0.18
-0.14
-0.17
-0.17
-0.17
-0.17
-0.17
-0.18
-0.19
-0.19
-0.19
-0.19
-0.22
-0.23
-0.19
-0.19
-0.26
-0.26
-0.26
-0.25
-0.27
-0.26
-0.27
-0.27
-0.29
-0.29
-0.29
-0.29
-0.34
-0.34
-0.34
-0.31
-0.31
-0.3
-0.3
-0.3
-0.3
-0.3
-0.3
-0.3
-0.29
-0.29
-0.27
-0.27
-0.27
-0.25
-0.25
-0.25
-0.25
-0.25
-0.25
-0.25
-0.23
-0.23
-0.22
-0.25
-0.25
-0.25
-0.25
-0.25
-0.28
-0.28
-0.28
-0.29
-0.29
-0.29
-0.29
-0.32
-0.32
-0.32
-0.32
-0.34
-0.34
-0.34
-0.35
-0.3
-0.29
-0.29
-0.32
-0.32
-0.31
-0.32
-0.32
-0.27
-0.24
-0.24
-0.26
-0.26
-0.25
-0.25
-0.25
-0.26
-0.24
-0.24
-0.24
-0.23
-0.22
-0.22
-0.22
-0.21
-0.21
-0.23
-0.23
-0.25
-0.25
-0.24
-0.25
-0.18
-0.18
-0.16
-0.16
-0.16
-0.16
-0.16
-0.16
-0.16
-0.19
-0.2
-0.2
-0.22
-0.22
-0.24
-0.24
-0.26
-0.23
-0.23
-0.23
-0.26
-0.26
-0.26
-0.26
-0.26
-0.31
-0.31
-0.31
-0.29
-0.29
-0.29
-0.29
-0.3
-0.26
-0.27
-0.23
-0.23
-0.19
-0.19
-0.2
-0.19
-0.19
-0.19
-0.19
-0.21
-0.19
-0.21
-0.18
-0.14
-0.14
-0.14
-0.15
-0.15
-0.15
-0.15
-0.12
-0.12
-0.12
-0.12
-0.13
-0.13
-0.13
-0.11
-0.11
-0.09
-0.08
-0.08
-0.12
-0.12
-0.14
-0.14
-0.14
-0.14
-0.14
-0.14
-0.12
-0.11
-0.07
-0.05
-0.04
-0.04
-0.05
-0.05
-0.05
0
-0.05
-0.05
-0.05
-0.01
-0.01
0
-0.02
-0.02
0.04
0.05
0.04
0.04
0.05
0.05
0.05
0.06
0.04
0.08
0.12
0.13
0.13
0.13
0.13
0.13
0.13
0.13
0.13
0.1
0.08
0.08
0.04
0.04
0.06
0.06
0.06
0.06
0.06
0.06
0.07
0.04
0.06
0.06
0.06
0.06
0.06
0.06
0.11
0.1
0.09
0.09
0.09
0.06
0.04
0.07
0.07
0.07
0.08
0.08
0.06
0.06
0.03
0.03
0.03
0.03
0.03
-0.01
-0.01
-0.01
-0.01
-0.01
0
-0.01
-0.01
-0.01
-0.01
0.06
0.06
0.06
0.05
0.08
0.08
0.08
0.08
0.07
0.07
0.05
0.04
0.05
0.05
0.08
0.06
0.08
0.08
0.07
0.07
0.03
0.03
0.04
0.01
0.01
0
-0.02
-0.02
-0.02
-0.03
-0.03
-0.03
-0.04
-0.03
-0.03
-0.03
-0.03
-0.05
-0.05
-0.02
-0.01
-0.03
-0.03
-0.03
-0.03
-0.03
-0.03
-0.04
-0.04
-0.04
-0.04
-0.01
-0.01
-0.01
-0.01
-0.03
-0.03
-0.03
-0.03
-0.03
-0.03
-0.02
-0.02
-0.02
-0.06
-0.04
-0.04
-0.06
-0.04
-0.08
-0.08
-0.08
-0.08
-0.09
-0.07
-0.07
-0.11
-0.11
-0.12
-0.12
-0.14
-0.14
-0.1
-0.16
-0.16
-0.16
-0.14
-0.14
-0.2
-0.2
-0.2
-0.2
-0.22
-0.2
-0.2
-0.23
-0.23
-0.23
-0.23
-0.22
-0.16
-0.15
-0.15
-0.18
-0.18
-0.19
-0.19
-0.19
-0.19
-0.19
-0.2
-0.17
-0.17
-0.17
-0.17
-0.17
-0.11
-0.13
-0.13
-0.15
-0.15
-0.15
-0.15
-0.14
-0.17
-0.17
-0.2
-0.2
-0.21
-0.21
-0.21
-0.26
-0.27
-0.27
-0.26
-0.3
-0.3
-0.3
-0.33
-0.33
-0.33
-0.33
-0.34
-0.34
-0.34
-0.34
-0.36
-0.37
-0.37
-0.35
-0.34
-0.33
-0.39
-0.38
-0.38
-0.41
-0.43
-0.43
-0.45
-0.45
-0.43
-0.43
-0.43
-0.4
-0.4
-0.4
-0.4
-0.4
-0.4
-0.41
-0.41
-0.41
-0.38
-0.38
-0.38
-0.38
-0.33
-0.32
-0.36
-0.36
-0.32
-0.33
-0.33
-0.33
-0.34
-0.35
-0.38
-0.38
-0.43
-0.43
-0.43
-0.44
-0.4
-0.4
-0.4
-0.4
-0.4
-0.4
-0.4
-0.42
-0.42
-0.42
-0.4
-0.38
-0.38
-0.34
-0.34
-0.34
-0.35
-0.35
-0.35
-0.34
-0.34
-0.32
-0.31
-0.31
-0.3
-0.3
-0.3
-0.33
-0.33
-0.34
-0.34
-0.35
-0.32
-0.32
-0.31
-0.31
-0.32
-0.31
-0.31
-0.31
-0.32
-0.32
-0.3
-0.3
-0.25
-0.25
-0.25
-0.28
-0.27
-0.22
-0.22
-0.22
-0.21
-0.22
-0.24
-0.21
-0.21
-0.21
-0.21
-0.28
-0.28
-0.26
-0.25
-0.25
-0.25
-0.23
-0.25
-0.25
-0.24
-0.23
-0.22
-0.22
-0.24
-0.26
-0.24
-0.23
-0.23
-0.28
-0.28
-0.24
-0.24
-0.17
-0.14
-0.16
-0.14
-0.14
-0.13
-0.13
-0.13
-0.13
-0.13
-0.12
-0.12
-0.15
-0.15
-0.18
-0.15
-0.17
-0.17
-0.16
-0.14
-0.14
-0.14
-0.14
-0.14
-0.14
-0.15
-0.15
-0.18
-0.18
-0.18
-0.18
-0.2
-0.21
-0.21
-0.19
-0.19
-0.19
-0.18
-0.18
-0.18
-0.2
-0.16
-0.18
-0.19
-0.19
-0.19
-0.18
-0.17
-0.22
-0.26
-0.25
-0.23
-0.22
-0.22
-0.17
-0.17
-0.17
-0.2
-0.17
-0.16
-0.14
-0.14
-0.14
-0.14
-0.15
-0.11
-0.09
-0.07
-0.06
-0.06
-0.04
-0.06
-0.09
-0.05
-0.04
-0.05
-0.03
-0.06
-0.09
-0.1
-0.09
-0.06
-0.09
-0.08
-0.08
-0.07
-0.07
-0.07
-0.06
-0.06
-0.06
-0.07
-0.07
-0.07
-0.07
-0.04
-0.04
-0.04
-0.04
-0.03
-0.03
-0.03
-0.06
-0.06
-0.06
-0.05
-0.05
-0.05
-0.03
0.03
0.04
0.07
0.07
0.12
0.12
0.11
0.09
0.1
0.09
0.09
0.09
0.09
0.09
0.09
0.08
0.08
0.08
0.08
0.06
0.06
0.11
0.15
0.15
0.15
0.15
0.15
0.17
0.17
0.16
0.16
0.18
0.15
0.15
0.15
0.15
0.15
0.12
0.12
0.1
0.08
0.08
0.1
0.11
0.11
0.1
0.1
0.13
0.15
0.15
0.15
0.15
0.15
0.15
0.17
0.17
0.17
0.17
0.17
0.17
0.12
0.12
0.12
0.12
0.12
0.13
0.13
0.15
0.15
0.15
0.15
0.13
0.13
0.13
0.13
0.13
0.13
0.13
0.13
0.13
0.12
0.11
0.11
0.11
0.09
0.09
0.09
0.09
0.12
0.12
0.12
0.12
0.13
0.13
0.11
0.11
0.13
0.09
0.09
0.08
0.08
0.08
0.1
0.06
0.06
0.02
0.03
0.03
0.07
0.07
0.07
0.07
0.07
0.07
0.07
0.07
0.07
0.04
0.04
0.09
0.09
0.09
0.09
0.09
0.1
0.08
0.11
0.13
0.11
0.09
0.1
0.11
0.17
0.2
0.18
0.16
0.16
0.16
0.12
0.11
0.11
0.09
0.06
0.05
0.07
0.06
0.08
0.08
0.08
0.08
0.08
0.07
0.07
0.07
0.11
0.11
0.17
0.17
0.17
0.17
0.17
0.18
0.19
0.17
0.15
0.15
0.14
0.16
0.14
0.14
0.14
0.14
0.11
0.12
0.12
0.12
0.12
0.12
0.11
0.11
0.1
0.1
0.08
0.08
0.09
0.1
0.1
0.12
0.1
0.1
0.14
0.13
0.14
0.11
0.11
0.1
0.11
0.11
0.11
0.1
0.11
0.08
0.1
0.1
0.11
0.11
0.12
0.14
0.13
0.13
0.11
0.1
0.07
0.1
0.1
0.09
0.1
0.09
0.11
0.11
0.11
0.11
0.09
0.05
0.07
0.07
0.06
0.07
0.07
0.07
0.06
0.06
0.07
0.07
0.07
0.06
0.06
0.04
0.04
-0.01
-0.01
-0.01
-0.01
-0.01
0.01
0.06
0.04
0.04
0.04
0.04
0.04
0.05
0.03
0.03
0.03
0.04
0.04
0.06
0.07
0.08
0.08
0.1
0.1
0.08
0.08
0.07
0.11
0.12
0.12
0.11
0.07
0.07
0.06
0.06
0.06
0.06
0.06
0.06
0.06
0.02
0.02
0.02
0.02
0.02
0.02
0.03
0.01
0.02
-0.01
-0.01
-0.04
-0.02
-0.05
-0.05
-0.05
-0.05
-0.05
-0.05
-0.05
-0.05
-0.05
-0.04
-0.04
-0.03
-0.03
0
0
0
0
0
0.01
0
0
0.01
0.01
0.02
0.03
0.01
0
0.01
0.02
0.02
0.02
0.03
0
-0.01
-0.01
-0.01
0
0
-0.02
-0.02
-0.02
-0.02
-0.01
0
0
-0.01
-0.01
-0.01
-0.04
-0.04
-0.03
-0.03
-0.03
-0.03
-0.03
0
-0.02
-0.03
-0.02
-0.04
-0.04
-0.03
-0.03
-0.04
-0.04
-0.02
-0.04
-0.04
-0.02
-0.05
-0.05
-0.05
-0.07
-0.08
-0.08
-0.08
-0.05
-0.07
-0.08
-0.1
-0.1
-0.1
-0.1
-0.11
-0.13
-0.12
-0.11
-0.09
-0.09
-0.1
-0.09
-0.09
-0.09
-0.09
-0.12
-0.12
-0.12
-0.12
-0.11
-0.11
-0.11
-0.09
-0.11
-0.11
-0.1
-0.11
-0.11
-0.11
-0.09
-0.09
-0.09
-0.09
-0.1
-0.1
-0.12
-0.12
-0.12
-0.12
-0.11
-0.1
-0.11
-0.14
-0.09
-0.09
-0.09
-0.09
-0.1
-0.09
-0.08
-0.07
-0.05
-0.05
-0.05
-0.05
-0.04
-0.04
-0.05
-0.05
-0.05
-0.05
-0.03
-0.03
-0.02
-0.01
-0.02
-0.01
-0.01
0
0
0.01
0.01
0
0
-0.03
-0.01
-0.04
-0.02
-0.02
-0.02
-0.02
-0.01
-0.03
-0.04
-0.03
-0.06
-0.07
-0.08
-0.08
-0.08
-0.09
-0.08
-0.07
-0.07
-0.07
-0.07
-0.07
-0.06
-0.1
-0.09
-0.09
-0.07
-0.03
-0.03
-0.03
-0.01
-0.02
-0.02
0
-0.05
-0.04
-0.06
-0.07
-0.07
-0.07
-0.08
-0.09
-0.08
-0.1
-0.08
-0.1
-0.1
-0.1
-0.1
-0.1
-0.1
-0.07
-0.07
-0.07
-0.08
-0.06
-0.08
-0.08
-0.08
-0.1
-0.1
-0.1
-0.1
-0.1
-0.12
-0.16
-0.24
-0.21
-0.21
-0.23
-0.22
-0.23
-0.23
-0.23
-0.24
-0.27
-0.27
-0.26
-0.26
-0.26
-0.26
-0.21
-0.19
-0.22
-0.2
-0.24
-0.24
-0.22
-0.25
-0.26
-0.26
-0.25
-0.25
-0.24
-0.21
-0.19
-0.21
-0.21
-0.21
-0.21
-0.21
-0.21
-0.21
-0.22
-0.21
-0.22
-0.18
-0.18
-0.18
-0.21
-0.21
-0.21
-0.21
-0.21
-0.21
-0.19
-0.19
-0.26
-0.26
-0.25
-0.26
-0.29
-0.29
-0.29
-0.29
-0.29
-0.3
-0.32
-0.33
-0.3
-0.29
-0.29
-0.28
-0.28
-0.26
-0.26
-0.26
-0.27
-0.33
-0.33
-0.32
-0.32
-0.32
-0.32
-0.29
-0.29
-0.29
-0.31
-0.3
-0.31
-0.36
-0.34
-0.33
-0.33
-0.32
-0.34
-0.33
-0.32
-0.35
-0.37
-0.37
-0.37
-0.35
-0.34
-0.34
-0.35
-0.39
-0.37
-0.37
-0.36
-0.35
-0.35
-0.34
-0.34
-0.32
-0.32
-0.28
-0.27
-0.24
-0.25
-0.25
-0.26
-0.31
-0.31
-0.3
-0.3
-0.32
-0.33
-0.34
-0.34
-0.34
-0.32
-0.32
-0.34
-0.35
-0.34
-0.31
-0.31
-0.33
-0.32
-0.32
-0.33
-0.31
-0.31
-0.31
-0.31
-0.35
-0.34
-0.37
-0.35
-0.46
-0.42
-0.4
-0.43
-0.43
-0.41
-0.42
-0.4
-0.4
-0.41
-0.41
-0.41
-0.41
-0.44
-0.43
-0.42
-0.42
-0.41
-0.41
-0.41
-0.41
-0.4
-0.4
-0.43
-0.41
-0.41
-0.41
-0.41
-0.44
-0.43
-0.44
-0.43
-0.44
-0.47
-0.46
-0.46
-0.45
-0.45
-0.46
-0.46
-0.44
-0.46
-0.46
-0.47
-0.47
-0.47
-0.47
-0.48
-0.48
-0.48
-0.48
-0.45
-0.43
-0.42
-0.41
-0.41
-0.41
-0.41
-0.42
-0.41
-0.37
-0.35
-0.34
-0.38
-0.35
-0.27
-0.24
-0.24
-0.24
-0.23
-0.23
-0.24
-0.28
-0.31
-0.32
-0.27
-0.28
-0.28
-0.29
-0.29
-0.27
-0.25
-0.27
-0.25
-0.21
-0.19
-0.17
-0.17
-0.17
-0.17
-0.15
-0.17
-0.24
-0.27
-0.27
-0.28
-0.3
-0.27
-0.25
-0.24
-0.24
-0.25
-0.25
-0.24
-0.23
-0.18
-0.15
-0.15
-0.15
-0.17
-0.17
-0.2
-0.19
-0.19
-0.26
-0.25
-0.21
-0.26
-0.27
-0.29
-0.29
-0.27
-0.28
-0.27
-0.24
-0.22
-0.17
-0.18
-0.19
-0.2
-0.2
-0.2
-0.19
-0.17
-0.17
-0.19
-0.34
-0.33
-0.32
-0.32
-0.31
-0.34
-0.34
-0.34
-0.33
-0.33
-0.3
-0.31
-0.29
-0.29
-0.29
-0.26
-0.27
-0.26
-0.31
-0.32
-0.31
-0.22
-0.21
-0.25
-0.25
-0.24
-0.27
-0.23
-0.25
-0.2
-0.21
-0.17
-0.19
-0.18
-0.16
-0.14
-0.14
-0.15
-0.24
-0.25
-0.25
-0.22
-0.29
-0.28
-0.25
-0.25
-0.23
-0.23
-0.23
-0.24
-0.23
-0.23
-0.23
-0.22
-0.17
-0.19
-0.21
-0.19
-0.19
-0.16
-0.14
-0.14
-0.14
-0.12
-0.12
-0.14
-0.13
-0.12
-0.12
-0.13
-0.1
-0.05
-0.05
-0.04
-0.03
-0.02
-0.02
-0.02
-0.02
-0.02
-0.02
-0.02
-0.04
-0.11
-0.11
-0.15
-0.15
-0.08
-0.08
-0.08
-0.08
-0.08
-0.04
-0.03
-0.05
-0.08
-0.08
-0.08
-0.08
-0.13
-0.14
-0.17
-0.18
-0.12
-0.12
-0.13
-0.13
-0.13
-0.09
-0.08
-0.09
-0.09
-0.12
-0.08
-0.01
0.02
0.01
-0.03
-0.03
0
-0.07
-0.07
-0.1
-0.1
-0.08
-0.07
-0.07
-0.06
-0.08
-0.1
-0.11
-0.1
-0.12
-0.12
-0.11
-0.11
-0.11
-0.08
-0.08
-0.07
-0.05
-0.03
-0.05
-0.05
-0.05
-0.06
-0.07
0.02
-0.04
-0.01
0
-0.04
-0.03
-0.03
-0.03
-0.04
0.02
0.03
0.02
0.02
-0.03
-0.04
-0.02
-0.07
-0.06
-0.05
-0.04
-0.01
-0.02
-0.03
-0.06
-0.04
-0.04
-0.05
-0.09
-0.11
-0.12
-0.08
-0.11
-0.1
-0.14
-0.15
-0.13
-0.14
-0.14
-0.15
-0.15
-0.03
-0.05
-0.04
-0.04
0.01
0.01
-0.01
0.01
0.01
0.03
0.06
0.02
-0.06
-0.08
-0.07
-0.04
-0.04
-0.02
-0.02
-0.04
0
0.03
0.05
0.01
-0.02
-0.06
-0.06
-0.05
-0.06
-0.06
-0.07
-0.08
-0.08
-0.08
-0.08
-0.08
-0.07
-0.07
-0.05
0
0
0.01
0
-0.02
-0.02
0.05
0.04
0.06
0.05
0.04
0.04
0
0
0.01
-0.02
-0.02
-0.02
0.01
0.01
0.02
0.03
0.03
0.02
0.07
0.14
0.2
0.18
0.19
0.18
0.2
0.2
0.2
0.18
0.18
0.15
0.19
0.17
0.17
0.16
0.13
0.1
0.13
0.14
0.15
0.16
0.15
0.13
0.14
0.14
0.18
0.18
0.16
0.14
0.13
0.14
0.13
0.15
0.11
0.08
0.05
0.06
0.07
0.11
0.12
0.1
0.13
0.18
0.2
0.16
0.15
0.15
0.14
0.13
0.11
0.11
0.11
0.08
0.1
0.1
0.11
0.09
0.09
0.08
0.05
0.07
0.07
0.04
0.05
0.07
0.06
0.06
0.03
0.02
0
0
-0.02
-0.04
-0.03
-0.05
-0.05
-0.07
0
-0.02
-0.01
-0.02
-0.03
-0.05
-0.03
0.01
0.05
0.04
0.04
0.06
0.06
0.06
0.11
0.1
0.15
0.15
0.15
0.16
0.16
0.16
0.19
0.18
0.18
0.17
0.11
0.11
0.11
0.11
0.11
0.11
0.12
0.12
0.11
0.12
0.15
0.15
0.15
0.19
0.19
0.21
0.23
0.23
0.23
0.28
0.27
0.25
0.25
0.26
0.2
0.24
0.25
0.23
0.24
0.25
0.23
0.23
0.21
0.26
0.27
0.23
0.23
0.18
0.2
0.2
0.18
0.17
0.17
0.21
0.15
0.14
0.11
0.12
0.11
0.13
0.13
0.13
0.15
0.14
0.14
0.14
0.19
0.18
0.16
0.19
0.24
0.24
0.2
0.16
0.17
0.17
0.22
0.23
0.2
0.21
0.2
0.23
0.25
0.24
0.25
0.26
0.25
0.27
0.25
0.25
0.24
0.2
0.18
0.18
0.17
0.16
0.15
0.15
0.15
0.15
0.15
0.15
0.14
0.11
0.12
0.15
0.14
0.09
0.1
0.08
0.08
0.1
0.1
0.08
0.08
0.08
0.08
0.12
0.12
0.15
0.15
0.16
0.16
0.17
0.18
0.17
0.17
0.17
0.17
0.17
0.15
0.15
0.14
0.14
0.14
0.13
0.13
0.13
0.12
0.1
0.11
0.11
0.1
0.1
0.1
0.15
0.14
0.13
0.13
0.15
0.15
0.14
0.14
0.13
0.11
0.11
0.11
0.11
0.11
0.09
0.1
0.1
0.09
0.1
0.11
0.11
0.11
0.13
0.09
0.08
0.08
0.08
0.08
0.08
0.08
0.08
0.06
0.05
0.03
0.01
0.04
0.03
0.03
0.03
0.03
0.01
0.04
0.03
0.03
0.03
0.04
0.03
0.03
0.03
0.02
0.03
0.04
0.03
0.03
0.04
0.07
0.07
0.07
0.07
0.04
0.05
0.05
0.05
0.05
0.06
0.06
0.05
0.05
0.05
0.06
0.06
0.06
0.09
0.1
0.09
0.09
0.09
0.09
0.09
0.13
0.13
0.12
0.13
0.14
0.14
0.15
0.12
0.12
0.13
0.15
0.15
0.14
0.14
0.14
0.15
0.15
0.14
0.14
0.14
0.15
0.12
0.12
0.11
0.08
0.08
0.06
0.06
0.05
0.05
0.05
0.02
0.02
0.02
0.03
0.04
0.05
0.05
0.04
0.04
0.03
0.05
0.05
0.05
0.05
0.02
0.02
0.01
0
-0.02
-0.02
-0.02
-0.05
-0.07
-0.08
-0.08
-0.08
-0.08
-0.11
-0.11
-0.12
-0.09
-0.06
-0.07
-0.06
-0.06
-0.06
-0.06
-0.07
-0.06
-0.06
-0.05
-0.05
-0.05
-0.01
-0.03
-0.02
0
0
0
0.02
0.02
0.01
0
0
0.01
0.01
0.02
0.01
0
0
0
0
0.01
0.01
0.01
0.02
0.02
0.03
0.03
0.03
0.03
0.02
0
0
0.01
0
-0.01
-0.02
-0.02
-0.03
-0.04
-0.03
-0.04
-0.04
-0.04
-0.04
-0.03
-0.02
-0.03
-0.03
-0.04
-0.03
-0.03
-0.04
-0.04
-0.04
-0.05
-0.04
-0.03
-0.03
-0.02
-0.02
0
-0.01
-0.01
-0.01
-0.01
-0.01
-0.01
-0.01
-0.01
0
0.02
0.01
0.01
0.01
0.01
0.01
0.01
0.02
0.01
0
0
0
0.01
0.01
0.01
0.01
0.01
0.01
0.01
0
0.01
0.01
0.02
0.03
0.03
0.04
0.04
0.05
0.04
0.05
0.04
0.06
0.06
0.05
0.07
0.07
0.06
0.07
0.07
0.06
0.06
0.06
0.06
0.05
0.06
0.06
0.08
0.08
0.08
0.07
0.08
0.08
0.08
0.08
0.08
0.09
0.09
0.09
0.09
0.09
0.1
0.09
0.1
0.1
0.11
0.11
0.11
0.11
0.11
0.11
0.11
0.11
0.11
0.11
0.1
0.11
0.11
0.11
0.11
0.11
0.1
0.1
0.11
0.1
0.08
0.08
0.09
0.1
0.09
0.09
0.09
0.1
0.09
0.09
0.09
0.08
0.07
0.07
0.07
0.06
0.06
0.06
0.05
0.05
0.05
0.06
0.05
0.06
0.07
0.08
0.08
0.08
0.08
0.08
0.07
0.07
0.07
0.06
0.07
0.07
0.07
0.07
0.07
0.07
0.07
0.08
0.07
0.07
0.05
0.05
0.04
0.05
0.06
0.04
0.04
0.04
0.04
0.05
0.05
0.05
0.05
0.06
0.04
0.03
0.02
0.02
0.02
0.03
0.05
0.02
0.03
0.03
0.03
0.02
0.01
0.01
0.01
0.03
0.01
0.02
0.02
0.03
0.02
0.02
0.02
0.01
0.02
0.03
0.03
0.02
0.03
0.03
0.03
0.03
0.03
0.03
0.04
0.03
0.05
0.02
0.02
0.02
0.02
0.02
0.01
0
-0.01
-0.02
-0.03
-0.03
-0.02
-0.02
-0.03
-0.03
-0.03
-0.03
-0.03
-0.04
-0.04
-0.04
-0.03
-0.04
-0.04
-0.04
-0.02
-0.03
-0.02
-0.02
-0.03
-0.02
-0.03
-0.03
-0.03
-0.03
-0.03
-0.02
-0.02
-0.02
-0.02
-0.02
-0.02
-0.02
-0.02
-0.02
-0.02
-0.02
-0.02
-0.02
-0.01
-0.01
-0.01
-0.01
-0.01
-0.01
-0.02
-0.02
-0.02
-0.02
-0.02
-0.02
-0.02
-0.03
-0.03
-0.03
-0.03
-0.03
-0.03
-0.01
-0.01
-0.03
-0.03
-0.05
-0.05
-0.06
-0.06
-0.05
-0.05
-0.05
-0.06
-0.06
-0.06
-0.05
-0.05
-0.06
-0.06
-0.05
-0.04
-0.05
-0.05
-0.04
-0.04
-0.03
-0.04
-0.05
-0.05
-0.04
-0.05
-0.06
-0.07
-0.07
-0.07
-0.07
-0.07
-0.06
-0.05
-0.06
-0.05
-0.05
-0.05
-0.05
-0.04
-0.04
-0.06
-0.06
-0.06
-0.05
-0.06
-0.05
-0.05
-0.05
-0.05
-0.05
-0.05
-0.05
-0.04
-0.04
-0.04
-0.04
-0.04
-0.06
-0.06
-0.05
-0.04
-0.04
-0.03
-0.03
-0.04
-0.04
-0.05
-0.04
-0.04
-0.04
-0.05
-0.04
-0.04
-0.04
-0.05
-0.05
-0.04
-0.04
-0.04
-0.05
-0.04
-0.04
-0.03
0
0
-0.01
-0.02
-0.01
-0.03
-0.03
-0.03
-0.03
-0.04
-0.04
-0.04
-0.04
-0.04
-0.03
-0.03
-0.04
-0.04
-0.04
-0.04
-0.04
-0.05
-0.05
-0.05
-0.07
-0.08
-0.09
-0.08
-0.09
-0.09
-0.1
-0.1
-0.1
-0.11
-0.12
-0.11
-0.11
-0.12
-0.12
-0.12
-0.12
-0.12
-0.11
-0.1
-0.09
-0.1
-0.09
-0.1
-0.1
-0.1
-0.1
-0.11
-0.11
-0.11
-0.1
-0.09
-0.09
-0.08
-0.07
-0.07
-0.07
-0.07
-0.07
-0.08
-0.07
-0.07
-0.07
-0.07
-0.1
-0.1
-0.1
-0.1
-0.1
-0.07
-0.06
-0.07
-0.07
-0.07
-0.06
-0.06
-0.06
-0.03
-0.04
-0.05
-0.05
-0.04
-0.05
-0.05
-0.04
-0.04
-0.05
-0.04
-0.04
-0.05
-0.04
-0.04
-0.05
-0.06
-0.06
-0.05
-0.04
-0.03
-0.03
-0.03
-0.02
-0.02
-0.02
-0.02
-0.02
-0.03
-0.03
-0.04
-0.04
-0.03
-0.04
-0.03
-0.04
-0.04
-0.04
-0.05
-0.03
-0.05
-0.05
-0.05
-0.06
-0.05
-0.05
-0.05
-0.04
-0.04
-0.04
-0.04
-0.05
-0.05
-0.03
-0.03
-0.03
-0.02
-0.02
-0.02
-0.02
-0.02
-0.02
-0.03
-0.03
-0.02
-0.03
-0.03
-0.03
-0.02
-0.02
-0.02
-0.02
-0.03
-0.03
-0.03
-0.03
-0.03
-0.02
-0.03
-0.03
-0.03
-0.03
-0.05
-0.04
-0.02
-0.03
-0.02
-0.01
0
-0.01
-0.01
-0.01
-0.01
0
0
-0.01
-0.01
-0.01
-0.02
-0.01
0
0
-0.01
0
0
0
0
0
0.01
0.01
0.02
0.03
0.04
0.04
0.04
0.05
0.05
0.03
0.03
0.04
0.05
0.05
0.05
0.04
0.02
0.02
0.02
0.03
0.02
0.02
0.01
0.02
0.02
-0.01
0
0
-0.03
-0.02
-0.02
-0.03
-0.03
-0.02
-0.02
-0.02
-0.01
-0.01
-0.01
-0.03
-0.03
-0.02
-0.02
-0.02
-0.02
-0.02
-0.02
-0.01
-0.02
-0.02
-0.01
-0.01
-0.03
-0.02
-0.02
-0.03
-0.03
-0.03
-0.02
-0.02
-0.02
-0.02
-0.02
0
0
0.01
0.01
0.02
0.02
0.02
0.03
0.03
0.03
0.03
0.03
0.03
0.03
0.03
0.03
0.04
0.04
0.04
0.04
0.04
0.03
0.04
0.04
0.03
0.03
0.05
0.06
0.05
0.05
0.05
0.05
0.05
0.04
0.04
0.05
0.04
0.05
0.04
0.04
0.03
0.02
0.02
0.03
0.02
0.03
0.03
0.03
0.03
0.04
0.04
0.03
0.03
0.03
0.02
0
0
0.01
0
0
0
-0.01
-0.01
-0.02
-0.02
0
0
0
0
0
0
-0.01
-0.02
-0.02
-0.01
-0.01
-0.02
-0.01
-0.01
-0.02
-0.04
-0.04
-0.04
-0.05
-0.03
-0.03
-0.05
-0.05
-0.05
-0.06
-0.06
-0.05
-0.05
-0.06
-0.06
-0.06
-0.07
-0.07
-0.08
-0.08
-0.07
-0.09
-0.09
-0.09
-0.1
-0.1
-0.11
-0.1
-0.09
-0.09
-0.08
-0.07
-0.08
-0.08
-0.09
-0.08
-0.08
-0.07
-0.07
-0.1
-0.11
-0.11
-0.11
-0.12
-0.12
-0.12
-0.13
-0.15
-0.15
-0.13
-0.13
-0.12
-0.11
-0.11
-0.11
-0.11
-0.13
-0.13
-0.14
-0.14
-0.13
-0.13
-0.13
-0.13
-0.12
-0.12
-0.11
-0.12
-0.13
-0.13
-0.13
-0.13
-0.13
-0.15
-0.16
-0.15
-0.16
-0.16
-0.15
-0.15
-0.15
-0.15
-0.15
-0.15
-0.16
-0.15
-0.15
-0.15
-0.15
-0.16
-0.16
-0.16
-0.15
-0.15
-0.15
-0.15
-0.15
-0.15
-0.15
-0.15
-0.17
-0.16
-0.17
-0.16
-0.17
-0.18
-0.19
-0.18
-0.18
-0.18
-0.19
-0.21
-0.22
-0.2
-0.22
-0.22
-0.23
-0.22
-0.22
-0.23
-0.23
-0.25
-0.25
-0.24
-0.22
-0.22
-0.22
-0.22
-0.23
-0.23
-0.22
-0.23
-0.2
-0.19
-0.18
-0.18
-0.16
-0.18
-0.18
-0.17
-0.18
-0.19
-0.18
-0.18
-0.18
-0.19
-0.18
-0.19
-0.2
-0.2
-0.21
-0.21
-0.22
-0.22
-0.22
-0.23
-0.23
-0.23
-0.23
-0.24
-0.24
-0.24
-0.24
-0.23
-0.22
-0.23
-0.24
-0.24
-0.24
-0.24
-0.24
-0.25
-0.25
-0.25
-0.26
-0.27
-0.27
-0.28
-0.28
-0.28
-0.27
-0.27
-0.27
-0.27
-0.27
-0.27
-0.27
-0.27
-0.28
-0.28
-0.28
-0.27
-0.27
-0.28
-0.26
-0.27
-0.26
-0.26
-0.26
-0.24
-0.24
-0.25
-0.25
-0.24
-0.24
-0.24
-0.24
-0.25
-0.26
-0.26
-0.25
-0.26
-0.26
-0.27
-0.26
-0.26
-0.26
-0.26
-0.26
-0.26
-0.26
-0.26
-0.25
-0.25
-0.24
-0.24
-0.23
-0.24
-0.24
-0.23
-0.24
-0.24
-0.23
-0.24
-0.24
-0.24
-0.24
-0.24
-0.23
-0.22
-0.22
-0.21
-0.2
-0.2
-0.2
-0.19
-0.19
-0.2
-0.2
-0.2
-0.2
-0.2
-0.2
-0.2
-0.2
-0.2
-0.2
-0.18
-0.17
-0.18
-0.18
-0.18
-0.18
-0.17
-0.17
-0.17
-0.17
-0.16
-0.15
-0.15
-0.14
-0.14
-0.13
-0.13
-0.15
-0.15
-0.15
-0.16
-0.16
-0.16
-0.17
-0.17
-0.15
-0.15
-0.14
-0.14
-0.15
-0.16
-0.16
-0.16
-0.14
-0.15
-0.16
-0.16
-0.16
-0.16
-0.15
-0.16
-0.16
-0.17
-0.18
-0.18
-0.19
-0.2
-0.2
-0.2
-0.2
-0.19
-0.2
-0.19
-0.19
-0.2
-0.2
-0.2
-0.21
-0.22
-0.21
-0.22
-0.22
-0.23
-0.24
-0.25
-0.25
-0.23
-0.23
-0.23
-0.23
-0.22
-0.22
-0.22
-0.22
-0.21
-0.22
-0.21
-0.19
-0.19
-0.18
-0.19
-0.19
-0.19
-0.17
-0.18
-0.18
-0.18
-0.17
-0.16
-0.16
-0.17
-0.19
-0.17
-0.17
-0.17
-0.17
-0.18
-0.17
-0.17
-0.17
-0.17
-0.17
-0.18
-0.16
-0.16
-0.14
-0.15
-0.15
-0.16
-0.16
-0.16
-0.16
-0.16
-0.14
-0.14
-0.14
-0.13
-0.14
-0.15
-0.16
-0.16
-0.18
-0.18
-0.18
-0.18
-0.18
-0.18
-0.19
-0.21
-0.21
-0.21
-0.2
-0.2
-0.21
-0.21
-0.19
-0.19
-0.21
-0.22
-0.22
-0.2
-0.2
-0.18
-0.18
-0.18
-0.16
-0.17
-0.2
-0.17
-0.17
-0.17
-0.17
-0.16
-0.12
-0.13
-0.13
-0.13
-0.13
-0.14
-0.14
-0.12
-0.12
-0.14
-0.15
-0.16
-0.11
-0.08
-0.08
-0.08
-0.08
-0.07
-0.07
-0.07
-0.06
-0.08
-0.08
-0.08
-0.06
-0.06
-0.07
-0.07
-0.07
-0.06
-0.07
-0.07
-0.07
-0.06
-0.06
-0.04
-0.03
-0.03
-0.03
-0.03
-0.03
-0.03
-0.03
-0.03
-0.02
-0.01
-0.01
-0.01
0
0
0.02
0.02
0.02
0.04
0.03
0.03
0.03
0.03
0.03
0.03
0.02
0.03
0.03
0.03
0.03
0.02
0.02
0.03
0.02
0.01
0.01
0.01
0.02
0.01
0.02
0.02
-0.03
-0.03
-0.03
0
0
-0.02
-0.02
-0.02
-0.02
-0.02
-0.02
-0.04
-0.04
-0.04
-0.04
-0.04
-0.04
-0.02
-0.02
-0.02
-0.03
-0.04
-0.06
-0.07
-0.06
-0.06
-0.05
-0.03
-0.03
-0.03
-0.04
-0.04
-0.03
-0.03
-0.03
-0.04
-0.04
-0.06
-0.06
-0.05
-0.05
-0.05
-0.05
-0.05
-0.03
-0.02
-0.02
-0.04
-0.02
-0.02
-0.02
-0.01
0
0
0
0.01
0.02
0.03
0.06
0.08
0.08
0.08
0.08
0.06
0.06
0.07
0.07
0.08
0.09
0.08
0.08
0.08
0.06
0.05
0.05
0.05
0.05
0.06
0.06
0.05
0.06
0.05
0.05
0.06
0.06
0.08
0.08
0.08
0.08
0.09
0.1
0.08
0.09
0.1
0.1
0.09
0.09
0.09
0.09
0.07
0.11
0.1
0.11
0.11
0.1
0.07
0.09
0.09
0.08
0.1
0.11
0.11
0.11
0.12
0.13
0.16
0.16
0.16
0.16
0.16
0.16
0.17
0.17
0.17
0.18
0.18
0.2
0.16
0.16
0.15
0.17
0.17
0.17
0.17
0.17
0.18
0.18
0.19
0.19
0.19
0.15
0.15
0.15
0.18
0.17
0.17
0.17
0.17
0.18
0.18
0.18
0.18
0.18
0.18
0.19
0.18
0.18
0.2
0.18
0.22
0.22
0.21
0.21
0.19
0.19
0.18
0.17
0.17
0.18
0.22
0.2
0.22
0.22
0.21
0.22
0.18
0.18
0.19
0.19
0.2
0.2
0.2
0.21
0.21
0.25
0.26
0.26
0.18
0.18
0.17
0.17
0.17
0.19
0.21
0.21
0.21
0.22
0.22
0.23
0.24
0.24
0.24
0.24
0.21
0.21
0.18
0.18
0.17
0.17
0.17
0.17
0.17
0.18
0.18
0.18
0.18
0.18
0.18
0.18
0.18
0.18
0.18
0.18
0.18
0.17
0.17
0.18
0.19
0.13
0.13
0.13
0.13
0.13
0.15
0.16
0.16
0.17
0.18
0.18
0.19
0.2
0.19
0.19
0.19
0.2
0.18
0.17
0.18
0.18
0.16
0.16
0.23
0.22
0.19
0.19
0.19
0.19
0.22
0.23
0.2
0.2
0.22
0.24
0.24
0.21
0.2
0.22
0.25
0.21
0.22
0.23
0.25
0.25
0.28
0.28
0.27
0.28
0.24
0.25
0.24
0.24
0.24
0.24
0.26
0.27
0.27
0.26
0.29
0.29
0.29
0.3
0.32
0.34
0.33
0.29
0.28
0.28
0.28
0.23
0.22
0.28
0.27
0.27
0.27
0.27
0.26
0.25
0.28
0.25
0.25
0.25
0.24
0.24
0.24
0.26
0.26
0.26
0.26
0.26
0.25
0.27
0.29
0.29
0.32
0.33
0.34
0.35
0.36
0.36
0.36
0.37
0.37
0.37
0.34
0.33
0.33
0.3
0.33
0.34
0.33
0.32
0.28
0.34
0.35
0.37
0.41
0.47
0.49
0.49
0.49
0.49
0.51
0.51
0.5
0.5
0.5
0.41
0.41
0.46
0.46
0.51
0.49
0.46
0.47
0.49
0.49
0.46
0.46
0.5
0.52
0.52
0.52
0.51
0.52
0.56
0.56
0.54
0.54
0.58
0.61
0.61
0.59
0.59
0.64
0.62
0.6
0.58
0.6
0.61
0.62
0.65
0.68
0.7
0.68
0.68
0.64
0.64
0.66
0.63
0.66
0.67
0.67
0.7
0.7
0.72
0.73
0.74
0.74
0.76
0.8
0.78
0.8
0.79
0.78
0.79
0.79
0.8
0.81
0.81
0.83
0.8
0.82
0.8
0.8
0.78
0.77
0.76
0.75
0.73
0.74
0.78
0.79
0.81
0.76
0.76
0.76
0.75
0.78
0.78
0.78
0.78
0.8
0.82
0.82
0.81
0.78
0.81
0.76
0.75
0.76
0.77
0.77
0.77
0.78
0.8
0.82
0.81
0.8
0.81
0.82
0.81
0.82
0.81
0.85
0.85
0.86
0.86
0.87
0.87
0.89
0.91
0.91
0.87
0.85
0.85
0.86
0.87
0.84
0.81
0.88
0.89
0.92
0.97
0.93
0.96
0.96
0.95
0.96
0.95
0.93
0.94
0.93
0.96
0.99
0.98
0.98
1
1.01
1.02
1.04
1.04
1.06
1.05
1.03
1.02
1.03
1.03
1.03
1.01
1.04
1.05
1.04
1.04
1.03
1.03
1.06
1.06
1.04
1
1.05
1.05
1.03
1.03
1.03
1.03
1.03
1.03
1.01
1.02
1.01
1.04
1.04
1.03
1.04
1.04
1.03
1.04
1.02
0.99
0.99
0.98
0.96
0.92
0.94
0.94
0.95
0.96
0.96
0.96
0.97
0.92
0.92
0.93
0.93
0.92
0.93
0.94
0.91
0.91
0.92
0.92
0.92
0.93
0.91
0.91
0.91
0.91
0.91
0.9
0.9
0.88
0.87
0.86
0.87
0.86
0.86
0.86
0.85
0.83
0.83
0.83
0.84
0.84
0.82
0.84
0.84
0.82
0.83
0.82
0.82
0.81
0.82
0.82
0.8
0.8
0.78
0.72
0.71
0.67
0.66
0.67
0.65
0.64
0.64
0.64
0.64
0.61
0.71
0.68
0.67
0.67
0.66
0.68
0.65
0.65
0.62
0.6
0.58
0.58
0.56
0.55
0.53
0.53
0.53
0.52
0.5
0.51
0.51
0.52
0.52
0.49
0.5
0.48
0.48
0.46
0.48
0.48
0.5
0.47
0.47
0.46
0.46
0.43
0.42
0.43
0.43
0.47
0.46
0.46
0.47
0.45
0.43
0.42
0.38
0.4
0.38
0.42
0.41
0.4
0.38
0.35
0.34
0.35
0.36
0.37
0.37
0.37
0.37
0.34
0.36
0.36
0.35
0.33
0.33
0.32
0.32
0.35
0.35
0.37
0.37
0.36
0.32
0.3
0.29
0.31
0.3
0.29
0.29
0.28
0.27
0.26
0.25
0.24
0.23
0.24
0.23
0.22
0.18
0.24
0.23
0.19
0.19
0.21
0.19
0.19
0.2
0.19
0.19
0.2
0.17
0.17
0.19
0.18
0.18
0.15
0.16
0.16
0.15
0.17
0.16
0.14
0.12
0.16
0.17
0.17
0.17
0.15
0.13
0.15
0.16
0.14
0.15
0.12
0.06
0.07
0.05
0.06
0.09
0.08
0.08
0.09
0.08
0.08
0.04
0.04
0.04
0.03
0.03
0.03
0.02
0
0.02
0.01
0
0.03
0.02
0.01
0.01
-0.01
-0.01
-0.01
-0.01
-0.02
-0.01
-0.01
-0.01
-0.01
-0.01
-0.01
-0.01
0
-0.04
-0.04
-0.05
-0.06
-0.06
-0.06
-0.06
-0.07
-0.07
-0.07
-0.07
-0.07
-0.07
-0.07
-0.06
-0.06
-0.07
-0.06
-0.05
-0.05
-0.04
-0.03
-0.03
-0.03
-0.05
-0.04
-0.04
-0.04
-0.05
-0.05
-0.06
-0.06
-0.06
-0.06
-0.06
-0.06
-0.06
-0.06
-0.06
-0.05
-0.05
-0.04
-0.03
-0.03
-0.02
-0.02
-0.03
-0.03
-0.02
-0.02
0
0
0
0.01
0.01
-0.01
0
-0.01
0
-0.01
-0.01
-0.02
-0.02
-0.02
-0.02
-0.03
-0.02
-0.02
-0.04
-0.04
-0.04
-0.03
-0.05
-0.05
-0.04
-0.05
-0.04
-0.05
-0.04
-0.04
-0.04
-0.05
-0.05
-0.03
-0.03
-0.03
-0.02
-0.04
-0.03
-0.03
-0.04
-0.04
-0.04
-0.03
-0.04
-0.02
-0.02
-0.01
-0.03
-0.03
-0.02
-0.02
-0.03
-0.03
-0.02
-0.02
-0.02
-0.01
-0.02
-0.01
-0.02
-0.03
-0.04
-0.02
-0.02
-0.02
-0.02
-0.03
-0.02
-0.02
-0.03
-0.04
-0.03
-0.02
-0.05
-0.04
-0.05
-0.06
-0.06
-0.06
-0.05
-0.05
-0.05
-0.04
-0.05
-0.04
-0.05
-0.05
-0.04
-0.03
-0.05
-0.05
-0.06
-0.05
-0.04
-0.02
-0.03
-0.03
-0.02
-0.01
-0.01
0
0
0.01
0.02
0.02
0
-0.01
-0.01
-0.02
-0.02
-0.01
-0.01
0
-0.01
-0.02
-0.02
-0.04
-0.05
-0.04
-0.05
-0.06
-0.06
-0.07
-0.07
-0.05
-0.05
-0.05
-0.05
-0.05
-0.05
-0.04
-0.05
-0.05
-0.06
-0.06
-0.05
-0.06
-0.06
-0.07
-0.08
-0.07
-0.08
-0.08
-0.07
-0.07
-0.1
-0.09
-0.09
-0.08
-0.08
-0.08
-0.08
-0.06
-0.05
-0.06
-0.05
-0.02
-0.01
-0.01
-0.02
-0.02
-0.02
-0.01
-0.01
0
-0.01
-0.01
-0.01
-0.02
-0.01
0
-0.01
-0.03
-0.03
-0.07
-0.08
-0.08
-0.08
-0.08
-0.08
-0.07
-0.07
-0.07
-0.08
-0.09
-0.08
-0.08
-0.08
-0.07
-0.07
-0.07
-0.07
-0.09
-0.1
-0.11
-0.11
-0.11
-0.11
-0.11
-0.11
-0.1
-0.09
-0.08
-0.08
-0.08
-0.08
-0.09
-0.07
-0.07
-0.06
-0.07
-0.07
-0.06
-0.08
-0.08
-0.07
-0.09
-0.1
-0.1
-0.09
-0.11
-0.11
-0.11
-0.11
-0.11
-0.11
-0.11
-0.11
-0.1
-0.11
-0.1
-0.1
-0.11
-0.11
-0.11
-0.11
-0.11
-0.11
-0.11
-0.13
-0.13
-0.15
-0.15
-0.15
-0.16
-0.15
-0.15
-0.15
-0.15
-0.14
-0.15
-0.15
-0.15
-0.15
-0.15
-0.13
-0.14
-0.14
-0.13
-0.12
-0.12
-0.11
-0.11
-0.11
-0.1
-0.11
-0.11
-0.11
-0.11
-0.11
-0.12
-0.12
-0.12
-0.12
-0.12
-0.12
-0.13
-0.12
-0.12
-0.13
-0.13
-0.14
-0.14
-0.14
-0.14
-0.14
-0.14
-0.13
-0.13
-0.13
-0.12
-0.12
-0.11
-0.12
-0.11
-0.11
-0.1
-0.08
-0.07
-0.07
-0.05
-0.06
-0.07
-0.08
-0.08
-0.08
-0.09
-0.1
-0.09
-0.09
-0.09
-0.09
-0.09
-0.11
-0.1
-0.1
-0.1
-0.1
-0.1
-0.1
-0.1
-0.1
-0.1
-0.1
-0.07
-0.08
-0.08
-0.08
-0.09
-0.08
-0.08
-0.08
-0.11
-0.11
-0.11
-0.11
-0.11
-0.1
-0.12
-0.11
-0.11
-0.11
-0.11
-0.11
-0.11
-0.12
-0.1
-0.1
-0.09
-0.1
-0.1
-0.1
-0.1
-0.1
-0.1
-0.09
-0.07
-0.07
-0.07
-0.06
-0.07
-0.06
-0.06
-0.06
-0.07
-0.06
-0.05
-0.05
-0.05
-0.06
-0.06
-0.06
-0.05
-0.05
-0.06
-0.07
-0.07
-0.07
-0.07
-0.08
-0.08
-0.08
-0.08
-0.07
-0.06
-0.06
-0.06
-0.05
-0.05
-0.05
-0.06
-0.05
-0.04
-0.05
-0.02
-0.02
-0.03
-0.03
-0.03
-0.03
-0.02
-0.02
-0.03
-0.03
-0.03
-0.04
-0.07
-0.08
-0.08
-0.08
-0.07
-0.07
-0.08
-0.09
-0.09
-0.09
-0.08
-0.08
-0.09
-0.08
-0.09
-0.09
-0.06
-0.06
-0.07
-0.05
-0.05
-0.04
-0.05
-0.06
-0.06
-0.08
-0.09
-0.08
-0.07
-0.06
-0.06
-0.06
-0.05
-0.05
-0.03
-0.04
-0.05
-0.05
-0.04
-0.04
-0.04
-0.04
-0.04
-0.04
-0.04
-0.06
-0.05
-0.07
-0.08
-0.06
-0.06
-0.07
-0.07
-0.07
-0.08
-0.08
-0.09
-0.08
-0.08
-0.08
-0.09
-0.07
-0.08
-0.08
-0.08
-0.09
-0.08
-0.09
-0.09
-0.09
-0.1
-0.1
-0.1
-0.11
-0.1
-0.12
-0.12
-0.14
-0.12
-0.12
-0.12
-0.13
-0.11
-0.1
-0.1
-0.09
-0.09
-0.07
-0.07
-0.08
-0.09
-0.08
-0.08
-0.08
-0.08
-0.08
-0.08
-0.07
-0.08
-0.08
-0.11
-0.1
-0.1
-0.1
-0.1
-0.11
-0.12
-0.13
-0.14
-0.14
-0.13
-0.14
-0.13
-0.13
-0.12
-0.11
-0.11
-0.1
-0.11
-0.12
-0.11
-0.12
-0.14
-0.14
-0.14
-0.12
-0.13
-0.15
-0.16
-0.18
-0.18
-0.18
-0.18
-0.17
-0.18
-0.18
-0.19
-0.18
-0.19
-0.2
-0.2
-0.21
-0.21
-0.22
-0.22
-0.23
-0.22
-0.21
-0.21
-0.21
-0.19
-0.19
-0.18
-0.18
-0.18
-0.18
-0.18
-0.17
-0.17
-0.17
-0.17
-0.16
-0.16
-0.17
-0.17
-0.18
-0.18
-0.19
-0.19
-0.18
-0.17
-0.16
-0.16
-0.16
-0.18
-0.16
-0.16
-0.15
-0.15
-0.13
-0.13
-0.13
-0.14
-0.13
-0.13
-0.14
-0.16
-0.16
-0.19
-0.19
-0.19
-0.18
-0.18
-0.19
-0.19
-0.19
-0.19
-0.2
-0.2
-0.21
-0.21
-0.2
-0.19
-0.2
-0.19
-0.19
-0.19
-0.19
-0.19
-0.18
-0.17
-0.18
-0.18
-0.17
-0.18
-0.19
-0.2
-0.19
-0.2
-0.19
-0.2
-0.2
-0.21
-0.21
-0.21
-0.22
-0.23
-0.23
-0.23
-0.24
-0.24
-0.24
-0.25
-0.24
-0.25
-0.25
-0.25
-0.25
-0.25
-0.25
-0.24
-0.23
-0.23
-0.24
-0.24
-0.25
-0.25
-0.24
-0.24
-0.24
-0.24
-0.24
-0.25
-0.26
-0.27
-0.27
-0.27
-0.27
-0.26
-0.26
-0.27
-0.25
-0.27
-0.27
-0.27
-0.26
-0.26
-0.26
-0.25
-0.24
-0.24
-0.25
-0.24
-0.23
-0.23
-0.24
-0.23
-0.23
-0.25
-0.25
-0.25
-0.25
-0.26
-0.28
-0.27
-0.27
-0.27
-0.26
-0.25
-0.26
-0.27
-0.27
-0.27
-0.27
-0.28
-0.27
-0.27
-0.26
-0.27
-0.28
-0.3
-0.27
-0.27
-0.27
-0.27
-0.26
-0.26
-0.28
-0.29
-0.29
-0.29
-0.28
-0.28
-0.26
-0.26
-0.25
-0.26
-0.25
-0.26
-0.26
-0.26
-0.25
-0.25
-0.25
-0.25
-0.25
-0.24
-0.24
-0.23
-0.23
-0.23
-0.23
-0.23
-0.22
-0.22
-0.22
-0.22
-0.23
-0.23
-0.23
-0.24
-0.24
-0.24
-0.25
-0.24
-0.23
-0.23
-0.24
-0.24
-0.23
-0.24
-0.23
-0.24
-0.24
-0.24
-0.22
-0.23
-0.23
-0.23
-0.24
-0.24
-0.24
-0.25
-0.25
-0.25
-0.24
-0.25
-0.26
-0.25
-0.27
-0.26
-0.26
-0.27
-0.25
-0.25
-0.23
-0.24
-0.24
-0.23
-0.22
-0.21
-0.22
-0.22
-0.21
-0.21
-0.22
-0.22
-0.19
-0.2
-0.18
-0.19
-0.18
-0.19
-0.18
-0.19
-0.19
-0.2
-0.2
-0.19
-0.19
-0.2
-0.2
-0.2
-0.2
-0.2
-0.21
-0.2
-0.2
-0.22
-0.22
-0.21
-0.21
-0.21
-0.21
-0.21
-0.2
-0.2
-0.21
-0.21
-0.19
-0.2
-0.2
-0.2
-0.2
-0.21
-0.19
-0.2
-0.2
-0.2
-0.18
-0.19
-0.19
-0.17
-0.17
-0.17
-0.16
-0.16
-0.16
-0.15
-0.12
-0.13
-0.12
-0.13
-0.12
-0.12
-0.12
-0.13
-0.13
-0.12
-0.12
-0.12
-0.11
-0.12
-0.11
-0.1
-0.11
-0.1
-0.09
-0.09
-0.09
-0.09
-0.09
-0.09
-0.1
-0.1
-0.1
-0.09
-0.09
-0.08
-0.09
-0.09
-0.09
-0.1
-0.1
-0.11
-0.11
-0.1
-0.1
-0.11
-0.1
-0.1
-0.1
-0.1
-0.1
-0.11
-0.11
-0.11
-0.11
-0.11
-0.13
-0.13
-0.14
-0.15
-0.16
-0.16
-0.16
-0.15
-0.16
-0.16
-0.16
-0.18
-0.16
-0.16
-0.14
-0.13
-0.14
-0.15
-0.15
-0.15
-0.15
-0.15
-0.15
-0.16
-0.12
-0.14
-0.14
-0.13
-0.14
-0.12
-0.12
-0.13
-0.14
-0.14
-0.14
-0.14
-0.16
-0.16
-0.14
-0.14
-0.12
-0.13
-0.12
-0.11
-0.11
-0.1
-0.12
-0.12
-0.12
-0.11
-0.12
-0.12
-0.11
-0.1
-0.09
-0.08
-0.07
-0.06
-0.06
-0.06
-0.04
-0.03
-0.05
-0.06
-0.06
-0.07
-0.08
-0.06
-0.06
-0.04
-0.05
-0.05
-0.05
-0.06
-0.06
-0.07
-0.08
-0.08
-0.08
-0.08
-0.08
-0.08
-0.08
-0.09
-0.08
-0.08
-0.08
-0.07
-0.08
-0.09
-0.1
-0.1
-0.1
-0.1
-0.1
-0.1
-0.1
-0.11
-0.11
-0.12
-0.13
-0.13
-0.13
-0.14
-0.14
-0.13
-0.15
-0.16
-0.16
-0.16
-0.16
-0.16
-0.15
-0.16
-0.13
-0.13
-0.14
-0.14
-0.15
-0.17
-0.15
-0.17
-0.16
-0.16
-0.15
-0.15
-0.16
-0.15
-0.16
-0.16
-0.15
-0.14
-0.13
-0.13
-0.13
-0.14
-0.15
-0.16
-0.15
-0.14
-0.15
-0.15
-0.15
-0.15
-0.15
-0.15
-0.15
-0.15
-0.16
-0.17
-0.16
-0.17
-0.16
-0.17
-0.16
-0.16
-0.15
-0.15
-0.15
-0.15
-0.15
-0.15
-0.16
-0.16
-0.15
-0.14
-0.13
-0.13
-0.12
-0.11
-0.11
-0.1
-0.11
-0.11
-0.12
-0.11
-0.11
-0.13
-0.12
-0.12
-0.12
-0.12
-0.12
-0.1
-0.1
-0.1
-0.1
-0.11
-0.11
-0.11
-0.11
-0.12
-0.11
-0.12
-0.12
-0.12
-0.13
-0.12
-0.12
-0.12
-0.11
-0.12
-0.11
-0.12
-0.11
-0.12
-0.11
-0.12
-0.13
-0.13
-0.13
-0.13
-0.12
-0.12
-0.14
-0.15
-0.15
-0.15
-0.17
-0.18
-0.18
-0.19
-0.2
-0.19
-0.19
-0.18
-0.18
-0.18
-0.17
-0.18
-0.19
-0.18
-0.18
-0.18
-0.18
-0.18
-0.18
-0.17
-0.18
-0.17
-0.16
-0.16
-0.17
-0.19
-0.18
-0.19
-0.18
-0.18
-0.17
-0.18
-0.17
-0.16
-0.16
-0.16
-0.14
-0.13
-0.13
-0.13
-0.13
-0.11
-0.1
-0.1
-0.09
-0.08
-0.09
-0.09
-0.09
-0.09
-0.09
-0.08
-0.09
-0.08
-0.09
-0.09
-0.1
-0.08
-0.08
-0.08
-0.09
-0.09
-0.09
-0.11
-0.11
-0.11
-0.13
-0.13
-0.12
-0.1
-0.1
-0.12
-0.12
-0.13
-0.12
-0.13
-0.13
-0.13
-0.14
-0.11
-0.11
-0.1
-0.1
-0.11
-0.11
-0.11
-0.12
-0.12
-0.13
-0.13
-0.15
-0.15
-0.15
-0.14
-0.14
-0.14
-0.13
-0.12
-0.11
-0.11
-0.1
-0.1
-0.09
-0.08
-0.08
-0.09
-0.08
-0.09
-0.12
-0.11
-0.11
-0.12
-0.12
-0.1
-0.08
-0.08
-0.06
-0.07
-0.07
-0.08
-0.07
-0.08
-0.06
-0.06
-0.05
-0.06
-0.06
-0.06
-0.05
-0.05
-0.04
-0.04
-0.02
-0.02
-0.03
-0.04
-0.03
-0.03
-0.03
-0.03
-0.03
-0.02
-0.03
-0.04
-0.05
-0.07
-0.08
-0.07
-0.07
-0.06
-0.05
-0.04
-0.03
-0.01
-0.02
-0.02
-0.02
-0.02
-0.02
-0.02
-0.02
-0.01
-0.01
-0.02
-0.02
-0.01
-0.01
0
0
0
-0.02
-0.05
-0.05
-0.05
-0.05
-0.05
-0.06
-0.05
-0.05
-0.05
-0.06
-0.06
-0.06
-0.06
-0.06
-0.07
-0.07
-0.07
-0.07
-0.07
-0.06
-0.06
-0.07
-0.07
-0.07
-0.06
-0.06
-0.07
-0.07
-0.07
-0.07
-0.08
-0.08
-0.08
-0.08
-0.08
-0.07
-0.06
-0.06
-0.04
-0.04
-0.04
-0.04
-0.05
-0.05
-0.06
-0.08
-0.08
-0.08
-0.08
-0.08
-0.08
-0.09
-0.1
-0.1
-0.09
-0.09
-0.09
-0.09
-0.09
-0.09
-0.09
-0.09
-0.09
-0.09
-0.09
-0.09
-0.09
-0.09
-0.09
-0.08
-0.07
-0.08
-0.07
-0.07
-0.07
-0.08
-0.07
-0.07
-0.07
-0.07
-0.06
-0.06
-0.05
-0.04
-0.04
-0.04
-0.04
-0.05
-0.05
-0.05
-0.04
-0.03
-0.02
-0.02
-0.01
-0.01
0
-0.01
-0.01
-0.01
0
0
0
-0.01
0
0.01
0
0
0
0
0
0
-0.01
-0.01
0
-0.01
-0.01
-0.01
-0.03
-0.02
-0.03
-0.04
-0.04
-0.05
-0.04
-0.03
-0.02
-0.02
-0.02
-0.02
-0.02
-0.02
-0.02
-0.02
-0.01
-0.02
-0.01
-0.02
-0.02
-0.02
-0.02
-0.03
-0.03
-0.02
-0.02
-0.01
0
0
0
-0.01
0
0
0
0.01
0.01
0
0
0
0
0
0
0
0
0
0
0
0
0
0
0
0
-0.01
-0.01
-0.01
-0.02
-0.02
-0.02
-0.03
-0.03
-0.03
-0.03
-0.04
-0.04
-0.04
-0.04
-0.03
-0.02
-0.02
0.01
0.01
0.02
0.01
0
-0.01
-0.01
-0.02
-0.03
-0.03
-0.03
-0.03
-0.03
-0.03
-0.03
-0.03
-0.03
-0.02
-0.02
-0.02
-0.02
-0.02
-0.02
-0.02
-0.03
-0.03
-0.02
-0.02
-0.03
-0.03
-0.03
-0.03
-0.03
-0.03
-0.03
-0.02
-0.01
0.01
0.01
0.01
0
0
-0.01
0
0
0
0
0
0
-0.01
0
0
-0.01
-0.01
-0.01
-0.01
-0.01
-0.02
-0.02
-0.02
-0.01
-0.01
0
0
0
0
-0.01
0
-0.02
-0.01
-0.02
-0.02
-0.01
-0.02
0
-0.01
-0.01
-0.01
-0.01
-0.01
0
-0.01
-0.01
-0.01
-0.02
-0.02
-0.03
-0.03
-0.03
-0.03
-0.03
-0.03
-0.03
-0.04
-0.04
-0.04
-0.04
-0.04
-0.04
-0.04
-0.04
-0.04
-0.05
-0.05
-0.05
-0.05
-0.05
-0.05
-0.05
-0.04
-0.04
-0.04
-0.04
-0.04
-0.04
-0.04
-0.05
-0.05
-0.05
-0.05
-0.05
-0.05
-0.05
-0.05
-0.05
-0.06
-0.06
-0.09
-0.09
-0.08
-0.08
-0.08
-0.09
-0.09
-0.09
-0.09
-0.09
-0.1
-0.1
-0.1
-0.1
-0.1
-0.1
-0.1
-0.1
-0.1
-0.1
-0.09
-0.09
-0.09
-0.09
-0.09
-0.09
-0.09
-0.09
-0.09
-0.09
-0.09
-0.08
-0.08
-0.09
-0.09
-0.08
-0.09
-0.09
-0.11
-0.11
-0.1
-0.11
-0.11
-0.12
-0.12
-0.13
-0.13
-0.13
-0.14
-0.14
-0.14
-0.13
-0.13
-0.13
-0.13
-0.13
-0.13
-0.13
-0.13
-0.13
-0.15
-0.15
-0.15
-0.16
-0.15
-0.15
-0.15
-0.16
-0.16
-0.16
-0.16
-0.15
-0.15
-0.15
-0.15
-0.15
-0.15
-0.15
-0.14
-0.14
-0.15
-0.14
-0.15
-0.15
-0.15
-0.15
-0.16
-0.17
-0.17
-0.17
-0.16
-0.16
-0.15
-0.15
-0.16
-0.16
-0.15
-0.15
-0.15
-0.15
-0.15
-0.14
-0.14
-0.15
-0.14
-0.13
-0.14
-0.14
-0.14
-0.14
-0.14
-0.14
-0.14
-0.14
-0.15
-0.15
-0.14
-0.15
-0.14
-0.14
-0.14
-0.14
-0.15
-0.14
-0.14
-0.14
-0.14
-0.15
-0.15
-0.15
-0.15
-0.15
-0.15
-0.15
-0.15
-0.15
-0.15
-0.15
-0.15
-0.15
-0.15
-0.15
-0.15
-0.15
-0.15
-0.14
-0.13
-0.15
-0.15
-0.15
-0.13
-0.15
-0.17
-0.17
-0.16
-0.16
-0.16
-0.17
-0.17
-0.17
-0.16
-0.17
-0.15
-0.14
-0.15
-0.15
-0.15
-0.14
-0.14
-0.14
-0.14
-0.13
-0.13
-0.14
-0.14
-0.14
-0.14
-0.13
-0.13
-0.14
-0.15
-0.15
-0.15
-0.15
-0.16
-0.17
-0.15
-0.15
-0.18
-0.17
-0.18
-0.19
-0.18
-0.17
-0.18
-0.18
-0.18
-0.19
-0.19
-0.19
-0.18
-0.18
-0.18
-0.18
-0.18
-0.17
-0.16
-0.16
-0.14
-0.14
-0.16
-0.15
-0.15
-0.15
-0.14
-0.14
-0.15
-0.13
-0.13
-0.14
-0.14
-0.13
-0.13
-0.13
-0.13
-0.12
-0.12
-0.12
-0.13
-0.13
-0.13
-0.13
-0.12
-0.13
-0.13
-0.13
-0.13
-0.13
-0.13
-0.13
-0.13
-0.12
-0.11
-0.13
-0.13
-0.13
-0.13
-0.13
-0.13
-0.11
-0.11
-0.11
-0.11
-0.11
-0.11
-0.13
-0.12
-0.12
-0.11
-0.1
-0.09
-0.09
-0.09
-0.09
-0.09
-0.08
-0.08
-0.08
-0.09
-0.09
-0.1
-0.1
-0.1
-0.09
-0.1
-0.09
-0.09
-0.09
-0.09
-0.1
-0.11
-0.12
-0.12
-0.12
-0.12
-0.14
-0.14
-0.13
-0.13
-0.11
-0.14
-0.14
-0.13
-0.11
-0.11
-0.11
-0.1
-0.09
-0.1
-0.1
-0.1
-0.1
-0.11
-0.1
-0.1
-0.11
-0.11
-0.11
-0.1
-0.1
-0.1
-0.08
-0.07
-0.09
-0.09
-0.09
-0.09
-0.1
-0.09
-0.09
-0.1
-0.09
-0.09
-0.08
-0.08
-0.11
-0.11
-0.11
-0.11
-0.11
-0.12
-0.12
-0.12
-0.11
-0.11
-0.09
-0.09
-0.08
-0.09
-0.1
-0.11
-0.11
-0.11
-0.12
-0.12
-0.11
-0.12
-0.12
-0.12
-0.12
-0.12
-0.12
-0.12
-0.12
-0.11
-0.13
-0.12
-0.11
-0.1
-0.12
-0.12
-0.13
-0.13
-0.14
-0.13
-0.14
-0.14
-0.14
-0.14
-0.14
-0.14
-0.15
-0.17
-0.16
-0.17
-0.19
-0.22
-0.23
-0.23
-0.23
-0.23
-0.23
-0.23
-0.24
-0.25
-0.25
-0.26
-0.26
-0.27
-0.26
-0.26
-0.26
-0.26
-0.27
-0.27
-0.28
-0.28
-0.28
-0.28
-0.29
-0.29
-0.29
-0.29
-0.27
-0.28
-0.28
-0.28
-0.26
-0.28
-0.28
-0.26
-0.26
-0.27
-0.29
-0.3
-0.28
-0.29
-0.31
-0.31
-0.31
-0.31
-0.32
-0.32
-0.31
-0.31
-0.31
-0.31
-0.31
-0.31
-0.32
-0.32
-0.3
-0.29
-0.28
-0.28
-0.28
-0.29
-0.29
-0.29
-0.29
-0.28
-0.27
-0.28
-0.29
-0.29
-0.29
-0.28
-0.29
-0.3
-0.29
-0.29
-0.28
-0.29
-0.29
-0.3
-0.31
-0.31
-0.31
-0.31
-0.31
-0.31
-0.31
-0.31
-0.31
-0.31
-0.31
-0.31
-0.3
-0.31
-0.31
-0.3
-0.3
-0.3
-0.3
-0.31
-0.31
-0.31
-0.31
-0.31
-0.31
-0.31
-0.3
-0.31
-0.31
-0.31
-0.32
-0.32
-0.32
-0.33
-0.33
-0.33
-0.33
-0.33
-0.33
-0.31
-0.31
-0.3
-0.3
-0.31
-0.3
-0.3
-0.29
-0.3
-0.29
-0.29
-0.29
-0.27
-0.27
-0.28
-0.28
-0.29
-0.29
-0.29
-0.3
-0.29
-0.29
-0.29
-0.29
-0.28
-0.28
-0.27
-0.29
-0.29
-0.28
-0.3
-0.3
-0.31
-0.31
-0.3
-0.32
-0.3
-0.3
-0.29
-0.29
-0.29
-0.3
-0.3
-0.3
-0.3
-0.31
-0.31
-0.28
-0.29
-0.3
-0.3
-0.3
-0.3
-0.31
-0.32
-0.32
-0.31
-0.31
-0.31
-0.31
-0.32
-0.31
-0.32
-0.33
-0.34
-0.34
-0.33
-0.33
-0.32
-0.33
-0.33
-0.33
-0.33
-0.32
-0.32
-0.31
-0.31
-0.32
-0.31
-0.3
-0.3
-0.29
-0.27
-0.26
-0.26
-0.26
-0.27
-0.25
-0.25
-0.25
-0.24
-0.26
-0.26
-0.25
-0.25
-0.26
-0.26
-0.26
-0.26
-0.26
-0.26
-0.26
-0.26
-0.24
-0.25
-0.24
-0.25
-0.25
-0.25
-0.24
-0.24
-0.24
-0.24
-0.25
-0.24
-0.25
-0.23
-0.24
-0.24
-0.23
-0.23
-0.23
-0.22
-0.23
-0.22
-0.22
-0.22
-0.22
-0.22
-0.22
-0.21
-0.2
-0.18
-0.15
-0.13
-0.15
-0.17
-0.17
-0.16
-0.16
-0.16
-0.15
-0.16
-0.16
-0.15
-0.15
-0.16
-0.17
-0.16
-0.15
-0.16
-0.15
-0.14
-0.13
-0.13
-0.1
-0.09
-0.11
-0.1
-0.09
-0.09
-0.1
-0.11
-0.11
-0.12
-0.09
-0.09
-0.09
-0.08
-0.07
-0.08
-0.06
-0.04
-0.04
-0.04
-0.04
-0.05
-0.05
-0.04
-0.05
-0.05
-0.06
-0.05
-0.06
-0.06
-0.06
-0.07
-0.07
-0.06
-0.09
-0.08
-0.08
-0.08
-0.07
-0.08
-0.08
-0.08
-0.09
-0.08
-0.07
-0.07
-0.06
-0.06
-0.05
-0.04
-0.05
-0.06
-0.05
-0.06
-0.05
-0.04
-0.02
-0.02
-0.02
-0.03
-0.03
-0.03
-0.04
-0.05
-0.05
-0.05
-0.06
-0.06
-0.05
-0.07
-0.06
-0.06
-0.05
-0.07
-0.07
-0.07
-0.07
-0.06
-0.06
-0.06
-0.07
-0.09
-0.09
-0.1
-0.1
-0.1
-0.08
-0.09
-0.08
-0.08
-0.08
-0.07
-0.07
-0.09
-0.08
-0.09
-0.11
-0.1
-0.1
-0.11
-0.11
-0.11
-0.12
-0.12
-0.1
-0.1
-0.09
-0.09
-0.09
-0.09
-0.09
-0.09
-0.08
-0.08
-0.07
-0.06
-0.06
-0.07
-0.06
-0.05
-0.07
-0.07
-0.06
-0.07
-0.06
-0.06
-0.06
-0.07
-0.07
-0.07
-0.08
-0.08
-0.07
-0.06
-0.06
-0.08
-0.08
-0.08
-0.08
-0.08
-0.08
-0.08
-0.08
-0.08
-0.08
-0.07
-0.07
-0.06
-0.05
-0.05
-0.07
-0.06
-0.05
-0.06
-0.06
-0.06
-0.05
-0.05
-0.03
-0.02
-0.01
-0.02
-0.02
-0.02
-0.03
-0.03
-0.03
-0.03
-0.05
-0.03
-0.03
-0.03
-0.03
-0.02
-0.02
-0.01
-0.01
-0.01
-0.01
-0.03
-0.02
-0.02
-0.03
-0.04
-0.04
-0.05
-0.04
-0.03
-0.03
-0.01
0
0.01
0.02
0.03
0.03
0.03
0.03
0.04
0.03
0.04
0.04
0.05
0.04
0.04
0.03
0.02
0.02
0.03
0.03
0.03
0.02
0.05
0.04
0.04
0.03
0.04
0.04
0.05
0.04
0.05
0.04
0.03
0.04
0.04
0.04
0.03
0.03
0.03
0.03
0.01
0.01
0.04
0.04
0.04
0.05
0.04
0.05
0.06
0.06
0.06
0.05
0.04
0.05
0.05
0.06
0.06
0.06
0.07
0.06
0.05
0.04
0.04
0.05
0.05
0.05
0.06
0.07
0.07
0.07
0.07
0.07
0.06
0.07
0.07
0.07
0.06
0.06
0.06
0.06
0.05
0.05
0.06
0.06
0.06
0.05
0.04
0.04
0.04
0.05
0.06
0.07
0.06
0.06
0.07
0.07
0.08
0.09
0.09
0.1
0.1
0.09
0.09
0.08
0.07
0.07
0.06
0.06
0.06
0.07
0.07
0.07
0.08
0.08
0.08
0.07
0.06
0.06
0.05
0.06
0.07
0.07
0.08
0.07
0.09
0.08
0.07
0.08
0.11
0.1
0.09
0.11
0.1
0.08
0.08
0.09
0.08
0.08
0.09
0.08
0.09
0.09
0.1
0.11
0.11
0.12
0.13
0.13
0.12
0.11
0.11
0.11
0.12
0.12
0.11
0.13
0.12
0.13
0.13
0.14
0.15
0.15
0.14
0.15
0.16
0.15
0.16
0.16
0.15
0.16
0.15
0.17
0.17
0.18
0.18
0.17
0.17
0.17
0.17
0.14
0.15
0.14
0.15
0.15
0.15
0.16
0.17
0.18
0.18
0.17
0.17
0.17
0.18
0.17
0.18
0.19
0.2
0.2
0.22
0.22
0.22
0.22
0.22
0.22
0.22
0.23
0.24
0.24
0.24
0.25
0.25
0.27
0.28
0.28
0.28
0.3
0.31
0.3
0.31
0.31
0.3
0.31
0.27
0.27
0.29
0.29
0.3
0.29
0.29
0.29
0.29
0.28
0.27
0.26
0.25
0.23
0.23
0.22
0.22
0.23
0.23
0.23
0.22
0.22
0.23
0.23
0.21
0.18
0.19
0.18
0.18
0.13
0.13
0.14
0.13
0.14
0.12
0.12
0.09
0.08
0.08
0.09
0.03
0.03
0.04
0.04
0.07
0.07
0.04
0.04
0.06
0.08
0.08
0.07
0.07
0.07
0.07
0.08
0.08
0.12
0.16
0.16
0.14
0.13
0.13
0.14
0.14
0.13
0.13
0.16
0.14
0.16
0.16
0.16
0.16
0.18
0.16
0.18
0.18
0.18
0.16
0.16
0.16
0.18
0.19
0.2
0.2
0.19
0.13
0.14
0.14
0.12
0.13
0.13
0.13
0.15
0.15
0.15
0.15
0.16
0.19
0.19
0.19
0.17
0.17
0.18
0.18
0.15
0.15
0.14
0.17
0.2
0.2
0.23
0.23
0.23
0.24
0.22
0.19
0.19
0.18
0.17
0.17
0.17
0.17
0.17
0.16
0.16
0.19
0.16
0.19
0.13
0.16
0.17
0.18
0.19
0.16
0.14
0.14
0.16
0.16
0.16
0.13
0.14
0.14
0.14
0.16
0.17
0.16
0.16
0.16
0.15
0.15
0.15
0.14
0.12
0.15
0.15
0.13
0.13
0.13
0.13
0.1
0.12
0.13
0.1
0.1
0.09
0.11
0.05
0.1
0.1
0.11
0.11
0.12
0.11
0.11
0.1
0.1
0.1
0.08
0.08
0.1
0.12
0.11
0.11
0.12
0.09
0.06
0.05
0.03
0
0.04
0.06
0.04
0.03
0.01
-0.01
0.01
-0.01
-0.01
-0.03
-0.02
-0.03
-0.09
-0.08
-0.07
-0.07
-0.07
-0.07
-0.04
-0.04
-0.05
-0.06
-0.05
-0.06
-0.07
-0.1
-0.14
-0.14
-0.14
-0.16
-0.18
-0.2
-0.28
-0.3
-0.35
-0.36
-0.34
-0.34
-0.34
-0.36
-0.41
-0.41
-0.42
-0.46
-0.44
-0.44
-0.44
-0.44
-0.47
-0.47
-0.47
-0.46
-0.46
-0.49
-0.49
-0.51
-0.51
-0.5
-0.52
-0.52
-0.52
-0.52
-0.51
-0.51
-0.51
-0.51
-0.51
-0.51
-0.51
-0.51
-0.51
-0.51
-0.58
-0.59
-0.57
-0.57
-0.57
-0.57
-0.54
-0.53
-0.54
-0.54
-0.54
-0.54
-0.53
-0.53
-0.5
-0.5
-0.49
-0.49
-0.49
-0.5
-0.49
-0.48
-0.52
-0.5
-0.47
-0.46
-0.46
-0.47
-0.45
-0.39
-0.43
-0.43
-0.43
-0.46
-0.48
-0.5
-0.5
-0.49
-0.51
-0.48
-0.46
-0.54
-0.53
-0.53
-0.59
-0.64
-0.65
-0.69
-0.69
-0.7
-0.72
-0.71
-0.73
-0.7
-0.7
-0.71
-0.73
-0.71
-0.7
-0.75
-0.75
-0.74
-0.77
-0.75
-0.77
-0.76
-0.76
-0.73
-0.72
-0.7
-0.68
-0.7
-0.7
-0.65
-0.64
-0.63
-0.61
-0.61
-0.62
-0.62
-0.63
-0.64
-0.64
-0.64
-0.64
-0.65
-0.67
-0.66
-0.66
-0.66
-0.67
-0.67
-0.67
-0.67
-0.63
-0.64
-0.63
-0.66
-0.69
-0.69
-0.71
-0.71
-0.7
-0.69
-0.72
-0.69
-0.67
-0.72
-0.72
-0.71
-0.71
-0.69
-0.69
-0.67
-0.69
-0.7
-0.7
-0.7
-0.65
-0.65
-0.65
-0.65
-0.66
-0.63
-0.58
-0.56
-0.53
-0.53
-0.53
-0.51
-0.51
-0.52
-0.5
-0.5
-0.5
-0.48
-0.44
-0.41
-0.41
-0.41
-0.42
-0.42
-0.41
-0.44
-0.45
-0.45
-0.45
-0.43
-0.43
-0.44
-0.44
-0.42
-0.37
-0.39
-0.39
-0.37
-0.3
-0.32
-0.32
-0.35
-0.36
-0.42
-0.42
-0.41
-0.39
-0.37
-0.36
-0.31
-0.36
-0.39
-0.39
-0.45
-0.44
-0.41
-0.36
-0.34
-0.34
-0.31
-0.31
-0.34
-0.36
-0.3
-0.31
-0.3
-0.3
-0.38
-0.36
-0.36
-0.34
-0.33
-0.34
-0.3
-0.29
-0.3
-0.31
-0.32
-0.32
-0.34
-0.32
-0.32
-0.29
-0.29
-0.29
-0.3
-0.3
-0.28
-0.27
-0.25
-0.25
-0.22
-0.21
-0.15
-0.06
-0.07
-0.09
-0.08
-0.07
-0.07
-0.03
0.01
0
0.05
0.06
0.1
0.07
0.09
0.03
0.06
0.05
0.07
0.06
0.01
0.02
0
0
0
-0.01
0.02
0.02
0.03
0.06
0.05
0.06
0.05
0.08
0.09
0.11
0.1
0.08
0.08
0.11
0.15
0.17
0.15
0.17
0.17
0.12
0.12
0.14
0.15
0.12
0.11
0.1
0.11
0.11
0.11
0.15
0.15
0.15
0.19
0.27
0.25
0.27
0.26
0.26
0.26
0.26
0.25
0.25
0.27
0.25
0.24
0.25
0.27
0.25
0.3
0.34
0.34
0.33
0.36
0.32
0.32
0.39
0.38
0.4
0.45
0.45
0.46
0.48
0.48
0.48
0.55
0.55
0.58
0.56
0.56
0.56
0.57
0.57
0.56
0.64
0.69
0.68
0.65
0.65
0.66
0.66
0.67
0.65
0.69
0.67
0.66
0.66
0.63
0.63
0.63
0.63
0.63
0.64
0.64
0.63
0.62
0.61
0.63
0.63
0.64
0.58
0.58
0.54
0.54
0.52
0.52
0.51
0.52
0.52
0.52
0.52
0.51
0.54
0.55
0.53
0.51
0.54
0.53
0.5
0.5
0.49
0.46
0.52
0.51
0.52
0.53
0.51
0.53
0.52
0.51
0.52
0.5
0.49
0.49
0.49
0.47
0.47
0.48
0.48
0.48
0.45
0.46
0.51
0.5
0.5
0.49
0.49
0.48
0.48
0.46
0.45
0.46
0.45
0.46
0.47
0.49
0.48
0.48
0.51
0.51
0.5
0.5
0.48
0.48
0.55
0.56
0.56
0.55
0.53
0.55
0.53
0.52
0.53
0.53
0.56
0.56
0.6
0.59
0.59
0.59
0.57
0.57
0.53
0.57
0.57
0.57
0.6
0.58
0.59
0.58
0.59
0.59
0.56
0.5
0.51
0.48
0.47
0.46
0.47
0.47
0.54
0.52
0.48
0.48
0.47
0.49
0.47
0.49
0.46
0.46
0.47
0.48
0.47
0.47
0.44
0.46
0.47
0.48
0.48
0.55
0.53
0.53
0.53
0.52
0.52
0.52
0.52
0.51
0.5
0.51
0.47
0.45
0.45
0.45
0.43
0.44
0.43
0.4
0.42
0.41
0.45
0.45
0.46
0.41
0.39
0.38
0.41
0.45
0.44
0.45
0.46
0.45
0.49
0.47
0.44
0.48
0.48
0.45
0.43
0.4
0.39
0.4
0.42
0.49
0.51
0.5
0.5
0.5
0.53
0.5
0.5
0.55
0.51
0.48
0.42
0.45
0.46
0.46
0.46
0.46
0.47
0.45
0.45
0.45
0.4
0.41
0.44
0.44
0.44
0.45
0.46
0.45
0.46
0.46
0.46
0.52
0.51
0.51
0.52
0.52
0.52
0.51
0.51
0.5
0.51
0.51
0.5
0.5
0.47
0.47
0.49
0.46
0.46
0.46
0.46
0.48
0.45
0.45
0.43
0.44
0.44
0.44
0.41
0.41
0.39
0.38
0.38
0.37
0.35
0.35
0.34
0.31
0.31
0.28
0.28
0.27
0.27
0.27
0.3
0.3
0.3
0.28
0.28
0.26
0.25
0.25
0.25
0.25
0.24
0.24
0.27
0.29
0.27
0.27
0.27
0.33
0.4
0.38
0.38
0.37
0.37
0.37
0.36
0.33
0.33
0.33
0.35
0.36
0.36
0.38
0.37
0.37
0.36
0.36
0.34
0.33
0.3
0.3
0.29
0.3
0.3
0.32
0.33
0.33
0.33
0.34
0.34
0.34
0.33
0.32
0.31
0.3
0.29
0.28
0.29
0.28
0.27
0.27
0.27
0.26
0.26
0.24
0.21
0.2
0.2
0.15
0.15
0.15
0.18
0.18
0.18
0.19
0.22
0.22
0.22
0.21
0.2
0.2
0.21
0.22
0.2
0.2
0.19
0.19
0.16
0.2
0.2
0.2
0.23
0.25
0.24
0.3
0.32
0.32
0.32
0.27
0.27
0.27
0.26
0.28
0.28
0.27
0.27
0.28
0.29
0.27
0.31
0.3
0.3
0.3
0.24
0.22
0.27
0.29
0.27
0.27
0.23
0.18
0.17
0.18
0.17
0.19
0.18
0.18
0.18
0.14
0.14
0.14
0.12
0.14
0.14
0.13
0.13
0.13
0.13
0.13
0.13
0.13
0.13
0.13
0.12
0.14
0.14
0.14
0.11
0.13
0.11
0.11
0.16
0.16
0.14
0.16
0.17
0.17
0.18
0.19
0.18
0.19
0.19
0.19
0.18
0.18
0.18
0.13
0.13
0.13
0.11
0.13
0.14
0.18
0.21
0.2
0.21
0.21
0.17
0.23
0.2
0.23
0.26
0.26
0.26
0.28
0.28
0.28
0.31
0.32
0.32
0.31
0.29
0.28
0.31
0.29
0.29
0.28
0.26
0.28
0.28
0.28
0.27
0.25
0.25
0.23
0.22
0.24
0.22
0.18
0.19
0.16
0.1
0.1
0.1
0.1
0.13
0.13
0.11
0.1
0.08
0.08
0.06
0.06
0.03
0.03
0.03
0.04
-0.04
-0.05
-0.05
-0.03
-0.03
-0.02
-0.02
-0.03
-0.03
-0.01
-0.01
-0.01
-0.01
-0.01
-0.01
0.01
0.02
0.01
0.03
0.02
0.02
0.02
0.03
0.03
0.03
0.03
0.03
0.04
0.04
0.07
0.09
0.1
0.11
0.09
0.05
0.04
0.04
0.04
0
0.03
0.03
0.04
0
-0.01
0.01
0.02
0
0.01
-0.03
0
-0.01
-0.01
0
-0.01
0.01
0.03
0.03
0.06
0.03
0.03
0.03
0.08
0.12
0.12
0.11
0.2
0.21
0.23
0.22
0.21
0.23
0.23
0.23
0.2
0.2
0.2
0.21
0.21
0.21
0.21
0.2
0.19
0.19
0.19
0.17
0.16
0.16
0.23
0.23
0.22
0.22
0.18
0.22
0.22
0.22
0.18
0.15
0.15
0.14
0.13
0.13
0.08
0.08
0.08
0.07
0.04
0.03
0.04
0.03
0.02
-0.02
-0.02
-0.02
-0.03
-0.03
-0.05
-0.07
-0.07
-0.09
-0.09
-0.09
-0.09
-0.05
-0.05
-0.04
-0.05
-0.06
-0.06
-0.07
-0.07
-0.07
-0.07
-0.04
-0.06
-0.03
-0.03
-0.04
0
-0.02
-0.04
-0.04
-0.02
-0.04
0.04
0.04
0.02
0.08
0.08
0.08
0.08
0.06
0.02
0.02
0.02
0.09
0.09
0.11
0.1
0.09
0.09
0.09
0.07
0.08
0.06
0.07
0.07
0.08
0.06
0.06
0.06
0.06
0.07
0.06
0.08
0.07
0.07
0.08
0.05
0.05
0.04
0.06
0.06
0.06
0.05
0.03
0.03
0.03
0.03
0.08
-0.04
0
-0.01
-0.01
0
-0.01
-0.01
-0.01
-0.03
-0.06
-0.05
-0.05
-0.06
-0.1
-0.11
-0.16
-0.16
-0.16
-0.15
-0.15
-0.16
-0.16
-0.22
-0.21
-0.21
-0.2
-0.2
-0.14
-0.14
-0.14
-0.16
-0.14
-0.14
-0.14
-0.14
-0.11
-0.12
-0.12
-0.1
-0.13
-0.15
-0.15
-0.16
-0.12
-0.09
-0.09
-0.09
-0.09
-0.06
-0.1
-0.12
-0.12
-0.12
-0.1
-0.09
-0.09
-0.06
-0.06
-0.05
-0.06
-0.08
-0.08
0.01
0
0
0
0.02
0.03
0.03
0.04
0.04
0.06
0.06
0.06
0.03
0.03
0.04
0.04
0.03
0.03
0.04
0.04
0.04
0.04
0.04
0.04
0.05
0.05
0.06
0.08
0.09
0.07
0.01
-0.02
-0.02
-0.02
-0.02
-0.02
-0.02
0.09
0.09
0.05
0.07
0.07
0.07
0.07
0.06
0.06
0.1
0.06
0.05
0.05
0.09
0.09
0.09
0.09
0.08
0.06
0.03
0.03
0.05
0.04
0.04
0.03
0.02
-0.02
-0.04
-0.04
-0.03
-0.05
-0.05
-0.04
-0.06
-0.06
-0.03
-0.03
-0.01
-0.02
0.01
0.01
0
0
0.01
0.01
0
0.01
0.03
0.05
0.05
0.02
0.03
0.03
0.07
0.07
0.07
0.07
0.07
0.07
0.11
0.11
0.11
0.11
0.13
0.16
0.18
0.19
0.16
0.15
0.17
0.16
0.16
0.22
0.21
0.21
0.21
0.22
0.23
0.23
0.24
0.27
0.27
0.27
0.28
0.28
0.29
0.29
0.27
0.27
0.28
0.28
0.28
0.31
0.31
0.31
0.27
0.26
0.26
0.27
0.27
0.3
0.31
0.31
0.33
0.32
0.32
0.31
0.32
0.34
0.33
0.36
0.36
0.36
0.41
0.41
0.41
0.42
0.35
0.34
0.34
0.32
0.33
0.33
0.3
0.31
0.32
0.32
0.32
0.32
0.34
0.34
0.35
0.35
0.34
0.33
0.35
0.36
0.34
0.35
0.38
0.4
0.39
0.33
0.35
0.33
0.32
0.36
0.37
0.37
0.36
0.35
0.32
0.34
0.35
0.35
0.37
0.37
0.37
0.34
0.34
0.34
0.36
0.36
0.37
0.37
0.36
0.35
0.34
0.34
0.36
0.35
0.35
0.37
0.32
0.36
0.36
0.36
0.36
0.36
0.36
0.37
0.4
0.43
0.43
0.39
0.38
0.38
0.38
0.37
0.37
0.35
0.3
0.3
0.31
0.3
0.26
0.27
0.27
0.28
0.26
0.27
0.29
0.29
0.27
0.28
0.27
0.27
0.22
0.22
0.2
0.21
0.24
0.25
0.26
0.26
0.26
0.26
0.27
0.26
0.25
0.25
0.21
0.2
0.21
0.24
0.24
0.25
0.26
0.25
0.25
0.2
0.2
0.22
0.22
0.22
0.22
0.22
0.2
0.2
0.2
0.17
0.2
0.18
0.17
0.2
0.21
0.2
0.2
0.2
0.2
0.2
0.2
0.17
0.22
0.22
0.22
0.23
0.23
0.23
0.23
0.19
0.23
0.24
0.25
0.17
0.17
0.17
0.17
0.18
0.2
0.2
0.22
0.22
0.22
0.22
0.21
0.2
0.22
0.23
0.23
0.22
0.26
0.23
0.23
0.24
0.21
0.21
0.18
0.19
0.2
0.19
0.19
0.17
0.17
0.17
0.18
0.16
0.15
0.15
0.17
0.16
0.13
0.15
0.15
0.15
0.15
0.15
0.15
0.15
0.15
0.14
0.14
0.15
0.18
0.18
0.18
0.18
0.16
0.16
0.16
0.15
0.15
0.15
0.16
0.15
0.15
0.17
0.17
0.16
0.16
0.16
0.13
0.13
0.12
0.12
0.12
0.12
0.12
0.13
0.12
0.11
0.11
0.09
0.09
0.08
0.09
0.09
0.08
0.08
0.08
0.04
0.03
0.08
0.09
0.11
0.11
0.11
0.11
0.1
0.1
0.1
0.11
0.09
0.06
0.06
0.06
0.06
0.03
0.07
0.08
0.07
0.1
0.1
0.1
0.1
0.11
0.1
0.1
0.08
0.08
0.07
0.06
0.05
0.05
0.05
0.05
0.02
0.02
0.01
0.01
0.01
-0.02
-0.02
-0.01
-0.04
-0.02
-0.01
-0.02
-0.02
-0.01
-0.01
-0.01
0.02
0.02
-0.01
0
0
0
0
0
0
0
0
0.01
0.03
0.03
0.04
0.06
0.02
0.07
0.1
0.1
0.1
0.15
0.14
0.1
0.1
0.1
0.1
0.1
0.1
0.07
0.04
0.03
0.01
0.05
0.05
0.05
0.06
0.06
0.06
0.12
0.13
0.12
0.12
0.12
0.11
0.12
0.12
0.12
0.13
0.13
0.15
0.17
0.18
0.17
0.19
0.19
0.2
0.2
0.2
0.21
0.18
0.17
0.16
0.19
0.21
0.22
0.2
0.2
0.2
0.2
0.26
0.27
0.24
0.24
0.24
0.24
0.24
0.25
0.25
0.31
0.29
0.29
0.29
0.3
0.29
0.29
0.31
0.32
0.32
0.32
0.31
0.3
0.3
0.31
0.32
0.33
0.33
0.29
0.28
0.28
0.28
0.28
0.25
0.25
0.25
0.29
0.26
0.28
0.28
0.28
0.27
0.25
0.28
0.29
0.28
0.28
0.29
0.29
0.25
0.25
0.24
0.24
0.25
0.27
0.27
0.27
0.27
0.27
0.26
0.26
0.26
0.29
0.28
0.28
0.29
0.29
0.25
0.24
0.25
0.25
0.26
0.22
0.23
0.23
0.25
0.25
0.26
0.26
0.23
0.24
0.25
0.24
0.22
0.22
0.22
0.22
0.22
0.22
0.22
0.22
0.23
0.24
0.23
0.23
0.23
0.23
0.22
0.21
0.21
0.22
0.22
0.22
0.21
0.21
0.21
0.21
0.21
0.23
0.23
0.25
0.26
0.26
0.24
0.26
0.26
0.26
0.28
0.28
0.29
0.3
0.3
0.3
0.32
0.32
0.34
0.34
0.35
0.35
0.35
0.39
0.37
0.35
0.35
0.33
0.32
0.32
0.32
0.32
0.31
0.31
0.3
0.3
0.3
0.32
0.33
0.33
0.36
0.34
0.34
0.34
0.33
0.34
0.34
0.34
0.33
0.33
0.33
0.32
0.33
0.33
0.34
0.34
0.32
0.34
0.34
0.33
0.34
0.34
0.37
0.37
0.39
0.4
0.39
0.39
0.39
0.45
0.45
0.48
0.47
0.42
0.42
0.45
0.44
0.43
0.43
0.43
0.43
0.41
0.37
0.38
0.38
0.33
0.33
0.33
0.31
0.34
0.34
0.34
0.34
0.35
0.35
0.35
0.35
0.35
0.35
0.35
0.35
0.35
0.35
0.36
0.39
0.39
0.39
0.39
0.41
0.41
0.41
0.41
0.42
0.42
0.43
0.44
0.41
0.41
0.44
0.44
0.44
0.44
0.44
0.44
0.4
0.4
0.4
0.4
0.38
0.38
0.38
0.37
0.38
0.39
0.37
0.37
0.4
0.4
0.37
0.35
0.35
0.38
0.38
0.37
0.37
0.37
0.37
0.37
0.4
0.38
0.4
0.4
0.4
0.41
0.4
0.4
0.4
0.39
0.39
0.39
0.41
0.39
0.39
0.39
0.39
0.37
0.37
0.37
0.4
0.4
0.4
0.41
0.42
0.4
0.38
0.38
0.38
0.38
0.38
0.38
0.38
0.44
0.42
0.41
0.41
0.41
0.42
0.42
0.42
0.42
0.42
0.41
0.41
0.41
0.41
0.36
0.36
0.35
0.3
0.26
0.23
0.23
0.24
0.24
0.24
0.25
0.25
0.25
0.28
0.27
0.27
0.31
0.32
0.26
0.28
0.32
0.32
0.32
0.31
0.31
0.29
0.3
0.3
0.32
0.31
0.28
0.3
0.3
0.3
0.3
0.3
0.3
0.31
0.27
0.27
0.27
0.25
0.24
0.24
0.25
0.27
0.27
0.23
0.23
0.23
0.23
0.24
0.24
0.24
0.24
0.23
0.2
0.2
0.2
0.18
0.17
0.17
0.16
0.15
0.15
0.14
0.14
0.15
0.15
0.17
0.18
0.18
0.18
0.19
0.19
0.19
0.18
0.19
0.19
0.19
0.19
0.2
0.19
0.16
0.16
0.18
0.2
0.2
0.21
0.21
0.2
0.2
0.19
0.18
0.17
0.15
0.16
0.17
0.12
0.12
0.11
0.13
0.14
0.18
0.19
0.18
0.19
0.19
0.16
0.17
0.16
0.17
0.17
0.16
0.16
0.19
0.15
0.14
0.1
0.12
0.12
0.13
0.13
0.13
0.13
0.1
0.1
0.08
0.04
0.04
0.04
0.04
0.01
0.03
0.03
-0.02
0
0
0
-0.02
-0.01
0.02
0.02
0.02
0.03
0.03
0.02
0.02
0.02
0.02
0.02
0
0.01
0.02
0.02
0.02
0.02
0.02
0.01
0.02
0.02
0.03
0.03
-0.02
-0.03
-0.02
-0.02
-0.04
-0.04
-0.04
-0.06
-0.06
-0.02
0.01
0.01
0.01
0.01
0.01
0.01
0
-0.02
-0.02
-0.02
-0.02
-0.02
-0.03
-0.03
-0.03
-0.08
-0.06
-0.03
-0.04
-0.04
-0.06
-0.06
-0.08
-0.06
-0.05
-0.06
-0.06
-0.06
-0.04
-0.05
-0.05
-0.06
-0.02
-0.04
-0.04
-0.04
-0.04
-0.04
-0.06
-0.06
-0.04
-0.04
-0.03
-0.03
-0.02
-0.02
-0.02
-0.02
-0.04
-0.04
-0.04
-0.04
-0.07
-0.07
-0.08
-0.08
-0.07
-0.08
-0.08
-0.08
-0.06
-0.06
-0.03
-0.03
-0.08
-0.06
-0.07
-0.04
-0.05
-0.08
-0.08
-0.08
-0.08
-0.09
-0.09
-0.08
-0.08
-0.03
-0.03
-0.03
-0.03
0
0.06
0.07
0.05
0.05
0.05
0.04
0.04
0.04
0.05
0.05
0.05
0.05
0.05
0.09
0.12
0.13
0.13
0.1
0.11
0.11
0.11
0.11
0.12
0.12
0.12
0.14
0.14
0.13
0.13
0.13
0.13
0.12
0.12
0.11
0.15
0.15
0.11
0.13
0.14
0.14
0.14
0.14
0.11
0.15
0.15
0.17
0.18
0.15
0.15
0.15
0.14
0.13
0.13
0.14
0.13
0.13
0.13
0.13
0.13
0.11
0.11
0.1
0.1
0.09
0.09
0.08
0.07
0.06
0.07
0.1
0.11
0.11
0.09
0.08
0.08
0.05
0.04
0.04
0.04
0.06
0.06
0.07
0.04
0.04
0.01
0
0
0
0.01
0.01
0.01
0.01
0
0
0.04
0.04
0.05
-0.01
-0.02
-0.04
-0.06
-0.06
-0.07
-0.11
-0.11
-0.13
-0.15
-0.12
-0.12
-0.11
-0.11
-0.12
-0.13
-0.13
-0.12
-0.16
-0.16
-0.16
-0.17
-0.16
-0.16
-0.13
-0.13
-0.08
-0.08
-0.08
-0.08
-0.08
-0.07
-0.07
-0.02
-0.02
-0.02
-0.04
-0.04
-0.07
-0.07
-0.07
-0.05
-0.05
-0.05
-0.05
-0.05
-0.05
-0.05
-0.05
-0.07
-0.1
-0.08
-0.04
-0.04
-0.04
-0.01
-0.01
0
-0.01
0
0
0
0.02
0.01
0.01
0.02
0.03
0.02
0.02
0.03
0.03
0.03
0
0
0.01
0.01
0.01
0.02
0.08
0.05
0.06
0.07
0.07
0.09
0.09
0.05
0.06
0.11
0.13
0.12
0.09
0.08
0.1
0.11
0.13
0.07
0.1
0.1
0.1
0.11
0.1
0.1
0.1
0.11
0.11
0.11
0.09
0.09
0.09
0.06
0.08
0.08
0.08
0.13
0.08
0.08
0.09
0.09
0.09
0.11
0.11
0.11
0.1
0.13
0.13
0.13
0.13
0.11
0.15
0.1
0.1
0.04
0.03
0.03
0
-0.01
0.04
0.03
0.02
-0.01
-0.01
0
0
0
0.03
0.03
0.04
0.04
0.05
0.04
0.04
0.03
0.03
0.03
0.03
0.06
0.08
0.06
0.06
0.09
0.09
0.08
0.08
0.09
0.08
0.08
0.08
0.04
0.03
0.02
0.05
0.06
0.05
0.04
0.04
0.04
0.04
0.04
0.04
0.06
0.06
0.07
0.07
0.08
0.06
0.07
0.07
0.07
0.08
0.1
0.09
0.09
0.1
0.07
0.08
0.09
0.12
0.13
0.16
0.14
0.13
0.12
0.12
0.14
0.14
0.15
0.14
0.14
0.14
0.14
0.14
0.14
0.12
0.14
0.17
0.19
0.19
0.2
0.22
0.22
0.21
0.2
0.16
0.16
0.15
0.15
0.17
0.14
0.14
0.17
0.17
0.18
0.18
0.18
0.17
0.17
0.18
0.15
0.15
0.16
0.15
0.15
0.15
0.17
0.17
0.17
0.17
0.19
0.15
0.14
0.15
0.17
0.19
0.2
0.2
0.18
0.21
0.24
0.23
0.24
0.18
0.18
0.19
0.16
0.16
0.15
0.16
0.17
0.2
0.22
0.22
0.19
0.2
0.17
0.17
0.17
0.17
0.17
0.17
0.19
0.19
0.19
0.18
0.19
0.19
0.2
0.26
0.25
0.23
0.23
0.23
0.23
0.23
0.23
0.23
0.21
0.19
0.2
0.19
0.19
0.22
0.27
0.27
0.25
0.26
0.24
0.26
0.28
0.23
0.24
0.2
0.21
0.25
0.28
0.3
0.3
0.29
0.29
0.29
0.29
0.29
0.29
0.31
0.31
0.27
0.27
0.27
0.28
0.27
0.25
0.27
0.27
0.29
0.3
0.3
0.3
0.29
0.27
0.27
0.27
0.27
0.27
0.28
0.27
0.27
0.27
0.27
0.24
0.24
0.23
0.23
0.23
0.22
0.22
0.25
0.25
0.26
0.27
0.25
0.27
0.3
0.3
0.31
0.32
0.3
0.37
0.4
0.36
0.36
0.36
0.36
0.37
0.35
0.35
0.34
0.37
0.34
0.34
0.3
0.31
0.35
0.36
0.42
0.43
0.41
0.42
0.41
0.38
0.37
0.39
0.39
0.39
0.38
0.37
0.35
0.37
0.4
0.42
0.39
0.42
0.46
0.46
0.46
0.41
0.41
0.42
0.42
0.4
0.4
0.4
0.41
0.4
0.39
0.42
0.42
0.42
0.42
0.42
0.43
0.42
0.42
0.42
0.44
0.44
0.45
0.45
0.45
0.45
0.45
0.44
0.45
0.48
0.49
0.49
0.49
0.51
0.51
0.51
0.53
0.53
0.52
0.52
0.52
0.52
0.54
0.55
0.55
0.53
0.5
0.5
0.48
0.51
0.52
0.52
0.52
0.52
0.56
0.56
0.56
0.56
0.56
0.56
0.55
0.57
0.57
0.54
0.54
0.53
0.51
0.5
0.54
0.54
0.54
0.54
0.54
0.54
0.56
0.56
0.56
0.5
0.5
0.54
0.53
0.52
0.52
0.52
0.52
0.52
0.55
0.55
0.52
0.54
0.54
0.52
0.52
0.5
0.51
0.51
0.49
0.52
0.47
0.47
0.47
0.47
0.49
0.49
0.5
0.5
0.46
0.47
0.49
0.5
0.5
0.5
0.53
0.52
0.52
0.5
0.5
0.5
0.51
0.51
0.49
0.5
0.51
0.51
0.48
0.48
0.46
0.46
0.45
0.45
0.43
0.44
0.43
0.42
0.42
0.44
0.45
0.43
0.43
0.42
0.41
0.41
0.42
0.42
0.44
0.46
0.45
0.46
0.43
0.41
0.41
0.38
0.38
0.37
0.36
0.38
0.38
0.41
0.43
0.4
0.4
0.38
0.41
0.41
0.42
0.43
0.43
0.44
0.44
0.44
0.37
0.36
0.37
0.33
0.31
0.28
0.28
0.28
0.28
0.25
0.25
0.18
0.17
0.16
0.16
0.16
0.14
0.14
0.16
0.14
0.14
0.11
0.11
0.11
0.09
0.09
0.09
0.09
0.09
0.09
0.09
0.11
0.13
0.11
0.13
0.13
0.1
0.13
0.12
0.12
0.08
0.08
0.1
0.13
0.1
0.1
0.17
0.16
0.16
0.13
0.15
0.17
0.17
0.17
0.18
0.23
0.25
0.24
0.23
0.24
0.22
0.2
0.2
0.21
0.21
0.23
0.22
0.21
0.17
0.17
0.15
0.12
0.09
0.06
0.06
0.03
0
0.02
-0.03
-0.05
-0.06
-0.08
-0.03
-0.01
0.02
0.02
-0.02
-0.02
-0.03
-0.04
-0.04
-0.03
-0.03
-0.05
-0.03
-0.05
-0.03
-0.03
-0.03
-0.03
-0.03
-0.03
0
-0.01
0
0.03
0.01
0.02
0
0.02
-0.01
-0.01
-0.02
-0.03
-0.02
0
0
-0.05
-0.06
-0.09
-0.09
-0.09
-0.18
-0.18
-0.18
-0.18
-0.22
-0.22
-0.22
-0.23
-0.23
-0.24
-0.24
-0.24
-0.24
-0.32
-0.35
-0.35
-0.35
-0.32
-0.32
-0.31
-0.31
-0.31
-0.3
-0.3
-0.31
-0.31
-0.31
-0.39
-0.39
-0.38
-0.38
-0.37
-0.36
-0.44
-0.44
-0.47
-0.4
-0.4
-0.43
-0.43
-0.41
-0.41
-0.4
-0.4
-0.37
-0.37
-0.37
-0.38
-0.37
-0.39
-0.39
-0.39
-0.37
-0.38
-0.37
-0.36
-0.36
-0.33
-0.33
-0.32
-0.33
-0.35
-0.35
-0.35
-0.3
-0.28
-0.28
-0.32
-0.32
-0.32
-0.31
-0.3
-0.3
-0.3
-0.3
-0.3
-0.3
-0.28
-0.32
-0.32
-0.29
-0.34
-0.39
-0.33
-0.39
-0.38
-0.38
-0.37
-0.37
-0.38
-0.41
-0.41
-0.42
-0.42
-0.42
-0.41
-0.39
-0.36
-0.38
-0.37
-0.36
-0.38
-0.37
-0.38
-0.37
-0.39
-0.39
-0.32
-0.3
-0.32
-0.29
-0.28
-0.28
-0.27
-0.28
-0.32
-0.32
-0.31
-0.31
-0.31
-0.33
-0.31
-0.32
-0.34
-0.35
-0.35
-0.39
-0.39
-0.39
-0.34
-0.34
-0.34
-0.29
-0.28
-0.22
-0.22
-0.22
-0.23
-0.2
-0.2
-0.12
-0.14
-0.14
-0.14
-0.15
-0.14
-0.14
-0.13
-0.13
-0.11
-0.11
-0.11
-0.06
-0.06
-0.05
-0.05
-0.05
-0.08
-0.09
-0.07
-0.1
-0.1
-0.08
-0.08
-0.09
-0.06
-0.07
-0.08
-0.06
-0.07
-0.09
-0.09
-0.12
-0.11
-0.1
-0.1
-0.13
-0.13
-0.15
-0.16
-0.18
-0.19
-0.25
-0.24
-0.28
-0.29
-0.28
-0.28
-0.28
-0.27
-0.32
-0.33
-0.29
-0.28
-0.26
-0.26
-0.21
-0.21
-0.21
-0.2
-0.2
-0.15
-0.16
-0.16
-0.11
-0.09
-0.09
-0.1
-0.05
-0.04
-0.07
-0.1
-0.11
-0.11
-0.1
-0.07
-0.07
-0.06
-0.05
-0.05
-0.06
-0.07
-0.07
-0.06
-0.06
-0.08
-0.08
-0.15
-0.15
-0.15
-0.15
-0.14
-0.19
-0.23
-0.24
-0.22
-0.23
-0.22
-0.24
-0.25
-0.28
-0.23
-0.29
-0.32
-0.32
-0.26
-0.26
-0.26
-0.2
-0.2
-0.2
-0.16
-0.17
-0.2
-0.14
-0.11
-0.11
-0.11
-0.11
-0.11
-0.11
-0.1
-0.09
-0.09
-0.05
-0.04
-0.05
-0.08
-0.11
-0.1
-0.12
-0.11
-0.11
-0.11
-0.11
-0.05
-0.05
-0.04
-0.02
-0.02
-0.04
-0.02
-0.08
-0.04
-0.03
0.03
0.03
0
0
0.02
0.01
0.01
-0.02
-0.02
-0.02
-0.02
-0.02
-0.02
0.01
0.01
0.05
0.06
0.07
0.05
0.05
0.05
0.05
0.03
-0.01
-0.01
0.02
0.04
0.07
0.07
0.07
0.05
0.05
0.04
0.05
0.07
0.04
0.07
0.06
0.07
0.06
0.04
0.04
0.03
0.02
0.09
0.04
0.05
0.1
0.15
0.13
0.19
0.19
0.19
0.19
0.19
0.21
0.21
0.22
0.23
0.2
0.2
0.21
0.21
0.21
0.23
0.21
0.16
0.14
0.15
0.15
0.16
0.16
0.16
0.11
0.12
0.07
0.08
0.08
0.08
0.07
0.08
0.11
0.11
0.09
0.08
0.08
0.09
0.07
0.06
0.05
0
0.02
0.02
0.01
-0.03
-0.06
-0.05
-0.08
-0.08
-0.1
-0.12
-0.07
-0.06
-0.03
0.01
0.01
0.01
0.02
0.02
0.03
0.01
-0.01
-0.06
-0.03
-0.08
-0.09
-0.17
-0.17
-0.22
-0.18
-0.16
-0.14
-0.12
-0.06
-0.07
-0.04
-0.05
-0.06
-0.02
-0.03
-0.04
-0.05
-0.08
-0.12
-0.18
-0.18
-0.15
-0.13
-0.13
-0.11
-0.14
-0.2
-0.13
-0.12
-0.12
-0.1
-0.1
-0.01
0.01
0.02
0.04
0.04
0.05
0.05
0.05
0.07
0.11
0.12
0.1
0.1
0.06
0.08
0.08
0.03
0.04
0.01
-0.04
-0.05
-0.04
-0.06
-0.06
-0.08
-0.11
-0.09
-0.11
-0.12
-0.09
-0.09
-0.16
-0.16
-0.15
-0.15
-0.19
-0.2
-0.21
-0.21
-0.22
-0.22
-0.24
-0.17
-0.18
-0.17
-0.17
-0.18
-0.17
-0.17
-0.15
-0.18
-0.2
-0.2
-0.2
-0.18
-0.18
-0.15
-0.15
-0.15
-0.15
-0.09
-0.1
-0.1
-0.1
-0.1
-0.11
-0.11
-0.12
-0.12
-0.07
-0.06
-0.06
-0.12
-0.17
-0.15
-0.15
-0.15
-0.15
-0.16
-0.16
-0.19
-0.19
-0.19
-0.16
-0.16
-0.15
-0.14
-0.17
-0.16
-0.16
-0.17
-0.18
-0.18
-0.18
-0.28
-0.32
-0.33
-0.33
-0.31
-0.33
-0.32
-0.31
-0.32
-0.36
-0.34
-0.36
-0.39
-0.46
-0.44
-0.41
-0.4
-0.4
-0.36
-0.36
-0.34
-0.34
-0.34
-0.36
-0.36
-0.37
-0.37
-0.41
-0.41
-0.41
-0.41
-0.42
-0.42
-0.4
-0.39
-0.41
-0.4
-0.44
-0.4
-0.44
-0.44
-0.44
-0.41
-0.43
-0.39
-0.4
-0.51
-0.5
-0.53
-0.51
-0.51
-0.47
-0.47
-0.47
-0.44
-0.44
-0.45
-0.47
-0.5
-0.5
-0.54
-0.59
-0.57
-0.57
-0.56
-0.56
-0.54
-0.49
-0.48
-0.49
-0.48
-0.46
-0.46
-0.45
-0.44
-0.43
-0.39
-0.35
-0.35
-0.35
-0.36
-0.35
-0.35
-0.35
-0.35
-0.29
-0.3
-0.34
-0.34
-0.34
-0.35
-0.35
-0.35
-0.35
-0.35
-0.33
-0.38
-0.35
-0.34
-0.29
-0.28
-0.31
-0.3
-0.3
-0.28
-0.24
-0.28
-0.31
-0.3
-0.27
-0.32
-0.3
-0.32
-0.37
-0.38
-0.38
-0.39
-0.39
-0.37
-0.39
-0.31
-0.29
-0.28
-0.25
-0.2
-0.21
-0.19
-0.14
-0.14
-0.14
-0.16
-0.15
-0.15
-0.15
-0.15
-0.14
-0.16
-0.14
-0.18
-0.18
-0.18
-0.16
-0.07
-0.07
-0.04
-0.04
-0.04
-0.06
-0.06
-0.1
-0.1
-0.08
-0.09
-0.14
-0.14
-0.15
-0.15
-0.17
-0.18
-0.16
-0.15
-0.15
-0.18
-0.18
-0.2
-0.24
-0.25
-0.23
-0.17
-0.17
-0.12
-0.1
-0.05
-0.06
-0.06
-0.03
-0.03
-0.02
0.03
0.05
0.03
0.06
0.03
0.03
0.06
0.06
0.06
0.09
0.09
0.07
0.07
0.12
0.11
0.12
0.11
0.05
0.06
0.04
0.05
0.06
0.01
0.03
0.02
-0.09
-0.06
-0.05
-0.02
-0.03
-0.04
-0.07
-0.07
-0.06
-0.06
-0.07
-0.07
-0.07
-0.05
-0.05
-0.05
-0.02
-0.02
-0.02
-0.02
-0.02
-0.08
-0.07
-0.08
-0.02
-0.02
-0.03
-0.02
0.03
0.07
0.06
0.02
0.03
0.01
0.03
0.03
0.02
0
0
0
0.01
0
0
-0.02
-0.02
-0.02
-0.02
-0.02
-0.02
-0.02
0.01
0.01
0.01
0.01
0.03
0.04
0.07
0.09
0.04
0.04
0.08
0.08
0.08
0.07
0.06
0.04
0.05
0.06
0.04
0.04
0.04
0.03
0.03
0.06
0.12
0.16
0.17
0.14
0.2
0.21
0.19
0.18
0.18
0.11
0.11
0.13
0.14
0.21
0.23
0.27
0.28
0.3
0.31
0.29
0.31
0.32
0.3
0.3
0.31
0.29
0.31
0.22
0.22
0.17
0.16
0.16
0.19
0.09
0.09
0.07
0.07
0.07
0.11
0.04
0.04
0.05
0.03
0.04
0.01
0
-0.04
-0.06
-0.07
-0.07
-0.1
-0.1
-0.09
-0.09
-0.1
-0.1
-0.1
-0.1
-0.07
-0.05
-0.05
-0.05
-0.09
-0.06
-0.06
-0.06
-0.11
-0.11
-0.12
-0.08
-0.08
-0.09
-0.1
-0.15
-0.17
-0.17
-0.16
-0.1
-0.11
-0.11
-0.1
-0.1
-0.09
-0.14
-0.14
-0.14
-0.16
-0.18
-0.18
-0.18
-0.17
-0.25
-0.25
-0.3
-0.3
-0.31
-0.32
-0.3
-0.3
-0.29
-0.28
-0.3
-0.3
-0.3
-0.34
-0.4
-0.4
-0.39
-0.42
-0.44
-0.49
-0.5
-0.53
-0.49
-0.47
-0.48
-0.48
-0.49
-0.55
-0.56
-0.57
-0.55
-0.55
-0.56
-0.54
-0.55
-0.55
-0.54
-0.55
-0.55
-0.55
-0.55
-0.56
-0.56
-0.56
-0.55
-0.55
-0.54
-0.52
-0.53
-0.53
-0.54
-0.54
-0.57
-0.58
-0.58
-0.59
-0.58
-0.57
-0.55
-0.55
-0.55
-0.56
-0.56
-0.44
-0.46
-0.46
-0.47
-0.47
-0.44
-0.46
-0.47
-0.46
-0.45
-0.45
-0.45
-0.44
-0.44
-0.43
-0.39
-0.38
-0.4
-0.41
-0.39
-0.4
-0.41
-0.41
-0.37
-0.37
-0.38
-0.4
-0.34
-0.32
-0.3
-0.31
-0.32
-0.33
-0.36
-0.36
-0.36
-0.36
-0.36
-0.39
-0.41
-0.4
-0.4
-0.4
-0.38
-0.33
-0.33
-0.34
-0.32
-0.32
-0.32
-0.32
-0.29
-0.27
-0.31
-0.27
-0.32
-0.32
-0.32
-0.31
-0.3
-0.3
-0.3
-0.27
-0.27
-0.26
-0.25
-0.23
-0.23
-0.22
-0.21
-0.2
-0.2
-0.23
-0.23
-0.23
-0.23
-0.23
-0.21
-0.2
-0.23
-0.23
-0.18
-0.18
-0.18
-0.18
-0.19
-0.2
-0.2
-0.2
-0.21
-0.21
-0.23
-0.23
-0.21
-0.21
-0.21
-0.24
-0.26
-0.27
-0.29
-0.25
-0.26
-0.27
-0.27
-0.27
-0.27
-0.22
-0.23
-0.25
-0.21
-0.24
-0.26
-0.26
-0.26
-0.26
-0.27
-0.27
-0.28
-0.25
-0.25
-0.25
-0.24
-0.24
-0.2
-0.2
-0.2
-0.22
-0.22
-0.22
-0.22
-0.17
-0.17
-0.16
-0.17
-0.18
-0.19
-0.19
-0.19
-0.2
-0.2
-0.19
-0.19
-0.19
-0.2
-0.2
-0.21
-0.21
-0.18
-0.19
-0.19
-0.17
-0.16
-0.16
-0.18
-0.18
-0.18
-0.18
-0.18
-0.15
-0.15
-0.15
-0.18
-0.18
-0.13
-0.13
-0.13
-0.15
-0.16
-0.15
-0.1
-0.08
-0.08
-0.08
-0.08
-0.09
-0.07
-0.04
-0.04
-0.04
-0.02
0
0
0
0.02
0
0
0
0.04
0.05
0.06
0.05
0.05
0.05
0.07
0.05
0.05
0.04
0.04
0.04
0.02
0.03
0.05
0.1
0.1
0.1
0.15
0.16
0.16
0.18
0.16
0.12
0.12
0.12
0.13
0.14
0.15
0.15
0.15
0.13
0.14
0.15
0.13
0.13
0.12
0.13
0.14
0.14
0.14
0.13
0.13
0.13
0.13
0.1
0.1
0.11
0.1
0.14
0.15
0.13
0.14
0.14
0.15
0.14
0.14
0.13
0.08
0.08
0.08
0.07
0.06
0.06
0.06
0.09
0.09
0.08
0.08
0.07
0.06
0.06
0.04
0.05
0.05
0.05
0.05
0.04
0.03
0.03
0.02
0.03
0.05
0.05
0.04
0.04
0.03
0.04
0.08
0.06
0.06
0.07
0.08
0.08
0.09
0.08
0.12
0.14
0.14
0.14
0.15
0.15
0.15
0.18
0.18
0.2
0.18
0.17
0.16
0.16
0.13
0.08
0.08
0.05
0.05
0.02
-0.04
0
0
0.04
0.03
0.04
0.04
0.05
0.05
0.06
0.06
0.08
0.09
0.08
0.07
0.07
0.06
0.08
0.08
0.08
0.08
0.08
0.08
0.08
0.09
0.1
0.09
0.09
0.09
0.09
0.1
0.1
0.1
0.1
0.1
0.11
0.11
0.11
0.11
0.11
0.11
0.09
0.09
0.09
0.07
0.07
0.08
0.09
0.08
0.09
0.09
0.09
0.09
0.08
0.12
0.11
0.14
0.14
0.16
0.16
0.13
0.12
0.13
0.14
0.14
0.14
0.17
0.17
0.16
0.14
0.14
0.13
0.14
0.19
0.19
0.19
0.2
0.22
0.22
0.19
0.19
0.21
0.2
0.17
0.17
0.18
0.17
0.17
0.17
0.16
0.14
0.16
0.15
0.17
0.17
0.2
0.19
0.19
0.19
0.19
0.21
0.21
0.21
0.21
0.22
0.22
0.22
0.22
0.22
0.26
0.26
0.26
0.21
0.22
0.22
0.22
0.19
0.21
0.21
0.2
0.2
0.23
0.24
0.24
0.24
0.25
0.25
0.26
0.27
0.27
0.27
0.26
0.28
0.28
0.28
0.28
0.28
0.27
0.28
0.28
0.28
0.25
0.25
0.26
0.26
0.24
0.2
0.18
0.14
0.14
0.14
0.14
0.12
0.13
0.09
0.11
0.11
0.13
0.12
0.14
0.15
0.15
0.15
0.15
0.15
0.15
0.17
0.15
0.15
0.16
0.17
0.17
0.17
0.18
0.21
0.19
0.19
0.19
0.19
0.2
0.24
0.24
0.22
0.22
0.2
0.19
0.22
0.22
0.22
0.22
0.2
0.21
0.21
0.24
0.23
0.24
0.25
0.26
0.26
0.26
0.22
0.22
0.24
0.24
0.25
0.29
0.31
0.31
0.29
0.3
0.3
0.32
0.34
0.34
0.37
0.37
0.37
0.37
0.37
0.38
0.38
0.39
0.39
0.35
0.36
0.36
0.34
0.34
0.33
0.31
0.32
0.33
0.31
0.31
0.34
0.32
0.32
0.32
0.29
0.29
0.27
0.27
0.3
0.3
0.3
0.3
0.31
0.29
0.33
0.33
0.33
0.3
0.3
0.3
0.3
0.3
0.25
0.25
0.23
0.23
0.23
0.23
0.23
0.22
0.22
0.24
0.26
0.25
0.25
0.26
0.26
0.26
0.24
0.24
0.24
0.23
0.22
0.21
0.21
0.19
0.18
0.18
0.18
0.18
0.18
0.18
0.16
0.15
0.15
0.15
0.16
0.16
0.16
0.16
0.19
0.19
0.18
0.17
0.17
0.19
0.18
0.19
0.19
0.15
0.16
0.14
0.1
0.1
0.11
0.13
0.15
0.17
0.16
0.19
0.18
0.18
0.16
0.13
0.13
0.15
0.17
0.18
0.18
0.17
0.18
0.18
0.17
0.18
0.2
0.21
0.21
0.21
0.21
0.22
0.28
0.27
0.28
0.28
0.27
0.25
0.25
0.25
0.23
0.23
0.23
0.24
0.22
0.22
0.18
0.19
0.19
0.19
0.19
0.19
0.19
0.19
0.19
0.17
0.19
0.19
0.16
0.16
0.17
0.22
0.21
0.21
0.21
0.21
0.21
0.2
0.16
0.16
0.16
0.16
0.16
0.15
0.14
0.14
0.13
0.11
0.11
0.11
0.11
0.11
0.11
0.13
0.13
0.1
0.1
0.1
0.1
0.1
0.1
0.1
0.1
0.09
0.09
0.12
0.12
0.17
0.17
0.16
0.16
0.16
0.2
0.2
0.18
0.17
0.18
0.18
0.18
0.18
0.18
0.17
0.2
0.21
0.18
0.19
0.18
0.19
0.21
0.21
0.21
0.21
0.16
0.14
0.13
0.13
0.15
0.15
0.15
0.15
0.13
0.13
0.12
0.11
0.11
0.13
0.13
0.13
0.15
0.17
0.19
0.19
0.17
0.18
0.17
0.16
0.16
0.16
0.16
0.16
0.16
0.16
0.17
0.18
0.12
0.1
0.13
0.14
0.14
0.15
0.13
0.11
0.11
0.11
0.11
0.11
0.11
0.11
0.1
0.11
0.09
0.09
0.09
0.09
0.1
0.12
0.1
0.1
0.1
0.1
0.09
0.1
0.1
0.08
0.08
0.08
0.1
0.17
0.16
0.19
0.2
0.19
0.19
0.17
0.17
0.16
0.14
0.14
0.15
0.15
0.2
0.2
0.21
0.21
0.21
0.21
0.23
0.23
0.24
0.21
0.21
0.21
0.21
0.21
0.21
0.21
0.2
0.2
0.21
0.21
0.21
0.19
0.17
0.17
0.17
0.17
0.16
0.13
0.17
0.17
0.17
0.19
0.19
0.19
0.19
0.19
0.2
0.18
0.2
0.2
0.21
0.21
0.17
0.16
0.17
0.17
0.17
0.17
0.12
0.1
0.1
0.1
0.11
0.09
0.09
0.13
0.13
0.13
0.12
0.13
0.15
0.12
0.14
0.14
0.11
0.14
0.18
0.18
0.18
0.18
0.18
0.18
0.18
0.2
0.2
0.2
0.19
0.17
0.16
0.16
0.14
0.1
0.1
0.12
0.12
0.13
0.13
0.17
0.17
0.17
0.15
0.17
0.17
0.15
0.13
0.17
0.17
0.17
0.16
0.16
0.15
0.16
0.16
0.16
0.16
0.15
0.15
0.15
0.18
0.18
0.17
0.17
0.16
0.16
0.16
0.17
0.17
0.17
0.17
0.16
0.16
0.18
0.18
0.18
0.18
0.18
0.18
0.16
0.16
0.16
0.16
0.16
0.16
0.17
0.17
0.17
0.17
0.17
0.18
0.18
0.18
0.18
0.19
0.19
0.22
0.26
0.24
0.24
0.24
0.24
0.24
0.24
0.24
0.22
0.21
0.21
0.21
0.24
0.25
0.26
0.27
0.26
0.26
0.25
0.21
0.21
0.16
0.16
0.14
0.11
0.11
0.11
0.12
0.19
0.19
0.19
0.17
0.16
0.16
0.15
0.15
0.16
0.16
0.17
0.17
0.16
0.16
0.14
0.14
0.12
0.13
0.14
0.12
0.11
0.12
0.12
0.07
0.07
0.07
0.07
0.07
0.05
0.05
0.03
0.03
0.05
0.05
0.05
0.04
0.04
0.05
0.04
0.06
0.09
0.09
0.09
0.09
0.07
0.07
0.05
0.03
0.03
0.02
0.04
0.04
0.05
0.05
0.06
0.06
0.08
0.08
0.06
0.06
0.07
0.08
0.09
0.09
0.11
0.07
0.03
-0.01
0
0
0.06
0.06
0.05
0.05
0.07
0.06
0.06
0.06
0.05
0.05
0.04
0.04
0.04
0.02
0
0
-0.01
0.01
0.03
0.04
0.04
0.04
0.04
0.04
0.04
0.05
0.02
0.02
0.02
0.07
0.06
0.07
0.07
0.02
0
0.04
0.04
0.05
-0.07
-0.07
-0.07
-0.08
-0.1
-0.1
-0.1
-0.08
-0.04
-0.04
-0.05
-0.02
0
0
0
0
0.02
0.03
0.05
0.06
0.06
0.06
0.06
0.1
0.1
0.11
0.12
0.13
0.09
0.1
0.07
0.09
0.09
0.06
0.08
0.06
0.05
0.05
0.03
0.01
0.02
0.04
0.04
0.04
0.04
0.05
0.03
0.01
0.03
-0.03
-0.04
0
0
-0.06
-0.06
-0.06
-0.06
-0.07
-0.07
-0.07
-0.07
-0.07
-0.07
-0.05
-0.05
-0.05
-0.05
-0.05
-0.05
-0.05
-0.06
-0.06
-0.06
-0.06
-0.06
-0.06
-0.06
-0.05
-0.02
-0.02
-0.05
-0.12
-0.12
-0.12
-0.12
-0.13
-0.13
-0.12
-0.12
-0.11
-0.11
-0.11
-0.1
-0.1
-0.11
-0.11
-0.09
-0.09
-0.1
-0.13
-0.13
-0.12
-0.12
-0.17
-0.15
-0.15
-0.15
-0.19
-0.19
-0.19
-0.19
-0.19
-0.23
-0.23
-0.23
-0.3
-0.28
-0.27
-0.27
-0.27
-0.25
-0.23
-0.22
-0.19
-0.17
-0.17
-0.17
-0.25
-0.27
-0.31
-0.31
-0.3
-0.3
-0.31
-0.28
-0.28
-0.24
-0.24
-0.24
-0.28
-0.28
-0.28
-0.3
-0.31
-0.31
-0.3
-0.29
-0.29
-0.29
-0.29
-0.29
-0.27
-0.27
-0.26
-0.26
-0.27
-0.22
-0.22
-0.22
-0.22
-0.24
-0.24
-0.27
-0.27
-0.27
-0.27
-0.26
-0.26
-0.26
-0.26
-0.24
-0.24
-0.24
-0.24
-0.24
-0.24
-0.24
-0.24
-0.25
-0.25
-0.25
-0.24
-0.25
-0.25
-0.25
-0.25
-0.25
-0.22
-0.2
-0.22
-0.22
-0.15
-0.17
-0.21
-0.22
-0.18
-0.19
-0.18
-0.18
-0.18
-0.18
-0.21
-0.21
-0.22
-0.19
-0.21
-0.24
-0.24
-0.18
-0.18
-0.19
-0.19
-0.2
-0.21
-0.19
-0.2
-0.19
-0.17
-0.16
-0.16
-0.15
-0.13
-0.13
-0.13
-0.12
-0.11
-0.11
-0.12
-0.1
-0.12
-0.18
-0.2
-0.2
-0.19
-0.19
-0.2
-0.2
-0.18
-0.18
-0.16
-0.15
-0.17
-0.19
-0.19
-0.18
-0.19
-0.13
-0.1
-0.11
-0.01
-0.01
0
0
-0.01
-0.01
0.02
0.03
0.03
0.03
0
-0.04
-0.04
-0.04
-0.06
-0.06
-0.06
-0.06
-0.07
-0.08
-0.08
-0.06
-0.09
-0.08
-0.05
-0.09
-0.09
-0.07
-0.09
-0.05
-0.07
-0.07
-0.07
-0.07
-0.07
-0.04
-0.05
-0.05
-0.07
-0.05
-0.03
-0.03
-0.07
-0.03
-0.06
-0.06
-0.03
-0.06
-0.05
-0.02
-0.02
0.06
0.05
0.02
0.02
0.02
0.02
0.02
0.02
0.03
0.04
0.04
0.09
0.08
0.08
0.08
0.08
0.07
0.07
0.06
0.08
0.08
0.08
0.09
0.09
0.09
0.09
0.1
0.1
0.09
0.1
0.11
0.2
0.17
0.15
0.16
0.16
0.17
0.15
0.15
0.12
0.12
0.08
0.09
0.08
0.08
0.09
0.1
0.07
0.06
0.06
0.06
0.08
0.08
0.1
0.12
0.14
0.14
0.14
0.15
0.15
0.16
0.15
0.15
0.16
0.11
0.15
0.15
0.15
0.12
0.12
0.12
0.08
0.08
0.08
0.08
0.08
0.08
0.11
0.11
0.11
0.11
0.11
0.1
0.1
0.11
0.11
0.12
0.12
0.12
0.13
0.17
0.17
0.19
0.2
0.2
0.21
0.21
0.21
0.22
0.22
0.2
0.2
0.19
0.19
0.17
0.17
0.17
0.17
0.17
0.17
0.17
0.16
0.15
0.17
0.17
0.18
0.18
0.2
0.2
0.21
0.21
0.21
0.21
0.21
0.21
0.21
0.21
0.18
0.18
0.18
0.18
0.18
0.14
0.14
0.15
0.14
0.14
0.14
0.15
0.15
0.18
0.18
0.14
0.14
0.15
0.15
0.13
0.15
0.14
0.14
0.14
0.14
0.18
0.18
0.18
0.15
0.13
0.13
0.13
0.13
0.13
0.13
0.12
0.11
0.11
0.11
0.1
0.11
0.08
0.09
0.05
0.09
0.05
0.05
0.05
0.05
0.05
0.05
0
0
0.02
0.05
0.05
0.06
0.05
0.05
0.06
0.06
0.06
0.05
0.04
0.03
0.04
0.04
0.04
0.03
0.01
-0.01
-0.03
-0.05
-0.05
-0.08
-0.08
-0.08
-0.13
-0.14
-0.14
-0.15
-0.13
-0.12
-0.12
-0.09
-0.09
-0.09
-0.09
-0.09
-0.09
-0.13
-0.13
-0.13
-0.15
-0.15
-0.15
-0.15
-0.18
-0.18
-0.18
-0.18
-0.23
-0.24
-0.24
-0.24
-0.24
-0.25
-0.23
-0.22
-0.22
-0.19
-0.18
-0.24
-0.24
-0.24
-0.21
-0.21
-0.2
-0.2
-0.2
-0.2
-0.17
-0.17
-0.17
-0.18
-0.17
-0.2
-0.2
-0.21
-0.24
-0.24
-0.24
-0.25
-0.25
-0.29
-0.27
-0.27
-0.29
-0.29
-0.26
-0.29
-0.28
-0.28
-0.32
-0.37
-0.37
-0.37
-0.37
-0.39
-0.38
-0.42
-0.41
-0.4
-0.4
-0.42
-0.43
-0.39
-0.4
-0.4
-0.44
-0.38
-0.37
-0.37
-0.36
-0.35
-0.34
-0.34
-0.36
-0.36
-0.35
-0.34
-0.34
-0.35
-0.41
-0.41
-0.4
-0.41
-0.41
-0.4
-0.4
-0.4
-0.4
-0.42
-0.42
-0.46
-0.51
-0.51
-0.5
-0.47
-0.47
-0.47
-0.47
-0.44
-0.44
-0.44
-0.44
-0.44
-0.43
-0.43
-0.43
-0.43
-0.42
-0.42
-0.42
-0.43
-0.44
-0.44
-0.45
-0.46
-0.47
-0.47
-0.53
-0.52
-0.53
-0.52
-0.51
-0.53
-0.54
-0.52
-0.52
-0.52
-0.52
-0.53
-0.55
-0.54
-0.54
-0.54
-0.57
-0.57
-0.56
-0.57
-0.57
-0.57
-0.55
-0.55
-0.55
-0.55
-0.55
-0.55
-0.54
-0.5
-0.51
-0.5
-0.51
-0.53
-0.53
-0.48
-0.47
-0.47
-0.47
-0.47
-0.47
-0.46
-0.46
-0.46
-0.46
-0.43
-0.43
-0.43
-0.42
-0.42
-0.42
-0.45
-0.45
-0.47
-0.47
-0.47
-0.48
-0.53
-0.51
-0.52
-0.54
-0.54
-0.55
-0.57
-0.56
-0.56
-0.55
-0.55
-0.55
-0.54
-0.54
-0.53
-0.55
-0.54
-0.54
-0.54
-0.54
-0.54
-0.54
-0.56
-0.56
-0.56
-0.53
-0.53
-0.54
-0.53
-0.53
-0.53
-0.53
-0.53
-0.53
-0.47
-0.47
-0.48
-0.48
-0.48
-0.49
-0.51
-0.51
-0.52
-0.52
-0.52
-0.52
-0.54
-0.54
-0.55
-0.55
-0.55
-0.55
-0.55
-0.55
-0.53
-0.57
-0.53
-0.52
-0.52
-0.52
-0.45
-0.43
-0.45
-0.46
-0.47
-0.48
-0.46
-0.46
-0.45
-0.4
-0.39
-0.39
-0.39
-0.35
-0.34
-0.34
-0.33
-0.33
-0.35
-0.35
-0.33
-0.34
-0.33
-0.33
-0.3
-0.3
-0.3
-0.3
-0.3
-0.28
-0.29
-0.3
-0.26
-0.24
-0.25
-0.2
-0.26
-0.26
-0.26
-0.26
-0.27
-0.27
-0.27
-0.29
-0.32
-0.3
-0.3
-0.3
-0.28
-0.26
-0.26
-0.27
-0.25
-0.23
-0.23
-0.23
-0.23
-0.28
-0.26
-0.26
-0.26
-0.29
-0.29
-0.29
-0.3
-0.3
-0.27
-0.26
-0.26
-0.26
-0.28
-0.32
-0.32
-0.28
-0.26
-0.28
-0.29
-0.32
-0.32
-0.32
-0.32
-0.32
-0.28
-0.28
-0.28
-0.28
-0.28
-0.28
-0.28
-0.28
-0.26
-0.23
-0.24
-0.22
-0.22
-0.2
-0.15
-0.15
-0.16
-0.16
-0.11
-0.12
-0.13
-0.13
-0.13
-0.07
-0.08
-0.08
-0.04
-0.04
-0.05
-0.04
-0.04
-0.04
-0.03
-0.04
-0.02
-0.02
-0.01
-0.02
-0.01
0
0
-0.01
-0.03
-0.01
-0.01
-0.03
-0.07
-0.07
-0.06
-0.07
-0.07
-0.07
0
0
0
0
-0.01
-0.01
-0.02
-0.01
-0.01
-0.01
-0.03
-0.03
-0.02
-0.02
-0.02
0
0
0
0
0
-0.02
-0.01
-0.01
-0.05
-0.05
-0.06
-0.06
-0.06
-0.06
-0.1
-0.14
-0.16
-0.16
-0.13
-0.19
-0.2
-0.2
-0.19
-0.23
-0.28
-0.28
-0.27
-0.27
-0.27
-0.26
-0.19
-0.2
-0.2
-0.2
-0.2
-0.2
-0.2
-0.2
-0.19
-0.18
-0.18
-0.18
-0.18
-0.15
-0.16
-0.17
-0.16
-0.19
-0.2
-0.2
-0.14
-0.15
-0.15
-0.14
-0.14
-0.17
-0.18
-0.15
-0.15
-0.15
-0.14
-0.11
-0.1
-0.08
-0.08
-0.08
-0.09
-0.09
-0.09
-0.09
-0.06
-0.06
-0.09
-0.11
-0.11
-0.13
-0.13
-0.13
-0.13
-0.13
-0.13
-0.12
-0.1
-0.08
-0.1
-0.09
-0.09
-0.09
-0.07
-0.07
-0.07
-0.1
-0.09
-0.09
-0.08
-0.08
-0.08
-0.05
-0.05
-0.05
-0.05
-0.05
-0.06
-0.06
-0.04
-0.05
-0.02
-0.01
-0.03
-0.02
-0.02
-0.08
-0.09
-0.09
-0.1
-0.11
-0.11
-0.1
-0.07
-0.08
-0.07
-0.07
-0.07
-0.06
-0.09
-0.09
-0.13
-0.12
-0.12
-0.14
-0.14
-0.14
-0.15
-0.13
-0.13
-0.13
-0.13
-0.12
-0.05
-0.06
-0.06
-0.08
-0.08
-0.08
-0.08
-0.04
-0.02
-0.06
-0.06
-0.06
-0.08
-0.06
-0.04
-0.04
-0.03
-0.05
-0.04
-0.03
0.02
0.04
0.04
0
0
0
-0.03
0
0
-0.01
-0.01
-0.01
-0.01
-0.01
-0.01
0.03
0.03
0
0.01
0
0.01
0.01
0.01
0
0
0.01
-0.01
-0.04
0
0
-0.03
-0.03
-0.03
-0.02
-0.02
-0.03
-0.04
-0.08
-0.06
-0.09
-0.09
-0.09
-0.17
-0.18
-0.24
-0.23
-0.21
-0.22
-0.24
-0.25
-0.25
-0.26
-0.26
-0.27
-0.25
-0.24
-0.23
-0.22
-0.22
-0.22
-0.22
-0.21
-0.21
-0.22
-0.22
-0.22
-0.2
-0.2
-0.14
-0.18
-0.19
-0.19
-0.11
-0.09
-0.1
-0.13
-0.13
-0.09
-0.06
-0.07
-0.06
-0.06
-0.06
-0.05
-0.04
-0.06
-0.08
-0.02
0.02
0.02
-0.01
-0.04
-0.04
-0.03
-0.01
-0.05
-0.06
-0.05
-0.02
-0.03
0.02
0.04
0.04
0.04
0.04
0.02
0.02
0.05
0.09
0.06
0.05
0.06
0.07
0.07
0.01
0.04
0.04
0.09
0.09
0.08
0.08
0.04
0
0.01
0.01
-0.02
-0.02
-0.02
-0.03
-0.03
-0.03
-0.1
-0.1
-0.1
-0.1
-0.12
-0.14
-0.11
-0.08
-0.1
-0.1
-0.1
-0.11
-0.17
-0.18
-0.18
-0.22
-0.15
-0.14
-0.14
-0.22
-0.21
-0.21
-0.21
-0.23
-0.25
-0.24
-0.27
-0.29
-0.26
-0.26
-0.26
-0.26
-0.26
-0.24
-0.21
-0.24
-0.25
-0.25
-0.25
-0.27
-0.26
-0.26
-0.25
-0.25
-0.26
-0.26
-0.28
-0.29
-0.29
-0.29
-0.29
-0.3
-0.32
-0.31
-0.31
-0.33
-0.33
-0.3
-0.3
-0.3
-0.29
-0.3
-0.33
-0.33
-0.34
-0.35
-0.35
-0.35
-0.35
-0.37
-0.38
-0.39
-0.39
-0.41
-0.43
-0.45
-0.45
-0.45
-0.46
-0.46
-0.45
-0.45
-0.45
-0.45
-0.45
-0.45
-0.43
-0.44
-0.42
-0.43
-0.45
-0.49
-0.49
-0.55
-0.55
-0.64
-0.64
-0.62
-0.62
-0.64
-0.68
-0.7
-0.65
-0.65
-0.65
-0.66
-0.68
-0.71
-0.72
-0.69
-0.69
-0.64
-0.64
-0.61
-0.6
-0.58
-0.56
-0.56
-0.6
-0.59
-0.63
-0.59
-0.59
-0.56
-0.56
-0.57
-0.54
-0.56
-0.56
-0.61
-0.61
-0.61
-0.61
-0.61
-0.61
-0.61
-0.61
-0.61
-0.59
-0.56
-0.54
-0.55
-0.55
-0.53
-0.55
-0.52
-0.51
-0.54
-0.55
-0.52
-0.53
-0.53
-0.52
-0.53
-0.53
-0.51
-0.48
-0.43
-0.44
-0.43
-0.46
-0.46
-0.39
-0.38
-0.36
-0.36
-0.36
-0.35
-0.35
-0.32
-0.31
-0.32
-0.32
-0.36
-0.36
-0.37
-0.38
-0.36
-0.38
-0.37
-0.37
-0.42
-0.42
-0.43
-0.43
-0.45
-0.45
-0.45
-0.46
-0.42
-0.41
-0.42
-0.41
-0.41
-0.42
-0.41
-0.45
-0.52
-0.54
-0.57
-0.56
-0.57
-0.57
-0.59
-0.59
-0.59
-0.58
-0.62
-0.65
-0.65
-0.64
-0.62
-0.62
-0.61
-0.63
-0.57
-0.57
-0.59
-0.57
-0.58
-0.63
-0.63
-0.63
-0.63
-0.62
-0.6
-0.57
-0.56
-0.53
-0.53
-0.5
-0.5
-0.5
-0.45
-0.45
-0.45
-0.45
-0.47
-0.47
-0.47
-0.47
-0.47
-0.44
-0.46
-0.46
-0.46
-0.45
-0.49
-0.49
-0.49
-0.47
-0.41
-0.41
-0.41
-0.41
-0.37
-0.38
-0.34
-0.34
-0.33
-0.34
-0.34
-0.34
-0.33
-0.32
-0.32
-0.3
-0.33
-0.35
-0.36
-0.36
-0.38
-0.41
-0.43
-0.47
-0.45
-0.45
-0.42
-0.4
-0.42
-0.41
-0.47
-0.42
-0.42
-0.42
-0.35
-0.35
-0.34
-0.34
-0.32
-0.32
-0.32
-0.33
-0.35
-0.35
-0.35
-0.33
-0.33
-0.33
-0.33
-0.32
-0.31
-0.31
-0.31
-0.3
-0.3
-0.34
-0.32
-0.37
-0.37
-0.42
-0.43
-0.39
-0.39
-0.37
-0.37
-0.37
-0.37
-0.37
-0.38
-0.37
-0.37
-0.37
-0.37
-0.36
-0.35
-0.36
-0.36
-0.36
-0.37
-0.42
-0.43
-0.43
-0.43
-0.41
-0.41
-0.41
-0.42
-0.39
-0.43
-0.32
-0.32
-0.3
-0.23
-0.22
-0.26
-0.23
-0.23
-0.24
-0.24
-0.24
-0.2
-0.17
-0.2
-0.21
-0.21
-0.21
-0.21
-0.28
-0.28
-0.27
-0.27
-0.28
-0.3
-0.33
-0.32
-0.32
-0.32
-0.32
-0.3
-0.28
-0.28
-0.31
-0.31
-0.31
-0.31
-0.31
-0.32
-0.29
-0.29
-0.24
-0.24
-0.23
-0.24
-0.23
-0.27
-0.33
-0.34
-0.37
-0.37
-0.35
-0.34
-0.34
-0.36
-0.36
-0.36
-0.35
-0.31
-0.34
-0.33
-0.33
-0.32
-0.36
-0.37
-0.37
-0.37
-0.37
-0.41
-0.45
-0.45
-0.46
-0.42
-0.4
-0.4
-0.39
-0.42
-0.4
-0.39
-0.41
-0.4
-0.39
-0.4
-0.4
-0.36
-0.36
-0.37
-0.37
-0.37
-0.39
-0.39
-0.4
-0.39
-0.38
-0.37
-0.34
-0.32
-0.31
-0.31
-0.31
-0.28
-0.31
-0.3
-0.29
-0.34
-0.33
-0.29
-0.29
-0.25
-0.22
-0.19
-0.16
-0.18
-0.17
-0.18
-0.14
-0.14
-0.15
-0.15
-0.15
-0.17
-0.15
-0.15
-0.12
-0.11
-0.1
-0.08
-0.07
-0.06
-0.08
-0.12
-0.12
-0.12
-0.16
-0.16
-0.22
-0.22
-0.22
-0.25
-0.22
-0.22
-0.25
-0.25
-0.25
-0.25
-0.25
-0.24
-0.24
-0.23
-0.2
-0.21
-0.2
-0.26
-0.25
-0.25
-0.24
-0.24
-0.24
-0.24
-0.24
-0.24
-0.24
-0.25
-0.24
-0.27
-0.28
-0.29
-0.28
-0.26
-0.26
-0.26
-0.25
-0.24
-0.24
-0.23
-0.19
-0.19
-0.19
-0.26
-0.24
-0.23
-0.23
-0.23
-0.26
-0.22
-0.23
-0.2
-0.2
-0.2
-0.2
-0.18
-0.16
-0.16
-0.17
-0.15
-0.16
-0.19
-0.2
-0.2
-0.21
-0.22
-0.22
-0.23
-0.24
-0.24
-0.23
-0.22
-0.22
-0.22
-0.26
-0.25
-0.25
-0.25
-0.25
-0.25
-0.26
-0.28
-0.28
-0.28
-0.28
-0.28
-0.28
-0.25
-0.23
-0.23
-0.23
-0.22
-0.22
-0.25
-0.25
-0.24
-0.24
-0.28
-0.27
-0.3
-0.3
-0.3
-0.29
-0.29
-0.29
-0.27
-0.26
-0.22
-0.17
-0.17
-0.18
-0.18
-0.17
-0.19
-0.19
-0.18
-0.15
-0.15
-0.15
-0.14
-0.1
-0.06
-0.06
-0.05
-0.05
-0.02
-0.03
-0.02
-0.03
-0.1
-0.1
-0.11
-0.1
-0.09
-0.09
-0.04
-0.04
0
0.02
0.04
0.06
0.06
0.01
0.04
0.06
0.04
0
0.04
0.02
0.02
0.02
0.02
0.03
0.03
0.03
-0.01
-0.01
-0.01
-0.03
-0.03
-0.03
-0.03
0
0.07
0.07
0.05
0.04
0.03
0.03
0.04
0.04
0.04
0.06
0.02
0.02
-0.01
-0.05
-0.07
-0.05
-0.05
-0.07
-0.09
-0.06
-0.06
-0.07
-0.02
-0.02
-0.02
-0.04
-0.04
-0.04
-0.06
-0.04
-0.06
-0.07
-0.13
-0.17
-0.17
-0.18
-0.19
-0.19
-0.18
-0.17
-0.19
-0.18
-0.21
-0.21
-0.21
-0.19
-0.19
-0.18
-0.19
-0.18
-0.18
-0.17
-0.19
-0.27
-0.27
-0.25
-0.26
-0.22
-0.23
-0.24
-0.26
-0.25
-0.25
-0.27
-0.27
-0.26
-0.26
-0.26
-0.26
-0.25
-0.25
-0.25
-0.25
-0.3
-0.3
-0.35
-0.3
-0.28
-0.3
-0.28
-0.26
-0.33
-0.33
-0.33
-0.33
-0.33
-0.33
-0.26
-0.26
-0.29
-0.29
-0.23
-0.23
-0.25
-0.23
-0.23
-0.23
-0.22
-0.22
-0.21
-0.21
-0.27
-0.27
-0.27
-0.27
-0.21
-0.25
-0.25
-0.25
-0.24
-0.23
-0.18
-0.15
-0.14
-0.15
-0.15
-0.14
-0.13
-0.15
-0.15
-0.15
-0.16
-0.17
-0.19
-0.2
-0.2
-0.19
-0.19
-0.15
-0.16
-0.14
-0.14
-0.16
-0.18
-0.17
-0.13
-0.14
-0.12
-0.18
-0.18
-0.16
-0.16
-0.15
-0.12
-0.16
-0.2
-0.21
-0.21
-0.17
-0.15
-0.15
-0.16
-0.16
-0.14
-0.13
-0.13
-0.11
-0.1
-0.1
-0.12
-0.12
-0.13
-0.15
-0.16
-0.19
-0.18
-0.17
-0.14
-0.15
-0.15
-0.14
-0.14
-0.14
-0.13
-0.12
-0.11
-0.12
-0.12
-0.12
-0.14
-0.14
-0.1
-0.12
-0.12
-0.1
-0.1
-0.1
-0.15
-0.15
-0.16
-0.16
-0.16
-0.16
-0.18
-0.24
-0.22
-0.21
-0.18
-0.22
-0.22
-0.21
-0.28
-0.31
-0.33
-0.36
-0.36
-0.35
-0.4
-0.42
-0.42
-0.42
-0.45
-0.45
-0.45
-0.45
-0.47
-0.41
-0.41
-0.41
-0.39
-0.4
-0.4
-0.42
-0.39
-0.36
-0.37
-0.4
-0.38
-0.38
-0.35
-0.33
-0.35
-0.35
-0.36
-0.29
-0.31
-0.28
-0.35
-0.33
-0.33
-0.35
-0.35
-0.35
-0.32
-0.32
-0.34
-0.31
-0.29
-0.32
-0.35
-0.33
-0.33
-0.33
-0.31
-0.32
-0.32
-0.32
-0.32
-0.32
-0.33
-0.33
-0.29
-0.29
-0.31
-0.3
-0.29
-0.29
-0.29
-0.29
-0.26
-0.3
-0.3
-0.3
-0.33
-0.33
-0.32
-0.32
-0.32
-0.29
-0.31
-0.35
-0.35
-0.35
-0.31
-0.29
-0.3
-0.3
-0.28
-0.29
-0.3
-0.3
-0.26
-0.26
-0.23
-0.26
-0.26
-0.26
-0.28
-0.28
-0.28
-0.29
-0.32
-0.33
-0.27
-0.26
-0.24
-0.24
-0.26
-0.24
-0.24
-0.2
-0.22
-0.22
-0.22
-0.16
-0.18
-0.18
-0.18
-0.17
-0.17
-0.17
-0.18
-0.22
-0.22
-0.17
-0.17
-0.12
-0.16
-0.17
-0.2
-0.24
-0.24
-0.21
-0.21
-0.2
-0.2
-0.21
-0.18
-0.18
-0.2
-0.2
-0.25
-0.27
-0.27
-0.25
-0.23
-0.24
-0.27
-0.33
-0.32
-0.32
-0.3
-0.3
-0.29
-0.29
-0.28
-0.3
-0.29
-0.29
-0.29
-0.29
-0.3
-0.34
-0.38
-0.4
-0.4
-0.38
-0.42
-0.4
-0.4
-0.42
-0.44
-0.47
-0.46
-0.43
-0.43
-0.43
-0.43
-0.43
-0.47
-0.46
-0.42
-0.4
-0.4
-0.37
-0.38
-0.39
-0.34
-0.34
-0.3
-0.31
-0.3
-0.3
-0.31
-0.32
-0.24
-0.25
-0.27
-0.23
-0.23
-0.23
-0.23
-0.25
-0.25
-0.24
-0.24
-0.24
-0.24
-0.25
-0.25
-0.24
-0.24
-0.26
-0.26
-0.25
-0.25
-0.25
-0.26
-0.26
-0.24
-0.17
-0.18
-0.18
-0.2
-0.2
-0.21
-0.23
-0.23
-0.26
-0.26
-0.26
-0.25
-0.27
-0.27
-0.27
-0.26
-0.26
-0.28
-0.28
-0.29
-0.29
-0.3
-0.3
-0.29
-0.29
-0.25
-0.25
-0.25
-0.25
-0.26
-0.26
-0.28
-0.21
-0.17
-0.16
-0.18
-0.19
-0.2
-0.21
-0.18
-0.2
-0.21
-0.21
-0.22
-0.2
-0.2
-0.2
-0.19
-0.19
-0.19
-0.2
-0.21
-0.21
-0.21
-0.23
-0.33
-0.31
-0.33
-0.33
-0.3
-0.34
-0.35
-0.35
-0.35
-0.3
-0.31
-0.31
-0.32
-0.29
-0.29
-0.31
-0.32
-0.33
-0.32
-0.32
-0.32
-0.29
-0.29
-0.29
-0.28
-0.25
-0.25
-0.25
-0.26
-0.26
-0.25
-0.26
-0.26
-0.28
-0.26
-0.27
-0.25
-0.28
-0.28
-0.22
-0.22
-0.21
-0.21
-0.21
-0.21
-0.22
-0.22
-0.21
-0.18
-0.17
-0.16
-0.15
-0.15
-0.1
-0.15
-0.15
-0.09
-0.09
-0.08
-0.07
-0.07
-0.06
-0.06
-0.06
-0.06
-0.08
-0.09
-0.09
-0.12
-0.08
-0.07
-0.07
-0.06
-0.06
-0.07
-0.07
-0.03
-0.02
0.01
0.04
0.04
0.04
0.04
0.04
0.03
0
-0.01
-0.01
-0.01
-0.01
-0.01
0
0
0
-0.02
-0.03
-0.04
-0.07
-0.02
-0.02
-0.01
-0.01
-0.01
-0.05
-0.04
-0.04
0.01
0
0
0
0.01
0.01
0.02
0.03
0.05
0.05
0.05
0.05
0.06
0.06
0.06
0.03
0.02
0.12
0.13
0.12
0.12
0.12
0.13
0.13
0.12
0.12
0.13
0.08
0.08
0.07
0.09
0.08
0.08
0.05
0.06
0.02
0.07
0.1
0.12
0.13
0.13
0.13
0.17
0.18
0.19
0.19
0.13
0.13
0.14
0.14
0.13
0.12
0.08
0.09
0.09
0.09
0.09
0.11
0.11
0.11
0.12
0.12
0.12
0.12
0.12
0.11
0.12
0.12
0.11
0.11
0.12
0.1
0.11
0.11
0.1
0.1
0.1
0.08
0.06
0.04
0.02
0.02
0.03
0.02
-0.04
-0.05
-0.06
-0.06
-0.07
-0.07
-0.07
-0.08
-0.08
-0.06
-0.06
-0.06
-0.04
-0.04
-0.04
-0.04
-0.04
-0.03
-0.02
-0.02
-0.02
-0.03
-0.07
-0.1
-0.1
-0.09
-0.18
-0.18
-0.18
-0.19
-0.2
-0.19
-0.23
-0.27
-0.27
-0.26
-0.26
-0.22
-0.23
-0.23
-0.23
-0.24
-0.23
-0.23
-0.24
-0.25
-0.23
-0.22
-0.21
-0.23
-0.23
-0.23
-0.24
-0.25
-0.24
-0.24
-0.25
-0.28
-0.29
-0.25
-0.28
-0.25
-0.26
-0.24
-0.22
-0.2
-0.17
-0.17
-0.17
-0.18
-0.17
-0.18
-0.18
-0.18
-0.21
-0.21
-0.24
-0.24
-0.24
-0.24
-0.27
-0.29
-0.29
-0.29
-0.29
-0.27
-0.28
-0.29
-0.28
-0.28
-0.27
-0.27
-0.25
-0.25
-0.23
-0.23
-0.21
-0.21
-0.21
-0.21
-0.25
-0.25
-0.26
-0.23
-0.22
-0.23
-0.22
-0.24
-0.25
-0.25
-0.28
-0.31
-0.31
-0.32
-0.32
-0.27
-0.27
-0.31
-0.3
-0.29
-0.31
-0.31
-0.31
-0.31
-0.42
-0.42
-0.44
-0.43
-0.43
-0.38
-0.38
-0.4
-0.4
-0.4
-0.4
-0.4
-0.39
-0.39
-0.4
-0.41
-0.44
-0.46
-0.46
-0.46
-0.46
-0.43
-0.43
-0.42
-0.5
-0.5
-0.5
-0.5
-0.47
-0.5
-0.49
-0.49
-0.49
-0.49
-0.46
-0.48
-0.49
-0.49
-0.49
-0.45
-0.43
-0.43
-0.4
-0.4
-0.4
-0.39
-0.43
-0.44
-0.46
-0.46
-0.46
-0.48
-0.47
-0.48
-0.46
-0.42
-0.42
-0.42
-0.42
-0.42
-0.43
-0.43
-0.44
-0.44
-0.44
-0.44
-0.44
-0.44
-0.48
-0.45
-0.45
-0.45
-0.47
-0.46
-0.46
-0.47
-0.44
-0.44
-0.43
-0.47
-0.49
-0.51
-0.53
-0.53
-0.53
-0.56
-0.55
-0.56
-0.56
-0.51
-0.51
-0.54
-0.54
-0.53
-0.53
-0.49
-0.49
-0.53
-0.54
-0.55
-0.56
-0.56
-0.59
-0.6
-0.6
-0.63
-0.63
-0.62
-0.55
-0.55
-0.55
-0.55
-0.55
-0.56
-0.55
-0.56
-0.53
-0.52
-0.53
-0.49
-0.47
-0.41
-0.39
-0.38
-0.34
-0.35
-0.31
-0.3
-0.3
-0.29
-0.29
-0.3
-0.3
-0.3
-0.28
-0.3
-0.33
-0.33
-0.31
-0.31
-0.31
-0.33
-0.33
-0.33
-0.35
-0.33
-0.32
-0.33
-0.32
-0.3
-0.28
-0.28
-0.26
-0.18
-0.18
-0.18
-0.17
-0.17
-0.13
-0.08
-0.08
-0.08
-0.09
-0.12
-0.12
-0.15
-0.15
-0.15
-0.16
-0.16
-0.15
-0.14
-0.13
-0.13
-0.17
-0.18
-0.18
-0.2
-0.2
-0.19
-0.2
-0.15
-0.15
-0.15
-0.1
-0.1
-0.14
-0.12
-0.11
-0.11
-0.11
-0.13
-0.16
-0.17
-0.16
-0.17
-0.17
-0.14
-0.11
-0.14
-0.14
-0.14
-0.14
-0.13
-0.14
-0.13
-0.15
-0.12
-0.12
-0.16
-0.17
-0.19
-0.19
-0.18
-0.16
-0.16
-0.16
-0.17
-0.16
-0.18
-0.21
-0.25
-0.25
-0.26
-0.26
-0.26
-0.26
-0.22
-0.22
-0.23
-0.26
-0.25
-0.25
-0.25
-0.25
-0.26
-0.26
-0.23
-0.22
-0.21
-0.23
-0.22
-0.21
-0.25
-0.25
-0.26
-0.25
-0.25
-0.21
-0.27
-0.17
-0.14
-0.14
-0.11
-0.11
-0.11
-0.13
-0.13
-0.12
-0.13
-0.13
-0.13
-0.13
-0.13
-0.13
-0.12
-0.09
-0.09
-0.08
-0.12
-0.13
-0.13
-0.15
-0.15
-0.18
-0.08
-0.08
-0.1
-0.11
-0.13
-0.14
-0.14
-0.13
-0.13
-0.13
-0.13
-0.18
-0.16
-0.16
-0.17
-0.16
-0.17
-0.17
-0.18
-0.17
-0.17
-0.19
-0.16
-0.16
-0.16
-0.16
-0.16
-0.16
-0.17
-0.17
-0.18
-0.19
-0.19
-0.18
-0.18
-0.18
-0.18
-0.18
-0.15
-0.14
-0.07
-0.08
-0.08
-0.08
-0.08
-0.08
-0.08
-0.06
-0.05
-0.06
-0.06
-0.03
-0.03
-0.03
0.01
0
0.05
0.08
0.08
0.06
0.07
0.08
0.06
0.06
0.06
0.06
0.06
0.09
0.08
0.07
0.07
0.08
0.12
0.12
0.12
0.13
0.13
0.14
0.11
0.11
0.11
0.14
0.14
0.13
0.13
0.12
0.13
0.13
0.13
0.13
0.18
0.21
0.19
0.19
0.18
0.18
0.17
0.15
0.15
0.14
0.1
0.1
0.12
0.12
0.11
0.11
0.11
0.12
0.09
0.09
0.11
0.11
0.12
0.14
0.13
0.13
0.11
0.11
0.13
0.13
0.13
0.11
0.11
0.12
0.12
0.11
0.11
0.11
0.11
0.11
0.11
0.1
0.09
0.09
0.09
0.09
0.09
0.09
0.09
0.09
0.1
0.12
0.13
0.13
0.13
0.13
0.12
0.12
0.16
0.16
0.16
0.16
0.16
0.19
0.21
0.21
0.16
0.16
0.11
0.11
0.09
0.09
0.1
0.11
0.1
0.1
0.11
0.11
0.14
0.15
0.15
0.15
0.15
0.11
0.1
0.13
0.13
0.13
0.13
0.14
0.16
0.16
0.16
0.16
0.2
0.21
0.22
0.23
0.22
0.22
0.19
0.18
0.19
0.21
0.21
0.23
0.26
0.26
0.21
0.19
0.19
0.19
0.2
0.2
0.21
0.24
0.22
0.21
0.21
0.23
0.22
0.22
0.22
0.22
0.21
0.2
0.2
0.2
0.2
0.24
0.24
0.23
0.22
0.22
0.22
0.22
0.22
0.21
0.21
0.21
0.21
0.21
0.19
0.19
0.19
0.19
0.19
0.19
0.2
0.2
0.2
0.22
0.22
0.22
0.22
0.26
0.27
0.27
0.25
0.24
0.24
0.25
0.25
0.2
0.2
0.21
0.21
0.2
0.21
0.2
0.2
0.2
0.24
0.23
0.23
0.19
0.16
0.16
0.16
0.16
0.13
0.13
0.15
0.15
0.16
0.16
0.16
0.17
0.18
0.19
0.18
0.19
0.17
0.15
0.15
0.15
0.17
0.18
0.18
0.18
0.18
0.11
0.13
0.13
0.13
0.13
0.13
0.13
0.11
0.11
0.11
0.11
0.11
0.1
0.08
0.06
0.05
0.06
0.06
0.06
0.06
0.06
0.07
0.07
0.09
0.11
0.1
0.1
0.1
0.1
0.1
0.1
0.09
0.08
0.08
0.07
0.06
0.05
0.05
0.1
0.1
0.1
0.1
0.09
0.09
0.09
0.09
0.13
0.13
0.14
0.11
0.07
0.05
0.07
0.05
0.05
0.05
0.04
0.05
0.05
-0.02
-0.02
-0.01
-0.02
-0.02
-0.01
-0.02
-0.02
-0.02
-0.01
-0.05
-0.12
-0.11
-0.14
-0.13
-0.13
-0.12
-0.07
-0.07
-0.08
-0.06
-0.06
-0.04
-0.04
-0.04
-0.03
-0.04
-0.04
-0.06
-0.1
-0.1
-0.09
-0.07
-0.07
-0.07
-0.08
-0.09
-0.08
-0.08
-0.08
-0.07
-0.07
-0.07
-0.12
-0.12
-0.12
-0.13
-0.13
-0.13
-0.15
-0.15
-0.15
-0.14
-0.13
-0.13
-0.11
-0.1
-0.1
-0.12
-0.08
-0.09
-0.09
-0.09
-0.13
-0.13
-0.13
-0.14
-0.14
-0.17
-0.17
-0.17
-0.17
-0.17
-0.16
-0.15
-0.15
-0.18
-0.21
-0.2
-0.2
-0.25
-0.22
-0.22
-0.23
-0.22
-0.23
-0.2
-0.22
-0.22
-0.2
-0.2
-0.18
-0.18
-0.18
-0.2
-0.2
-0.25
-0.25
-0.21
-0.23
-0.27
-0.28
-0.28
-0.27
-0.27
-0.29
-0.29
-0.27
-0.27
-0.25
-0.24
-0.25
-0.25
-0.25
-0.25
-0.24
-0.23
-0.23
-0.22
-0.22
-0.22
-0.21
-0.21
-0.21
-0.2
-0.2
-0.2
-0.21
-0.22
-0.23
-0.19
-0.17
-0.17
-0.22
-0.22
-0.22
-0.22
-0.22
-0.22
-0.21
-0.21
-0.21
-0.18
-0.19
-0.19
-0.19
-0.19
-0.19
-0.2
-0.18
-0.19
-0.19
-0.15
-0.15
-0.15
-0.15
-0.17
-0.16
-0.16
-0.16
-0.16
-0.16
-0.16
-0.15
-0.15
-0.15
-0.13
-0.12
-0.12
-0.12
-0.12
-0.1
-0.1
-0.1
-0.1
-0.11
-0.11
-0.11
-0.11
-0.17
-0.17
-0.17
-0.17
-0.16
-0.14
-0.14
-0.14
-0.14
-0.14
-0.14
-0.17
-0.17
-0.16
-0.17
-0.17
-0.17
-0.17
-0.17
-0.14
-0.17
-0.17
-0.17
-0.17
-0.18
-0.16
-0.15
-0.13
-0.13
-0.16
-0.14
-0.14
-0.14
-0.13
-0.13
-0.13
-0.25
-0.24
-0.24
-0.22
-0.22
-0.22
-0.22
-0.21
-0.21
-0.21
-0.19
-0.19
-0.19
-0.19
-0.19
-0.19
-0.19
-0.19
-0.19
-0.17
-0.17
-0.16
-0.18
-0.21
-0.28
-0.29
-0.3
-0.3
-0.29
-0.33
-0.32
-0.36
-0.36
-0.37
-0.35
-0.34
-0.28
-0.28
-0.27
-0.28
-0.29
-0.31
-0.31
-0.31
-0.31
-0.32
-0.29
-0.22
-0.24
-0.22
-0.23
-0.23
-0.26
-0.26
-0.26
-0.28
-0.29
-0.29
-0.3
-0.29
-0.29
-0.3
-0.31
-0.31
-0.32
-0.29
-0.29
-0.29
-0.29
-0.29
-0.34
-0.32
-0.3
-0.3
-0.32
-0.32
-0.32
-0.32
-0.32
-0.26
-0.27
-0.24
-0.24
-0.23
-0.23
-0.23
-0.24
-0.28
-0.29
-0.29
-0.31
-0.31
-0.32
-0.32
-0.31
-0.31
-0.28
-0.29
-0.27
-0.27
-0.27
-0.27
-0.27
-0.27
-0.24
-0.24
-0.22
-0.29
-0.29
-0.32
-0.32
-0.32
-0.29
-0.24
-0.24
-0.21
-0.27
-0.26
-0.26
-0.25
-0.25
-0.25
-0.25
-0.26
-0.26
-0.24
-0.24
-0.24
-0.24
-0.24
-0.24
-0.26
-0.24
-0.24
-0.22
-0.22
-0.19
-0.19
-0.19
-0.21
-0.21
-0.21
-0.22
-0.2
-0.21
-0.17
-0.16
-0.16
-0.16
-0.16
-0.16
-0.17
-0.17
-0.16
-0.16
-0.16
-0.14
-0.14
-0.14
-0.14
-0.14
-0.14
-0.13
-0.12
-0.12
-0.12
-0.18
-0.2
-0.2
-0.15
-0.14
-0.13
-0.13
-0.14
-0.12
-0.13
-0.13
-0.13
-0.13
-0.12
-0.12
-0.12
-0.12
-0.12
-0.11
-0.11
-0.1
-0.09
-0.14
-0.16
-0.16
-0.16
-0.17
-0.17
-0.17
-0.17
-0.16
-0.16
-0.17
-0.17
-0.17
-0.17
-0.16
-0.16
-0.16
-0.16
-0.16
-0.17
-0.23
-0.24
-0.24
-0.23
-0.23
-0.23
-0.22
-0.2
-0.19
-0.19
-0.19
-0.19
-0.15
-0.15
-0.15
-0.16
-0.16
-0.17
-0.14
-0.13
-0.13
-0.12
-0.16
-0.16
-0.15
-0.12
-0.12
-0.11
-0.11
-0.11
-0.11
-0.1
-0.1
-0.07
-0.07
-0.07
-0.05
-0.07
-0.1
-0.1
-0.04
0.04
0.04
0.1
0.09
0.09
0.09
0.09
0.09
0.09
0.09
0.09
0.1
0.03
0.03
0.02
0.03
0.01
0.01
0.01
0.01
0.01
-0.01
-0.01
-0.02
-0.03
-0.01
0.01
0.02
0.02
0.07
0.1
0.07
0.11
0.1
0.05
0.05
0.07
0.06
0.06
0.05
0.04
0.05
0.06
0.09
0.08
0.08
0.08
0.07
0.07
0.07
0.08
0.08
0.08
0.08
0.08
0.08
0.08
0.09
0.1
0.1
0.12
0.12
0.12
0.13
0.14
0.14
0.14
0.15
0.16
0.16
0.16
0.17
0.18
0.16
0.14
0.14
0.16
0.17
0.16
0.16
0.16
0.16
0.18
0.16
0.15
0.14
0.15
0.14
0.15
0.18
0.18
0.17
0.18
0.17
0.18
0.19
0.2
0.21
0.2
0.2
0.2
0.19
0.23
0.23
0.23
0.23
0.23
0.23
0.23
0.25
0.25
0.27
0.26
0.27
0.27
0.25
0.27
0.3
0.34
0.32
0.32
0.33
0.33
0.35
0.36
0.37
0.37
0.37
0.37
0.37
0.37
0.37
0.39
0.36
0.36
0.38
0.3
0.31
0.31
0.31
0.32
0.28
0.28
0.28
0.29
0.29
0.28
0.24
0.24
0.24
0.24
0.23
0.21
0.21
0.22
0.19
0.19
0.17
0.17
0.18
0.18
0.18
0.18
0.18
0.17
0.17
0.17
0.18
0.18
0.18
0.2
0.19
0.18
0.18
0.19
0.2
0.18
0.18
0.18
0.18
0.17
0.17
0.17
0.18
0.15
0.17
0.16
0.16
0.16
0.17
0.22
0.24
0.24
0.24
0.23
0.24
0.25
0.25
0.23
0.23
0.23
0.22
0.23
0.24
0.23
0.23
0.23
0.24
0.21
0.29
0.3
0.3
0.29
0.25
0.27
0.27
0.27
0.28
0.28
0.28
0.28
0.28
0.26
0.27
0.27
0.27
0.28
0.28
0.28
0.28
0.28
0.27
0.3
0.3
0.3
0.27
0.23
0.21
0.21
0.22
0.22
0.23
0.22
0.22
0.26
0.24
0.22
0.25
0.25
0.24
0.21
0.16
0.17
0.17
0.17
0.17
0.17
0.16
0.26
0.26
0.27
0.27
0.28
0.29
0.27
0.27
0.27
0.27
0.27
0.27
0.27
0.27
0.27
0.28
0.28
0.28
0.28
0.28
0.27
0.26
0.26
0.26
0.27
0.27
0.27
0.31
0.32
0.32
0.32
0.32
0.32
0.32
0.31
0.31
0.31
0.28
0.28
0.28
0.3
0.3
0.3
0.32
0.32
0.31
0.3
0.31
0.31
0.31
0.32
0.31
0.32
0.3
0.28
0.31
0.29
0.29
0.29
0.26
0.25
0.26
0.28
0.27
0.28
0.29
0.28
0.28
0.28
0.28
0.28
0.28
0.26
0.26
0.25
0.25
0.26
0.26
0.24
0.24
0.22
0.22
0.21
0.21
0.2
0.24
0.24
0.22
0.22
0.21
0.29
0.29
0.3
0.29
0.29
0.27
0.28
0.3
0.3
0.31
0.31
0.32
0.3
0.3
0.27
0.26
0.29
0.27
0.28
0.29
0.29
0.28
0.28
0.28
0.28
0.25
0.23
0.14
0.14
0.15
0.14
0.12
0.12
0.11
0.12
0.12
0.13
0.13
0.19
0.19
0.19
0.22
0.22
0.26
0.26
0.25
0.25
0.24
0.24
0.24
0.24
0.24
0.24
0.24
0.24
0.27
0.27
0.27
0.29
0.29
0.26
0.26
0.25
0.25
0.25
0.25
0.25
0.25
0.24
0.24
0.23
0.23
0.21
0.25
0.25
0.25
0.23
0.22
0.25
0.24
0.22
0.23
0.23
0.23
0.24
0.23
0.23
0.25
0.25
0.24
0.24
0.23
0.22
0.21
0.22
0.22
0.22
0.24
0.18
0.17
0.17
0.17
0.22
0.22
0.22
0.22
0.23
0.22
0.23
0.23
0.21
0.22
0.22
0.19
0.19
0.18
0.22
0.23
0.23
0.23
0.23
0.22
0.22
0.22
0.22
0.2
0.19
0.19
0.2
0.2
0.2
0.2
0.18
0.18
0.19
0.18
0.18
0.18
0.23
0.25
0.25
0.23
0.23
0.23
0.23
0.24
0.24
0.21
0.22
0.24
0.23
0.23
0.22
0.22
0.22
0.22
0.22
0.23
0.23
0.22
0.22
0.17
0.17
0.12
0.12
0.12
0.12
0.14
0.15
0.15
0.14
0.14
0.14
0.14
0.14
0.15
0.15
0.17
0.18
0.19
0.2
0.19
0.19
0.19
0.19
0.19
0.19
0.19
0.19
0.19
0.21
0.21
0.21
0.22
0.22
0.22
0.22
0.24
0.21
0.21
0.21
0.21
0.2
0.19
0.19
0.19
0.21
0.21
0.21
0.16
0.18
0.17
0.17
0.12
0.12
0.12
0.1
0.1
0.1
0.1
0.13
0.15
0.14
0.13
0.13
0.13
0.13
0.13
0.15
0.13
0.13
0.14
0.14
0.14
0.14
0.15
0.14
0.14
0.1
0.13
0.12
0.14
0.14
0.09
0.11
0.09
0.08
0.1
0.11
0.05
0.01
0.01
0.02
0.02
0
0
-0.01
-0.01
-0.03
-0.03
-0.03
-0.04
-0.04
0.01
0.01
0.01
0.01
-0.02
-0.02
-0.02
-0.02
-0.02
-0.02
-0.02
-0.02
-0.01
-0.03
-0.04
0.01
0.01
0.02
0.03
0.05
0.07
0.08
0.08
0.08
0.08
0.06
0.06
0.06
0.02
0.02
0.02
0.02
0
-0.01
-0.01
-0.01
-0.01
-0.01
-0.01
-0.01
-0.01
-0.01
-0.01
0
0
0
0
0
0.02
0.02
0.02
0.02
0.03
0.03
0.04
0.03
0.03
0.03
0.04
0.04
0.05
0.03
0.01
0.01
0.01
0.02
0.02
0.02
0.02
0.01
0.03
0.03
-0.01
-0.01
0
0.05
0.05
0.05
0.05
0.05
0.06
0.06
0.06
0.06
0.07
0.06
0.04
0.06
0.06
0.02
0.02
0.02
0.02
0.02
0.01
0.02
0
0.02
0.02
0.02
0.01
0.04
0.05
0.04
0.03
0.03
0.03
0.06
0.06
0.06
0.06
0.07
0.07
0.07
0.07
0.07
0.06
0.07
0.07
0.07
0.07
0.07
0.07
0.07
0.07
0.07
0.06
0.06
0.06
0.06
0.06
0.06
0.04
0.04
0.06
0.05
0.05
0.05
0.11
0.11
0.11
0.11
0.12
0.09
0.09
0.09
0.11
0.11
0.11
0.11
0.12
0.21
0.21
0.21
0.21
0.21
0.2
0.19
0.18
0.18
0.18
0.17
0.18
0.17
0.17
0.12
0.13
0.13
0.13
0.13
0.08
0.09
0.1
0.1
0.08
0.08
0.08
0.08
0.05
0.05
0.07
0.07
0.07
0.07
0.07
0.05
0.08
0.11
0.11
0.12
0.13
0.13
0.15
0.14
0.17
0.18
0.16
0.18
0.18
0.21
0.23
0.23
0.24
0.22
0.22
0.22
0.22
0.22
0.23
0.23
0.23
0.23
0.23
0.22
0.22
0.22
0.2
0.2
0.2
0.2
0.2
0.23
0.19
0.2
0.21
0.21
0.23
0.23
0.23
0.23
0.25
0.28
0.26
0.26
0.25
0.26
0.26
0.24
0.22
0.21
0.21
0.22
0.22
0.23
0.22
0.22
0.22
0.22
0.22
0.22
0.22
0.22
0.22
0.21
0.21
0.21
0.21
0.21
0.21
0.21
0.21
0.21
0.22
0.22
0.22
0.21
0.21
0.2
0.18
0.16
0.16
0.16
0.16
0.17
0.17
0.17
0.13
0.13
0.13
0.12
0.11
0.11
0.11
0.13
0.13
0.12
0.13
0.15
0.15
0.15
0.15
0.15
0.14
0.15
0.14
0.15
0.13
0.13
0.13
0.13
0.11
0.14
0.14
0.15
0.16
0.19
0.2
0.2
0.2
0.2
0.2
0.16
0.16
0.15
0.16
0.16
0.17
0.19
0.18
0.18
0.18
0.18
0.19
0.2
0.23
0.22
0.21
0.21
0.22
0.22
0.15
0.17
0.16
0.16
0.16
0.17
0.17
0.17
0.18
0.18
0.17
0.17
0.17
0.17
0.21
0.21
0.22
0.22
0.22
0.19
0.18
0.18
0.19
0.2
0.2
0.2
0.2
0.2
0.11
0.11
0.11
0.11
0.11
0.11
0.11
0.11
0.11
0.11
0.11
0.11
0.11
0.09
0.09
0.07
0.08
0.08
0.08
0.04
0.04
0.03
0.06
0.06
0.01
-0.01
-0.01
0
0.03
0.03
0.03
0.03
0.03
0.02
0.02
0.02
0.07
0.08
0.07
0.06
0.06
0.06
0.05
0.04
0.06
0.05
0.05
0.05
0.04
0.04
-0.01
-0.01
-0.01
0
0.01
-0.01
-0.02
-0.02
0
-0.01
-0.02
-0.02
-0.01
0.02
0.02
0.01
-0.01
0.05
0.05
0.05
0.05
0.07
0.04
0.02
0.03
0.03
0.04
0.03
0.05
0.06
0.03
0.03
0.02
0.02
0.03
0.01
0.01
-0.02
-0.01
-0.01
-0.02
-0.02
-0.05
-0.04
-0.08
-0.1
-0.11
-0.11
-0.11
-0.09
-0.08
-0.11
-0.08
-0.08
-0.08
-0.08
-0.07
-0.06
-0.08
-0.07
-0.07
-0.07
-0.05
-0.07
-0.07
-0.04
-0.03
-0.03
-0.06
-0.05
-0.05
-0.05
-0.05
-0.03
-0.04
-0.04
-0.04
-0.04
-0.06
-0.07
0
0
0.02
0.02
0.02
0.03
0.02
0.03
0.03
0.02
0.01
0.02
0.02
0.02
0.01
0.02
0.03
0.03
0.04
0.02
0.04
0.04
0.08
0.08
0.08
0.08
0.08
0.07
0.08
0.06
0.06
0.09
0.09
0.09
0.08
0.1
0.1
0.1
0.1
0.15
0.13
0.12
0.14
0.15
0.15
0.14
0.16
0.16
0.18
0.17
0.15
0.15
0.15
0.16
0.19
0.21
0.21
0.22
0.22
0.21
0.21
0.21
0.23
0.2
0.2
0.2
0.2
0.18
0.16
0.16
0.17
0.15
0.14
0.15
0.16
0.16
0.17
0.17
0.15
0.12
0.12
0.11
0.11
0.07
0.07
0.07
0.08
0.05
0.07
0.06
0.06
0.05
0.08
0.08
0.08
0.06
0.07
0.05
0.05
0.05
0.06
0.06
0.03
0.03
0.03
0.03
0.04
0.05
0.06
0.06
0.06
0.1
0.08
0.02
0.03
0.01
-0.01
-0.02
-0.02
-0.02
0.01
0.07
0.08
0.08
0.08
0.07
0.07
0.07
0.07
0.07
0.08
0.08
0.06
0.06
0.07
0.07
0.09
0.08
0.09
0.08
0.1
0.12
0.12
0.08
0.08
0.09
0.12
0.12
0.09
0.09
0.09
0.09
0.11
0.11
0.12
0.12
0.1
0.1
0.11
0.11
0.12
0.12
0.12
0.11
0.11
0.11
0.11
0.08
0.08
0.09
0.09
0.14
0.14
0.13
0.13
0.13
0.14
0.15
0.15
0.15
0.16
0.16
0.16
0.16
0.17
0.16
0.16
0.18
0.16
0.16
0.16
0.16
0.16
0.2
0.21
0.24
0.26
0.25
0.23
0.23
0.25
0.24
0.24
0.26
0.25
0.24
0.23
0.2
0.2
0.18
0.15
0.15
0.15
0.14
0.14
0.19
0.19
0.2
0.22
0.24
0.22
0.22
0.21
0.21
0.2
0.2
0.18
0.18
0.19
0.2
0.2
0.19
0.17
0.17
0.17
0.17
0.13
0.14
0.14
0.14
0.15
0.16
0.16
0.19
0.19
0.16
0.16
0.17
0.16
0.16
0.16
0.17
0.17
0.16
0.16
0.16
0.16
0.15
0.14
0.14
0.19
0.19
0.18
0.18
0.19
0.19
0.19
0.21
0.19
0.19
0.22
0.22
0.22
0.22
0.22
0.21
0.21
0.24
0.24
0.28
0.26
0.26
0.27
0.26
0.22
0.21
0.21
0.23
0.22
0.22
0.24
0.24
0.24
0.26
0.26
0.29
0.27
0.25
0.27
0.27
0.22
0.22
0.21
0.18
0.17
0.13
0.12
0.11
0.12
0.16
0.19
0.17
0.17
0.17
0.17
0.17
0.17
0.17
0.17
0.16
0.16
0.15
0.14
0.15
0.13
0.14
0.14
0.14
0.14
0.14
0.15
0.14
0.15
0.16
0.19
0.19
0.19
0.19
0.19
0.19
0.19
0.2
0.2
0.2
0.2
0.18
0.21
0.21
0.21
0.21
0.21
0.19
0.19
0.22
0.22
0.22
0.22
0.23
0.23
0.15
0.15
0.15
0.15
0.15
0.2
0.22
0.23
0.23
0.25
0.27
0.29
0.28
0.29
0.29
0.3
0.31
0.35
0.36
0.32
0.34
0.31
0.32
0.39
0.41
0.41
0.42
0.42
0.39
0.38
0.36
0.36
0.36
0.34
0.35
0.34
0.36
0.34
0.35
0.35
0.35
0.36
0.38
0.38
0.38
0.36
0.35
0.32
0.32
0.33
0.33
0.28
0.26
0.3
0.3
0.3
0.31
0.31
0.33
0.31
0.37
0.44
0.44
0.44
0.45
0.47
0.45
0.46
0.45
0.39
0.39
0.39
0.39
0.4
0.42
0.41
0.42
0.42
0.42
0.44
0.44
0.42
0.42
0.42
0.45
0.45
0.46
0.42
0.4
0.44
0.44
0.43
0.4
0.4
0.45
0.46
0.44
0.46
0.44
0.46
0.49
0.52
0.57
0.56
0.58
0.57
0.56
0.56
0.57
0.56
0.58
0.58
0.59
0.59
0.65
0.65
0.65
0.61
0.63
0.63
0.61
0.6
0.59
0.6
0.6
0.6
0.63
0.63
0.64
0.63
0.62
0.64
0.64
0.63
0.63
0.59
0.59
0.57
0.57
0.57
0.58
0.6
0.61
0.61
0.62
0.61
0.61
0.65
0.66
0.68
0.66
0.66
0.61
0.61
0.62
0.62
0.62
0.61
0.62
0.61
0.65
0.64
0.65
0.65
0.65
0.63
0.63
0.61
0.59
0.56
0.56
0.57
0.57
0.58
0.63
0.66
0.66
0.66
0.67
0.66
0.69
0.67
0.67
0.67
0.62
0.6
0.54
0.57
0.59
0.59
0.58
0.58
0.6
0.63
0.69
0.68
0.68
0.65
0.64
0.65
0.63
0.63
0.64
0.65
0.66
0.66
0.66
0.66
0.66
0.66
0.66
0.66
0.68
0.69
0.72
0.71
0.74
0.73
0.72
0.7
0.7
0.7
0.69
0.68
0.66
0.66
0.66
0.66
0.67
0.68
0.71
0.72
0.75
0.76
0.79
0.79
0.74
0.75
0.77
0.8
0.81
0.81
0.84
0.84
0.88
0.88
0.88
0.88
0.89
0.89
0.86
0.86
0.86
0.86
0.88
0.88
0.88
0.86
0.85
0.85
0.83
0.81
0.8
0.81
0.81
0.81
0.8
0.81
0.82
0.82
0.77
0.77
0.78
0.77
0.73
0.73
0.73
0.73
0.76
0.74
0.75
0.75
0.75
0.75
0.73
0.73
0.71
0.7
0.69
0.68
0.67
0.66
0.64
0.63
0.63
0.61
0.65
0.66
0.67
0.75
0.74
0.79
0.79
0.79
0.77
0.78
0.78
0.8
0.8
0.78
0.76
0.71
0.64
0.64
0.64
0.64
0.7
0.7
0.69
0.75
0.72
0.75
0.75
0.75
0.74
0.73
0.74
0.74
0.72
0.71
0.71
0.71
0.71
0.7
0.66
0.67
0.7
0.71
0.7
0.7
0.7
0.7
0.7
0.69
0.7
0.64
0.62
0.64
0.62
0.68
0.66
0.64
0.64
0.61
0.6
0.6
0.59
0.58
0.58
0.58
0.57
0.57
0.54
0.52
0.52
0.48
0.48
0.48
0.52
0.52
0.52
0.55
0.56
0.55
0.55
0.55
0.55
0.58
0.58
0.56
0.57
0.56
0.5
0.48
0.52
0.52
0.54
0.54
0.54
0.53
0.53
0.53
0.54
0.54
0.52
0.45
0.44
0.44
0.44
0.41
0.4
0.42
0.43
0.44
0.42
0.42
0.43
0.43
0.44
0.38
0.36
0.34
0.34
0.33
0.33
0.33
0.33
0.32
0.32
0.34
0.34
0.34
0.32
0.32
0.3
0.27
0.24
0.24
0.25
0.23
0.22
0.21
0.22
0.22
0.22
0.28
0.27
0.22
0.2
0.19
0.16
0.16
0.14
0.14
0.14
0.12
0.13
0.12
0.14
0.14
0.11
0.07
0.03
0.03
0.03
0.03
0.02
0.02
0.02
0
0
0
-0.01
-0.01
-0.02
-0.02
-0.02
-0.02
-0.03
-0.02
0.01
0.02
0.02
0.02
0
0.01
0.02
0.03
0.01
0.01
-0.03
-0.03
-0.05
-0.05
-0.06
-0.05
-0.05
0
-0.04
-0.04
-0.05
-0.06
-0.07
-0.04
-0.03
-0.02
-0.02
-0.04
-0.04
-0.07
-0.07
-0.05
-0.05
-0.05
-0.05
-0.07
-0.07
-0.05
-0.05
-0.04
-0.04
-0.04
-0.04
-0.02
-0.03
-0.03
-0.06
-0.1
-0.14
-0.16
-0.16
-0.11
-0.11
-0.11
-0.11
-0.12
-0.12
-0.12
-0.12
-0.12
-0.11
-0.11
-0.11
-0.11
-0.11
-0.07
-0.07
-0.06
-0.06
-0.05
-0.04
-0.04
-0.04
-0.03
-0.05
-0.04
-0.03
-0.04
-0.03
-0.03
-0.13
-0.14
-0.14
-0.14
-0.16
-0.16
-0.16
-0.19
-0.19
-0.19
-0.18
-0.16
-0.1
-0.1
-0.1
-0.14
-0.15
-0.15
-0.19
-0.17
-0.17
-0.14
-0.17
-0.19
-0.18
-0.18
-0.18
-0.18
-0.18
-0.17
-0.16
-0.18
-0.18
-0.18
-0.17
-0.17
-0.19
-0.2
-0.2
-0.16
-0.16
-0.17
-0.2
-0.21
-0.22
-0.22
-0.22
-0.22
-0.21
-0.21
-0.22
-0.16
-0.16
-0.16
-0.17
-0.17
-0.16
-0.16
-0.17
-0.16
-0.16
-0.24
-0.25
-0.25
-0.24
-0.21
-0.22
-0.21
-0.22
-0.22
-0.22
-0.22
-0.22
-0.2
-0.23
-0.24
-0.24
-0.24
-0.26
-0.26
-0.26
-0.25
-0.25
-0.25
-0.25
-0.23
-0.26
-0.26
-0.27
-0.27
-0.25
-0.25
-0.24
-0.25
-0.25
-0.25
-0.25
-0.25
-0.25
-0.28
-0.23
-0.25
-0.25
-0.25
-0.25
-0.25
-0.25
-0.24
-0.23
-0.23
-0.23
-0.23
-0.22
-0.2
-0.2
-0.2
-0.21
-0.17
-0.17
-0.17
-0.18
-0.2
-0.23
-0.21
-0.2
-0.2
-0.2
-0.18
-0.18
-0.19
-0.18
-0.18
-0.18
-0.17
-0.17
-0.17
-0.16
-0.19
-0.14
-0.13
-0.12
-0.1
-0.09
-0.09
-0.1
-0.12
-0.11
-0.08
-0.08
-0.08
-0.07
-0.06
-0.02
-0.05
-0.05
-0.05
-0.04
-0.06
-0.05
-0.05
-0.04
-0.02
-0.03
-0.05
-0.05
-0.05
-0.07
-0.07
-0.07
-0.06
-0.07
-0.07
-0.11
-0.11
-0.12
-0.16
-0.14
-0.16
-0.17
-0.15
-0.14
-0.14
-0.14
-0.14
-0.14
-0.14
-0.14
-0.14
-0.14
-0.15
-0.18
-0.16
-0.16
-0.16
-0.16
-0.17
-0.18
-0.18
-0.17
-0.17
-0.19
-0.21
-0.22
-0.19
-0.19
-0.19
-0.19
-0.19
-0.23
-0.26
-0.27
-0.27
-0.27
-0.28
-0.28
-0.26
-0.22
-0.22
-0.19
-0.19
-0.19
-0.2
-0.2
-0.2
-0.2
-0.2
-0.2
-0.2
-0.2
-0.19
-0.19
-0.19
-0.22
-0.22
-0.22
-0.22
-0.22
-0.23
-0.23
-0.21
-0.2
-0.2
-0.2
-0.23
-0.24
-0.24
-0.23
-0.23
-0.23
-0.25
-0.25
-0.2
-0.2
-0.2
-0.2
-0.19
-0.19
-0.17
-0.17
-0.17
-0.17
-0.19
-0.23
-0.23
-0.23
-0.18
-0.18
-0.19
-0.15
-0.14
-0.14
-0.14
-0.14
-0.14
-0.14
-0.16
-0.16
-0.16
-0.16
-0.16
-0.17
-0.17
-0.17
-0.17
-0.17
-0.13
-0.13
-0.11
-0.1
-0.12
-0.13
-0.13
-0.13
-0.11
-0.11
-0.13
-0.12
-0.11
-0.11
-0.11
-0.13
-0.11
-0.13
-0.13
-0.13
-0.11
-0.11
-0.11
-0.11
-0.11
-0.11
-0.11
-0.11
-0.11
-0.11
-0.08
-0.1
-0.1
-0.1
-0.08
-0.08
-0.08
-0.07
-0.11
-0.14
-0.1
-0.1
-0.13
-0.13
-0.14
-0.13
-0.11
-0.11
-0.11
-0.11
-0.13
-0.14
-0.11
-0.11
-0.1
-0.1
-0.11
-0.09
-0.11
-0.11
-0.09
-0.08
-0.08
-0.08
-0.08
-0.08
-0.08
-0.09
-0.09
-0.09
-0.09
-0.09
-0.12
-0.12
-0.12
-0.15
-0.15
-0.14
-0.12
-0.15
-0.15
-0.15
-0.15
-0.15
-0.15
-0.15
-0.15
-0.12
-0.09
-0.09
-0.17
-0.2
-0.2
-0.19
-0.19
-0.19
-0.19
-0.18
-0.2
-0.23
-0.22
-0.22
-0.22
-0.2
-0.21
-0.2
-0.2
-0.22
-0.21
-0.21
-0.19
-0.19
-0.19
-0.2
-0.19
-0.18
-0.19
-0.19
-0.2
-0.17
-0.17
-0.18
-0.16
-0.17
-0.17
-0.17
-0.19
-0.21
-0.15
-0.15
-0.14
-0.14
-0.13
-0.13
-0.13
-0.13
-0.13
-0.09
-0.09
-0.12
-0.09
-0.05
-0.05
-0.05
-0.05
-0.05
-0.04
-0.04
-0.03
-0.03
-0.06
-0.04
-0.04
-0.02
0
-0.02
-0.02
-0.04
-0.03
-0.03
-0.03
-0.03
-0.04
-0.03
-0.03
-0.03
-0.03
-0.05
-0.06
-0.08
-0.09
-0.08
-0.08
-0.08
-0.05
-0.04
-0.04
-0.05
-0.05
-0.05
-0.07
-0.09
-0.07
-0.09
-0.04
-0.04
-0.04
0
0
0.01
0
0.02
0.04
0.04
0.02
0.02
0.02
0.05
0.05
0.07
0.08
0.08
0.1
0.1
0.1
0.12
0.09
0.12
0.12
0.1
0.11
0.1
0.1
0.1
0.12
0.12
0.12
0.12
0.12
0.12
0.12
0.13
0.13
0.1
0.11
0.11
0.12
0.16
0.15
0.17
0.18
0.18
0.18
0.18
0.18
0.18
0.18
0.18
0.15
0.15
0.15
0.15
0.15
0.14
0.13
0.13
0.11
0.11
0.12
0.12
0.12
0.09
0.09
0.09
0.08
0.07
0.07
0.07
0.07
0.09
0.09
0.1
0.1
0.12
0.12
0.12
0.11
0.11
0.12
0.13
0.13
0.14
0.14
0.14
0.14
0.14
0.14
0.11
0.11
0.13
0.1
0.1
0.1
0.1
0.09
0.09
0.09
0.09
0.08
0.14
0.14
0.11
0.11
0.14
0.14
0.14
0.07
0.07
0.07
0.06
0.01
0.01
0.02
0.02
0.02
0.05
0
0
0
0.02
0.02
-0.01
-0.01
0
0
0
0
0.01
0.01
0.03
0.05
0.05
0.05
0.05
0.05
0.06
0.08
0.08
0.08
0.09
0.06
0.06
0.07
0.07
0.07
0.07
0.07
0.06
0.06
0.07
0.16
0.19
0.19
0.21
0.19
0.19
0.19
0.19
0.19
0.21
0.21
0.19
0.19
0.19
0.19
0.19
0.19
0.19
0.2
0.19
0.18
0.18
0.14
0.12
0.13
0.13
0.13
0.13
0.13
0.13
0.13
0.13
0.13
0.16
0.18
0.18
0.18
0.18
0.18
0.15
0.15
0.16
0.16
0.16
0.16
0.18
0.18
0.18
0.21
0.23
0.22
0.2
0.2
0.18
0.19
0.19
0.19
0.19
0.18
0.18
0.18
0.16
0.13
0.13
0.1
0.07
0.09
0.1
0.12
0.12
0.13
0.13
0.15
0.14
0.13
0.15
0.15
0.15
0.19
0.22
0.25
0.25
0.24
0.21
0.21
0.21
0.21
0.22
0.22
0.22
0.18
0.18
0.2
0.2
0.21
0.21
0.21
0.21
0.21
0.18
0.14
0.11
0.11
0.1
0.11
0.11
0.11
0.11
0.11
0.09
0.09
0.11
0.13
0.13
0.14
0.11
0.1
0.09
0.07
0.07
0.09
0.08
0.12
0.11
0.11
0.11
0.09
0.03
0.02
0
0
0
-0.03
-0.05
-0.05
-0.06
-0.06
-0.06
-0.1
-0.1
-0.1
-0.12
-0.12
-0.11
-0.17
-0.17
-0.17
-0.17
-0.17
-0.14
-0.13
-0.12
-0.12
-0.1
-0.1
-0.07
-0.03
-0.06
-0.06
-0.06
-0.04
-0.05
-0.01
-0.01
-0.01
-0.04
-0.04
-0.06
-0.06
-0.01
-0.01
-0.01
0.01
-0.01
-0.01
-0.05
-0.04
-0.04
-0.05
-0.05
-0.08
-0.07
-0.07
-0.07
-0.07
-0.07
-0.07
-0.06
-0.06
-0.06
-0.08
-0.07
-0.07
-0.07
-0.07
-0.07
-0.06
-0.06
-0.08
-0.08
-0.08
-0.08
-0.03
-0.04
-0.03
-0.03
-0.03
0.02
0.02
0.02
0.03
0.04
0.05
0.06
0.12
0.12
0.09
0.08
0.09
0.09
0.1
0.1
0.09
0.08
0.08
0.07
0.06
0.07
0.08
0.08
0.05
0.03
0.03
0.04
0.04
0.04
0.04
0.04
0.05
0.05
0.04
0.07
0.07
0.07
0.09
0.09
0.09
0.09
0.09
0.07
0.06
0.06
0.06
0.04
0.04
0.04
0.04
0.04
0.05
0.05
0.05
0.05
0.05
0.06
0.07
0.07
0.07
0.07
0.07
0.06
0.06
0.07
0.07
0.13
0.12
0.12
0.15
0.15
0.15
0.15
0.15
0.13
0.12
0.09
0.09
0.07
0.07
0.07
0.07
0.07
0.07
0.07
0.07
0.07
0.08
0.05
0.02
0.02
0.02
-0.03
-0.02
0.01
0.01
0.01
0.02
0.02
0.02
0.02
0.02
0.02
0.03
0.03
0.05
0.07
0.07
0.07
0.08
0.08
0.07
0.07
0.08
0.07
0.1
0.09
0.09
0.07
0.08
0.07
0.06
0.06
0.05
0.04
0.02
0.06
0.06
0.06
0.06
0.04
0.01
0.02
0.02
0.03
0.03
0.01
0
0
0
0
0
0
0
0.06
0.06
0.07
0.07
0.07
0.08
0.08
0.09
0.09
0.05
0.05
-0.01
-0.03
-0.01
-0.01
-0.01
-0.01
0
0
-0.06
-0.06
-0.11
-0.11
-0.11
-0.11
-0.1
-0.08
-0.02
-0.01
0.01
0.01
0.03
0.03
0.01
0.01
-0.02
-0.03
-0.03
-0.04
-0.04
-0.04
0
0
-0.02
0.03
0.03
0.03
0.03
0.01
0.02
0
0.01
-0.01
-0.01
-0.01
0.01
0
0
-0.02
0
0
0
0
0
0.02
0.02
0.02
0.02
0.03
0.09
0.09
0.09
0.06
0.06
0.06
0.1
0.1
0.1
0.1
0.12
0.12
0.12
0.12
0.14
0.14
0.14
0.13
0.12
0.12
0.12
0.09
0.08
0.08
0.08
0.08
0.07
0.07
0.09
0.08
0.08
0.09
0.09
0.09
0.09
0.09
0.09
0.09
0.09
0.09
0.09
0.08
0.08
0.05
0.05
0.05
0.07
0.06
0.02
0.03
0.03
0.05
0.05
0.04
0.04
0.04
0.06
0.06
0.06
0.05
0.04
0.04
0.03
0.01
0
0
0.02
0.02
0.02
-0.01
-0.01
-0.01
-0.06
-0.06
-0.06
-0.06
-0.05
-0.05
-0.04
-0.04
-0.04
-0.02
0
0.02
-0.01
-0.02
-0.02
-0.02
-0.02
-0.03
-0.03
-0.03
-0.03
-0.03
-0.05
-0.06
-0.06
-0.04
-0.07
-0.07
-0.06
-0.06
-0.06
-0.09
-0.09
-0.06
-0.09
-0.09
-0.08
-0.08
-0.08
-0.08
-0.05
-0.02
-0.04
-0.03
-0.02
0
0.01
0.02
0.02
0.01
-0.01
-0.01
0.01
0
0.01
0.02
0.04
0.07
0.07
0.05
0.05
0.05
0.05
0.04
0
0.01
0.01
0.01
0.01
0
0
0
-0.02
-0.02
-0.04
-0.03
-0.02
0
-0.02
-0.04
-0.03
-0.04
0.03
0.01
0.01
-0.04
-0.02
-0.02
-0.02
-0.02
-0.06
-0.07
-0.08
-0.08
-0.06
-0.05
-0.03
0.01
0.01
-0.04
-0.04
-0.03
-0.03
-0.04
-0.03
0.01
0.01
0.01
0
0
-0.01
-0.03
-0.01
0.02
0.02
0.01
0
0.02
0.04
0.07
0.07
0.11
0.07
0.05
0.04
0.04
0.04
0.05
0.05
0.1
0.13
0.18
0.18
0.19
0.19
0.18
0.18
0.19
0.19
0.19
0.19
0.17
0.18
0.18
0.22
0.29
0.28
0.28
0.28
0.28
0.27
0.27
0.27
0.22
0.24
0.24
0.24
0.24
0.25
0.23
0.25
0.24
0.23
0.23
0.22
0.2
0.2
0.24
0.24
0.2
0.19
0.2
0.2
0.21
0.23
0.23
0.24
0.24
0.18
0.15
0.15
0.14
0.15
0.15
0.15
0.12
0.12
0.12
0.12
0.12
0.12
0.12
0.12
0.1
0.11
0.1
0.09
0.1
0.07
0.09
0.13
0.13
0.13
0.13
0.13
0.16
0.16
0.18
0.19
0.2
0.15
0.12
0.13
0.13
0.12
0.12
0.12
0.12
0.12
0.12
0.13
0.13
0.15
0.15
0.14
0.13
0.15
0.19
0.19
0.21
0.21
0.21
0.18
0.12
0.11
0.11
0.11
0.12
0.1
0.13
0.13
0.15
0.16
0.16
0.16
0.11
0.11
0.13
0.13
0.13
0.13
0.16
0.16
0.16
0.16
0.17
0.18
0.13
0.15
0.17
0.16
0.12
0.16
0.16
0.16
0.16
0.16
0.14
0.15
0.16
0.16
0.13
0.13
0.1
0.1
0.11
0.09
0.09
0.09
0.09
0.09
0.09
0.1
0.07
0.07
0.08
0.09
0.08
0.08
0.07
0.07
0.08
0.08
0.05
0.04
0.03
0.05
0.03
0.02
0.06
0.07
0.09
0.09
0.08
0.08
0.06
0.06
0.05
0.05
0.05
0.05
0.05
0.05
0.03
0.03
0.05
0.04
0.04
0.03
0.02
0.02
0.02
0.02
0.03
0.03
0.03
0.01
-0.03
-0.05
-0.01
-0.01
-0.07
-0.07
-0.06
-0.01
-0.01
0.03
0.05
0.05
0.05
0.1
0.14
0.13
0.13
0.13
0.13
0.13
0.11
0.1
0.1
0.16
0.15
0.15
0.15
0.17
0.17
0.13
0.13
0.13
0.11
0.13
0.11
0.1
0.1
0.05
0.05
0.07
0.07
0.09
0.11
0.11
0.11
0.06
0.1
0.1
0.1
0.11
0.11
0.11
0.1
0.1
0.1
0.12
0.09
0.07
0.07
0.07
0.08
0.03
0.03
0.03
0.03
0.05
0.08
0.08
0.04
0
0.01
0.01
0.06
0.06
0.07
0.09
0.05
0.08
0.11
0.1
0.09
0.09
0.1
0.08
0.08
0.08
0.08
0.1
0.1
0.1
0.08
0.08
0.05
0.08
0.06
0.05
0.07
0.07
0.07
0.06
0.08
0.06
0.06
0.03
0.02
0.04
0.03
0.03
0.03
0.04
0.05
0.04
0.04
0.05
0.04
0.01
0.05
0.07
0.07
0.12
0.12
0.1
0.14
0.13
0.14
0.12
0.06
0.06
0.15
0.09
0.1
0.11
0.11
0.1
0.14
0.17
0.17
0.13
0.13
0.13
0.14
0.08
0.08
0.09
0.09
0.11
0.11
0.12
0.13
0.13
0.14
0.14
0.14
0.1
0.1
0.11
0.09
0.12
0.12
0.12
0.12
0.11
0.11
0.11
0.11
0.1
0.08
0.08
0.12
0.12
0.12
0.09
0.12
0.14
0.16
0.14
0.14
0.1
0.1
0.07
0.06
0.1
0.11
0.09
0.1
0.1
0.1
0.09
0.09
0.07
0.07
0.07
0.02
0.02
0.07
0.07
0.07
0.1
0.1
0.13
0.13
0.13
0.13
0.13
0.12
0.12
0.12
0.14
0.15
0.15
0.14
0.14
0.14
0.13
0.13
0.12
0.11
0.13
0.13
0.14
0.09
0.09
0.08
0.06
0.06
0.06
0.04
0.04
0.04
0.06
0.06
0.1
0.1
0.08
0.12
0.12
0.13
0.14
0.13
0.13
0.14
0.16
0.2
0.25
0.25
0.25
0.24
0.24
0.22
0.21
0.23
0.26
0.26
0.22
0.21
0.22
0.22
0.22
0.15
0.15
0.15
0.16
0.15
0.15
0.13
0.1
0.1
0.09
0.09
0.09
0.07
0.07
0.11
0.09
0.09
0.09
0.06
0.07
0.07
0.04
0.04
0.04
0.08
0.08
0.06
0.08
0.08
0.1
0.1
0.1
0.1
0.09
0.08
0.08
0.09
0.07
0.11
0.11
0.12
0.13
0.1
0.11
0.12
0.12
0.12
0.08
0.11
0.11
0.12
0.12
0.11
0.15
0.19
0.19
0.19
0.19
0.16
0.14
0.14
0.13
0.14
0.12
0.12
0.06
0.04
0.04
0.11
0.11
0.09
0.12
0.14
0.14
0.12
0.12
0.12
0.12
0.13
0.13
0.11
0.11
0.08
0.09
0.1
0.13
0.12
0.15
0.14
0.12
0.12
0.13
0.04
0.04
0.03
0.07
0.06
0.07
0.08
0.08
0.11
0.1
0.08
0.08
0.07
0.08
0
0.05
0.05
0.04
0.03
0.02
0
0
0.02
0.01
0.01
0.03
0.04
0.07
-0.01
-0.04
-0.03
-0.05
-0.03
0.01
0.04
0.01
0.01
0.01
0.05
0.06
0.05
0.1
0.1
0.12
0.13
0.14
0.14
0.15
0.15
0.13
0.12
0.11
0.11
0.11
0.11
0.12
0.11
0.11
0.11
0.11
0.11
0.11
0.11
0.11
0.08
0.08
0.08
0.08
0.08
0.1
0.08
0.08
0.13
0.12
0.1
0.1
0.1
0.1
0.1
0.1
0.11
0.11
0.11
0.1
0.11
0.1
0.1
0.1
0.1
0.09
0.04
0.02
0.01
0.01
0
0.02
0.02
0.01
0.02
0.01
0.01
0.01
-0.01
-0.02
-0.04
-0.03
-0.03
-0.03
-0.03
-0.03
-0.02
-0.01
0.01
0.02
0.02
0.02
0.02
0.02
0.03
0.03
0.06
0.07
0.07
0.07
0.09
0.1
0.1
0.16
0.16
0.16
0.17
0.17
0.1
0.09
0.11
0.07
0.07
0.07
0.1
0.1
0.05
0.05
0.03
0
0
0.03
0.01
0.06
0.06
0.06
0.06
0.04
0.04
0.04
0.04
0.04
0.04
0.05
0.06
0.06
0.08
0.05
0.04
0.04
0.05
0.06
0.09
0.1
0.05
0.05
0.06
0.07
0.03
0.03
0.05
0.05
0.08
0.08
0.08
0.08
0.08
0.08
0.07
0.07
0.07
0.08
0.05
0.02
0.02
0.02
0.04
0.02
0.01
0
-0.02
-0.04
-0.01
-0.01
-0.02
-0.02
-0.01
-0.01
0.01
0
0
0
0.05
0.07
0.1
0.11
0.11
0.1
0.09
0.09
0.09
0.09
0.07
0.09
0.09
0.1
0.1
0.1
0.1
0.1
0.1
0.08
0.08
0.08
0.1
0.1
0.1
0.12
0.12
0.12
0.15
0.15
0.14
0.14
0.14
0.13
0.16
0.21
0.21
0.2
0.2
0.22
0.22
0.21
0.21
0.21
0.21
0.24
0.24
0.25
0.25
0.24
0.25
0.25
0.22
0.18
0.17
0.14
0.12
0.11
0.11
0.18
0.18
0.19
0.16
0.16
0.17
0.16
0.16
0.16
0.16
0.17
0.16
0.15
0.15
0.11
0.12
0.12
0.12
0.12
0.12
0.09
0.09
0.09
0.08
0.09
0.08
0.06
0.06
0.07
0.01
0
-0.03
-0.03
-0.03
-0.03
-0.04
-0.01
-0.01
-0.02
-0.02
-0.02
-0.02
-0.03
-0.03
-0.04
-0.06
-0.06
-0.06
-0.1
-0.06
-0.07
-0.07
-0.07
-0.07
-0.08
-0.09
-0.05
-0.05
-0.05
-0.05
-0.05
-0.07
-0.05
-0.04
-0.04
-0.04
-0.05
-0.04
-0.04
-0.04
-0.05
-0.05
-0.05
-0.05
-0.05
0
0.07
0.07
0.08
0.08
0.04
0.02
0.02
0.02
0.01
0.01
0.03
0.03
0.02
0.02
0.03
0.04
0.04
0.03
0.03
-0.02
-0.04
-0.04
-0.08
-0.05
-0.06
-0.06
-0.06
-0.08
-0.08
-0.08
-0.08
-0.08
-0.08
-0.08
-0.08
-0.1
-0.1
-0.12
-0.12
-0.12
-0.12
-0.12
-0.11
-0.11
-0.11
-0.1
-0.11
-0.11
-0.12
-0.08
-0.07
-0.07
-0.1
-0.11
-0.11
-0.13
-0.12
-0.12
-0.14
-0.18
-0.18
-0.18
-0.19
-0.17
-0.18
-0.18
-0.16
-0.15
-0.16
-0.17
-0.18
-0.17
-0.18
-0.21
-0.21
-0.23
-0.21
-0.21
-0.14
-0.15
-0.15
-0.15
-0.15
-0.15
-0.18
-0.18
-0.18
-0.18
-0.18
-0.18
-0.18
-0.15
-0.15
-0.15
-0.15
-0.14
-0.14
-0.11
-0.12
-0.18
-0.19
-0.17
-0.16
-0.14
-0.13
-0.13
-0.15
-0.15
-0.15
-0.15
-0.16
-0.15
-0.18
-0.17
-0.19
-0.24
-0.27
-0.27
-0.29
-0.29
-0.29
-0.29
-0.29
-0.29
-0.29
-0.29
-0.27
-0.27
-0.26
-0.27
-0.27
-0.27
-0.27
-0.26
-0.22
-0.22
-0.22
-0.25
-0.29
-0.3
-0.3
-0.32
-0.32
-0.32
-0.34
-0.29
-0.31
-0.31
-0.31
-0.3
-0.31
-0.28
-0.28
-0.28
-0.28
-0.27
-0.27
-0.27
-0.27
-0.28
-0.28
-0.28
-0.28
-0.29
-0.29
-0.26
-0.24
-0.24
-0.26
-0.23
-0.23
-0.19
-0.19
-0.18
-0.18
-0.18
-0.19
-0.2
-0.17
-0.15
-0.15
-0.15
-0.14
-0.15
-0.15
-0.15
-0.18
-0.14
-0.14
-0.14
-0.14
-0.16
-0.16
-0.16
-0.18
-0.2
-0.21
-0.21
-0.2
-0.21
-0.19
-0.19
-0.17
-0.22
-0.17
-0.15
-0.15
-0.15
-0.14
-0.14
-0.15
-0.15
-0.15
-0.15
-0.15
-0.15
-0.16
-0.16
-0.16
-0.16
-0.16
-0.15
-0.15
-0.11
-0.13
-0.12
-0.12
-0.12
-0.12
-0.12
-0.12
-0.11
-0.13
-0.13
-0.13
-0.13
-0.16
-0.18
-0.19
-0.19
-0.19
-0.18
-0.18
-0.18
-0.18
-0.18
-0.18
-0.18
-0.2
-0.2
-0.2
-0.21
-0.19
-0.17
-0.18
-0.14
-0.14
-0.14
-0.15
-0.15
-0.18
-0.2
-0.2
-0.2
-0.2
-0.17
-0.2
-0.17
-0.17
-0.18
-0.13
-0.12
-0.12
-0.12
-0.15
-0.15
-0.15
-0.15
-0.15
-0.14
-0.14
-0.14
-0.14
-0.14
-0.14
-0.11
-0.11
-0.11
-0.09
-0.09
-0.09
-0.09
-0.1
-0.1
-0.1
-0.11
-0.09
-0.09
-0.09
-0.09
-0.09
-0.1
-0.1
-0.09
-0.11
-0.11
-0.12
-0.11
-0.1
-0.06
-0.07
-0.07
-0.06
-0.06
-0.07
-0.07
-0.07
-0.09
-0.08
-0.09
-0.09
-0.05
-0.06
-0.09
-0.06
-0.05
-0.05
-0.04
-0.04
-0.05
-0.05
-0.06
-0.06
-0.06
-0.08
-0.08
-0.12
-0.12
-0.12
-0.14
-0.14
-0.15
-0.14
-0.15
-0.15
-0.15
-0.15
-0.16
-0.16
-0.14
-0.1
-0.1
-0.1
-0.08
-0.09
-0.09
-0.09
-0.07
-0.07
-0.07
-0.08
-0.08
-0.09
-0.09
-0.09
-0.03
-0.04
-0.04
-0.04
-0.03
-0.04
-0.03
-0.03
-0.03
0
0
0
0.01
0.01
0.02
0.01
0
0
0
-0.01
-0.01
-0.06
-0.06
-0.01
0.02
0.02
0.02
0.02
0.01
0.02
0.04
0.05
0.06
0.06
0.03
0.02
0.02
0.02
0.02
0.02
0.02
0.02
0.02
0.02
0.02
0.02
0.02
0.02
0.02
0.03
0.03
0.02
0
0.02
0.01
0.02
0.02
0.01
0.01
0.01
0.01
0.01
0.01
0.01
0.02
0
0.01
0
-0.04
-0.02
-0.04
-0.03
0
0
-0.01
0
0.03
0.04
0.04
0.01
0.01
0.02
0.04
0.04
0.02
0.02
0.04
0.04
0.04
0.08
0.08
0.08
0.08
0.07
0.07
0.07
0.07
0.07
0.07
0.07
0.06
0.05
0.07
0.07
0.07
0.07
0.01
0
0
0.02
0.02
0.01
0.01
0.03
0.03
0.03
0.03
0.02
0.04
0.04
0.02
0.03
0.06
0.06
0.08
0.08
0.08
0.08
0.08
0.06
0.06
0.06
0.04
0.04
0.07
0.07
0.09
0.1
0.09
0.09
0.1
0.1
0.1
0.1
0.11
0.14
0.13
0.14
0.14
0.16
0.16
0.16
0.14
0.14
0.15
0.15
0.13
0.13
0.14
0.14
0.14
0.14
0.14
0.14
0.14
0.14
0.14
0.16
0.16
0.16
0.16
0.16
0.16
0.16
0.16
0.17
0.17
0.17
0.17
0.17
0.17
0.18
0.19
0.19
0.19
0.2
0.17
0.21
0.16
0.14
0.14
0.13
0.13
0.13
0.15
0.15
0.15
0.15
0.15
0.18
0.18
0.18
0.19
0.19
0.16
0.18
0.18
0.17
0.17
0.21
0.2
0.2
0.22
0.21
0.21
0.22
0.22
0.22
0.24
0.24
0.24
0.28
0.29
0.29
0.27
0.27
0.28
0.28
0.26
0.26
0.26
0.26
0.26
0.26
0.27
0.27
0.27
0.27
0.26
0.27
0.27
0.27
0.27
0.27
0.28
0.29
0.29
0.29
0.29
0.29
0.29
0.28
0.28
0.27
0.26
0.25
0.29
0.25
0.24
0.24
0.22
0.22
0.22
0.22
0.22
0.2
0.2
0.19
0.15
0.16
0.16
0.16
0.16
0.16
0.15
0.12
0.12
0.12
0.12
0.07
0.07
0.05
0.05
0.04
0.04
0.06
0.06
0.06
0.06
0.07
0.09
0.08
0.08
0.08
0.08
0.09
0.1
0.12
0.12
0.12
0.12
0.12
0.12
0.12
0.12
0.16
0.18
0.17
0.18
0.19
0.19
0.19
0.19
0.18
0.19
0.19
0.18
0.18
0.18
0.18
0.13
0.13
0.13
0.11
0.11
0.12
0.11
0.1
0.08
0.12
0.12
0.12
0.12
0.12
0.12
0.13
0.13
0.11
0.11
0.11
0.13
0.13
0.11
0.12
0.12
0.12
0.13
0.13
0.14
0.14
0.14
0.15
0.15
0.15
0.15
0.15
0.15
0.22
0.26
0.25
0.23
0.23
0.24
0.26
0.25
0.25
0.23
0.23
0.24
0.22
0.25
0.25
0.25
0.18
0.18
0.17
0.17
0.17
0.16
0.15
0.15
0.15
0.15
0.17
0.16
0.16
0.16
0.14
0.14
0.15
0.14
0.16
0.15
0.15
0.16
0.16
0.17
0.17
0.17
0.18
0.17
0.18
0.16
0.16
0.17
0.16
0.16
0.16
0.16
0.12
0.12
0.12
0.12
0.12
0.12
0.12
0.12
0.12
0.11
0.13
0.14
0.14
0.14
0.14
0.14
0.14
0.12
0.12
0.12
0.14
0.14
0.18
0.2
0.17
0.15
0.15
0.15
0.18
0.14
0.19
0.17
0.16
0.17
0.17
0.17
0.19
0.19
0.19
0.18
0.15
0.16
0.07
0.05
0.05
0.05
0.05
0.03
0.03
0.03
0.03
0.03
0.04
0.04
0.04
0.05
0.04
0
-0.01
-0.01
0
0
0.01
0.01
0.02
0
0.02
0.02
0
0
0.02
0.02
0
0
0
-0.01
-0.01
0
0
0
0
-0.01
-0.01
-0.01
-0.01
-0.01
-0.01
-0.01
-0.01
-0.04
-0.04
-0.07
-0.07
-0.07
-0.07
-0.06
-0.06
-0.06
-0.09
-0.05
-0.05
-0.05
-0.05
-0.05
-0.08
-0.08
-0.08
-0.08
-0.08
-0.08
-0.03
-0.04
-0.04
-0.04
-0.04
-0.04
-0.04
-0.02
-0.02
-0.02
-0.02
0.03
0.03
0.03
0.03
0.03
0.03
0.03
0.04
0.04
0.06
0.05
0.04
0.04
0.04
0.04
0.04
0.03
0.01
0.01
0.01
0.01
0
0.01
0.01
0.01
0.01
0.01
0
0
-0.02
-0.02
-0.02
0
0.02
0.01
0.01
0.01
0.02
0.02
0
0.03
0.03
0.03
0.03
0.05
0.05
0.06
0.06
0.03
0.06
0.06
0.05
0.05
0.05
0.05
0.04
0.04
0.04
0.04
0.04
0.04
0.01
0.01
0.01
0.01
0.01
-0.02
0
-0.02
-0.02
-0.02
-0.02
-0.01
-0.01
-0.01
-0.01
-0.03
-0.05
-0.1
-0.14
-0.14
-0.14
-0.14
-0.15
-0.14
-0.14
-0.14
-0.12
-0.12
-0.1
-0.11
-0.11
-0.11
-0.08
-0.09
-0.09
-0.07
-0.06
-0.08
-0.08
-0.06
-0.05
-0.05
-0.05
-0.05
-0.04
-0.04
-0.05
-0.03
-0.04
-0.04
-0.04
-0.08
-0.08
-0.08
-0.08
-0.08
-0.09
-0.09
-0.09
-0.1
-0.1
-0.11
-0.11
-0.1
-0.1
-0.1
-0.09
-0.09
-0.05
-0.02
-0.02
-0.02
-0.02
-0.02
-0.02
-0.02
-0.02
-0.06
-0.05
-0.06
-0.06
-0.06
-0.06
-0.06
-0.06
-0.09
-0.09
-0.09
-0.09
-0.11
-0.15
-0.15
-0.16
-0.16
-0.13
-0.13
-0.11
-0.11
-0.11
-0.09
-0.1
-0.11
-0.11
-0.11
-0.12
-0.11
-0.11
-0.11
-0.11
-0.1
-0.1
-0.01
0.01
0.01
0.01
0
-0.03
-0.03
0
0
0
-0.01
-0.03
-0.05
-0.07
-0.08
-0.07
-0.05
-0.05
0
0.02
0.02
0.02
0.02
0.04
0.04
0.08
0.08
0.08
0.07
0.07
0.07
0.07
0.07
0.08
0.06
0.05
0.05
0.05
0.02
0.03
0.03
0.02
0.02
0.03
0.03
0.01
0.01
0.04
0.02
0.03
0.03
0.02
0.01
0.01
0.01
0.01
0.01
0.01
0.02
0
0
0
0.03
0.03
0.03
0.03
0.03
0.02
0.03
0.03
0.03
0.03
0.03
0.03
0.03
0.03
0
0
0
-0.01
-0.01
-0.01
-0.03
-0.03
-0.03
-0.03
-0.02
-0.02
-0.04
-0.04
-0.04
-0.04
-0.04
-0.04
-0.04
-0.04
-0.06
-0.07
-0.07
-0.06
-0.04
-0.03
-0.03
-0.04
-0.04
-0.04
-0.04
-0.04
-0.04
-0.04
-0.04
-0.06
-0.07
-0.06
-0.06
-0.04
-0.1
-0.09
-0.1
-0.09
-0.09
-0.09
-0.09
-0.09
-0.09
-0.09
-0.09
-0.06
-0.06
-0.06
-0.05
-0.05
-0.05
-0.05
-0.05
-0.05
-0.05
-0.05
-0.05
-0.05
-0.05
-0.05
-0.04
-0.04
-0.04
-0.01
-0.03
-0.03
-0.03
-0.03
-0.03
0
-0.01
-0.01
0.01
0.01
0.01
0.04
0.05
0.05
0.04
0.04
0.03
0.01
0.01
0.01
0.01
0.01
0.01
0.01
0
0
0.04
0.05
0.05
0.04
0.06
0.06
0.06
0.06
0.05
0.05
0.05
0.06
0.02
0.01
0.01
0.01
0.01
0.01
0.01
0.01
0
0
0.01
0.01
0.01
0.01
0.01
0.01
0.01
0.01
0.01
-0.01
-0.01
-0.01
-0.01
-0.01
-0.04
-0.04
-0.04
-0.04
-0.04
-0.04
-0.04
-0.04
-0.04
-0.01
-0.02
-0.03
-0.04
-0.04
-0.04
-0.04
-0.04
0.02
0.03
0.03
0.02
0.02
0.01
0.01
0.01
0.01
-0.03
-0.03
-0.03
-0.03
-0.03
-0.03
-0.03
0
0
0
0
-0.03
-0.04
-0.04
-0.09
-0.1
-0.1
-0.1
-0.1
-0.1
-0.1
-0.09
-0.07
-0.07
-0.05
-0.05
-0.04
-0.03
0
0
0
0.03
0.03
0.03
0.03
-0.03
0.02
0.01
0
0.01
0.01
0
0
-0.02
-0.02
0.01
0.01
0.01
0.01
0.02
0.02
0.02
0.02
0.04
0.06
0.06
0.07
0.06
0.06
0.06
0.06
0.07
0.09
0.09
0.08
0.07
0.06
0.09
0.07
0.08
0.08
0.09
0.09
0.09
0.09
0.09
0.11
0.11
0.11
0.11
0.11
0.11
0.11
0.12
0.12
0.13
0.13
0.13
0.13
0.14
0.14
0.14
0.15
0.17
0.17
0.17
0.17
0.17
0.17
0.18
0.18
0.18
0.18
0.17
0.18
0.15
0.14
0.15
0.14
0.14
0.14
0.14
0.14
0.16
0.17
0.18
0.18
0.19
0.17
0.18
0.18
0.19
0.19
0.19
0.19
0.21
0.22
0.23
0.22
0.21
0.19
0.19
0.24
0.24
0.24
0.23
0.24
0.24
0.24
0.22
0.22
0.17
0.15
0.15
0.17
0.18
0.18
0.2
0.2
0.2
0.2
0.19
0.19
0.19
0.19
0.19
0.19
0.19
0.17
0.17
0.17
0.18
0.18
0.18
0.17
0.17
0.17
0.19
0.21
0.21
0.22
0.22
0.22
0.22
0.22
0.22
0.22
0.21
0.19
0.18
0.19
0.19
0.23
0.23
0.23
0.23
0.23
0.23
0.22
0.22
0.22
0.22
0.22
0.22
0.2
0.2
0.2
0.2
0.16
0.15
0.16
0.16
0.18
0.19
0.19
0.19
0.2
0.19
0.2
0.2
0.19
0.19
0.19
0.19
0.19
0.16
0.16
0.16
0.16
0.16
0.16
0.14
0.14
0.14
0.15
0.15
0.15
0.17
0.15
0.15
0.15
0.15
0.15
0.18
0.22
0.22
0.21
0.21
0.19
0.19
0.18
0.18
0.14
0.16
0.18
0.18
0.18
0.19
0.2
0.2
0.2
0.22
0.22
0.22
0.22
0.22
0.23
0.23
0.24
0.23
0.24
0.25
0.23
0.23
0.24
0.29
0.29
0.29
0.29
0.31
0.31
0.33
0.31
0.31
0.31
0.3
0.3
0.29
0.31
0.31
0.31
0.32
0.32
0.29
0.25
0.25
0.25
0.25
0.25
0.25
0.25
0.24
0.23
0.23
0.23
0.23
0.23
0.26
0.26
0.26
0.25
0.25
0.3
0.29
0.29
0.29
0.29
0.3
0.3
0.3
0.3
0.3
0.3
0.31
0.3
0.3
0.28
0.24
0.22
0.26
0.26
0.26
0.23
0.23
0.23
0.23
0.21
0.2
0.2
0.2
0.21
0.21
0.21
0.2
0.16
0.16
0.2
0.19
0.19
0.19
0.19
0.19
0.19
0.19
0.21
0.21
0.21
0.22
0.22
0.22
0.22
0.19
0.19
0.21
0.2
0.24
0.24
0.24
0.25
0.25
0.24
0.24
0.24
0.24
0.23
0.21
0.21
0.22
0.23
0.22
0.22
0.22
0.24
0.21
0.22
0.24
0.17
0.17
0.17
0.18
0.21
0.2
0.19
0.19
0.19
0.19
0.19
0.21
0.2
0.19
0.21
0.26
0.28
0.28
0.28
0.3
0.3
0.3
0.32
0.32
0.32
0.3
0.32
0.32
0.32
0.32
0.32
0.34
0.34
0.35
0.36
0.36
0.32
0.32
0.31
0.31
0.27
0.27
0.23
0.23
0.23
0.22
0.2
0.2
0.2
0.19
0.19
0.2
0.2
0.22
0.22
0.21
0.21
0.21
0.21
0.21
0.21
0.23
0.23
0.23
0.23
0.23
0.19
0.19
0.19
0.19
0.16
0.16
0.15
0.19
0.19
0.18
0.18
0.17
0.16
0.15
0.15
0.17
0.17
0.16
0.16
0.15
0.15
0.15
0.19
0.22
0.2
0.21
0.21
0.21
0.21
0.25
0.28
0.28
0.26
0.26
0.2
0.19
0.17
0.14
0.14
0.14
0.14
0.15
0.15
0.16
0.16
0.17
0.19
0.22
0.22
0.22
0.22
0.22
0.22
0.22
0.23
0.22
0.23
0.21
0.21
0.21
0.21
0.21
0.21
0.18
0.18
0.18
0.17
0.18
0.18
0.16
0.12
0.15
0.14
0.16
0.16
0.16
0.17
0.14
0.1
0.1
0.08
0.08
0.09
0.09
0.09
0.09
0.09
0.09
0.08
0.08
0.08
0.08
0.13
0.15
0.15
0.15
0.15
0.15
0.15
0.15
0.15
0.15
0.18
0.18
0.2
0.2
0.21
0.21
0.21
0.21
0.21
0.18
0.18
0.18
0.18
0.18
0.16
0.17
0.17
0.17
0.16
0.16
0.16
0.19
0.19
0.19
0.19
0.19
0.21
0.22
0.21
0.19
0.19
0.19
0.2
0.2
0.21
0.21
0.21
0.21
0.21
0.21
0.21
0.21
0.21
0.18
0.18
0.18
0.18
0.13
0.13
0.13
0.13
0.13
0.13
0.13
0.12
0.12
0.12
0.15
0.16
0.16
0.14
0.14
0.14
0.15
0.15
0.17
0.17
0.19
0.19
0.19
0.19
0.2
0.18
0.17
0.13
0.11
0.11
0.11
0.1
0.08
0.11
0.14
0.14
0.14
0.12
0.12
0.11
0.11
0.11
0.12
0.13
0.13
0.09
0.09
0.09
0.1
0.1
0.1
0.09
0.09
0.09
0.09
0.09
0.09
0.05
0.03
-0.01
-0.01
-0.01
-0.02
-0.02
-0.04
-0.06
-0.08
-0.08
-0.05
-0.05
-0.06
-0.05
-0.04
0.01
0
-0.01
-0.02
-0.01
-0.01
-0.02
-0.03
-0.05
-0.04
-0.04
-0.05
-0.05
-0.05
-0.05
-0.05
-0.05
-0.09
-0.07
-0.07
-0.08
-0.08
-0.09
-0.09
-0.1
-0.1
-0.1
-0.1
-0.1
-0.06
-0.08
-0.06
-0.05
-0.04
-0.04
-0.04
-0.04
-0.04
-0.04
-0.04
-0.01
0
0.01
0.01
0.01
0.04
0.04
0.03
0.04
0.02
0.01
0.01
-0.01
-0.01
0.01
0.01
0.02
0.02
-0.01
-0.01
-0.01
-0.03
-0.02
0.06
0.07
0.09
0.09
0.09
0.11
0.11
0.09
0.09
0.09
0.09
0.07
0.04
0.04
0.03
0.04
0.03
0.03
0.03
-0.02
-0.02
-0.02
-0.02
-0.02
-0.02
-0.05
-0.06
-0.05
-0.05
-0.04
-0.02
-0.05
-0.05
-0.06
-0.05
-0.05
-0.07
-0.08
-0.1
-0.1
-0.1
-0.1
-0.08
-0.09
-0.06
-0.12
-0.12
-0.13
-0.13
-0.13
-0.11
-0.08
-0.08
-0.09
-0.09
-0.09
-0.09
-0.07
-0.07
-0.07
-0.07
-0.08
-0.04
-0.05
-0.05
-0.05
-0.05
-0.05
-0.05
-0.05
-0.07
-0.08
-0.09
-0.09
-0.09
-0.09
-0.09
-0.1
-0.1
-0.1
-0.1
-0.1
-0.1
-0.09
-0.09
-0.09
-0.09
-0.09
-0.09
-0.09
-0.09
-0.09
-0.09
-0.1
-0.1
-0.12
-0.12
-0.12
-0.1
-0.11
-0.11
-0.11
-0.11
-0.12
-0.13
-0.13
-0.13
-0.13
-0.12
-0.11
-0.1
-0.1
-0.1
-0.1
-0.11
-0.11
-0.1
-0.1
-0.1
-0.1
-0.1
-0.1
-0.1
-0.1
-0.1
-0.1
-0.11
-0.11
-0.11
-0.11
-0.11
-0.11
-0.11
-0.15
-0.15
-0.15
-0.15
-0.15
-0.15
-0.18
-0.18
-0.18
-0.14
-0.14
-0.14
-0.11
-0.11
-0.11
-0.11
-0.11
-0.11
-0.14
-0.14
-0.14
-0.14
-0.13
-0.13
-0.14
-0.15
-0.13
-0.13
-0.13
-0.13
-0.13
-0.13
-0.13
-0.13
-0.13
-0.13
-0.13
-0.11
-0.11
-0.13
-0.12
-0.08
-0.08
-0.08
-0.08
-0.12
-0.11
-0.15
-0.15
-0.15
-0.17
-0.17
-0.18
-0.2
-0.2
-0.2
-0.2
-0.2
-0.18
-0.19
-0.19
-0.16
-0.16
-0.13
-0.13
-0.13
-0.12
-0.11
-0.11
-0.13
-0.13
-0.13
-0.09
-0.1
-0.1
-0.09
-0.09
-0.09
-0.09
-0.09
-0.08
-0.08
-0.08
-0.08
-0.08
-0.08
-0.08
-0.09
-0.09
-0.1
-0.1
-0.11
-0.12
-0.12
-0.12
-0.15
-0.15
-0.16
-0.17
-0.17
-0.18
-0.22
-0.22
-0.22
-0.2
-0.2
-0.2
-0.21
-0.21
-0.25
-0.25
-0.26
-0.26
-0.26
-0.26
-0.25
-0.25
-0.25
-0.28
-0.28
-0.28
-0.28
-0.28
-0.28
-0.25
-0.25
-0.25
-0.25
-0.25
-0.25
-0.25
-0.25
-0.26
-0.26
-0.26
-0.26
-0.26
-0.22
-0.22
-0.22
-0.22
-0.22
-0.22
-0.19
-0.19
-0.19
-0.19
-0.19
-0.21
-0.18
-0.18
-0.18
-0.22
-0.22
-0.17
-0.17
-0.15
-0.15
-0.15
-0.15
-0.15
-0.14
-0.14
-0.08
-0.08
-0.08
-0.09
-0.09
-0.11
-0.14
-0.14
-0.14
-0.13
-0.13
-0.13
-0.14
-0.14
-0.13
-0.12
-0.13
-0.16
-0.15
-0.15
-0.15
-0.15
-0.15
-0.15
-0.14
-0.14
-0.14
-0.14
-0.14
-0.14
-0.14
-0.14
-0.14
-0.14
-0.14
-0.14
-0.15
-0.15
-0.16
-0.16
-0.16
-0.16
-0.16
-0.16
-0.16
-0.15
-0.15
-0.15
-0.15
-0.15
-0.15
-0.17
-0.17
-0.12
-0.12
-0.14
-0.14
-0.14
-0.14
-0.13
-0.16
-0.16
-0.16
-0.17
-0.17
-0.17
-0.17
-0.15
-0.16
-0.17
-0.14
-0.15
-0.15
-0.15
-0.15
-0.15
-0.16
-0.16
-0.16
-0.16
-0.16
-0.16
-0.16
-0.16
-0.16
-0.16
-0.16
-0.17
-0.17
-0.17
-0.17
-0.18
-0.18
-0.15
-0.15
-0.15
-0.15
-0.15
-0.15
-0.15
-0.15
-0.18
-0.18
-0.19
-0.19
-0.15
-0.15
-0.15
-0.15
-0.16
-0.16
-0.16
-0.16
-0.17
-0.15
-0.15
-0.15
-0.15
-0.15
-0.15
-0.16
-0.16
-0.16
-0.17
-0.17
-0.15
-0.15
-0.15
-0.15
-0.15
-0.15
-0.2
-0.17
-0.16
-0.12
-0.09
-0.09
-0.09
-0.09
-0.09
-0.08
-0.08
-0.12
-0.12
-0.12
-0.11
-0.11
-0.11
-0.11
-0.13
-0.13
-0.13
-0.13
-0.11
-0.11
-0.11
-0.11
-0.11
-0.1
-0.1
-0.07
-0.04
-0.04
-0.02
-0.02
-0.03
-0.03
-0.03
-0.04
-0.05
-0.05
-0.05
-0.05
-0.05
-0.05
-0.05
-0.05
-0.03
-0.03
-0.01
-0.01
0
-0.01
-0.01
-0.01
-0.01
-0.02
-0.02
-0.02
0.03
0.03
0.02
0.02
-0.01
-0.01
-0.01
-0.01
0
0
0
0
0
0
0
0
0.01
0.01
0.01
0.02
0.02
0.02
0.02
0.02
0.02
0.02
0.02
0.02
0
0
0
0
0.01
0.01
0.01
0.01
0.01
0.01
0.01
0.01
-0.03
-0.01
-0.01
-0.01
-0.01
-0.01
0.02
0.02
0.04
0.04
0.03
0.05
0.06
0.06
0.07
0.07
0.07
0.08
0.08
0.09
0.11
0.11
0.11
0.13
0.15
0.15
0.16
0.18
0.2
0.21
0.21
0.21
0.2
0.17
0.19
0.16
0.14
0.12
0.11
0.11
0.11
0.11
0.1
0.1
0.1
0.11
0.11
0.11
0.11
0.11
0.11
0.11
0.11
0.11
0.11
0.11
0.11
0.11
0.11
0.11
0.12
0.12
0.12
0.12
0.09
0.1
0.09
0.09
0.1
0.1
0.1
0.11
0.14
0.15
0.15
0.16
0.18
0.16
0.16
0.16
0.13
0.13
0.16
0.16
0.15
0.14
0.11
0.11
0.1
0.1
0.09
0.09
0.09
0.09
0.09
0.1
0.1
0.1
0.1
0.08
0.09
0.05
0.05
0.05
0.05
0.05
0.05
0.06
0.06
0.06
0.06
0.06
0.09
0.1
0.1
0.1
0.1
0.11
0.11
0.11
0.11
0.11
0.11
0.13
0.13
0.15
0.15
0.15
0.15
0.18
0.19
0.19
0.19
0.19
0.19
0.19
0.18
0.21
0.2
0.2
0.18
0.18
0.2
0.2
0.18
0.19
0.19
0.17
0.18
0.18
0.18
0.15
0.2
0.2
0.19
0.18
0.14
0.14
0.14
0.14
0.14
0.14
0.11
0.11
0.15
0.15
0.16
0.16
0.17
0.16
0.16
0.17
0.18
0.16
0.19
0.18
0.18
0.18
0.18
0.18
0.19
0.19
0.16
0.16
0.16
0.16
0.18
0.18
0.18
0.18
0.18
0.2
0.22
0.21
0.21
0.23
0.24
0.24
0.24
0.21
0.21
0.21
0.21
0.21
0.22
0.22
0.2
0.2
0.19
0.2
0.2
0.23
0.23
0.23
0.23
0.25
0.24
0.24
0.24
0.24
0.24
0.26
0.26
0.26
0.26
0.28
0.26
0.26
0.26
0.26
0.26
0.26
0.26
0.26
0.26
0.26
0.26
0.26
0.29
0.29
0.29
0.29
0.3
0.3
0.3
0.3
0.27
0.28
0.28
0.28
0.28
0.32
0.31
0.26
0.22
0.22
0.23
0.21
0.21
0.21
0.23
0.23
0.22
0.22
0.22
0.22
0.24
0.23
0.23
0.21
0.2
0.18
0.18
0.18
0.16
0.14
0.14
0.12
0.1
0.1
0.11
0.12
0.12
0.13
0.12
0.12
0.15
0.15
0.21
0.22
0.22
0.21
0.19
0.2
0.2
0.2
0.21
0.2
0.21
0.21
0.21
0.21
0.21
0.21
0.22
0.23
0.23
0.24
0.23
0.25
0.24
0.25
0.25
0.27
0.27
0.29
0.29
0.31
0.31
0.33
0.34
0.34
0.35
0.33
0.33
0.33
0.31
0.31
0.35
0.35
0.35
0.35
0.35
0.33
0.33
0.33
0.33
0.34
0.34
0.34
0.34
0.32
0.32
0.32
0.32
0.31
0.31
0.31
0.31
0.32
0.33
0.32
0.34
0.36
0.36
0.36
0.37
0.37
0.36
0.36
0.37
0.36
0.33
0.33
0.33
0.33
0.33
0.35
0.35
0.35
0.35
0.27
0.27
0.26
0.25
0.26
0.26
0.26
0.23
0.23
0.19
0.2
0.2
0.2
0.21
0.21
0.18
0.18
0.16
0.16
0.18
0.19
0.17
0.17
0.19
0.2
0.18
0.18
0.18
0.18
0.17
0.17
0.2
0.21
0.2
0.2
0.2
0.2
0.19
0.2
0.2
0.16
0.21
0.21
0.2
0.16
0.16
0.15
0.15
0.15
0.15
0.15
0.13
0.15
0.14
0.12
0.12
0.14
0.12
0.13
0.11
0.1
0.07
0.07
0.06
0.06
0.07
0.04
0.03
0.03
[truncated: 15,462,583 more chars]
