# Supplementary material for: cAMP Receptor Protein Controls Vibrio cholerae Gene Expression in Response to Host Colonization
Source: mBio. 2018 Jul 10;9(4):e00966-18. doi: 10.1128/mBio.00966-18 (PMC6050953; doi:10.1128/mBio.00966-18)
Supplement: DATA SET S5 [file mbo004183969sd5.txt]

2.77407523958
2.81035584187
2.84945440501
2.89280664664
2.90341188172
2.94947472645
2.96260301409
2.96356099231
2.98149817001
2.97454060666
2.97527014927
2.96456503426
2.98066885595
2.99933181664
3.01200323306
2.99954912331
3.00130437707
3.00803909234
3.01658692552
3.02414291402
3.0122391255
3.01479102468
3.0183015322
3.02936802822
3.03265010013
3.04333782718
3.04715487255
3.02691331768
3.00677888257
2.99997028386
2.98325338646
2.95686249711
2.94831466392
2.90084322876
2.89603433871
2.88152267717
2.87853990328
2.85784399758
2.83262550161
2.84674563392
2.83618948356
2.8160401809
2.81329308246
2.80665083638
2.78107956795
2.77045957379
2.74719753147
2.70620774817
2.6659943722
2.64655387346
2.64603189824
2.62504108425
2.59639980954
2.58811364831
2.56689439871
2.53793256988
2.53793256988
2.50618179773
2.51310534474
2.49562503827
2.4877625119
2.46298851899
2.40567810795
2.37509351155
2.35567575031
2.33370107007
2.32759379747
2.32182692918
2.2762496728
2.26812484439
2.26003388242
2.26187162814
2.24062712063
2.22902565114
2.19528531849
2.18653254679
2.17813504697
2.17743937079
2.14336650377
2.09871707741
2.06502297935
2.03902368632
2.02316990704
1.98859393419
1.93724267819
1.91646730155
1.89120257096
1.83435022894
1.82351216853
1.80682850749
1.79864644501
1.77024547767
1.76321409329
1.74901585873
1.73215312617
1.71676784767
1.67118448217
1.6401338844
1.6189146348
1.57632580224
1.56724299559
1.55024892856
1.53734907653
1.52529073584
1.49041859448
1.47316672362
1.43935415985
1.423935645
1.41706496332
1.39100295721
1.38947613906
1.382472512
1.35160035563
1.32911595983
1.32278025162
1.31361934272
1.2947481845
1.29348303832
1.26069555557
1.23748411656
1.23347626165
1.19411174532
1.12262533662
1.10140608702
1.07591292083
1.06368537737
1.03983549623
1.03052425397
1.0175462997
1.02287979388
1.00310926018
0.99830037012
0.95289196578
0.93602473502
0.93655970849
0.90001726337
0.88513372197
0.87471866632
0.87856507994
0.83292261107
0.83475596708
0.84852834677
0.83944554011
0.82373211695
0.82067848064
0.81164190859
0.81368096271
0.80322167127
0.78308536686
0.75390199156
0.75138332873
0.7374453974
0.72100904136
0.7162001513
0.68048649861
0.66491041057
0.66315515681
0.63178315362
0.60028544489
0.59780064851
0.56021527516
0.52388404856
0.50968581399
0.48625443942
0.46476912813
0.48108953889
0.48669570447
0.48051756946
0.44290282788
0.41528013716
0.42618593048
0.39795740389
0.38559252533
0.37971368835
0.35384312187
0.34479418168
0.32991503001
0.32915162094
0.30290804392
0.27382187824
0.27431500683
0.27714898694
0.28454427273
0.26171560453
0.26350472473
0.25754641679
0.22996244147
0.231260824
0.23152312606
0.22297529287
0.21686802027
0.19606362612
0.18086915714
0.18742469242
0.18496389375
0.17321658911
0.17222474444
0.16436221807
0.15199733951
0.14753261338
0.1434871324
0.13844980673
0.13058728037
0.0813677689
0.07579546976
0.07148831682
0.05782505572
0.0482072756
0.04517826711
0.01528554587
0.00594043717
0
0.00634246524
0
0
0.00025121192
0
0
0
0
0
0
0
0
0
0
0
0
0
0
0
0
0
0
0
0
0
0
0
0
0
0
0
0
0
0
0
0
0
0
0
0
0
0
0
0
0
0
0
0
0
0
0
0
0
0
0
0
0
0
0
0
0
0
0
0
0
0
0
0
0
0
0
0
0
0
0
0
0
0
0
0
0
0
0
0
0
0
0
0
0
0
0
0
0
0
0
0
0
0
0
0
0
0
0
0
0
0
0
0
0
0
0
0
0
0
0
0
0
0
0
0
0
0
0
0
0
0
0
0
0
0
0
0
0
0
0
0
0
0
0
0
0
0
0
0
0
0
0
0
0
0
0
0
0
0
0
0
0
0
0
0
0
0
0
0
0
0
0
0
0
0
0
0
0
0
0
0
0
0
0
0
0
0
0
0
0
0
0
0
0
0
0
0
0
0
0
0
0
0
0
0
0
0
0
0
0
0
0
0
0
0
0
0
0
0
0
0
0
0
0
0
0
0
0
0
0
0
0
0
0
0
0
0
0
0
0
0
0
0
0
0
0
0
0
0
0
0
0
0
0
0
0
0
0
0
0
0
0
0
0
0
0
0
0
0
0
0
0
0
0
0
0
0
0
0
0
0
0
0
0
0
0
0
0
0
0
0
0
0
0
0
0
0
0
0
0
0
0
0
0
0
0
0
0
0
0
0
0
0
0
0
0
0
0
0
0
0
0
0
0
0
0
0
0
0
0
0
0
0
0
0
0
0
0
0
0
0
0
0
0
0
0
0
0
0
0
0
0
0
0
0
0
0
0
0
0
0
0
0
0
0
0
0
0
0
0
0
0
0
0
0
0
0
0
0
0
0
0
0
0
0
0
0
0
0
0
0
0
0
0
0
0
0
0
0
0
0
0
0
0
0
0
0
0
0
0
0
0
0
0
0
0
0
0
0
0
0
0
0
0
0
0
0
0
0
0
0
0
0
0
0
0
0
0
0
0
0
0
0
0
0
0
0
0
0
0
0
0
0
0
0
0
0
0
0
0
0
0
0
0
0
0
0
0
0
0
0
0
0
0
0
0
0
0
0
0
0
0
0
0
0
0
0
0
0
0
0
0
0
0
0
0
0
0
0
0
0
0
0
0
0
0
0
0
0
0
0
0
0
0
0
0
0
0
0
0
0
0
0
0
0
0
0
0
0
0
0
0
0
0
0
0
0
0
0
0
0
0
0
0
0
0
0
0
0
0
0
0
0
0
0
0
0
0
0
0
0
0
0
0
0
0
0
0
0
0
0
0
0
0
0
0
0
0
0
0
0
0
0
0
0
0
0
0
0
0
0
0
0
0
0
0
0
0
0
0
0
0
0
0
0
0
0
0
0
0
0
0
0
0
0
0
0
0
0
0
0
0
0
0
0
0
0
0
0
0
0
0
0
0
0
0
0
0
0
0
0
0
0
0
0
0
0
0
0
0
0
0
0
0
0
0
0
0
0
0
0
0
0
0
0
0
0
0
0
0
0
0
0
0
0
0
0
0
0
0
0
0
0
0
0
0
0
0
0
0
0
0
0
0
0
0
0
0
0
0
0
0
0
0
0
0
0
0
0
0
0
0
0
0
0
0
0
0
0
0
0
0
0
0
0
0
0
0
0
0
0
0
0
0
0
0
0
0
0
0
0
0
0
0
0
0
0
0
0
0
0
0
0
0
0
0
0
0
0
0
0
0
0
0
0
0
0
0
0
0
0
0
0
0
0
0
0
0
0
0
0
0
0
0
0
0
0
0
0
0
0
0
0
0
0
0
0
0
0
0
0
0
0
0
0
0
0
0
0
0
0
0
0
0
0
0
0
0
0
0
0
0
0
0
0
0
0
0
0
0
0
0
0
0
0
0
0
0
0
0
0
0
0
0
0
0
0
0
0
0
0
0
0
0
0
0
0
0
0
0
0
0
0
0
0
0
0
0
0
0
0
0
0
0
0
0
0
0
0
0
0
0
0
0
0
0
0
0
0
0
0
0
0
0
0
0
0
0
0
0
0
0
0
0
0
0
0
0
0
0
0
0
0
0
0
0
0
0
0
0
0
0
0
0
0
0
0
0
0
0
0
0
0
0
0
0
0
0
0
0
0
0
0
0
0
0
0
0
0
0
0
0
0
0
0
0
0
0
0
0
0
0
0
0
0
0
0
0
0
0
0
0
0
0
0
0
0
0
0
0
0
0
0
0
0
0
0
0
0
0
0
0
0
0
0
0
0
0
0
0
0
0
0
0
0
0
0
0
0
0
0
0
0
0
0
0
0
0
0
0
0
0
0
0
0
0
0
0
0
0
0
0
0
0
0
0
0
0
0
0
0
0
0
0
0
0
0
0
0
0
0
0
0
0
0
0
0
0
0
0
0
0
0
0
0
0
0
0
0
0
0
0
0
0
0
0
0
0
0
0
0
0
0
0
0
0
0
0
0
0
0
0
0
0
0
0
0
0
0
0
0
0
0
0
0
0
0
0
0
0
0
0
0
0
0
0
0
0
0
0
0
0
0
0
0
0
0
0
0
0
0
0
0
0
0
0
0
0
0
0
0
0
0
0
0
0
0
0
0
0
0
0
0
0
0
0
0
0
0
0
0
0
0
0
0
0
0
0
0
0
0
0
0
0
0
0
0
0
0
0
0
0
0
0
0
0
0
0
0
0
0
0
0
0
0
0
0
0
0
0
0
0
0
0
0
0
0
0
0
0
0
0
0
0
0
0
0
0
0
0
0
0
0
0
0
0
0
0
0
0
0
0
0
0
0
0
0
0
0
0
0
0
0
0
0
0
0
0
0
0
0
0
0
0
0
0
0
0
0
0
0
0
0
0
0
0
0
0
0
0
0
0
0
0
0
0
0
0
0
0
0
0
0
0
0
0
0
0
0
0
0
0
0
0
0
0
0
0
0
0
0
0
0
0
0
0
0
0
0
0
0
0
0
0
0
0
0
0
0
0
0
0
0
0
0
0
0
0
0
0
0
0
0
0
0
0
0
0
0
0
0
0
0
0
0
0
0
0
0
0
0
0
0
0
0
0
0
0
0
0
0
0
0
0
0
0
0
0
0
0
0
0
0
0
0
0
0
0
0
0
0
0
0
0
0
0
0
0
0
0
0
0
0
0
0
0
0
0
0
0
0
0
0
0
0
0
0
0
0
0
0
0
0
0
0
0
0
0
0
0
0
0
0
0
0
0
0
0
0
0
0
0
0
0
0
0
0
0
0
0
0
0
0
0
0
0
0
0
0
0
0
0
0
0
0
0
0
0
0
0
0
0
0
0
0
0
0
0
0
0
0
0
0
0
0
0
0
0
0
0
0
0
0
0
0
0
0
0
0
0
0
0
0
0
0
0
0
0
0
0
0
0
0
0
0
0
0
0
0
0
0
0
0
0
0
0
0
0
0
0
0
0
0
0
0
0
0
0
0
0
0
0
0
0
0
0
0
0
0
0
0
0
0
0
0
0
0
0
0
0
0
0
0
0
0
0
0
0
0
0
0
0
0
0
0
0
0
0
0
0
0
0
0
0
0
0
0
0
0
0
0
0
0
0
0
0
0
0
0
0
0
0
0
0
0
0
0
0
0
0
0
0
0
0
0
0
0
0
0
0
0
0
0
0
0
0
0
0
0
0
0
0
0
0
0
0
0
0
0
0
0
0
0
0
0
0
0
0
0
0
0
0
0
0
0
0
0
0
0
0
0
0
0
0
0
0
0
0
0
0
0
0
0
0
0
0
0
0
0
0
0
0
0
0
0
0
0
0
0
0
0
0
0
0
0
0
0
0
0
0
0
0
0
0
0
0
0
0
0
0
0
0
0
0
0
0
0
0
0
0
0
0
0
0
0
0
0
0
0
0
0
0
0
0
0
0
0
0
0
0
0
0
0
0
0
0
0
0
0
0
0
0
0
0
0
0
0
0
0
0
0
0
0
0
0
0
0
0
0
0
0
0
0
0
0
0
0
0.002510087588
0.003273496663
0.003501932272
0.022041816329
0.022771358955
0.043376794242
0.076377214925
0.049075929636
0.05289297501
0.042254332683
0.044544559908
0.037196138822
0.038722956971
0.036967703212
0.04635704772
0.046448148224
0.038484022518
0.040649912892
0.044940307961
0.045790427822
0.047545681581
0.057856008361
0.065718534718
0.065718534718
0.075336314835
0.091771302188
0.095816783171
0.108812125416
0.122815790822
0.124765613741
0.13164929367
0.144014172229
0.150578316046
0.153631952346
0.161494478704
0.160731069628
0.159042288564
0.172170576198
0.176216057182
0.179041257872
0.180315012604
0.186115747346
0.189932792721
0.194206709313
0.197488781222
0.208861815097
0.218936466432
0.233181565702
0.235471792927
0.20992811091
0.20457985767
0.209845618946
0.206310483619
0.206696492426
0.206696492426
0.21281676328
0.236670404026
0.244454828136
0.245981646286
0.257354680162
0.259644907387
0.269797660969
0.275564529261
0.27861816556
0.280111117261
0.280111117261
0.28163793541
0.285454980785
0.293317507142
0.295607734367
0.311867760549
0.317668495291
0.317668495291
0.308685397682
0.310975624907
0.329549375413
0.334893238937
0.276790029587
0.277109565699
0.293130786921
0.287330052181
0.304461975912
0.310262710654
0.309270865971
0.311561093195
0.316598418863
0.318353672622
0.335935578445
0.334180324686
0.337005525378
0.334112591788
0.332357338029
0.336402819012
0.333086880656
0.332447808426
0.340310334785
0.340081899176
0.348936270218
0.351226497443
0.367649855242
0.369176673391
0.367421419632
0.378794453509
0.378499545206
0.380789772431
0.380789772431
0.390714090401
0.392469344159
0.393996162312
0.399340025832
0.396024087479
0.396024087479
0.392173175657
0.392173175657
0.369748513325
0.374022429915
0.376312657135
0.371469900633
0.370706491553
0.369179673403
0.372233309703
0.377805608843
0.379332426993
0.377577173233
0.374523536933
0.38095034564
0.38095034564
0.38827789854
0.39056812576
0.401416555514
0.412254615924
0.424391058874
0.427104290861
0.396371969009
0.401873405734
0.405462015504
0.419682486964
0.432081231966
0.441597412738
0.444879484648
0.433091424436
0.452783855886
0.451257037736
0.451485473356
0.454232571786
0.44795409764
0.452638650845
0.461837185811
0.464890822111
0.459853496441
0.477927270644
0.491590531744
0.492660478664
0.493423887744
0.501514849714
0.490040216495
0.505152193485
0.506144038175
0.506144038175
0.508434265395
0.514769973605
0.514769973605
0.510496057005
0.50057897888
0.50111395234
0.50416758864
0.495914663767
0.494159409997
0.497441481917
0.511639716477
0.536908836775
0.542174598055
0.539622068773
0.535726921143
0.543361011903
0.546414648193
0.546414648193
0.555497454853
0.566870488723
0.565090607152
0.568372679062
0.582332108678
0.596452240988
0.621867304938
0.636293975108
0.657157952836
0.661170197478
0.665783888266
0.688335386869
0.695206068539
0.697496295759
0.700993805022
0.714317291924
0.725278428971
0.731842572791
0.735497655259
0.741069954379
0.735903902155
0.760254890305
0.766399158857
0.744169065684
0.765344079486
0.762825416656
0.790728928111
0.802878369308
0.802638304146
0.77616748933
0.77792274309
0.785569832097
0.78614528175
0.79774675123
0.80202066782
0.80553117534
0.762938211444
0.78348954219
0.78929027694
0.79551401646
0.793189922775
0.806832315687
0.805591797295
0.804919488722
0.809728378782
0.817981303665
0.85455385564
0.851944092303
0.839794651097
0.835977605727
0.845404576293
0.835558360573
0.836093334033
0.857310714329
0.851281543979
0.814818569781
0.81762353239
0.827884774442
0.831166846352
0.827975874939
0.829731128709
0.829731128709
0.824382766965
0.835093991123
0.826546157933
0.821280396653
0.812654461223
0.804485397013
0.794428133648
0.787897856281
0.789653110041
0.787362882821
0.785379193441
0.787897856281
0.768789132303
0.774818302653
0.773748355733
0.767126347754
0.768346628044
0.773563655313
0.781604122456
0.771986342336
0.760078334996
0.760903997942
0.746705763382
0.731777986185
0.728495914275
0.706800924068
0.698174988638
0.698938397718
0.703313913656
0.696372369571
0.696600805181
0.693899941336
0.694663350416
0.687521128041
0.679430166081
0.664268933461
0.65499166614
0.64712913978
0.637335768396
0.638986923392
0.629011981108
0.629352385411
0.616647102538
0.589641985767
0.575816761744
0.575816761744
0.565572907657
0.56420805243
0.56619174179
0.55787234422
0.55481870792
0.55023825347
0.557578804617
0.55344222313
0.54909020429
0.54557969677
0.546786978803
0.539994399383
0.536712327473
0.538924452453
0.52838130034
0.557970463348
0.568891015716
0.561106591606
0.550409625923
0.546343906842
0.539210923119
0.527771416541
0.523269064341
0.519029014195
0.489345621189
0.492627693089
0.485801247216
0.473358266406
0.470076194496
0.473392132859
0.466030713516
0.463205512826
0.451101676121
0.452093520801
0.442704176301
0.418277936017
0.401694614116
0.395960352073
0.394433533913
0.396395616487
0.384072582814
0.378305714528
0.355588493408
0.387273273068
0.375360876009
0.375817747219
0.382610326649
0.373241220241
0.370722557401
0.369195739251
0.369195739251
0.355474614003
0.348147061103
0.346085269493
0.343795042273
0.332650443993
0.340921107561
0.341149543171
0.329013100221
0.334619265804
0.331050894135
0.327677721718
0.331188229238
0.322027320338
0.314928203058
0.302791760108
0.297219460968
0.292410570918
0.281722843868
0.267145840338
0.261038567738
0.247031772815
0.236422148015
0.22619853202
0.22543512294
0.22543512294
0.22826032363
0.22826032363
0.216819556864
0.222425722447
0.253772488714
0.250718852414
0.244611579814
0.254199103208
0.236585680445
0.205948068807
0.206267604925
0.19546341096
0.19721866472
0.197982073795
0.194700001885
0.194700001885
0.197982073795
0.197982073795
0.186219901601
0.186219901601
0.176908659342
0.165389790317
0.160614136606
0.164170770232
0.165926023992
0.160976039209
0.147473480818
0.142436155153
0.141852447674
0.144167302708
0.131682936223
0.120844875814
0.119089622055
0.11985303113
0.114815705463
0.099791807945
0.094982917888
0.094982917888
0.082812608487
0.067324599921
0.032395963114
0.032101054812
0.034619717646
0.012763895231
0.003146115114
0.002723110346
0.001959701271
0
0
0
0
0
0
0
0
0
0
0
0
0
0
0
0
0
0
0
0
0
0
0
0
0
0
0
0
0
0
0
0
0
0
0
0
0
0
0
0
0
0
0
0
0
0
0
0
0
0
0
0
0
0
0
0
0
0
0
0
0
0
0
0
0
0
0
0
0
0
0
0
0
0
0
0
0
0
0
0
0
0
0
0
0
0
0
0
0
0
0
0
0
0
0
0
0
0
0
0
0
0
0
0
0
0
0
0
0
0
0
0
0
0
0
0
0
0
0
0
0
0
0
0
0
0
0
0
0
0
0
0
0
0
0
0
0
0
0
0
0
0
0
0
0
0
0
0
0
0
0
0
0
0
0
0
0
0
0
0
0
0
0
0
0
0
0
0
0
0
0
0
0
0
0
0
0
0
0
0
0
0
0
0
0
0
0
0
0
0
0
0
0
0
0
0
0
0
0
0
0
0
0
0
0
0
0
0
0
0
0
0
0
0
0
0
0
0
0
0
0
0
0
0
0
0
0
0
0
0
0
0
0
0
0
0
0
0
0
0
0
0
0
0
0
0
0
0
0
0
0
0
0
0
0
0
0
0
0
0
0
0
0
0
0
0
0
0
0
0
0
0
0
0
0
0
0
0
0
0
0
0
0
0
0
0
0
0
0
0
0
0
0
0
0
0
0
0
0
0
0
0
0
0
0
0
0
0
0
0
0
0
0
0
0
0
0
0
0
0
0
0
0
0
0
0
0
0
0
0
0
0
0
0
0
0
0
0
0
0
0
0
0
0
0
0
0
0
0
0
0
0
0
0
0
0
0
0
0
0
0
0
0
0
0
0
0
0
0
0
0
0
0
0
0
0
0
0
0
0
0
0
0
0
0
0
0
0
0
0
0
0
0
0
0
0
0
0
0
0
0
0
0
0
0
0
0
0
0
0
0
0
0
0
0
0
0
0
0
0
0
0
0
0
0
0
0
0
0
0
0
0
0
0
0
0
0
0
0
0
0
0
0
0
0
0
0
0
0
0
0
0
0
0
0
0
0
0
0
0
0
0
0
0
0
0
0
0
0
0
0
0
0
0
0
0
0
0
0
0
0
0
0
0
0
0
0
0
0
0
0
0
0
0
0
0
0
0
0
0
0
0
0
0
0
0
0
0
0
0
0
0
0
0
0
0
0
0
0
0
0
0
0
0
0
0
0
0
0
0
0
0
0
0
0
0
0
0
0
0
0
0
0
0
0
0
0
0
0
0
0
0
0
0
0
0
0
0
0
0
0
0
0
0
0
0
0
0
0
0
0
0
0
0
0
0
0
0
0
0
0
0
0
0
0
0
0
0
0
0
0
0
0
0
0
0
0
0
0
0
0
0
0
0
0
0
0
0
0
0
0
0
0
0
0
0
0
0
0
0
0
0
0
0
0
0
0
0
0
0
0
0
0
0
0
0
0
0
0
0
0
0
0
0
0
0
0
0
0
0
0
0
0
0
0
0
0
0
0
0
0
0
0
0
0
0
0
0
0
0
0
0
0
0
0
0
0
0
0
0
0
0
0
0
0
0
0
0
0
0
0
0
0
0
0
0
0
0
0
0
0
0
0
0
0
0
0
0
0
0
0
0
0
0
0
0
0
0
0
0
0
0
0
0
0
0
0
0
0
0
0
0
0
0
0
0
0
0
0
0
0
0
0
0
0
0
0
0
0
0
0
0
0
0
0
0
0
0
0
0
0
0
0
0
0
0
0
0
0
0
0
0
0
0
0
0
0
0
0
0
0
0
0
0
0
0
0
0
0
0
0
0
0
0
0
0
0
0
0
0
0
0
0
0
0
0
0
0
0
0
0
0
0
0
0
0
0
0
0
0
0
0
0
0
0
0
0
0
0
0
0
0
0
0
0
0
0
0
0
0
0
0
0
0
0
0
0
0
0
0
0
0
0
0
0
0
0
0
0
0
0
0
0
0
0
0
0
0
0
0
0
0
0
0
0
0
0
0
0
0
0
0
0
0
0
0
0
0
0
0
0
0
0
0
0
0
0
0
0
0
0
0
0
0
0
0
0
0
0
0
0
0
0
0
0
0
0
0
0
0
0
0
0
0
0
0
0
0
0
0
0
0
0
0
0
0
0
0
0
0
0
0
0
0
0
0
0
0
0
0
0
0
0
0
0
0
0
0
0
0
0
0
0
0
0
0
0
0
0
0
0
0
0
0
0
0
0
0
0
0
0
0
0
0
0
0
0
0
0
0
0
0
0
0
0
0
0
0
0
0
0
0
0
0
0
0
0
0
0
0
0
0
0
0
0
0
0
0
0
0
0
0
0
0
0
0
0
0
0
0
0
0
0
0
0
0
0
0
0
0
0
0
0
0
0
0
0
0
0
0
0
0
0
0
0
0
0
0
0
0
0
0
0
0
0
0
0
0
0
0
0
0
0
0
0
0
0
0
0
0
0
0
0
0
0
0
0
0
0
0
0
0
0
0
0
0
0
0
0
0
0
0
0
0
0
0
0
0
0
0
0
0
0
0
0
0
0
0
0
0
0
0
0
0
0
0
0
0
0
0
0
0
0
0
0
0
0
0
0
0
0
0
0
0
0
0
0
0
0
0
0
0
0
0
0
0
0
0
0
0
0
0
0
0
0
0
0
0
0
0
0
0
0
0
0
0
0
0
0
0
0
0
0
0
0
0
0
0
0
0
0
0
0
0
0
0
0
0
0
0
0
0
0
0
0
0
0
0
0
0
0
0
0
0
0
0
0
0
0
0
0
0
0
0
0
0
0
0
0
0
0
0
0
0
0
0
0
0
0
0
0
0
0
0
0
0
0
0
0
0
0
0
0
0
0
0
0
0
0
0
0
0
0
0
0
0
0
0
0
0
0
0
0
0
0
0
0
0
0
0
0
0
0
0
0
0
0
0
0
0
0
0
0
0
0
0
0
0
0
0
0
0
0
0
0
0
0
0
0
0
0
0
0
0
0
0
0
0
0
0
0
0
0
0
0
0
0
0
0
0
0
0
0
0
0
0
0
0
0
0
0
0
0
0
0
0
0
0
0
0
0
0
0
0
0
0
0
0
0
0
0
0
0
0
0
0
0
0
0
0
0
0
0
0
0
0
0
0
0
0
0
0
0
0
0
0
0
0
0
0
0
0
0
0
0
0
0
0
0
0
0
0
0
0
0
0
0
0
0
0
0
0
0
0
0
0
0
0
0
0
0
0
0
0
0
0
0
0
0
0
0
0
0
0
0
0
0
0
0
0
0
0
0
0
0
0
0
0
0
0
0
0
0
0
0
0
0
0
0
0
0
0
0
0
0
0
0
0
0
0
0
0
0
0
0
0.00444657489
0.014064355
0.0171179913
0.03047471454
0.03780226743
0.03815503989
0.02846576727
0.01916313355
0.06100320761
0.0744380331
0.11256516054
0.11813745967
0.10792245221
0.14314975693
0.15322440827
0.17070471475
0.19696129002
0.20230515354
0.21121738874
0.19535687021
0.20981740685
0.20002466556
0.20155148371
0.22793980657
0.23634717513
0.21526508974
0.22564627893
0.2158000632
0.23848404798
0.2483302637
0.29755936452
0.29704086954
0.30314814214
0.28785646353
0.29800921712
0.31755570492
0.32642307423
0.36319630448
0.36899703922
0.40537450043
0.39795458683
0.41565545897
0.3966820299
0.40629981001
0.42301670741
0.37703268254
0.38565861797
0.39397801555
0.3895551343
0.38822288531
0.43644538238
0.4448428822
0.46497370759
0.50084806299
0.53614560002
0.51544232499
0.53112314191
0.55379110741
0.55843568504
0.55614545782
0.55211484439
0.55463350723
0.56100308189
0.56688191887
0.57901836183
0.58352071403
0.59326722071
0.59906795545
0.59479403886
0.61435963405
0.60825721037
0.61558476326
0.64062105824
0.62963716269
0.62788190893
0.62666162864
0.59939420981
0.60675562914
0.61133608359
0.62370096214
0.64405270392
0.64405270392
0.65443389312
0.6724388037
0.67575474206
0.67873027611
0.68025709427
0.68781308276
0.68395841132
0.6708111248
0.66798153438
0.69217631804
0.70848759864
0.71167857005
0.71946299415
0.72625557359
0.71389930356
0.72343898143
0.70794897407
0.70466690216
0.71918906255
0.72080698119
0.72790609848
0.72637928033
0.75619922846
0.75390900123
0.74481878385
0.73165662977
0.73811667482
0.73775403362
0.74144674215
0.76527227486
0.76733406648
0.75802282421
0.78762200585
0.79319430499
0.76115186254
0.7803485989
0.76051883234
0.75257820373
0.756010609
0.76922138861
0.74571191179
0.7428867111
0.73323130491
0.70393596091
0.7244300576
0.71633909563
0.71898648503
0.72037596808
0.65600763355
0.57862512876
0.57854702651
0.58381278779
0.58616224787
0.58468166433
0.58724080334
0.57858100146
0.59079554666
0.59538586986
0.59607117669
0.58317582287
0.58851968639
0.60449056269
0.62500426737
0.63225371802
0.63553578992
0.63878399538
0.6103301627
0.62614005688
0.59792561788
0.6075693945
0.61145867099
0.61602562659
0.6028634725
0.64145519119
0.65988988718
0.64781991693
0.65133042445
0.65591087889
0.6498478421
0.64732917926
0.6477686625
0.65028732534
0.65814985169
0.66955675201
0.67383066861
0.65364310977
0.65602443751
0.67883275913
0.68310667572
0.67875465687
0.67951806595
0.68653908098
0.67937223081
0.68013563988
0.69608912821
0.71306832767
0.7152472163
0.73142914023
0.73219254931
0.74095581984
0.73983524859
0.73887727036
0.74574795204
0.78996070388
0.7659204724
0.75977933337
0.76430192366
0.76007424167
0.7565767324
0.75014616407
0.74015035359
0.74581814294
0.72094255068
0.73434852954
0.73160143109
0.70006307528
0.70594191227
0.69135327918
0.69463535108
0.6994781076
0.70336601538
0.69528805166
0.70332177959
0.7007250145
0.69469584415
0.66274685172
0.63581670768
0.63017667565
0.62635963028
0.63086198247
0.63109041808
0.63360908092
0.65944078211
0.65027987321
0.65656508659
0.69037765036
0.69451423185
0.69242018471
0.69242018471
0.67745854107
0.67474530907
0.6845915248
0.66236880095
0.63573795493
0.64790952453
0.65981770278
0.66769322739
0.66234936387
0.67027962311
0.68691841827
0.68394288422
0.67409666849
0.6462307831
0.64511460157
0.65901068801
0.67386777367
0.67871053018
0.66642375388
0.66665218949
0.67015106744
0.64743521503
0.64926857103
0.64598649912
0.63958305801
0.64835932681
0.64932654369
0.63688356288
0.65008995277
0.64902000584
0.64321927109
0.60219169082
0.59795101057
0.58183555934
0.57946273165
0.56305111191
0.52970291759
0.54168491685
0.52592599768
0.5022706857
0.50183918091
0.51082227851
0.48524364074
0.43378143824
0.42141655968
0.41903523196
0.41201421692
0.40468666404
0.39984390753
0.39911060528
0.40882998475
0.41663903666
0.42465189638
0.42669344991
0.42623657869
0.46481196881
0.44215887088
0.43933367018
0.44185233302
0.44559127614
0.44482786706
0.45301431925
0.47196234051
0.47272574959
0.47207430921
0.47031905546
0.47009061984
0.46730589533
0.48001493782
0.47215241146
0.49138923191
0.48429011463
0.48384624166
0.48834859386
0.53490219724
0.50822620593
0.47668487051
0.48005804292
0.4793498277
0.4846025907
0.48231236347
0.48257466555
0.48356651023
0.46421083197
0.45886696845
0.49323350457
0.47887330709
0.49769636139
0.48277656264
0.5096652125
0.51767807222
0.51561628061
0.51408507274
0.50729249331
0.50958272054
0.51286479245
0.50505574053
0.51032150181
0.51780525919
0.49822318552
0.46482797661
0.43232866294
0.418859971
0.42856709081
0.43306944301
0.43632688711
0.46283089688
0.46763978693
0.46305933248
0.44599827115
0.45113969559
0.46121434693
0.4664801082
0.48929390884
0.48216092511
0.47917376152
0.45655453002
0.44709745261
0.42852746172
0.43835880988
0.45233675817
0.44058495532
0.43146828223
0.43580993172
0.43504652265
0.43710831426
0.46060918255
0.45358816751
0.44927188443
0.44927188443
0.4456702764
0.44898621476
0.42371709446
0.41635567511
0.41765405766
0.39849659967
0.44172941579
0.4315526645
0.43644541523
0.44069157449
0.42956784442
0.4552597111
0.46479938896
0.44637147361
0.4287685497
0.43735024933
0.42819857906
0.40454326709
0.41020666673
0.38453379895
0.37270389386
0.37155584467
0.3575107936
0.36838648006
0.37620512134
0.36046028973
0.3461117218
0.32996240411
0.34237779849
0.36173093594
0.35610077266
0.37231656304
0.36463184797
0.37052368321
0.36976027413
0.37977284249
0.39168660827
0.42093771646
0.42292140583
0.41265292395
0.38519093594
0.39189241487
0.35999341666
0.35404684677
0.35198505515
0.27344248375
0.25165439423
0.2701041586
0.26804236698
0.28229122588
0.3152364527
0.3195103693
0.27648266258
0.2844955223
0.25598617497
0.2494306397
0.25993616574
0.26520192701
0.25509340924
0.25280318202
0.23660523881
0.23660523881
0.23011332611
0.2346156783
0.23896769715
0.23150917667
0.24203209068
0.25057992386
0.25966273051
0.26721871901
0.26317323803
0.24377993371
0.24917927048
0.23475260031
0.24032489944
0.24589719857
0.24719558112
0.24634107154
0.25656605623
0.25023034802
0.23961222318
0.24816005637
0.24592045346
0.24668386253
0.2350042908
0.24057237111
0.22777222813
0.21730843847
0.21965652985
0.22038670258
0.21863144882
0.21611278598
0.22368103415
0.22467287883
0.25435627185
0.25260101809
0.2707666314
0.29520148021
0.29369626886
0.29743521198
0.31438054499
0.3031404565
0.30466727465
0.29300794101
0.27711653566
0.28720418524
0.2923744563
0.33621258668
0.34106458183
0.38528183189
0.39136823631
0.39805671696
0.39958353511
0.39729330789
0.41342175739
0.3875475812
0.3961865149
0.39341056981
0.40483485812
0.40681854749
0.41185587315
0.41315425569
0.41315425569
0.41567291853
0.4356184134
0.44259519262
0.44763251829
0.44938777205
0.46130877765
0.47588578119
0.49679849293
0.49414249499
0.48074814568
0.49418736091
0.50021653126
0.51815809866
0.52996776566
0.54393032477
0.54953649035
0.53477791593
0.53672773884
0.50357459388
0.52988168497
0.52736302213
0.48870342064
0.49198549255
0.48577662061
0.51724548271
0.52361955559
0.52841681609
0.53879800529
0.56197209762
0.56878930485
0.53143623523
0.53423258928
0.53415448704
0.55675885097
0.57497982902
0.58191824359
0.59004307201
0.59070301242
0.59036260811
0.65738066057
0.66155908695
0.72128145415
0.73509504861
0.75921173001
0.77375486711
0.77451827618
0.78646014997
0.79465521069
0.80593714407
0.80800817433
0.78493207162
0.79760348804
0.81156741586
0.81570399735
0.83331976962
0.83484658777
0.8494235913
0.81417650769
0.81776511745
0.8281801731
0.79842795787
0.80697579105
0.81979754083
0.84933618801
0.85460194929
0.8667760183
0.88234486652
0.89745684352
0.93996757384
0.96339033988
0.99568286612
1.00759087347
1.00888549639
1.06015516993
1.06320880623
1.08793856334
1.12530667143
1.13263422432
1.14040565018
1.21905303794
1.24584458667
1.31534508599
1.33000019177
1.34343501727
1.3852720703
1.4621154703
1.55963503849
1.66229301009
1.72709293694
1.76411983971
1.78892832919
1.79923802585
1.88808240299
1.90598571424
1.984021157
2.03218228869
2.04418902426
2.12028251403
2.17822625988
2.21210655655
2.22342611599
2.2396702938
2.27340475531
2.28993158176
2.31862871762
2.33725120214
2.43758434146
2.47469619423
2.50743881106
2.54926423455
2.59930745626
2.6496515869
2.74265341373
2.7873482737
2.81349288028
2.85919858382
2.91221733959
2.94770705486
2.99861528501
3.03563181844
3.06403278579
3.11845152344
3.14318128056
3.20156739695
3.21268747591
3.26313883483
3.30171155463
3.35857085288
3.38940788259
3.43818647972
3.48565193525
3.50183385918
3.53389116919
3.54251710463
3.54602761214
3.63456847244
3.68731005859
3.72679041171
3.75054132239
3.8125941508
3.87792905111
3.92238510614
4.06510327023
4.20978197729
4.26797015701
4.48484070499
4.60822542773
4.68805695113
4.72745218337
4.86147189731
4.96157660103
5.0359510944
5.1642179605
5.21733831562
5.24341195128
5.46174421341
5.54720941751
5.68424507458
5.81237597429
5.98723089832
6.09660060969
6.27801068114
6.51493293427
6.55698679336
6.68283396708
6.76350928
6.88058918558
7.06005567272
7.10472516629
7.21020833858
7.31878927445
7.52258427066
7.6427374163
7.95942839223
8.12799010407
8.32260258455
8.36866805821
8.59834086069
8.76573689738
8.93439157904
9.19854373343
9.35196547293
9.69854549796
9.91910862504
9.99102579989
10.2906233043
10.5202563693
10.7385164002
10.9549207299
11.1649011009
11.2589390082
11.386136666
11.4841478232
11.6242064719
11.782593306
11.8846205758
11.9499554761
12.1265020524
12.3432086429
12.597343943
12.7247817787
12.8074908879
13.015230855
13.1910921243
13.3816143707
13.5532908253
13.7190774434
14.0847359147
14.1860630102
14.3033097276
14.3518216329
14.4363139912
14.5879674787
14.7392768023
14.9003832569
15.0761325577
15.1762335017
15.30307189
15.3401723968
15.3875624707
15.519915294
15.5843364518
15.7069211616
15.7948647946
15.8792068195
15.8894550634
16.0802504985
16.1727615876
16.3414789866
16.4935475003
16.6899427125
16.7129172159
16.8600416118
16.9144662207
16.9338753734
16.9510636217
16.9609879397
17.0491470099
17.0677637361
17.185667765
17.3217712736
17.4441275478
17.5432998819
17.7125911364
17.850215592
18.0191339487
18.2225619182
18.3621361967
18.3963586375
18.4970387909
18.5898187919
18.6882868202
18.725074918
18.7945392727
18.8933079678
18.950095035
19.0303193477
19.0371900294
19.0961950927
19.2343370212
19.4062476697
19.5447287423
19.7622371065
19.8705513506
20.0622099038
20.236850893
20.3346336145
20.4204302265
20.5963603806
20.7623077013
20.9691369471
21.0300579667
21.20513861
21.2958457114
21.4019478305
21.4944647908
21.6754518574
21.7295093268
21.9474082023
22.1069228475
22.24833637
22.3527997023
22.4291288675
22.5402624412
22.6857565503
22.7266616217
22.848711358
23.1687625998
23.3780635351
23.5040422855
23.5590402324
23.6334160946
23.7932575157
23.9357457046
24.1700178308
24.3812243533
24.6844818514
24.8688245941
25.049121743
25.3063903715
25.5388161436
25.8284326218
25.9157560519
26.0305563376
26.2277149588
26.4997968924
26.8010739434
26.8985442559
27.0537070531
27.1394404304
27.3872470913
27.7052009143
27.8205303023
28.1226059933
28.2567199414
28.3300735726
28.6062057274
28.6830035062
28.8868707335
28.8933294098
29.1265285682
29.4866154832
29.6560342083
29.8710961407
29.9646830479
30.1384373134
30.3928025304
30.5551567433
30.7714728225
30.9589603019
31.0136192175
31.1945237922
31.2112804272
31.3209204191
31.5069403132
31.631358379
31.6215902655
31.7043671076
31.6732496493
31.6677319553
31.7017729546
31.7487851277
31.8249580885
31.8262564709
31.8485795339
31.890322357
31.9250545344
31.9700027
31.9798409372
32.0773658549
32.213158436
32.5794697207
32.7797295815
32.8865951098
33.0119607845
33.1643906793
33.2086886436
33.3399773911
33.5147023536
33.5968909901
33.8020749519
33.8773739078
34.0057058778
34.1071696784
34.2527686291
34.446801383
34.4845090944
34.6091510975
34.6030857826
34.5980569569
34.6145896545
34.6576412294
34.6748975985
34.6788273512
34.6586852883
34.6562934618
34.6530953632
34.6297420909
34.7148533961
34.7565284862
34.9169048807
35.0216363862
35.0756822261
35.3205568501
35.3517785199
35.7137951282
35.7889879865
35.8312865217
35.9789233748
36.0592980211
36.0267116087
35.837037375
35.8278764661
35.7632326311
35.7469726049
35.7464461314
35.5975267441
35.6353820515
35.6449318774
35.5817352811
35.5771548266
35.5818856145
35.6283695946
35.650748523
35.5710650548
35.4292890205
35.3084446969
35.2047168455
35.0339815028
34.8168487822
34.6660401778
34.4949877985
34.2845981595
34.0778998604
33.8499765489
33.6727329237
33.6254225419
33.3937905651
33.239827981
33.173233063
33.0473220454
32.9107169124
32.5157717266
32.1925413852
31.8686008668
31.5987109287
31.3168502703
31.0321599086
30.686344202
30.6028039509
30.3289061579
29.7949375568
29.5520466221
29.0578185065
28.7369690293
28.3176331178
27.845230388
27.445262744
27.2147529285
27.0311898354
26.782359575
26.6669273441
26.563945334
26.4307008925
26.3195673189
26.2169034762
26.1576789365
26.0437585269
25.9423208355
25.8634730074
25.702441805
25.5953478411
25.5050547481
25.4488026545
25.2879811309
25.2365320562
25.1461718604
25.1233196951
24.9113895011
24.9012062486
24.8073967769
24.757324187
24.7129403631
24.5773906972
24.2882284824
24.2544361566
24.0690632047
23.9718596924
23.9530810034
23.8820307272
23.8475233968
23.7904297918
23.7472494903
23.6588619844
23.6415320112
23.5552843992
23.5037630934
23.3468308463
23.285827614
23.1008501889
22.9578096386
22.7997293424
22.712255579
22.5723025314
22.5760414745
22.6201657338
22.534068455
22.5360521444
22.5806246664
22.6048043402
22.5226295744
22.4584960849
22.2801883839
22.1735025572
21.9706213035
21.8130629824
21.6021571267
21.3338511281
21.1749293205
21.1338173288
21.0846136154
20.9906914363
20.9123727106
20.8784820446
20.8330680114
20.7654767503
20.7409754288
20.675484324
20.5889243029
20.4904562745
20.2048436747
20.0213438163
19.8053256664
19.4777297861
19.2239344311
19.1808828562
18.9683057201
18.868461207
18.8036612801
18.7342808988
18.5353715221
18.3312126454
18.1045896069
18.0453619792
17.9394219357
17.8821779973
17.8039225063
17.7586588064
17.5881329006
17.4192145439
17.2301418605
17.0908461245
16.8875802307
16.7774326306
16.5083228594
16.1961061487
16.0828268099
15.9160763425
15.7567418996
15.6231629248
15.4227944628
15.3056597141
15.2022324623
15.1251678834
14.92809301
14.6549117614
14.367838816
14.3137207451
14.1623607973
14.0967193591
13.9269491218
13.8064262036
13.6237404871
13.6148861161
13.4897886146
13.3651479843
13.242408443
13.0184980105
12.9827869867
12.8343837034
12.6873550358
12.3194795905
12.2566574819
12.0712335592
11.8011398132
11.7106905157
11.6261265564
11.4759146578
11.3756972467
11.1923580911
11.0365087893
10.9484770768
10.6936117748
10.4866069378
10.3309229664
10.2058918249
9.90300985347
9.77301948858
9.59364771158
9.52297481887
9.43879799494
9.32401520997
9.29235553825
9.25548933816
9.18308553592
9.08286225376
8.99050736911
8.85074301955
8.80117216673
8.70567117657
8.60902163663
8.57085705402
8.42834013122
8.3125818673
8.20183293373
8.09164497015
7.96814651792
7.8854816445
7.76453122334
7.73033401946
7.51867062578
7.42315213493
7.2101181276
7.11061065122
7.00103263384
6.91012059395
6.79341472115
6.66022038655
6.4922216435
6.36794974255
6.2636087483
6.01497818953
5.99353050433
5.90588616938
5.83017007988
5.79134179723
5.69761042779
5.62909955314
5.54261763433
5.44770800038
5.35267824839
5.32211389008
5.28562645899
5.27536773733
5.24052148399
5.23074174096
5.19802262123
5.13589169057
5.12595437434
5.0318383648
4.98895177381
4.8761794133
4.74680212408
4.67898692558
4.54631719511
4.47550748469
4.29659845011
4.1931711983
4.13691910465
4.02829871478
3.89071336657
3.85245768347
3.81891191997
3.79830574608
3.75334858404
3.75312014844
3.68496454565
3.6455015805
3.45674045907
3.38196997965
3.3200674846
3.2657990803
3.13900805732
3.08061333239
3.03336594313
3.04273005073
2.99220058956
2.98136252916
2.97449184748
2.93892402995
2.87917442703
2.86368757017
2.85814913748
2.82269778687
2.81467329759
2.81052873767
2.77950750814
2.76380708323
2.74915197745
2.72427188697
2.68336020592
2.63909422184
2.60001441539
2.50121670275
2.44111369726
2.42037594669
2.41274185594
2.40816140149
2.38198292847
2.32496366611
2.25443523563
2.24028123687
2.21883355166
2.17319969133
2.16312504
2.11468073806
2.08103337521
2.06866849665
2.05258817207
2.03502526512
2.01128735269
1.95625553932
1.91839749456
1.88439412126
1.87805841305
1.85477737183
1.84349058953
1.84565647991
1.83306316574
1.82497220378
1.82695589315
1.82619248407
1.79726691261
1.77666073872
1.73895302733
1.7033852098
1.65125669937
1.64292693244
1.61186146712
1.58621072772
1.5195600569
1.51093412146
1.46170304284
1.41643934294
1.40582971814
1.37071877184
1.31919022615
1.30903747257
1.24515128816
1.20837618858
1.18234804893
1.11495322631
1.08501505047
1.07438381887
1.06331732286
1.06678159578
1.04011438388
1.02698609625
1.00126449445
0.995421914814
0.955595048262
0.905812346797
0.847443205262
0.791954520682
0.738221089852
0.685239438549
0.637558437174
0.565280624074
0.527500681564
0.478688109497
0.45440222534
0.445514617951
0.440339957178
0.413776844058
0.406220855548
0.399428276128
0.388818651328
0.369454364524
0.340851567178
0.336349214981
0.30880462652
0.294957795711
0.289157060972
0.285646553452
0.283127890617
0.262108059099
0.261573085635
0.247071793435
0.24478156621
0.233943505801
0.210246808149
0.211350621532
0.179988987697
0.157437489106
0.151424338023
0.144403322988
0.153665831237
0.134328671654
0.11202208715
0.108043078861
0.071157879903
0.076341040719
0.072295559735
0.067349334571
0.062005471048
0.045819157398
0.037922764592
0.041612973703
0.056388197516
0.023548479544
0
0
0
0
0
0
0
0
0
0
0
0
0
0
0
0
0
0
0
0
0
0
0
0
0
0
0
0
0
0
0
0
0
0
0
0
0
0
0
0
0
0
0
0
0
0
0
0
0
0
0
0
0
0
0
0
0
0
0
0
0
0
0
0
0
0
0
0
0
0
0
0
0
0
0
0
0
0
0
0
0
0
0
0
0
0
0
0
0
0
0
0
0
0
0
0
0
0
0
0
0
0
0
0
0
0
0
0
0
0
0
0
0
0
0
0
0
0
0
0
0
0
0
0
0
0
0
0
0
0
0
0
0
0
0
0
0
0
0
0
0
0
0
0
0
0
0
0
0
0
0
0
0
0
0
0
0
0
0
0
0
0
0
0
0
0
0
0
0
0
0
0
0
0
0
0
0
0
0
0
0
0
0
0
0
0
0
0
0
0
0
0
0
0
0
0
0
0
0
0
0
0
0
0
0
0
0
0
0
0
0
0
0
0
0
0
0
0
0
0
0
0
0
0
0
0
0
0
0
0
0
0
0
0
0
0
0
0
0
0
0
0
0
0
0
0
0
0
0
0
0
0
0
0
0
0
0
0
0
0
0
0
0
0
0
0
0
0
0
0
0
0
0
0
0
0
0
0
0
0
0
0
0
0
0
0
0
0
0
0
0
0
0
0
0
0
0
0
0
0
0
0
0
0
0
0
0
0
0
0
0
0
0
0
0
0
0
0
0
0
0
0
0
0
0
0
0
0
0
0
0
0
0
0
0
0
0
0
0
0
0
0
0
0
0
0
0
0
0
0
0
0
0
0
0
0
0
0
0
0
0
0
0
0
0
0
0
0
0
0
0
0
0
0
0
0
0
0
0
0
0
0
0
0
0
0
0
0
0
0
0
0
0
0
0
0
0
0
0
0
0
0
0
0
0
0
0
0
0
0
0
0
0
0
0
0
0
0
0
0
0
0
0
0
0
0
0
0
0
0
0
0
0
0
0
0
0
0
0
0
0
0
0
0
0
0
0
0
0
0
0
0
0
0
0
0
0
0
0
0
0
0
0
0
0
0
0
0
0
0
0
0
0
0
0
0
0
0
0
0
0
0
0
0
0
0
0
0
0
0
0
0
0
0
0
0
0
0
0
0
0
0
0
0
0
0
0
0
0
0
0
0
0
0
0
0
0
0
0
0
0
0
0
0
0
0
0
0
0
0
0
0
0
0
0
0
0
0
0
0
0
0
0
0
0
0
0
0
0
0
0
0
0
0
0
0
0
0
0
0
0
0
0
0
0
0
0
0
0
0
0
0
0
0
0
0
0
0
0
0
0
0
0
0
0
0
0
0
0
0
0
0
0
0
0
0
0
0
0
0
0
0
0
0
0
0
0
0
0
0
0
0
0
0
0
0
0
0
0
0
0
0
0
0
0
0
0
0
0
0
0
0
0
0
0
0
0
0
0
0
0
0
0
0
0
0
0
0
0
0
0
0
0
0
0
0
0
0
0
0
0
0
0
0
0
0
0
0
0
0
0
0
0
0
0
0
0
0
0
0
0
0
0
0
0
0
0
0
0
0
0
0
0
0
0
0
0
0
0
0
0
0
0
0
0
0
0
0
0
0
0
0
0
0
0
0
0
0
0
0
0
0
0
0
0
0
0
0
0
0
0
0
0
0
0
0
0
0
0
0
0
0
0
0
0
0
0
0
0
0
0
0
0
0
0
0
0
0
0
0
0
0
0
0
0
0
0
0
0
0
0
0
0
0
0
0
0
0
0
0
0
0
0
0
0
0
0
0
0
0
0
0
0
0
0
0
0
0
0
0
0
0
0
0
0
0
0
0
0
0
0
0
0
0
0
0
0
0
0
0
0
0
0
0
0
0
0
0
0
0
0
0
0
0
0
0
0
0
0
0
0
0
0
0
0
0
0
0
0
0
0
0
0
0
0
0
0
0
0
0
0
0
0
0
0
0
0
0
0
0
0
0
0
0
0
0
0
0
0
0
0
0
0
0
0
0
0
0
0
0
0
0
0
0
0
0
0
0
0
0
0
0
0
0
0
0
0
0
0
0
0
0
0
0
0
0
0
0
0
0
0
0
0
0
0
0
0
0
0
0
0
0
0
0
0
0
0
0
0
0
0
0
0
0
0
0
0
0
0
0
0
0
0
0
0
0
0
0
0
0
0
0
0
0
0
0
0
0
0
0
0
0
0
0
0
0
0
0
0
0
0
0
0
0
0
0
0
0
0
0
0
0
0
0
0
0
0
0
0
0
0
0
0
0
0
0
0
0
0
0
0
0
0
0
0
0
0
0
0
0
0
0
0
0
0
0
0
0
0
0
0
0
0
0
0
0
0
0
0
0
0
0
0
0
0
0
0
0
0
0
0
0
0
0
0
0
0
0
0
0
0
0
0
0
0
0
0
0
0
0
0
0
0
0
0
0
0
0
0
0
0
0
0
0
0
0
0
0
0
0
0
0
0
0
0
0
0
0
0
0
0
0
0
0
0
0
0
0
0
0
0
0
0
0
0
0
0
0
0
0
0
0
0
0
0
0
0
0
0
0
0
0
0
0
0
0
0
0
0
0
0
0
0
0
0
0
0
0
0
0
0
0
0
0
0
0
0
0
0
0
0
0
0
0
0
0
0
0
0
0
0
0
0
0
0
0
0
0
0
0
0
0
0
0
0
0
0
0
0
0
0
0
0
0
0
0
0
0
0
0
0
0
0
0
0
0
0
0
0
0
0
0
0
0
0
0
0
0
0
0
0
0
0
0
0
0
0
0
0
0
0
0
0
0
0
0
0
0
0
0
0
0
0
0
0
0
0
0
0
0
0
0
0
0
0
0
0
0
0
0
0
0
0
0
0
0
0
0
0
0
0
0
0
0
0
0
0
0
0
0
0
0
0
0
0
0
0
0
0
0
0
0
0
0
0
0
0
0
0
0
0
0
0
0
0
0
0
0
0
0
0
0
0
0
0
0
0
0
0
0
0
0
0
0
0
0
0
0
0
0
0
0
0
0
0
0
0
0
0
0
0
0
0
0
0
0
0
0
0
0
0
0
0
0
0
0
0
0
0
0
0
0
0
0
0
0
0
0
0
0
0
0
0
0
0
0
0
0
0
0
0
0
0
0
0
0
0
0
0
0
0
0
0
0
0
0
0
0
0
0
0
0
0
0
0
0
0
0
0
0
0
0
0
0
0
0
0
0
0
0
0
0
0
0
0
0
0
0
0
0
0
0
0
0
0
0
0
0
0
0
0
0
0
0
0
0
0
0
0
0
0
0
0
0
0
0
0
0
0
0
0
0
0
0
0
0
0
0
0
0
0
0
0
0
0
0
0
0
0
0
0
0
0
0
0
0
0
0
0
0
0
0
0
0
0
0
0
0
0
0
0
0
0
0
0
0
0
0
0
0
0
0
0
0
0
0
0
0
0
0
0
0
0
0
0
0
0
0
0
0
0
0
0
0
0
0
0
0
0
0
0
0
0
0
0
0
0
0
0
0
0
0
0
0
0
0
0
0
0
0
0
0
0
0
0
0
0
0
0
0
0
0
0
0
0
0
0
0
0
0
0
0
0
0
0
0
0
0
0
0
0
0
0
0
0
0
0
0
0
0
0
0
0
0
0
0
0
0
0
0
0
0
0
0
0
0
0
0
0
0
0
0
0
0
0
0
0
0
0
0
0
0
0
0
0
0
0
0
0
0
0
0
0
0
0
0
0
0
0
0
0
0
0
0
0
0
0
0
0
0
0
0
0
0
0
0
0
0
0
0
0
0
0
0
0
0
0
0
0
0
0
0
0
0
0
0
0
0
0
0
0
0
0
0
0
0
0
0
0
0
0
0
0
0
0
0
0
0
0
0
0
0
0
0
0
0
0
0
0
0
0
0
0
0
0
0
0
0
0
0
0
0
0
0
0
0
0
0
0
0
0
0
0
0
0
0
0
0
0
0
0
0
0
0
0
0
0
0
0
0
0
0
0
0
0
0
0
0
0
0
0
0
0
0
0
0
0
0
0
0
0
0
0
0
0
0
0
0
0
0
0
0
0
0
0
0
0
0
0
0
0
0
0
0
0
0
0
0
0
0
0
0
0
0
0
0
0
0
0
0
0
0
0
0
0
0
0
0
0
0
0
0
0
0
0
0
0
0
0
0
0
0
0
0
0
0
0
0
0
0
0
0
0
0
0
0
0
0
0
0
0
0
0
0
0
0
0
0
0
0
0
0
0
0
0
0
0
0
0
0
0
0
0
0
0
0
0
0
0
0
0
0
0
0
0
0
0
0
0
0
0
0
0
0
0
0
0
0
0
0
0
0
0
0
0
0
0
0
0
0
0
0
0
0
0
0
0
0
0
0
0
0
0
0
0
0
0
0
0
0
0
0
0
0
0
0
0
0
0
0
0
0
0
0
0
0
0
0
0
0
0
0
0
0
0
0
0
0
0
0
0
0
0
0
0
0
0
0
0
0
0
0
0
0
0
0
0.00451261781
0.01916772359
0.02610926768
0
0.01293281373
0.01293281373
0.02484082107
0.03621385495
0.04178615408
0.07914235322
0.08749196613
0.09372494429
0.09186380996
0.13032905928
0.17978857352
0.22828484749
0.26033052795
0.30011574562
0.29734964828
0.34650575418
0.35831103146
0.36118496616
0.40209664722
0.43701302436
0.46948170959
0.49627325833
0.51050346902
0.51463702951
0.56143204575
0.58453464558
0.60846884659
0.60902416665
0.65581468469
0.68666597287
0.79823196085
0.81286117861
0.8181515677
0.88283491914
0.92302742691
0.94468868017
0.95755951467
0.99580732783
1.06515384268
1.07491880565
1.11446437126
1.1595777378
1.19331219932
1.24393412969
1.24731152092
1.31101550433
1.34490753905
1.41435672155
1.45137325498
1.48298669203
1.58503882775
1.65463640721
1.68730679293
1.73444221349
1.76758872771
1.82120443143
1.89183274184
1.87270501899
1.95177541151
1.9845050301
2.06161186285
2.11652236038
2.2206748946
2.26274460208
2.36567143936
2.41030404547
2.43119651913
2.47829807323
2.4866365572
2.54933021863
2.60109482766
2.667682506
2.69925757839
2.7343242889
2.78035076776
2.8867228377
3.03242651308
3.09517501766
3.20000874837
3.23642668576
3.3150460782
3.34409398771
3.41004320294
3.45472319536
3.49743886418
3.62361748296
3.64712695979
3.76887015825
3.87555724507
3.9443304218
4.03252700967
4.10145051975
4.12207556303
4.26452053832
4.34968685751
4.39945290961
4.44998237078
4.49961062855
4.52000860492
4.54093431491
4.55415746266
4.57424879269
4.64837096125
4.73907632281
4.78670248105
4.81901770339
4.89428279282
4.91478486795
4.96490654262
5.01593123967
5.09158957352
5.1333427659
5.23994274981
5.30887986724
5.33649616943
5.44530491084
5.49227387027
5.56531646537
5.59706723752
5.68183739976
5.71967520643
5.80720609546
5.82499293979
5.87381588122
5.92331963125
5.96849412095
6.00067137809
6.07504769937
6.09420515736
6.17521637638
6.19937279538
6.27166171641
6.29937287871
6.361353476
6.40935429711
6.49067894311
6.54581348654
6.67959215871
6.72330254334
6.87251809916
6.86749564106
6.92152074217
6.92644609915
6.94256952882
6.95127356649
6.93929030703
6.96274431061
6.96556951131
7.03353756355
7.07225611852
7.1064578206
7.12615025205
7.15385554322
7.18614989738
7.22088207472
7.24543687068
7.28728116355
7.36528748028
7.42291156051
7.44466578358
7.46161111659
7.5394612288
7.56409988545
7.66209069181
7.69517371296
7.76835090155
7.78232070045
7.77987898824
7.87458909558
7.90598070679
7.93994223512
8.00525741904
8.03691822131
8.10849436186
8.13591198464
8.19595301558
8.23670449446
8.31497111453
8.33065193142
8.36670848789
8.44776844089
8.42004415078
8.47716899331
8.53968906234
8.59910978192
8.62409734296
8.77286052576
8.83359997457
8.90985690867
8.96866727323
9.0238029473
9.06682128596
9.1387435892
9.1819454974
9.22156455433
9.27118027313
9.29098467331
9.36311204454
9.46167580109
9.56818018634
9.61261087488
9.69609228119
9.73547714409
9.86564696844
9.93207507468
10.0177024839
10.047926438
10.1408629024
10.236986599
10.2576794837
10.3166064446
10.3891856674
10.4941501066
10.5440853615
10.6966483725
10.7460930193
10.7677691402
10.8092520519
10.8461963543
10.8622655709
10.9778641544
11.0085114639
11.0682629361
11.1233761106
11.1368404129
11.138047695
11.2022893933
11.2177860105
11.2253340207
11.2647188836
11.2854031596
11.3073395837
11.3167770321
11.3822126637
11.4187235919
11.4217433617
11.4282294033
11.4469676161
11.451008599
11.5003029123
11.517235247
11.5491292254
11.5589305753
11.5850202302
11.6007452829
11.612196419
11.6358562292
11.6625755469
11.6956247015
11.7345280653
11.8258278246
11.8591054148
11.8942625958
11.9293372847
11.969373588
11.9952533932
12.0641430367
12.0914639714
12.1317877261
12.1349124418
12.076899098
12.101001521
12.1259274581
12.0927864643
12.0735846831
12.0843973771
12.0977541003
12.1659783456
12.1768945082
12.1330734151
12.1200462052
12.0883619057
12.1081596962
12.1183446638
12.1318060074
12.0957370829
12.1072072179
12.0865605679
12.0904398671
12.0715830758
12.0110570656
12.0208694148
11.996759752
11.9754285337
11.895210092
11.8811448029
11.8529710109
11.8081641822
11.7548961227
11.692765192
11.6681550523
11.5357883794
11.5012918776
11.4443266071
11.4053986154
11.3915619328
11.3459689574
11.2614017559
11.0487450404
11.0192063932
10.8403031171
10.6948161349
10.5714635179
10.5204771855
10.4388516516
10.3792096486
10.2648778638
10.1736651572
10.1377908017
10.050807776
9.94867890665
9.84181759722
9.77503847925
9.71578400368
9.68887489877
9.62170864117
9.59650616448
9.55114999543
9.52704644175
9.5115307383
9.43854100854
9.37769398081
9.27167583501
9.25885408521
9.20708723523
9.19517922783
9.08844299815
8.94510178105
8.78113227861
8.66447190172
8.57969439115
8.46145582907
8.40553826857
8.35523724301
8.3809778437
8.2928206427
8.21423137809
8.17728707577
8.05416739251
7.93024006438
7.77186497258
7.66130821726
7.59597331695
7.56605002967
7.46001301452
7.37490170938
7.32482911942
7.2907777507
7.24066679608
7.21127711356
7.17135727719
7.15338373363
7.0945348749
7.00032839495
6.92244402416
6.90351500179
6.83277552366
6.81017978927
6.77291612174
6.71934289302
6.70084865547
6.67520652462
6.61811291964
6.56292490177
6.46229661192
6.38951119056
6.36713089352
6.35506531299
6.28954471044
6.23038931384
6.23138115852
6.21420738991
6.20329122725
6.20384969781
6.11989231298
6.07584513378
5.99295769588
5.94181954871
5.87052036083
5.78644063794
5.72850552163
5.61325349305
5.54618546737
5.47400588191
5.39088413726
5.28075540652
5.19444468928
5.11431871678
5.00281800368
4.99036202463
4.98935531237
4.97996596786
4.95874671826
4.95233290781
4.95437509144
4.94956620138
4.98403824636
4.96632950428
4.92183958282
4.88611556079
4.87466442467
4.80351842026
4.76512540204
4.71676970118
4.63271973444
4.62607748838
4.57664260193
4.53198610663
4.49207351009
4.45779820398
4.41035624557
4.40020349198
4.32410276237
4.23071281943
4.21475933111
4.13652457877
4.07339604502
4.05849163543
3.99628186393
3.92360493106
3.88004301049
3.84072588048
3.80210442665
3.73251497552
3.68255435428
3.64667999889
3.60874385189
3.59041753587
3.54622378291
3.5184403895
3.47249138278
3.36028786217
3.32584735513
3.24921165205
3.14840927335
3.12612007682
3.10037384721
3.0468246162
3.02461352191
2.99215220601
2.97726866462
2.97265434373
2.94353870132
2.90155707333
2.86196401291
2.84718018056
2.81301495282
2.79835984704
2.75691319253
2.70974390551
2.66455830786
2.61325243938
2.59086577483
2.53526136192
2.47015489721
2.36908734534
2.3378376802
2.28876856449
2.24041736184
2.18473786771
2.11920428791
2.05813469566
1.97458931614
1.94985955902
1.90009350693
1.86025177281
1.85472370947
1.81509154157
1.82172341828
1.77873694737
1.71935009415
1.69298155017
1.64109260431
1.59002816967
1.51028129585
1.47251087137
1.44564122038
1.4060128121
1.37937159673
1.35212317678
1.34960451395
1.32640157498
1.33163838113
1.30942728684
1.26841076843
1.25047359074
1.21471120405
1.19833471097
1.15063045048
1.14617433288
1.09207211033
1.061006645
1.03604845228
1.01533093979
1.0003562979
0.96051906198
0.91991391879
0.91762369156
0.89198019201
0.890175223431
0.897311966778
0.845105354098
0.812886081175
0.75808931315
0.734691805018
0.712558812988
0.689277771768
0.65574461864
0.61162896793
0.57082799536
0.538101397795
0.522133041907
0.519196394122
0.494959765585
0.4744213246
0.45999465442
0.45923124535
0.4470948024
0.41503749239
0.435935336571
0.415502755156
0.3835495439
0.366387404833
0.346266381091
0.337183574441
0.329058746028
0.314230569381
0.308429834641
0.302400664291
0.279881663447
0.264006277367
0.228176157784
0.159294492586
0.142120723972
0.12205939229
0.119997600676
0.120321526507
0.119686213898
0.109611562564
0.076562407866
0.074272180642
0.050077396993
0.025370898979
0.00545003192
0
0
0
0
0
0
0
0
0
0
0
0
0
0
0
0
0
0
0
0
0
0
0
0
0
0
0
0
0
0
0
0
0
0
0
0
0
0
0
0
0
0
0
0
0
0
0
0
0
0
0
0
0
0
0
0
0
0
0
0
0
0
0
0
0
0
0
0
0
0
0
0
0
0
0
0
0
0
0
0
0
0
0
0
0
0
0
0
0
0
0
0
0
0
0
0
0
0
0
0
0
0
0
0
0
0
0
0
0
0
0
0
0
0
0
0
0
0
0
0
0
0
0
0
0
0
0
0
0
0
0
0
0
0
0
0
0
0
0
0
0
0
0
0
0
0
0
0
0
0
0
0
0
0
0
0
0
0
0
0
0
0
0
0
0
0
0
0
0
0
0
0
0
0
0
0
0
0
0
0
0
0
0
0
0
0
0
0
0
0
0
0
0
0
0
0
0
0
0
0
0
0
0
0
0
0
0
0
0
0
0
0
0
0
0
0
0
0
0
0
0
0
0
0
0
0
0
0
0
0
0
0
0
0
0
0
0
0
0
0
0
0
0
0
0
0
0
0
0
0
0
0
0
0
0
0
0
0
0
0
0
0
0
0
0
0
0
0
0
0
0
0
0
0
0
0
0
0
0
0
0
0
0
0
0
0
0
0
0
0
0
0
0
0
0
0
0
0
0
0
0
0
0
0
0
0
0
0
0
0
0
0
0
0
0
0
0
0
0
0
0
0
0
0
0
0
0
0
0
0
0
0
0
0
0
0
0
0
0
0
0
0
0
0
0
0
0
0
0
0
0
0
0
0
0
0
0
0
0
0
0
0
0
0
0
0
0
0
0
0
0
0
0
0
0
0
0
0
0
0
0
0
0
0
0
0
0
0
0
0
0
0
0
0
0
0
0
0
0
0
0
0
0
0
0
0
0
0
0
0
0
0
0
0
0
0
0
0
0
0
0
0
0
0
0
0
0
0
0
0
0
0
0
0
0
0
0
0
0
0
0
0
0
0
0
0
0
0
0
0
0
0
0
0
0
0
0
0
0
0
0
0
0
0
0
0
0
0
0
0
0
0
0
0
0
0
0
0
0
0
0
0
0
0
0
0
0
0
0
0
0
0
0
0
0
0
0
0
0
0
0
0
0
0
0
0
0
0
0
0
0
0
0
0
0
0
0
0
0
0
0
0
0
0
0
0
0
0
0
0
0
0
0
0
0
0
0
0
0
0
0
0
0
0
0
0
0
0
0
0
0
0
0
0
0
0
0
0
0
0
0
0
0
0
0
0
0
0
0
0
0
0
0
0
0
0
0
0
0
0
0
0
0
0
0
0
0
0
0
0
0
0
0
0
0
0
0
0
0
0
0
0
0
0
0
0
0
0
0
0
0
0
0
0
0
0
0
0
0
0
0
0
0
0
0
0
0
0
0
0
0
0
0
0
0
0
0
0
0
0
0
0
0
0
0
0
0
0
0
0
0
0
0
0
0
0
0
0
0
0
0
0
0
0
0
0
0
0
0
0
0
0
0
0
0
0
0
0
0
0
0
0
0
0
0
0
0
0
0
0
0
0
0
0
0
0
0
0
0
0
0
0
0
0
0
0
0
0
0
0
0
0
0
0
0
0
0
0
0
0
0
0
0
0
0
0
0
0
0
0
0
0
0
0
0
0
0
0
0
0
0
0
0
0
0
0
0
0
0
0
0
0
0
0
0
0
0
0
0
0
0
0
0
0
0
0
0
0
0
0
0
0
0
0
0
0
0
0
0
0
0
0
0
0
0
0
0
0
0
0
0
0
0
0
0
0
0
0
0
0
0
0
0
0
0
0
0
0
0
0
0
0
0
0
0
0
0
0
0
0
0
0
0
0
0
0
0
0
0
0
0
0
0
0
0
0
0
0
0
0
0
0
0
0
0
0
0
0
0
0
0
0
0
0
0
0
0
0
0
0
0
0
0
0
0
0
0
0
0
0
0
0
0
0
0
0
0
0
0
0
0
0
0
0
0
0
0
0
0
0
0
0
0
0
0
0
0
0
0
0
0
0
0
0
0
0
0
0
0
0
0
0
0
0
0
0
0
0
0
0
0
0
0
0
0
0
0
0
0
0
0
0
0
0
0
0
0
0
0
0
0
0
0
0
0
0
0
0
0
0
0
0
0
0
0
0
0
0
0
0
0
0
0
0
0
0
0
0
0
0
0
0
0
0
0
0
0
0
0
0
0
0
0
0
0
0
0
0
0
0
0
0
0
0
0
0
0
0
0
0
0
0
0
0
0
0
0
0
0
0
0
0
0
0
0
0
0
0
0
0
0
0
0
0
0
0
0
0
0
0
0
0
0
0
0
0
0
0
0
0
0
0
0
0
0
0
0
0
0
0
0
0
0
0
0
0
0
0
0
0
0
0
0
0
0
0
0
0
0
0
0
0
0
0
0
0
0
0
0
0
0
0
0
0
0
0
0
0
0
0
0.004864388731
0.004864388731
0.011656968156
0.022801566423
0.031851136727
0.010962531185
0.016696793234
0.01151363242
0
0
0
0.000501979542
0
0
0
0
0
0
0
0
0.011896511714
0
0.002974407774
0.003737816848
0.005264634998
0.004501225923
0.002302099202
0.001538690127
0.012068843979
0.007454523078
0
0
0
0
0
0
0
0
0
0
0
0
0
0
0
0.017117695401
0.0308486894
0.024250679134
0.038599247061
0.040354500819
0.042109754578
0.040354500819
0.033483819145
0.029666773771
0.033483819145
0.044719517915
0.056048315992
0.051317528182
0.055682545277
0.036952940983
0.03545935918
0.034695950106
0.03545935918
0.051155565267
0.058063873005
0.061574380523
0.062495362795
0.058072481542
0.075324352407
0.079780470007
0.086344613824
0.088634841049
0.088539980931
0.090830208155
0.098705732768
0.105394213436
0.0999794875
0.099406887969
0.116194647781
0.116094308638
0.10972473398
0.107969480221
0.109496298371
0.099305918723
0.072835775409
0.06642920479
0.066644642143
0.071453532201
0.055432310978
0.057187564737
0.067262216071
0.040188586393
0.043346321451
0.049296020853
0.060167947711
0.067529367054
0.058981533869
0.043121015355
0.042129170671
0.041137325987
0.038822470954
0.041876107253
0.046174651654
0.042664144137
0.041900735062
0.057701039907
0.058464448981
0.065597432713
0.067352686472
0.065368997104
0.056203698487
0.063983624384
0.062456806235
0.028474868818
0.015550388986
0.017383744993
0.020437381292
0.027229960718
0.028985214476
0.028221805402
0.026923422861
0.037989918879
0.021903314268
0.019841522652
0.018758577467
0.018758577467
0.020285395616
0.053192846488
0.046059862756
0.035221802347
0.036977056106
0.046662569121
0.071889844536
0.080014672953
0.080014672953
0.080778082028
0.079251263877
0.079557801734
0.085163967317
0.082873740093
0.059305138908
0.055031222316
0.05293556425
0.052172155174
0.051637181708
0.074604336735
0.071049593419
0.079010739509
0.078475766043
0.057918326168
0.056163072409
0.050590773277
0.053449840416
0.04775257433
0.043901662507
0.033748908924
0.030557937519
0.029599959284
0.053959726867
0.057470234384
0.066506806433
0.037651575775
0.026050106291
0.029103742591
0.028875306981
0.020945047724
0.026974218075
0.000991052814
0.001754461889
0
0
0.01844925189
0.014860642124
0.015852486808
5.97011920001e-05
0.000463097972
0
0
0
0.003920761153
0
0.001310997816
0
0
0
0
0
0
0
0
0
0
0
0
0
0
0
0
0
0
0
0
0
0
0
0
0
0
0
0
0
0
0
0
0
0
0
0
0
0
0
0
0
0
0
0
0
0
0
0
0
0
0
0
0
0
0
0
0
0
0
0
0
0
0
0
0
0
0
0
0
0
0
0
0
0
0
0
0
0
0
0
0
0
0
0
0
0
0
0
0
0
0
0
0
0
0
0
0
0
0
0
0
0
0
0
0
0
0
0
0
0
0
0
0
0
0
0
0
0
0
0
0
0
0
0
0
0
0
0
0
0
0
0
0
0
0
0
0
0
0
0
0
0
0
0
0
0
0
0
0
0
0
0
0
0
0
0
0
0
0
0
0
0
0
0
0
0
0
0
0
0
0
0
0
0
0
0
0
0
0
0
0
0
0
0
0
0
0
0
0
0
0
0
0
0
0
0
0
0
0
0
0
0
0
0
0
0
0
0
0
0
0
0
0
0
0
0
0
0
0
0
0
0
0
0
0
0
0
0
0
0
0
0
0
0
0
0
0
0
0
0
0
0
0
0
0
0
0
0
0
0
0
0
0
0
0
0
0
0
0
0
0
0
0
0
0
0
0
0
0
0
0
0
0
0
0
0
0
0
0
0
0
0
0
0
0
0
0
0
0
0
0
0
0
0
0
0
0
0
0
0
0
0
0
0
0
0
0
0
0
0
0
0
0
0
0
0
0
0
0
0
0
0
0
0
0
0
0
0
0
0
0
0
0
0
0
0
0
0
0
0
0
0
0
0
0
0
0
0
0
0
0
0
0
0
0
0
0
0
0
0
0
0
0
0
0
0
0
0
0
0
0
0
0
0
0
0
0
0
0
0
0
0
0
0
0
0
0
0
0
0
0
0
0
0
0
0
0
0
0
0
0
0
0
0
0
0
0
0
0
0
0
0
0
0
0
0
0
0
0
0
0
0
0
0
0
0
0
0
0
0
0
0
0
0
0
0
0
0
0
0
0
0
0
0
0
0
0
0
0
0
0
0
0
0
0
0
0
0
0
0
0
0
0
0
0
0
0
0
0
0
0
0
0
0
0
0
0
0
0
0
0
0
0
0
0
0
0
0
0
0
0
0
0
0
0
0
0
0
0
0
0
0
0
0
0
0
0
0
0
0
0
0
0
0
0
0
0
0
0
0
0
0
0
0
0
0
0
0
0
0
0
0
0
0
0
0
0
0
0
0
0
0
0
0
0
0
0
0
0
0
0
0
0
0
0
0
0
0
0
0
0
0
0
0
0
0
0
0
0
0
0
0
0
0
0
0
0
0
0
0
0
0
0
0
0
0
0
0
0
0
0
0
0
0
0
0
0
0
0
0
0
0
0
0
0
0
0
0
0
0
0
0
0
0
0
0
0
0
0
0
0
0
0
0
0
0
0
0
0
0
0
0
0
0
0
0
0
0
0
0
0
0
0
0
0
0
0
0
0
0
0
0
0
0
0
0
0
0
0
0
0
0
0
0
0
0
0
0
0
0
0
0
0
0
0
0
0
0
0
0
0
0
0
0
0
0
0
0
0
0
0
0
0
0
0
0
0
0
0
0
0
0
0
0
0
0
0
0
0
0
0
0
0
0
0
0
0
0
0
0
0
0
0
0
0
0
0
0
0
0
0
0
0
0
0
0
0
0
0
0
0
0
0
0
0
0
0
0
0
0
0
0
0
0
0
0
0
0
0
0
0
0
0
0
0
0
0
0
0
0
0
0
0
0
0
0
0
0
0
0
0
0
0
0
0
0
0
0
0
0
0
0
0
0
0
0
0
0
0
0
0
0
0
0
0
0
0
0
0
0
0
0
0
0
0
0
0
0
0
0
0
0
0
0
0
0
0
0
0
0
0
0
0
0
0
0
0
0
0
0
0
0
0
0
0
0
0
0
0
0
0
0
0
0
0
0
0
0
0
0
0
0
0
0
0
0
0
0
0
0
0
0
0
0
0
0
0
0
0
0
0
0
0
0
0
0
0
0
0
0
0
0
0
0
0
0
0
0
0
0
0
0
0
0
0
0
0
0
0
0
0
0
0
0
0
0
0
0
0
0
0
0
0
0
0
0
0
0
0
0
0
0
0
0
0
0
0
0
0
0
0
0
0
0
0
0
0
0
0
0
0
0
0
0
0
0
0
0
0
0
0
0
0
0
0
0
0
0
0
0
0
0
0
0
0
0
0
0
0
0
0
0
0
0
0
0
0
0
0
0
0
0
0
0
0
0
0
0
0
0
0
0
0
0
0
0
0
0
0
0
0
0
0
0
0
0
0
0
0
0
0
0
0
0
0
0
0
0
0
0
0
0
0
0
0
0
0
0
0
0
0
0
0
0
0
0
0
0
0
0
0
0
0
0
0
0
0
0
0
0
0
0
0
0
0
0
0
0
0
0
0
0
0
0
0
0
0
0
0
0
0
0
0
0
0
0
0
0
0
0
0
0
0
0
0
0
0
0
0
0
0
0
0
0
0
0
0
0
0
0
0
0
0
0
0
0
0
0
0
0
0
0
0
0
0
0
0
0
0
0
0
0
0
0
0
0
0
0
0
0
0
0
0
0
0
0
0
0
0
0
0
0
0
0
0
0
0
0
0
0
0
0
0
0
0
0
0
0
0
0
0
0
0
0
0
0
0
0
0
0
0
0
0
0
0
0
0
0
0
0
0
0
0
0
0
0
0
0.003483719013
0.004697610791
0.018132436281
0.022177917271
0.01169512872
0.01749586346
0.01902268161
0.01444222716
0.033968476878
0.050763476528
0.056257673418
0.062432678913
0.061897705443
0.077622758163
0.0615693899
0.08439355989
0.08920244995
0.07843399176
0.08270790835
0.08270790835
0.09125574153
0.1038490557
0.09771276558
0.04444068318
0.07156226687
0.07168660372
0.09930929442
0.11686770315
0.11165067588
0.11691643716
0.13294802773
0.13447484588
0.14474406637
0.14985949429
0.16113281913
0.13381051575
0.13205526199
0.1290016257
0.12616342674
0.13120075241
0.13578120686
0.14976400407
0.14854372378
0.14877215939
0.14953556846
0.15106238661
0.1495890429
0.16088397453
0.17728396472
0.1943580243
0.20321239535
0.214128558
0.21336514893
0.20878406437
0.21817340887
0.23061638968
0.2484452498
0.25105501313
0.25258183128
0.26960526654
0.27616941035
0.27265890284
0.27058411297
0.24035274822
0.23936090355
0.21920764045
0.21440911975
0.21967488102
0.20972456653
0.21043324097
0.23115514317
0.23182745173
0.25095104327
0.25506299695
0.24800572455
0.24403834581
0.24350337234
0.24579359957
0.24884723587
0.24142419276
0.239668939
0.26132784275
0.26056443367
0.2704106494
0.27117405848
0.27773820229
0.28059663932
0.28721864729
0.28505275692
0.28650871265
0.28959621541
0.28255194128
0.30204980356
0.30204980356
0.2997257099
0.26755689039
0.26899260803
0.31788741367
0.33207703971
0.33711436537
0.33482413814
0.34854663211
0.34480768899
0.35720643399
0.36671150681
0.36026731013
0.37011352585
0.3759142606
0.38343638264
0.38267297357
0.38312984479
0.40177695711
0.4027688018
0.44291348505
0.45024103794
0.4567233199
0.46534925534
0.48985057685
0.45159926245
0.44586124079
0.47154823754
0.4733034913
0.50030762727
0.48836575349
0.49722012452
0.51120731145
0.50846021301
0.51470482071
0.51965104587
0.52270468217
0.54547976745
0.55072016232
0.5578199097
0.5562592251
0.56587700522
0.56596810572
0.55398860586
0.54679164885
0.5539283922
0.55220637479
0.56113884809
0.58501272691
0.58333255439
0.60120012987
0.61072680949
0.62694259987
0.64781346673
0.64898751243
0.64131579561
0.63716997548
0.66344554963
0.66106422192
0.6461762908
0.64724623774
0.64648282866
0.6311092882
0.63696788709
0.6329224061
0.61709575404
0.62327075953
0.62932079809
0.65407503312
0.64933261575
0.66101218749
0.68438011039
0.68540519142
0.6894506724
0.67837567634
0.69135363062
0.69673136059
0.7200124018
0.72275950024
0.73173033821
0.75495477546
0.74883450461
0.7455315645
0.74360710799
0.74635420643
0.7570014573
0.75677302169
0.74891049533
0.71804146848
0.71475939656
0.71559053855
0.70435108015
0.76598331571
0.76983422753
0.76827417304
0.79417375703
0.79035671165
0.78707463975
0.78936486697
0.79459676179
0.79352681485
0.79560160473
0.79079271467
0.80149407008
0.79714205124
0.78195197199
0.77515939256
0.77542169461
0.76975829499
0.778967328798
0.775150283418
0.747671036946
0.736949443443
0.716026362359
0.694121805929
0.682943971309
0.680395831746
0.699417214832
0.696807451496
0.695280633356
0.687633544346
0.684036326036
0.685119271227
0.663365048157
0.662037818995
0.658220773615
0.633947887705
0.639520186845
0.636249744488
0.636249744488
0.642636077011
0.642101103551
0.615630960241
0.602240370548
0.570722532212
0.5613996604
0.55376556965
0.54994852428
0.53559995635
0.531463374862
0.514930547778
0.516437127837
0.503865420463
0.507375927973
0.509632918854
0.501313521274
0.485666570814
0.484368188264
0.467048584508
0.463994948208
0.487695405469
0.48989892191
0.47776247896
0.439545031015
0.439545031015
0.435612257328
0.419318994799
0.4223283953
0.4220999597
0.432875937131
0.419212676031
0.417457422271
0.430230438031
0.425728085841
0.425193112361
0.415118461031
0.405043809691
0.401304866571
0.398022794661
0.395197593971
0.383596124491
0.376053134238
0.394853600952
0.379128548232
0.376929421509
0.388370188284
0.386614934524
0.382112582324
0.382112582324
0.375091567294
0.391517946095
0.444346155538
0.441599057098
0.432628957741
0.396508778766
0.397373787204
0.394626688764
0.395390097834
0.384406202278
0.364713770828
0.362535512302
0.347267330802
0.341160058202
0.358864581461
0.359399554931
0.367718952501
0.370772588801
0.368788899431
0.361918217761
0.357109327701
0.311244160653
0.30599139763
0.30621983324
0.278300974018
0.277790628368
0.256877916618
0.249856901578
0.223392128799
0.220110056889
0.207210204869
0.201409470129
0.199119873004
0.160530395317
0.144805342607
0.128428219405
0.110021910836
0.107046376786
0.077995946871
0.073415492421
0.073415492421
0.069884116708
0.060581482987
0.059477669602
0.098448157275
0.09950773486
0.087528865105
0.064915742749
0.080173554894
0.063991630961
0.071888023767
0.065630417807
0.058278237108
0.060721188607
0.060949624217
0.055020162908
0.05228606272
0.048684454699
0.048426542355
0.050181796115
0.047585031036
0.037169975394
0.027858733134
0.01953933556
0.014058136927
0.018207716671
0.021527414644
0.029871440029
0.023501865371
0.021975047221
0.023779556597
0.02445186517
0.019642975111
0.017386614334
0.040701062792
0.01857256897
0.017580724287
0.019427078548
0.016373442249
0.006070355305
0
0
0.001936794834
0
0
0
0
0
0
0
0
0
0
0
0
0
0.027230563945
0.026807559176
0.025052305418
0.019936877502
0.010667480128
0
0.005435585301
0.006198994375
0.011464755651
0.016398612664
0.009390595884
0.002826452068
0.006871933051
0
0
0.017357071105
0
0
0
0
0.009352319318
0.007257291356
0
0
0
0
0
0
0
0
0
0
0
0
0
0
0
0
0
0
0
0
0
0
0
0
0
0
0
0
0
0
0
0
0
0
0
0
0
0
0
0
0
0
0
0
0
0
0
0
0
0
0
0
0
0
0
0
0
0
0
0
0
0
0
0
0
0
0
0
0
0
0
0
0
0
0
0
0
0
0
0
0
0
0
0
0
0
0
0
0
0
0
0
0
0
0
0
0
0
0
0
0
0
0
0
0
0
0
0
0
0
0
0
0
0
0
0
0
0
0
0
0
0
0
0
0
0
0
0
0
0
0
0
0
0
0
0
0
0
0
0
0
0
0
0
0
0
0
0
0
0
0
0
0
0
0
0
0
0
0
0
0
0
0
0
0
0
0
0
0
0
0
0
0
0
0
0
0
0
0
0
0
0
0
0
0
0
0
0
0
0
0
0
0
0
0
0
0
0
0
0
0
0
0
0
0
0
0
0
0
0
0
0
0
0
0
0
0
0
0
0
0
0
0
0
0
0
0
0
0
0
0
0
0
0
0
0
0
0
0
0
0
0
0
0
0
0
0
0
0
0
0
0
0
0
0
0
0
0
0
0
0
0
0
0
0
0
0
0
0
0
0
0
0
0
0
0
0
0
0
0
0
0
0
0
0
0
0
0
0
0
0
0
0
0
0
0
0
0
0
0
0
0
0
0
0
0
0
0
0
0
0
0
0
0
0
0
0
0
0
0
0
0
0
0
0
0
0
0
0
0
0
0
0
0
0
0
0
0
0
0
0
0
0
0
0
0
0
0
0
0
0
0
0
0
0
0
0
0
0
0
0
0
0
0
0
0
0
0
0
0
0
0
0
0
0
0
0
0
0
0
0
0
0
0
0
0
0
0
0
0
0
0
0
0
0
0
0
0
0
0
0
0
0
0
0
0
0
0
0
0
0
0
0
0
0
0
0
0
0
0
0
0
0
0
0
0
0
0
0
0
0
0
0
0
0
0
0
0
0
0
0
0
0
0
0
0
0
0
0
0
0
0
0
0
0
0
0
0
0
0
0
0
0
0
0
0
0
0
0
0
0
0
0
0
0
0
0
0
0
0
0
0
0
0
0
0
0
0
0
0
0
0
0
0
0
0
0
0
0
0
0
0
0
0
0
0
0
0
0
0
0
0
0
0
0
0
0
0
0
0
0
0
0
0
0
0
0
0
0
0
0
0
0
0
0
0
0
0
0
0
0
0
0
0
0
0
0
0
0
0
0
0
0
0
0
0
0
0
0
0
0
0
0
0
0
0
0
0
0
0
0
0
0
0
0
0
0
0
0
0
0
0
0
0
0
0
0
0
0
0
0
0
0
0
0
0
0
0
0
0
0
0
0
0
0
0
0
0
0
0
0
0
0
0
0
0
0
0
0
0
0
0
0
0
0
0
0
0
0
0
0
0
0
0
0
0
0
0
0
0
0
0
0
0
0
0
0
0
0
0
0
0
0
0
0
0
0
0
0
0
0
0
0
0
0
0
0
0
0
0
0
0
0
0
0
0
0
0
0
0
0
0
0
0
0
0
0
0
0
0
0
0
0
0
0
0
0
0
0
0
0
0
0
0
0
0
0
0
0
0
0
0
0
0
0
0
0
0
0
0
0
0
0
0
0
0
0
0
0
0
0
0
0
0
0
0
0
0
0
0
0
0
0
0
0
0
0
0
0
0
0
0
0
0
0
0
0
0
0
0
0
0
0
0
0
0
0
0
0
0
0
0
0
0
0
0
0
0
0
0
0
0
0
0
0
0
0
0
0
0
0
0
0
0
0
0
0
0
0
0
0
0
0
0
0
0
0
0
0
0
0
0
0
0
0
0
0
0
0
0
0
0
0
0
0
0
0
0
0
0
0
0
0
0
0
0
0
0
0
0
0
0
0
0
0
0
0
0
0
0
0
0
0
0
0
0
0
0
0
0
0
0
0
0
0
0
0
0
0
0
0
0
0
0
0
0
0
0
0
0
0
0
0
0
0
0
0
0
0
0
0
0
0
0
0
0
0
0
0
0
0
0
0
0
0
0
0
0
0
0
0
0
0
0
0
0
0
0
0
0
0
0
0
0
0
0
0
0
0
0
0
0
0
0
0
0
0
0
0
0
0
0
0
0
0
0
0
0
0
0
0
0
0
0
0
0
0
0
0
0
0
0
0
0
0
0
0
0
0
0
0
0
0
0
0
0
0
0
0
0
0
0
0
0
0
0
0
0
0
0
0
0
0
0
0
0
0
0
0
0
0
0
0
0
0
0
0
0
0
0
0
0
0
0
0
0
0
0
0
0
0
0
0
0
0
0
0
0
0
0
0
0
0
0
0
0
0
0
0
0
0
0
0
0
0
0
0
0
0
0
0
0
0
0
0
0
0
0
0
0
0
0
0
0
0
0
0
0
0
0
0
0
0
0
0
0
0
0
0
0
0
0
0
0
0
0
0
0
0
0
0
0
0
0
0
0
0
0
0
0
0
0
0
0
0
0
0
0
0
0
0
0
0
0
0
0
0
0
0
0
0
0
0
0
0
0
0
0
0
0
0
0
0
0
0
0
0
0
0
0
0
0
0
0
0
0
0
0
0
0
0
0
0
0
0
0
0
0
0
0
0
0
0
0
0
0
0
0
0
0
0
0
0
0
0
0
0
0
0
0
0
0
0
0
0
0
0
0
0
0
0
0
0
0
0
0
0
0
0
0
0
0
0
0
0
0
0
0
0
0
0
0
0
0
0
0
0
0
0
0
0
0
0
0
0
0
0
0
0
0
0
0
0
0
0
0
0
0
0
0
0
0
0
0
0
0
0
0
0
0
0
0
0
0
0
0
0
0
0
0
0
0
0
0
0
0
0
0
0
0
0
0
0
0
0
0
0
0
0
0
0
0
0
0
0
0
0
0
0
0
0
0
0
0
0
0
0
0
0
0
0
0
0
0
0
0
0
0
0
0
0
0
0
0
0
0
0
0
0
0
0
0
0
0
0
0
0
0
0
0
0
0
0
0
0
0
0
0
0
0
0
0
0
0
0
0
0
0
0
0
0
0
0
0
0
0
0
0
0
0
0
0
0
0
0
0
0
0
0
0
0
0
0
0
0
0
0
0
0
0
0
0
0
0
0
0
0
0
0
0
0
0
0
0
0
0
0
0
0
0
0
0
0
0
0
0
0
0
0
0
0
0
0
0
0
0
0
0
0
0
0
0
0
0
0
0
0
0
0
0
0
0
0
0
0
0
0
0
0
0
0
0
0
0
0
0
0
0
0
0
0
0
0
0
0
0
0
0
0
0
0
0
0
0
0
0
0
0
0
0
0
0
0
0
0
0
0
0
0
0
0
0
0
0
0
0
0
0
0
0
0
0
0
0
0
0
0
0
0
0
0
0
0
0
0
0
0
0
0
0
0
0
0
0
0
0
0
0
0
0
0
0
0
0
0
0
0
0
0
0
0
0
0
0
0
0
0
0
0
0
0
0
0
0
0
0
0
0
0
0
0
0
0
0
0
0
0
0
0
0
0
0
0
0
0
0
0
0
0
0
0
0
0
0
0
0
0
0
0
0
0
0
0
0
0
0
0
0
0
0
0
0
0
0
0
0
0
0
0
0
0
0
0
0
0
0
0
0
0
0
0
0
0
0
0
0
0
0
0
0
0
0
0
0
0
0
0
0
0
0
0
0
0
0
0
0
0
0
0
0
0
0
0
0
0
0
0
0
0
0
0
0
0
0
0
0
0
0
0
0
0
0
0
0
0
0
0
0
0
0
0
0
0
0
0
0
0
0
0
0
0
0
0
0
0
0
0
0
0
0
0
0
0
0
0
0
0
0
0
0
0
0
0
0
0
0
0
0
0
0
0
0
0
0
0
0
0
0
0
0
0
0
0
0
0
0
0
0
0
0
0
0
0
0
0
0
0
0
0
0
0
0
0
0
0
0
0
0
0
0
0
0
0
0
0
0
0
0
0
0
0
0
0
0
0
0
0
0
0
0
0
0
0
0
0
0
0
0
0
0
0
0
0
0
0
0
0
0
0
0
0
0
0
0
0
0
0
0
0
0
0
0
0
0
0
0
0
0
0
0
0
0
0
0
0
0
0
0
0
0
0
0
0
0
0
0
0
0
0
0
0
0
0
0
0
0
0
0
0
0
0
0
0
0
0
0
0
0
0
0
0
0
0
0
0
0
0
0
0
0
0
0
0
0
0
0
0
0
0
0
0
0
0
0
0
0
0
0
0
0
0
0
0
0
0
0
0
0
0
0
0
0
0
0
0
0
0
0
0
0
0
0
0
0
0
0
0
0
0
0
0
0
0
0
0
0
0
0
0
0
0
0
0
0
0
0
0
0
0
0
0
0
0
0
0
0
0
0
0
0
0
0
0
0
0
0
0
0
0
0
0
0
0
0
0
0
0
0
0
0
0
0
0
0
0
0
0
0
0
0
0
0
0
0
0
0
0
0
0
0
0
0
0
0
0
0
0
0
0
0
0
0
0
0
0
0
0
0
0
0
0
0
0
0
0
0
0
0
0
0
0
0
0
0
0
0
0
0
0
0
0
0
0
0
0
0
0
0
0
0
0
0
0
0
0
0
0
0
0
0
0
0
0
0
0
0
0
0
0
0
0
0
0
0
0
0
0
0
0
0
0
0
0
0
0
0
0
0
0
0
0
0
0
0
0
0
0
0
0
0
0
0
0
0
0
0
0
0
0
0
0
0
0
0
0
0
0
0
0
0
0
0
0
0
0
0
0
0
0
0
0
0
0
0
0
0
0
0
0
0
0
0
0
0
0
0
0
0
0
0
0
0
0
0
0
0
0
0
0
0
0
0
0
0
0
0
0
0
0
0
0
0
0
0
0
0
0
0
0
0
0
0
0
0
0
0
0
0
0
0
0
0
0
0
0
0
0
0
0
0
0
0
0
0
0
0
0
0
0
0
0
0
0
0
0
0
0
0
0
0
0
0
0
0
0
0
0
0
0
0
0
0
0
0
0
0
0
0
0
0
0
0
0
0
0
0
0
0
0
0
0
0
0
0
0
0
0
0
0
0
0
0
0
0
0
0
0
0
0
0
0
0
0
0
0
0
0
0
0
0
0
0
0
0
0
0
0
0
0
0
0
0
0
0
0
0
0
0
0
0
0
0
0
0
0
0
0
0
0
0
0
0
0
0
0
0
0
0
0
0
0
0
0
0
0
0
0
0
0
0
0
0
0
0
0
0
0
0
0
0
0
0
0
0
0
0
0
0
0
0
0
0
0
0
0
0
0
0
0
0
0
0
0
0
0
0
0
0
0
0
0
0
0
0
0
0
0
0
0
0
0
0
0
0
0
0
0
0
0
0
0
0
0
0
0
0
0
0
0
0
0
0
0
0
0
0
0
0
0
0
0
0
0
0
0
0
0
0
0
0
0
0
0
0
0
0
0
0
0
0
0
0
0
0
0
0
0
0
0
0
0
0
0
0
0
0
0
0
0
0
0
0
0
0
0
0
0
0
0
0
0
0
0
0
0
0
0
0
0
0
0
0
0
0
0
0
0
0
0
0
0
0
0
0
0
0
0
0
0
0
0
0
0
0
0
0
0
0
0
0
0
0
0
0
0
0
0
0
0
0
0
0
0
0
0
0
0
0
0
0
0
0
0
0
0
0
0
0
0
0
0
0
0
0
0
0
0
0
0
0
0
0
0
0
0
0
0
0
0
0
0
0
0
0
0
0
0
0
0
0
0
0
0
0
0
0
0
0
0
0
0
0
0
0
0
0
0
0
0
0
0
0
0
0
0
0
0
0
0
0
0
0
0
0
0
0
0
0
0
0
0
0
0
0
0
0
0
0
0
0
0
0
0
0
0
0
0
0
0
0
0
0
0
0
0
0
0
0
0
0
0
0
0
0
0
0
0
0
0
0
0
0
0
0
0
0
0
0
0
0
0
0
0
0
0
0
0
0
0
0
0
0
0
0
0
0
0
0
0
0
0
0
0
0
0
0
0
0
0
0
0
0
0
0
0
0
0
0
0
0
0
0
0
0
0
0
0
0
0
0
0
0
0
0
0
0
0
0
0
0
0
0
0
0
0
0
0
0
0
0
0
0
0
0
0
0
0
0
0
0
0
0
0
0
0
0
0
0
0
0
0
0
0
0
0
0
0
0
0
0
0
0
0
0
0
0
0
0
0
0
0
0
0
0
0
0
0
0
0
0
0
0
0
0
0
0
0
0
0
0
0
0
0
0
0
0
0
0
0
0
0
0
0
0
0
0
0
0
0
0
0
0
0
0
0
0
0
0
0
0
0
0
0
0
0
0
0
0
0
0
0
0
0
0
0
0
0
0
0
0
0
0
0
0
0
0
0
0
0
0
0
0
0
0
0
0
0
0
0
0
0
0
0
0
0
0
0
0
0
0
0
0
0
0
0
0
0
0
0
0
0
0
0
0
0
0
0
0
0
0
0
0
0
0
0
0
0
0
0
0
0
0
0
0
0
0
0
0
0
0
0
0
0
0
0
0
0
0
0
0
0
0
0
0
0
0
0
0
0
0
0
0
0
0
0
0
0
0
0
0
0
0
0
0
0
0
0
0
0
0
0
0
0
0
0
0
0
0
0
0
0
0
0
0
0
0
0
0
0
0
0
0
0
0
0
0
0
0
0
0
0
0
0
0
0
0
0
0
0
0
0
0
0
0
0
0
0
0
0
0
0
0
0
0
0
0
0
0
0
0
0
0
0
0
0
0
0
0
0
0
0
0
0
0
0
0
0
0
0
0
0
0
0
0
0
0
0
0
0
0
0
0
0
0
0
0
0
0
0
0
0
0
0
0
0
0
0
0
0
0
0
0
0
0
0
0
0
0
0
0
0
0
0
0
0
0
0
0
0
0
0
0
0
0
0
0
0
0
0
0
0
0
0
0
0
0
0
0
0
0
0
0
0
0
0
0
0
0
0
0
0
0
0
0
0
0
0
0
0
0
0
0
0
0
0
0
0
0
0
0
0
0
0
0
0
0
0
0
0
0
0
0
0
0
0
0
0
0
0
0
0
0
0
0
0
0
0
0
0
0
0
0
0
0
0
0
0
0
0
0
0
0
0
0
0
0
0
0
0
0
0
0
0
0
0
0.02018599516
0
0
0.004335846
0.01146882973
0.03332465215
0.03408806122
0.04969801573
0.05988087614
0.05835405799
0.05602244509
0.06487681613
0.07044911526
0.07628371646
0.08567306097
0.09145703784
0.09145703784
0.09298385599
0.08452410229
0.09963607929
0.10543681404
0.11024570409
0.11769759384
0.13506656172
0.1407631977
0.14888802611
0.15392535178
0.15961035821
0.18803032445
0.20115485246
0.21283442419
0.22123192401
0.22657578754
0.2283310413
0.25561571862
0.2596611996
0.28164385827
0.31152792958
0.30996724498
0.32462235077
0.33248487712
0.33598238639
0.33674579546
0.31005206545
0.31928633618
0.32913255191
0.34821914748
0.36988665976
0.37906843685
0.39235292899
0.4019707091
0.43028907599
0.42987404965
0.43674473132
0.4634581778
0.49885042506
0.49946350077
0.51892749662
0.52013477866
0.53227783134
0.54421970513
0.59131676102
0.61253162092
0.67716447753
0.68952496637
0.69082334892
0.70196794718
0.70876052661
0.71410439013
0.74162611159
0.73323283059
0.74621078486
0.82655788604
0.83186788311
0.88346005137
0.90269561161
0.92888086526
0.92788902057
0.9373738553
0.93860998397
0.96304483278
0.9427576734
0.98084780488
1.014397328
1.02395724395
1.07358159223
1.09623655948
1.09950437292
1.07727427975
1.07462626025
1.0897701049
1.09381558588
1.10419677507
1.11648355138
1.1206952141
1.1282512026
1.12203857104
1.12885201866
1.14449896912
1.15490039641
1.18268378983
1.18726424428
1.19459179717
1.20672824013
1.2381002433
1.26588363672
1.28740942418
1.29544115329
1.29482544867
1.33412223208
1.33771084185
1.34732862197
1.38836590007
1.410426661
1.40398935343
1.4349044854
1.4577286554
1.49747370149
1.54506149505
1.55319430191
1.55769665411
1.57334360458
1.5874637369
1.61519839631
1.65841319434
1.66997218884
1.6686738063
1.6889435777
1.66762272875
1.68943231657
1.71604029559
1.7223760038
1.74408399226
1.74583924602
1.7353581769
1.73612158597
1.77178650463
1.78186115597
1.77825954794
1.77794862038
1.80271224394
1.80812696988
1.81751631438
1.82156179537
1.83652343901
1.84331601844
1.83313361721
1.83740753381
1.83837475069
1.8309794649
1.84128255185
1.84555646843
1.84654831312
1.86143185451
1.86526565776
1.86309302816
1.86431330844
1.85463155505
1.8609998695
1.8520211616
1.85832300336
1.87435459393
1.90986756832
1.92299585595
1.92866364531
1.9454482756
1.94642712203
1.92265608176
1.94788335717
1.93158946454
1.92700901009
1.92392150734
1.93265593124
1.93082257524
1.92195970417
1.90648195644
1.89952017427
1.89016845582
1.89931773517
1.88768302933
1.90655372834
1.90830898209
1.89936351057
1.90095806161
1.89515732686
1.88148795664
1.8804180097
1.87782124462
1.87603275451
1.88030667111
1.87752570622
1.87217745297
1.88393227684
1.86103911374
1.86404851423
1.86305666954
1.87015578683
1.86740868839
1.84112935463
1.85128210821
1.86519639251
1.85328838517
1.85443643435
1.85698896365
1.87320851364
1.8686280592
1.86203004893
1.85863600832
1.83115989135
1.82428920968
1.81177975618
1.84144937095
1.83129661736
1.81904820571
1.84846992677
1.84495941925
1.8210596524
1.79152522405
1.78042935979
1.77584890534
1.79358666495
1.80137108906
1.79305169149
1.8013562215
1.7898876974
1.78462193613
1.7747757204
1.77316630179
1.77614183584
1.76835741173
1.76835741173
1.74341408657
1.73860519651
1.73356787084
1.72494193541
1.72834047423
1.73261439082
1.72334151322
1.71922829935
1.71027232895
1.71057886681
1.70813830622
1.73489239979
1.71959696157
1.70830652816
1.71349418719
1.71853151286
1.70815032366
1.70532512298
1.71439932109
1.69778652245
1.70672525477
1.69904629812
1.67895183858
1.65767609352
1.6549332139
1.65340639575
1.66508596748
1.66084904686
1.69193190016
1.69559274103
1.66907836192
1.66655969908
1.66747344152
1.66743957508
1.67351936975
1.64597239037
1.64838695444
1.64960723474
1.65796425838
1.63827182694
1.64437909954
1.63162006284
1.6542129471
1.64680729196
1.64978282602
1.64285428019
1.62537397372
1.62670998231
1.62351051087
1.59879562131
1.59826064784
1.59868365261
1.59868365261
1.56148611598
1.55798860673
1.54555599525
1.53708626432
1.52319456762
1.53109096042
1.53383805887
1.52166774946
1.51399603266
1.52890859158
1.52213950925
1.51774360532
1.51285661302
1.50972350577
1.50338779757
1.48991910562
1.48561132258
1.48370573546
1.47988869008
1.48258094538
1.47632333942
1.45250230492
1.41788659449
1.42322008867
1.41703471382
1.4193810444
1.4151071278
1.40379195807
1.36972159045
1.36536096309
1.36368820129
1.37202498684
1.37432821232
1.36066495122
1.36547384128
1.36318361406
1.35359970039
1.36137990567
1.35351737932
1.33257406013
1.33283636219
1.30558794225
1.29215311676
1.28589551079
1.28719389333
1.28589551079
1.30983603322
1.30272391769
1.31888612513
1.31133013663
1.29560508392
1.27743947061
1.24024773379
1.23094948979
1.26784283808
1.27367743927
1.26329249046
1.25062107404
1.2418786717
1.24287051639
1.22090461558
1.20264790179
1.19379353074
1.17086776139
1.14825463904
1.15000550307
1.14160800325
1.13473732157
1.11038633343
1.09542468978
1.05153160355
1.03670290529
1.00097312484
0.97150344979
0.9539080451
0.93925293931
0.91705421318
0.91389647813
0.88634152032
0.87725871367
0.8496698894
0.85664217043
0.80779829841
0.79337162824
0.77887722516
0.72268560357
0.72424867907
0.7155888772
0.69337778291
0.68824935674
0.65841278025
0.63001631111
0.62402100721
0.62554782536
0.62325759813
0.63832084112
0.6231596085
0.60883640697
0.58543102892
0.57688319573
0.57621088716
0.58528086646
0.57775874441
0.54539489654
0.528984537
0.51418348756
0.49838757244
0.47225346471
0.47400871847
0.42912365805
0.41469698787
0.35485935155
0.35413419865
0.34032060419
0.33551171413
0.33259467434
0.3209151026
0.32167851168
0.30792415008
0.3038786691
0.29301598088
0.31497277254
0.30283632959
0.29757056831
0.26958895461
0.26793842973
0.24939854566
0.24588803815
0.20698826299
0.20725432466
0.20012134093
0.19633753191
0.18294694222
0.1798230736
0.18542923919
0.19365816636
0.19113950352
0.19521885096
0.20680545288
0.19169347587
0.15928761223
0.14784497615
0.14784497615
0.11396154996
0.10312348955
0.09785772827
0.09377838086
0.09129358446
0.09304883822
0.06011660965
0.06210029902
0.06057348087
0.07181967848
0.03977723603
0.00596889109
0.00421363733
0
0
0
0
0.00177872666
0
0
0.00399811249
0.00277783219
0
0.00031168398
0
0
0
0
0
0
0
0
0
0
0
0
0
0
0
0
0
0
0
0
0
0
0
0
0
0
0
0
0
0
0
0
0
0
0
0
0
0
0
0
0
0
0
0
0
0
0
0
0
0
0
0
0
0
0
0
0
0
0
0
0
0
0
0
0
0
0
0
0
0
0
0
0
0
0
0
0
0
0
0
0
0
0
0
0
0
0
0
0
0
0
0
0
0
0
0
0
0
0
0
0
0
0
0
0
0
0
0
0
0
0
0
0
0
0
0
0
0
0
0
0
0
0
0
0
0
0
0
0
0
0
0
0
0
0
0
0
0
0
0
0
0
0
0
0
0
0
0
0
0
0
0
0
0
0
0
0
0
0
0
0
0
0
0
0
0
0
0
0
0
0
0
0
0
0
0
0
0
0
0
0
0
0
0
0
0
0
0
0
0
0
0
0
0
0
0
0
0
0
0
0
0
0
0
0
0
0
0
0
0
0
0
0
0
0
0
0
0
0
0
0
0
0
0
0
0
0
0
0
0
0
0
0
0
0
0
0
0
0
0
0
0
0
0
0
0
0
0
0
0
0
0
0
0
0
0
0
0
0
0
0
0
0
0
0
0
0
0
0
0
0
0
0
0
0
0
0
0
0
0
0
0
0
0
0
0
0
0
0
0
0
0
0
0
0
0
0
0
0
0
0
0
0
0
0
0
0
0
0
0
0
0
0
0
0
0
0
0
0
0
0
0
0
0
0
0
0
0
0
0
0
0
0
0
0
0
0
0
0
0
0
0
0
0
0
0
0
0
0
0
0
0
0
0
0
0
0
0
0
0
0
0
0
0
0
0
0
0
0
0
0
0
0
0
0
0
0
0
0
0
0
0
0
0
0
0
0
0
0
0
0
0
0
0
0
0
0
0
0
0
0
0
0
0
0
0
0
0
0
0
0
0
0
0
0
0
0
0
0
0
0
0
0
0
0
0
0
0
0
0
0
0
0
0
0
0
0
0
0
0
0
0
0
0
0
0
0
0
0
0
0
0
0
0
0
0
0
0
0
0
0
0
0
0
0
0
0
0
0
0
0
0
0
0
0
0
0
0
0
0
0
0
0
0
0
0
0
0
0
0
0
0
0
0
0
0
0
0
0
0
0
0
0
0
0
0
0
0
0
0
0
0
0
0
0
0
0
0
0
0
0
0
0
0
0
0
0
0
0
0
0
0
0
0
0
0
0
0
0
0
0
0
0
0
0
0
0
0
0
0
0
0
0
0
0
0
0
0
0
0
0
0
0
0
0
0
0
0
0
0
0
0
0
0
0
0
0
0
0
0
0
0
0
0
0
0
0
0
0
0
0
0
0
0
0
0
0
0
0
0
0
0
0
0
0
0
0
0
0
0
0
0
0
0
0
0
0
0
0
0
0
0
0
0
0
0
0
0
0
0
0
0
0
0
0
0
0
0
0
0
0
0
0
0
0
0
0
0
0
0
0
0
0
0
0
0
0
0
0
0
0
0
0
0
0
0
0
0
0
0
0
0
0
0
0
0
0
0
0
0
0
0
0
0
0
0
0
0
0
0
0
0
0
0
0
0
0
0
0
0
0
0
0
0
0
0
0
0
0
0
0
0
0
0
0
0
0
0
0
0
0
0
0
0
0
0
0
0
0
0
0
0
0
0
0
0
0
0
0
0
0
0
0
0
0
0
0
0
0
0
0
0
0
0
0
0
0
0
0
0
0
0
0
0
0
0
0
0
0
0
0
0
0
0
0
0
0
0
0
0
0
0
0
0
0
0
0
0
0
0
0
0
0
0
0
0
0
0
0
0
0
0
0
0
0
0
0
0
0
0
0
0
0
0
0
0
0
0
0
0
0
0
0
0
0
0
0
0
0
0
0
0
0
0
0
0
0
0
0
0
0
0
0
0
0
0
0
0
0
0
0
0
0
0
0
0
0
0
0
0
0
0
0
0
0
0
0
0
0
0
0
0
0
0
0
0
0
0
0
0
0
0
0
0
0
0
0
0
0
0
0
0
0
0
0
0
0
0
0
0
0
0
0
0
0
0
0
0
0
0
0
0
0
0
0
0
0
0
0
0
0
0
0
0
0
0
0
0
0
0
0
0
0
0
0
0
0
0
0
0
0
0
0
0
0
0
0
0
0
0
0
0
0
0
0
0
0
0
0
0
0
0
0
0
0
0
0
0
0
0
0
0
0
0
0
0
0
0
0
0
0
0
0
0
0
0
0
0
0
0
0
0
0
0
0
0
0
0
0
0
0
0
0
0
0
0
0
0
0
0
0
0
0
0
0
0
0
0
0
0
0
0
0
0
0
0
0
0
0
0
0
0
0
0
0
0
0
0
0
0
0
0
0
0
0
0
0
0
0
0
0
0
0
0
0
0
0
0
0
0
0
0
0
0
0
0
0
0
0
0
0
0
0
0
0
0
0
0
0
0
0
0
0
0
0
0
0
0
0
0
0
0
0
0
0
0
0
0
0
0
0
0
0
0
0
0
0
0
0
0
0
0
0
0
0
0
0
0
0
0
0
0
0
0
0
0
0
0
0
0
0
0
0
0
0
0
0
0
0
0
0
0
0
0
0
0
0
0
0
0
0
0
0
0
0
0
0
0
0
0
0
0
0
0
0
0
0
0
0
0
0
0
0
0
0
0
0
0
0
0
0
0
0
0
0
0
0
0
0
0
0
0
0
0
0
0
0
0
0
0
0
0
0
0
0
0
0
0
0
0
0
0
0
0
0
0
0
0
0
0
0
0
0
0
0
0
0
0
0
0
0
0
0
0
0
0
0
0
0
0
0
0
0
0
0
0
0
0
0
0
0
0
0
0
0
0
0
0
0
0
0
0
0
0
0
0
0
0
0
0
0
0
0
0
0
0
0
0
0
0
0
0
0
0
0
0
0
0
0
0
0
0
0
0
0
0
0
0
0
0
0
0
0
0
0
0
0
0
0
0
0
0
0
0
0
0
0
0
0
0
0
0
0
0
0
0
0
0
0
0
0
0
0
0
0
0
0
0
0
0
0
0
0
0
0
0
0
0
0
0
0
0
0
0
0
0
0
0
0
0
0
0
0
0
0
0
0
0
0
0
0
0
0
0
0
0
0
0
0
0
0
0
0
0
0
0
0
0
0
0
0
0
0
0
0
0
0
0
0
0
0
0
0
0
0
0
0
0
0
0
0
0
0
0
0
0
0
0
0
0
0
0
0
0
0
0
0
0
0
0
0
0
0
0
0
0
0
0
0
0
0
0
0
0
0
0
0
0
0
0
0
0
0
0
0
0
0
0
0
0
0
0
0
0
0
0
0
0
0
0
0
0
0
0
0
0
0
0
0
0
0
0
0
0
0
0
0
0
0
0
0
0
0
0
0
0
0
0
0
0
0
0
0
0
0
0
0
0
0
0
0
0
0
0
0
0
0
0
0
0
0
0
0
0
0
0
0
0
0
0
0
0
0
0
0
0
0
0
0
0
0
0
0
0
0
0
0
0
0
0
0
0
0
0
0
0
0
0
0
0
0
0
0
0
0
0
0
0
0
0
0
0
0
0
0
0
0
0
0
0
0
0
0
0
0
0
0
0
0
0
0
0
0
0
0
0
0
0
0
0
0
0
0
0
0
0
0
0
0
0
0
0
0
0
0
0
0
0
0
0
0
0
0
0
0
0
0
0
0
0
0
0
0
0
0
0
0
0
0
0
0
0
0
0
0
0
0
0
0
0
0
0
0
0
0
0
0
0
0
0
0
0
0
0
0
0
0
0
0
0
0
0
0
0
0
0
0
0
0
0
0
0
0
0
0
0
0
0
0
0
0
0
0
0
0
0
0
0
0
0
0
0
0
0
0
0
0
0
0
0
0
0
0
0
0
0
0
0
0
0
0
0
0
0
0
0
0
0
0
0
0
0
0
0
0
0
0
0
0
0
0
0
0
0
0
0
0
0
0
0
0
0
0
0
0
0
0
0
0
0
0
0
0
0
0
0
0
0
0
0
0
0
0
0
0
0
0
0
0
0
0
0
0
0
0
0
0
0
0
0
0
0
0
0
0
0
0
0
0
0
0
0
0
0
0
0
0
0
0
0
0
0
0
0
0
0
0
0
0
0
0
0
0
0
0
0
0
0
0
0
0
0
0
0
0
0
0
0
0
0
0
0
0
0
0
0
0
0
0
0
0
0
0
0
0
0
0
0
0
0
0
0
0
0
0
0
0
0
0
0
0
0
0
0
0
0
0
0
0
0
0
0
0
0
0
0
0
0
0
0
0
0
0
0
0
0
0
0
0
0
0
0
0
0
0
0
0
0
0
0
0
0
0
0
0
0
0
0
0
0
0
0
0
0
0
0
0
0
0
0
0
0
0
0
0
0
0
0
0
0
0
0
0
0
0
0
0
0
0
0
0
0
0
0
0
0
0
0
0
0
0
0
0
0
0
0
0
0
0
0
0
0
0
0
0
0
0
0
0
0
0
0
0
0
0
0
0
0
0
0
0
0
0
0
0
0
0
0
0
0
0
0
0
0
0
0
0
0
0
0
0
0
0
0
0
0
0
0
0
0
0
0
0
0
0
0
0
0
0
0
0
0
0
0
0
0
0
0
0
0
0
0
0
0
0
0
0
0
0
0
0
0
0
0
0
0
0
0
0
0
0
0
0
0
0
0
0
0
0
0
0
0
0
0
0
0
0
0
0
0
0
0
0
0
0
0
0
0
0
0
0
0
0
0
0
0
0
0
0
0
0
0
0
0
0
0
0
0
0
0
0
0
0
0
0
0
0
0
0
0
0
0
0
0
0
0
0
0
0
0
0
0
0
0
0
0
0
0
0
0
0
0
0
0
0
0
0
0
0
0
0
0
0
0
0
0
0
0
0
0
0
0
0
0
0
0
0
0
0
0
0
0
0
0
0
0
0
0
0
0
0
0
0
0
0
0
0
0
0
0
0
0
0
0
0
0
0
0
0
0
0
0
0
0
0
0
0
0
0
0
0
0
0
0
0
0
0
0
0
0
0
0
0
0
0
0
0
0
0
0
0
0
0
0
0
0
0
0
0
0
0
0
0
0
0
0
0
0
0
0
0
0
0
0
0
0
0
0
0
0
0
0
0
0
0
0
0
0
0
0
0
0
0
0
0
0
0
0
0
0
0
0
0
0
0
0
0
0
0
0
0
0
0
0
0
0
0
0
0
0
0
0
0
0
0
0
0
0
0
0
0
0
0
0
0
0
0
0
0
0
0
0
0
0
0
0.008665822402
0.023126359023
0.027400275615
0.026487901882
0.021907447432
0.061076134391
0.096760418827
0.110117142057
0.117444694957
0.130266444737
0.114177490616
0.112422236856
0.117264993361
0.134745299831
0.148865432151
0.150927223771
0.152010168959
0.152396807864
0.158002973449
0.160828174139
0.163575272579
0.175927782984
0.180965108654
0.195503747528
0.204051580708
0.218573741114
0.219337150184
0.218573741114
0.217901432531
0.218664841611
0.217901432531
0.218436406001
0.238536974661
0.242125584431
0.244253848738
0.250132685728
0.259215492378
0.272878753478
0.277061569571
0.270886564066
0.291488239731
0.293243493491
0.310489493231
0.326214545941
0.333064989519
0.327320858731
0.349303517411
0.351253340325
0.360642684835
0.375995357105
0.378057148725
0.371391405554
0.388064067155
0.406068977745
0.405391649357
0.421353746215
0.42507530137
0.428481710126
0.433825573656
0.408848382031
0.42471750909
0.453177600791
0.474982448185
0.45600056047
0.459316498835
0.465195335815
0.467792100895
0.508105356811
0.494958070296
0.498011706586
0.509691278316
0.519322056684
0.557123388996
0.570023241026
0.589421394276
0.579395476946
0.586656557148
0.588411810908
0.602407606372
0.610727003952
0.631237057511
0.655281507801
0.663542411121
0.670068928874
0.673122565174
0.685793981594
0.687855773204
0.68707873577
0.71197906434
0.749904733505
0.798571103525
0.824338831444
0.827654769799
0.834593184374
0.842684146334
0.897446029923
0.944771521433
0.959655062823
0.994528964994
1.00010126411
1.01857341527
1.01590578778
1.03208771172
1.03431631517
1.06177830318
1.08576927903
1.07074475141
1.075018668
1.08638857236
1.11091452168
1.1082500237
1.11733283035
1.14459224976
1.13704486979
1.13956353263
1.14391555146
1.15353333159
1.15481745566
1.15458902005
1.17000753491
1.17504486057
1.17306117122
1.19206829583
1.20136653984
1.19161564344
1.20483240267
1.21318127698
1.22310559495
1.26042729754
1.24254922321
1.25120902508
1.25525450607
1.27836686614
1.28078206032
1.28684446702
1.27508964315
1.27514687721
1.27917935994
1.28517466384
1.28984621878
1.29170368101
1.29428944664
1.32550998575
1.33086684753
1.31412343201
1.31916075767
1.30301017979
1.31171871567
1.31500078758
1.32645192371
1.33103237815
1.34026101996
1.32910153313
1.33613291752
1.35509580634
1.36960057876
1.39277404099
1.38507769638
1.43167364526
1.44083455416
1.4630370399
1.48906517957
1.52713679236
1.53274295794
1.55144354471
1.555377057
1.57357203854
1.57181678478
1.57181678478
1.58578658374
1.58986593116
1.59209840274
1.59054808748
1.59810407598
1.61352259084
1.63852501936
1.6547069433
1.66209236034
1.6637318858
1.65532012751
1.66012901758
1.66703356569
1.67866890163
1.67988918192
1.68065259099
1.6814492364
1.68277235526
1.69055677938
1.69568520554
1.69645174413
1.69641850778
1.67061628332
1.65059690503
1.65886756859
1.64801348891
1.64936973561
1.64353576453
1.6473528099
1.65361041586
1.6488015258
1.6563575143
1.65921658143
1.65932068019
1.64161854786
1.63162649697
1.63185493259
1.6293695061
1.6126526087
1.56605413939
1.56707985054
1.55983039989
1.57353567677
1.59181166885
1.5644260433
1.57040647963
1.54766041188
1.54842382096
1.53560207118
1.54193777939
1.55879503292
1.52798684982
1.53050551265
1.51936091439
1.48547885691
1.47136733313
1.46533816278
1.44907813659
1.42939020336
1.40169791045
1.36906076107
1.37068917856
1.3639095974
1.33978704486
1.30521107201
1.2610954213
1.23475037444
1.22253582924
1.21401086305
1.23140445874
1.23415155718
1.23590681094
1.23239630343
1.22602672877
1.21140496784
1.20579880225
1.18598140385
1.16763358954
1.14711451432
1.14253405987
1.13467153351
1.12675177311
1.11637058391
1.11362348547
1.10835772419
1.10502217785
1.08821281124
1.08000988058
1.0824798094
1.07294013152
1.07523035875
1.07618833699
1.07479196482
1.07402855574
1.0757838095
1.07088381894
1.05928234946
1.05241166778
1.05866927374
1.04618866687
1.03788226755
1.03230996842
1.02902789651
1.0211315037
1.0135755152
1.0105218789
1.00494957977
1.00272582523
0.97724752661
0.97221020094
0.9725167388
0.97373701909
0.97987815814
0.97781636652
0.97048881363
0.96986273966
0.96285472288
0.94987676861
0.93674848097
0.93652004537
0.92554464985
0.91792703758
0.90830925747
0.88607729498
0.87380351693
0.87791673082
0.84597212809
0.83627624573
0.82368293156
0.82852568807
0.79677941413
0.79709895025
0.78824457921
0.7917070913
0.77156639717
0.76698594272
0.77346400586
0.76046444479
0.76504928896
0.76509928317
0.77996795701
0.78305545976
0.78556551405
0.77283486477
0.74120055953
0.76148082979
0.74392242107
0.73414267804
0.72322651539
0.73377703682
0.71205166038
0.70846305062
0.71281632966
0.7080074396
0.70999112897
0.68934932782
0.680951828
0.68914438932
0.68937282493
0.65834498566
0.65288539382
0.64201346697
0.65476863555
0.63942822294
0.63900897779
0.63192149006
0.63214992567
0.62779790682
0.62627108868
0.61914734359
0.613404473
0.627769060203
0.627005651123
0.62490999306
0.62490999306
0.61602175558
0.60991448298
0.57159232715
0.55563883884
0.55563883884
0.54800474808
0.54234134846
0.53654061371
0.54020008589
0.52730023386
0.533993104247
0.529275314693
0.513537263717
0.498526886066
0.487930259521
0.463042929206
0.454304286476
0.442702816996
0.439649180696
0.411483997291
0.419259812861
0.408115214591
0.405596551761
0.406053422981
0.408290175761
0.406033814993
0.402751743083
0.401473598633
0.43106511115
0.41992051288
0.413580585852
0.399678519787
0.397392682286
0.380218913666
0.354442577227
0.333145225377
0.323527445267
0.316017691363
0.308690138473
0.312769485906
0.300939580806
0.291340319372
0.288058247462
0.279131253202
0.280658071342
0.272338673772
0.269625441784
0.260547654947
0.263601291247
0.249709594537
0.273132882186
0.264585048996
0.255554586074
0.237076325791
0.236915623087
0.234396960247
0.197264807006
0.179107802244
0.180784953754
0.201746032617
0.198998934177
0.183351983707
0.174269177058
0.181469893692
0.172536051699
0.148798139266
0.131512401949
0.104608884518
0.050617649844
0.043290096952
0.032987010009
0.013294578557
0.003754900689
0.004440207516
0.002684953757
0.006186852737
0.00580084393
0
0
0
0
0
0
0
0
0
0
0
0
0
0
0
0
0
0
0
0
0
0
0
0
0
0
0
0
0
0
0
0
0
0
0
0
0
0
0
0
0
0
0
0
0
0
0
0
0
0
0
0
0
0
0
0
0
0
0
0
0
0
0
0
0
0
0
0
0
0
0
0
0
0
0
0
0
0
0
0
0
0
0
0
0
0
0
0
0
0
0
0
0
0
0
0
0
0
0
0
0
0
0
0
0
0
0
0
0
0
0
0
0
0
0
0
0
0
0
0
0
0
0
0
0
0
0
0
0
0
0
0
0
0
0
0
0
0
0
0
0
0
0
0
0
0
0
0
0
0
0
0
0
0
0
0
0
0
0
0
0
0
0
0
0
0
0
0
0
0
0
0
0
0
0
0
0
0
0
0
0
0
0
0
0
0
0
0
0
0
0
0
0
0
0
0
0
0
0
0
0
0
0
0
0
0
0
0
0
0
0
0
0
0
0
0
0
0
0
0
0
0
0
0
0
0
0
0
0
0
0
0
0
0
0
0
0
0
0
0
0
0
0
0
0
0
0
0
0
0
0
0
0
0
0
0
0
0
0
0
0
0
0
0
0
0
0
0
0
0
0
0
0
0
0
0
0
0
0
0
0
0
0
0
0
0
0
0
0
0
0
0
0
0
0
0
0
0
0
0
0
0
0
0
0
0
0
0
0
0
0
0
0
0
0
0
0
0
0
0
0
0
0
0
0
0
0
0
0
0
0
0
0
0
0
0
0
0
0
0
0
0
0
0
0
0
0
0
0
0
0
0
0
0
0
0
0
0
0
0
0
0
0
0
0
0
0
0
0
0
0
0
0
0
0
0
0
0
0
0
0
0
0
0
0
0
0
0
0
0
0
0
0
0
0
0
0
0
0
0
0
0
0
0
0
0
0
0
0
0
0
0
0
0
0
0
0
0
0
0
0
0
0
0
0
0
0
0
0
0
0
0
0
0
0
0
0
0
0
0
0
0
0
0
0
0
0
0
0
0
0
0
0
0
0
0
0
0
0
0
0
0
0
0
0
0
0
0
0
0
0
0
0
0
0
0
0
0
0
0
0
0
0
0
0
0
0
0
0
0
0
0
0
0
0
0
0
0
0
0
0
0
0
0
0
0
0
0
0
0
0
0
0
0
0
0
0
0
0
0
0
0
0
0
0
0
0
0
0
0
0
0
0
0
0
0
0
0
0
0
0
0
0
0
0
0
0
0
0
0
0
0
0
0
0
0
0
0
0
0
0
0
0
0
0
0
0
0
0
0
0
0
0
0
0
0
0
0
0
0
0
0
0
0
0
0
0
0
0
0
0
0
0
0
0
0
0
0
0
0
0
0
0
0
0
0
0
0
0
0
0
0
0
0
0
0
0
0
0
0
0
0
0
0
0
0
0
0
0
0
0
0
0
0
0
0
0
0
0
0
0
0
0
0
0
0
0
0
0
0
0
0
0
0
0
0
0
0
0
0
0
0
0
0
0
0
0
0
0
0
0
0
0
0
0
0
0
0
0
0
0
0
0
0
0
0
0
0
0
0
0
0
0
0
0
0
0
0
0
0
0
0
0
0
0
0
0
0
0
0
0
0
0
0
0
0
0
0
0
0
0
0
0
0
0
0
0
0
0
0
0
0
0
0
0
0
0
0
0
0
0
0
0
0
0
0
0
0
0
0
0
0
0
0
0
0
0
0
0
0
0
0
0
0
0
0
0
0
0
0
0
0
0
0
0
0
0
0
0
0
0
0
0
0
0
0
0
0
0
0
0
0
0
0
0
0
0
0
0
0
0
0
0
0
0
0
0
0
0
0
0
0
0
0
0
0
0
0
0
0
0
0
0
0
0
0
0
0
0
0
0
0
0
0
0
0
0
0
0
0
0
0
0
0
0
0
0
0
0
0
0
0
0
0
0
0
0
0
0
0
0
0
0
0
0
0
0
0
0
0
0
0
0
0
0
0
0
0
0
0
0
0
0
0
0
0
0
0
0
0
0
0
0
0
0
0
0
0
0
0
0
0
0
0
0
0
0
0
0
0
0
0
0
0
0
0
0
0
0
0
0
0
0
0
0
0
0
0
0
0
0
0
0
0
0
0
0
0
0
0
0
0
0
0
0
0
0
0
0
0
0
0
0
0
0
0
0
0
0
0
0
0
0
0
0
0
0
0
0
0
0
0
0
0
0
0
0
0
0
0
0
0
0
0
0
0
0
0
0
0
0
0
0
0
0
0
0
0
0
0
0
0
0
0
0
0
0
0
0
0
0
0
0
0
0
0
0
0
0
0
0
0
0
0
0
0
0
0
0
0
0
0
0
0
0
0
0
0
0
0
0
0
0
0
0
0
0
0
0
0
0
0
0
0
0
0
0
0
0
0
0
0
0
0
0
0
0
0
0
0
0
0
0
0
0
0
0
0
0
0
0
0
0
0
0
0
0
0
0
0
0
0
0
0
0
0
0
0
0
0
0
0
0
0
0
0
0
0
0
0
0
0
0
0
0
0
0
0
0
0
0
0
0
0
0
0
0
0
0
0
0
0
0
0
0
0
0
0
0
0
0
0
0
0
0
0
0
0
0
0
0
0
0
0
0
0
0
0
0
0
0
0
0
0
0
0
0
0
0
0
0
0
0
0
0
0
0
0
0
0
0
0
0
0
0
0
0
0
0
0
0
0
0
0
0
0
0
0
0
0
0
0
0
0
0
0
0
0
0
0
0
0
0
0
0
0
0
0
0
0
0
0
0
0
0
0
0
0
0
0
0
0
0
0
0
0
0
0
0
0
0
0
0
0
0
0
0
0
0
0
0
0
0
0
0
0
0
0
0
0
0
0
0
0
0
0
0
0
0
0
0
0
0
0
0
0
0
0
0
0
0
0
0
0
0
0
0
0
0
0
0
0
0
0
0
0
0
0
0
0
0
0
0
0
0
0
0
0
0
0
0
0
0
0
0
0
0
0
0
0
0
0
0
0
0
0
0
0
0
0
0
0
0
0
0
0
0
0
0
0
0
0
0
0
0
0
0
0
0
0
0
0
0
0
0
0
0
0
0
0
0
0
0
0
0
0
0
0
0
0
0
0
0
0
0
0
0
0
0
0
0
0
0
0
0
0
0
0
0
0
0
0
0
0
0
0
0
0
0
0
0
0
0
0
0
0
0
0
0
0
0
0
0
0
0
0
0
0
0
0
0
0
0
0
0
0
0
0
0
0
0
0
0
0
0
0
0
0
0
0
0
0
0
0
0
0
0
0
0
0
0
0
0
0
0
0
0
0
0
0
0
0
0
0
0
0
0
0
0
0
0
0
0
0
0
0
0
0
0
0
0
0
0
0
0
0
0
0
0
0
0
0
0
0
0
0
0
0
0
0
0
0
0
0
0
0
0
0
0
0
0
0
0
0
0
0
0
0
0
0
0
0
0
0
0
0
0
0
0
0
0
0
0
0
0
0
0
0
0
0
0
0
0
0
0
0
0
0
0
0
0
0
0
0
0
0
0
0
0
0
0
0
0
0
0
0
0
0
0
0
0
0
0
0
0
0
0
0
0
0
0
0
0
0
0
0
0
0
0
0
0
0
0
0
0
0
0
0
0
0
0
0
0
0
0
0
0
0
0
0
0
0
0
0
0
0
0
0
0
0
0
0
0
0
0
0
0
0
0
0
0
0
0
0
0
0
0
0
0
0
0
0
0
0
0
0
0
0
0
0
0
0
0
0
0
0
0
0
0
0
0
0
0
0
0
0
0
0
0
0
0
0
0
0
0
0
0
0
0
0
0
0
0
0
0
0
0
0
0
0
0
0
0
0
0
0
0
0
0
0
0
0
0
0
0
0
0
0
0
0
0
0
0
0
0
0
0
0
0
0
0
0
0
0
0
0
0
0
0
0
0
0
0
0
0
0
0
0
0
0
0
0
0
0
0
0
0
0
0
0
0
0
0
0
0
0
0
0
0
0
0
0
0
0
0
0
0
0
0
0
0
0
0
0
0
0
0
0
0
0
0
0
0
0
0
0
0
0
0
0
0
0
0
0
0
0
0
0
0
0
0
0
0
0
0
0
0
0
0
0
0
0
0
0
0
0
0
0
0
0
0
0
0
0
0
0
0
0
0
0
0
0
0
0
0
0
0
0
0
0
0
0
0
0
0
0
0
0
0
0
0
0
0
0
0
0
0
0
0
0
0
0
0
0
0
0
0
0
0
0
0
0
0
0
0
0
0
0
0
0
0
0
0
0
0
0
0
0
0
0
0
0
0
0
0
0
0
0
0
0
0
0
0
0
0
0
0
0
0
0
0
0
0
0
0
0
0
0
0
0
0
0
0
0
0
0
0
0
0
0
0
0
0
0
0
0
0
0
0
0
0
0
0
0
0
0
0
0
0
0
0
0
0
0
0
0
0
0
0
0
0
0
0
0
0
0
0
0
0
0
0
0
0
0
0
0
0
0
0
0
0
0
0
0
0
0
0
0
0
0
0
0
0
0
0
0
0
0
0
0
0
0
0
0
0
0
0
0
0
0
0
0
0
0
0
0
0
0
0
0
0
0
0
0
0
0
0
0
0
0
0
0
0
0
0
0
0
0
0
0
0
0
0
0
0
0
0
0
0
0
0
0
0
0
0
0
0
0
0
0
0
0
0
0
0
0
0
0
0
0
0
0
0
0
0
0
0
0
0
0
0
0
0
0
0
0
0
0
0
0
0
0
0
0
0
0
0
0
0
0
0
0
0
0
0
0
0
0
0
0
0
0
0
0
0
0
0
0
0
0
0
0
0
0
0
0
0
0
0
0
0
0
0
0
0
0
0
0
0
0
0
0
0
0
0
0
0
0
0
0
0
0
0
0
0
0
0
0
0
0
0
0
0
0
0
0
0
0
0
0
0
0
0
0
0
0
0
0
0
0
0
0
0
0
0
0
0
0
0
0
0
0
0
0
0
0
0
0
0
0
0
0
0
0
0
0
0
0
0
0
0
0
0
0
0
0
0
0
0
0
0
0
0
0
0
0
0
0
0
0
0
0
0
0
0
0
0
0
0
0
0
0
0
0
0
0
0
0
0
0
0
0
0
0
0
0
0
0
0
0
0
0
0
0
0
0
0
0
0
0
0
0
0
0
0
0
0
0
0
0
0
0
0
0
0
0
0
0
0
0
0
0
0
0
0
0
0
0
0
0
0
0
0
0
0
0
0
0
0
0
0
0
0
0
0
0
0
0
0
0
0
0
0
0
0
0
0
0
0
0
0
0
0
0
0
0
0
0
0
0
0
0
0
0
0
0
0
0
0
0
0
0
0
0
0
0
0
0
0
0
0
0
0
0
0
0
0
0
0
0
0
0
0
0
0
0
0
0
0
0
0
0
0
0
0
0
0
0
0
0
0
0
0
0
0
0
0
0
0
0
0
0
0
0
0
0
0
0
0
0
0
0
0
0
0
0
0
0
0
0
0
0
0
0
0
0
0
0
0
0
0
0
0
0
0
0
0
0
0
0
0
0
0
0
0
0
0
0
0
0
0
0
0
0
0
0
0
0
0
0
0
0
0
0
0
0
0
0
0
0
0
0
0
0
0
0
0
0
0
0
0
0
0
0
0
0
0
0
0
0
0
0
0
0
0
0
0
0
0
0
0
0
0
0
0
0
0
0
0
0
0
0
0
0
0
0
0
0
0
0
0
0
0
0
0
0
0
0
0
0
0
0
0
0
0
0
0
0
0
0
0
0
0
0
0
0
0
0
0
0
0
0
0
0
0
0
0
0
0
0
0
0
0
0
0
0
0
0
0
0
0
0
0
0
0
0
0
0
0
0
0
0
0
0
0
0
0
0
0
0
0
0
0
0
0
0
0
0
0
0
0
0
0
0
0
0
0
0
0
0
0
0
0
0
0
0
0
0
0
0
0
0
0
0
0
0
0
0
0
0
0
0
0
0
0
0
0
0
0
0
0
0
0
0
0
0
0
0
0
0
0
0
0
0
0
0
0
0
0
0
0
0
0
0
0
0
0
0
0
0
0
0
0
0
0
0
0
0
0
0
0
0
0
0
0
0
0
0
0
0
0
0
0
0
0
0
0
0
0
0
0
0
0
0
0
0
0
0
0
0
0
0
0
0
0
0
0
0
0
0
0
0
0
0
0
0
0
0
0
0
0
0
0
0
0
0
0
0
0
0
0
0
0
0
0
0
0
0
0
0
0
0
0
0
0
0
0
0
0
0
0
0
0
0
0
0
0
0
0
0
0
0
0
0
0
0
0
0
0
0
0
0
0
0
0
0
0
0
0
0
0
0
0
0
0
0
0
0
0
0
0
0
0
0.000788363187
2.4954112e-05
0
0
0
0.007249776946
0
0
0.020344198131
0.024389679114
0.038509811432
0.038509811432
0.038509811432
0.041791883341
0.044310546175
0.045871230773
0.047398048923
0.066735208506
0.069253871339
0.064864226435
0.077000669385
0.080817714759
0.093717566784
0.096999638693
0.104156620131
0.116064627473
0.116828036547
0.135395677927
0.138449314226
0.149822348101
0.155851518453
0.164934325103
0.17305915352
0.188511534827
0.210646917777
0.208663228409
0.217439497203
0.229804375762
0.237895337729
0.251558598829
0.268960803056
0.278578583172
0.28208909069
0.28338747323
0.312817802828
0.340829631855
0.369716838653
0.38971580796
0.39956202369
0.394051807532
0.400615951346
0.409776860245
0.410768704931
0.426535773426
0.441419314816
0.45786354081
0.47404546475
0.492770679329
0.533524678688
0.56089993489
0.528975699161
0.544700751881
0.584338678201
0.611130226931
0.616474090461
0.60565089762
0.629396158381
0.640083885431
0.687481608051
0.697862797241
0.710305778041
0.749768743191
0.768647771351
0.785013264999
0.857500147926
0.876964143776
0.906157888429
0.954570714844
0.958400758471
0.980076879291
1.00579848109
1.02227657353
1.02944216352
1.02025775752
1.02277642035
1.04157186724
1.06628138626
1.07266582848
1.09686061213
1.11403438075
1.13226646674
1.14406250538
1.15711269077
1.16245655429
1.1244518734
1.129226897
1.15559920059
1.167544834
1.18219993977
1.19705024482
1.22917402752
1.27016381083
1.30008709811
1.32611523776
1.35282868426
1.35508441493
1.38042724777
1.39726409229
1.44023756495
1.46199365733
1.48397631602
1.49161040677
1.51427837226
1.50664428151
1.53748131123
1.55513657887
1.60405975094
1.61344909545
1.64565673882
1.65284695661
1.66574680863
1.6707841343
1.69246025512
1.71031933057
1.74638825511
1.77806679616
1.82287362482
1.85203350303
1.8594231389
1.86171336613
1.90858198641
1.93766376237
1.95632250426
1.97881989831
2.00484803796
2.0374317129
2.06529320857
2.1252014069
2.1990855091
2.2051927817
2.23393415334
2.27212336376
2.28078692526
2.27833473513
2.28294842593
2.28166589176
2.30602126962
2.37326762819
2.47531839521
2.53825684124
2.56932230656
2.6249541974
2.64930518554
2.68612076128
2.72077483638
2.72230165452
2.75139379984
2.77306992066
2.75716551706
2.75681696342
2.76185428909
2.7742979
2.7881895967
2.7797740788
2.79114711267
2.81351441146
2.8539692213
2.90571896275
2.92144401547
2.92454638578
2.94530876416
2.95622492682
3.00356341658
3.03393633526
3.0460727782
3.07252392262
3.12763383824
3.16875245661
3.21435091089
3.25419549513
3.28781348974
3.3050653606
3.33454916463
3.37988246673
3.42339091287
3.47229195653
3.50030378556
3.55365844742
3.5728159054
3.61440713487
3.65921396354
3.70374812081
3.73580543081
3.80839565291
3.80893062637
3.87580419561
3.92805989301
4.03823361914
4.08844091529
4.10120343221
4.1191406099
4.13330497802
4.1360593163
4.16487639929
4.18844795909
4.23343259905
4.28534715355
4.29689075887
4.35440287042
4.43259925808
4.44450726543
4.4913279988
4.5219365929
4.53483644493
4.57727494413
4.57653616287
4.58569707176
4.6427112058
4.65541648867
4.72560451484
4.7504123742
4.83093735377
4.8678847856
4.92627677312
4.9696348859
5.0029124762
5.06573458482
5.09435948955
5.16770275137
5.21815411029
5.25838048451
5.33146816251
5.36154178315
5.47183971663
5.56121906723
5.69355165242
5.76149818538
5.84488097188
5.86747670627
5.98094896178
6.0765289055
6.21911258461
6.28025754171
6.37457399156
6.39917865222
6.4454341968
6.49970847223
6.5490176531
6.58413447055
6.61491802583
6.67655993822
6.70736310149
6.79774016791
6.86260519876
6.92320931126
6.97343223457
7.04484778088
7.09890674845
7.14067293908
7.17555544977
7.26640664649
7.287602399
7.30210717142
7.3413520703
7.35273734284
7.36939687669
7.41483838787
7.42850164898
7.45645561384
7.47744642783
7.49946671257
7.50130006858
7.49099698163
7.4843606067
7.48451316008
7.48962271685
7.53442954553
7.54065328504
7.58815434682
7.58031205857
7.62809442128
7.61868157967
7.62631567042
7.66432991967
7.6648981295
7.64972030989
7.67971582829
7.67194303373
7.68865993111
7.71911819189
7.70275206813
7.69954809845
7.720003939
7.74145162421
7.73893296136
7.74053788177
7.70870900735
7.79178201799
7.77693308166
7.79904120788
7.86485908866
7.93111360254
7.95934799602
7.99713380967
7.99728414305
8.01635762762
8.00608914574
8.04923757955
8.02782888911
8.08454372516
8.08614175643
8.07557636741
8.1821353578
8.19747577041
8.24365321274
8.27647980294
8.29860579736
8.34088809206
8.35546509557
8.38805737905
8.36709700161
8.3949584973
8.37610757717
8.376792884
8.3624110797
8.34149836798
8.3472991027
8.33314510392
8.32115899433
8.35762305785
8.37456839084
8.49315772658
8.56865701007
8.58010814616
8.60921341921
8.62012958187
8.61310856684
8.6095199571
8.6543979989
8.65774728211
8.67344770699
8.66124040162
8.68959263496
8.78599300063
8.81904802643
8.85799529641
8.86959676591
8.87013173931
8.89127875781
8.90864709563
8.93658082243
8.95759363528
8.97332592785
8.98288145405
9.00395037035
9.03051348345
9.08480338598
9.08663674208
9.11495812988
9.11396628528
9.14792218482
9.12822912317
9.18043573587
9.18883323567
9.16630510471
9.12836895771
9.15655283961
9.13693851041
9.16191694126
9.17779232736
9.18649636496
9.23850840854
9.22408173834
9.21677305483
9.22017159364
9.23375675254
9.21829400193
9.25313164667
9.24487998193
9.25065187015
9.23309346135
9.21629846175
9.16432478288
9.18504292547
9.19038678897
9.20744482928
9.22424432721
9.21675920105
9.23051356263
9.26073751673
9.24855683791
9.23061042154
9.20644887428
9.26018532608
9.26676246816
9.33144107923
9.33467343635
9.35343912706
9.33245281129
9.31715663452
9.32538306224
9.34389944916
9.32628180765
9.32327879564
9.30671810274
9.29000120534
9.31568780999
9.30408634049
9.26624175324
9.26605533339
9.29086319269
9.34632588082
9.36471992972
9.35716394122
9.3719932696
9.3880248602
9.391306932
9.3613895159
9.3387937815
9.3339067892
9.33652705135
9.31774836235
9.27794499297
9.24443896697
9.23069760367
9.24817791017
9.24798334095
9.20193723313
9.16100155438
9.14353726715
9.13285256115
9.12146789773
9.10719156083
9.05116203173
9.02156877937
8.96287025397
8.84493373155
8.74028619941
8.70227782133
8.66747341287
8.61951323884
8.60019957638
8.55340905834
8.51463139999
8.48971083335
8.46440123686
8.42861200237
8.40467467183
8.36917908543
8.34632167906
8.32136348633
8.28396231279
8.25651447478
8.23040823284
8.16442838921
8.10494295764
8.05651554304
7.99269298122
7.953209778
7.89657304423
7.8188225283
7.76462635511
7.7560275679
7.68161435915
7.65230414758
7.57574654675
7.53681855507
7.52481757791
7.46013326667
7.43936649857
7.3784071142
7.31940205097
7.19763420367
7.15755816281
7.10214170933
7.08205163953
6.97129683482
6.93618588852
6.87489646919
6.80750677488
6.7578129539
6.70924881332
6.65407979434
6.61060897426
6.48550560163
6.43902162144
6.3816214786
6.30014649924
6.22431120121
6.14165510722
6.00143553878
5.91434780509
5.85770229189
5.78808760384
5.73923529418
5.69840171538
5.66443294712
5.64290715966
5.59214926289
5.51338951433
5.4500915356
5.4018870776
5.36915358669
5.34199763594
5.23275711034
5.14321716552
5.0833322263
5.05783969021
5.00775673091
4.98050831095
4.92295196362
4.92043330079
4.87806066518
4.86951283199
4.84751980396
4.8442715985
4.81113271202
4.78619127715
4.77267834941
4.69626708434
4.68333336587
4.65089141574
4.62463484048
4.5965449092
4.60978294552
4.59963019193
4.54780234823
4.50792087652
4.4361605362
4.40913692174
4.38524930605
4.33571168956
4.31505540875
4.3029189658
4.16747276864
4.16560617628
4.10347524563
4.1009565828
4.06281514658
4.05941734636
4.0103366011
3.97347040102
3.95118120449
3.88538356183
3.87301868326
3.81531200257
3.79004727198
3.72249437556
3.7072580617
3.68290257534
3.66412388633
3.62284358444
3.56657262139
3.54680208769
3.4771092974
3.42436184012
3.40824638888
3.36243773829
3.3583922573
3.35434677632
3.31541878464
3.27498997131
3.23693735739
3.16723020015
3.09219941747
3.07349883071
3.00342727145
2.98814609171
2.92829951713
2.84601341268
2.80953511172
2.78653176174
2.74851751248
2.72692947115
2.70128010046
2.69746305509
2.67153462448
2.64097026616
2.61596783764
2.58276247844
2.54743609478
2.51246448239
2.42689630602
2.37678984962
2.34931299406
2.3124279246
2.28682278971
2.26308487728
2.23545181722
2.20715807815
2.17492158814
2.15273512167
2.15327448484
2.09418419224
2.08991027565
2.04557479787
2.0060163425
1.98151502099
1.93594478324
1.91300414632
1.86583935753
1.82981466879
1.77680041122
1.72443622535
1.65756863576
1.6299355757
1.57023470678
1.54223587602
1.525290543
1.50788833878
1.49246982391
1.46538336688
1.4678090599
1.44105137762
1.44005953294
1.44201437568
1.43491525839
1.41990014032
1.40448162545
1.39101293351
1.35021771937
1.31357995491
1.29266724317
1.26729054389
1.25515410094
1.2180933317
1.16817694625
1.16457596834
1.10892184062
1.09487393941
1.08502772369
1.06793205732
1.04297386459
1.01852225789
0.987991766042
0.951408844716
0.911785176862
0.897504341837
0.869323310061
0.863751010921
0.842199226956
0.828000992396
0.816685822664
0.795262765265
0.732368425535
0.716575639919
0.672994962679
0.652801424212
0.584750771498
0.565777513321
0.538131455014
0.535612792184
0.53173851275
0.509731226259
0.495839529549
0.482325233115
0.469105106378
0.446130603018
0.437047796358
0.449261882351
0.444987965771
0.406158314423
0.395777125233
0.363184841753
0.323043918114
0.304878304804
0.289459789954
0.291215043714
0.284879335504
0.276331502314
0.262862810371
0.248971113661
0.241643560771
0.233017625341
0.218362519561
0.201723724409
0.193595136376
0.196894946967
0.205454409704
0.198549861581
0.193205998057
0.188408737551
0.175280449917
0.169708150787
0.162152162283
0.148226599125
0.144533890601
0.140716845227
0.129309944904
0.12396608138
0.113842174425
0.109568257836
0.106514621536
0.085523807543
0.065325249253
0.060196823087
0.051648989902
0.042566183248
0.036002039432
0.033711812207
0.011646661566
0.006302798041
0.010053370722
0.010132841672
0.008377587914
0.010651966763
0.025715209753
0.018694194718
0.015321022306
0.005246370972
0.009520287564
0.003284288397
0.01022270297
0.007932475746
0.009459293895
0.008716122912
0.003338392938
0
0
0.009769591368
0.01174028248
0.010748437797
0.012046820337
0.043035335124
0.02342100592
0.021678750417
0.016412989141
0.010305716541
0.008483990088
0.000130726062
0.042422042415
0.028261784624
0.030780447457
0.011025762133
0
0
0
0
0
0
0
0
0
0
0
0
0
0
0
0
0
0
0
0
0
0
0
0
0
0
0
0
0
0
0
0
0
0
0
0
0
0
0
0
0
0
0
0
0
0
0
0
0
0
0
0
0
0
0
0
0
0
0
0
0
0
0
0
0
0
0
0
0
0
0
0
0
0
0
0
0
0
0
0
0
0
0
0
0
0
0
0
0
0
0
0
0
0
0
0
0
0
0
0
0
0
0
0
0
0
0
0
0
0
0
0
0
0
0
0
0
0
0
0
0
0
0
0
0
0
0
0
0
0
0
0
0
0
0
0
0
0
0
0
0
0
0
0
0
0
0
0
0
0
0
0
0
0
0
0
0
0
0
0
0
0
0
0
0
0
0
0
0
0
0
0
0
0
0
0
0
0
0
0
0
0
0
0
0
0
0
0
0
0
0
0
0
0
0
0
0
0
0
0
0
0
0
0
0
0
0
0
0
0
0
0
0
0
0
0
0
0
0
0
0
0
0
0
0
0
0
0
0
0
0
0
0
0
0
0
0
0
0
0
0
0
0
0
0
0
0
0
0.005924008071
0.020607501279
0.012196373098
0.050572174239
0.052098992389
0.051879165322
0.061248271734
0.063392663813
0.069193398553
0.064807513265
0.062517286041
0.078606240162
0.10219018912
0.105929132246
0.12032695579
0.130322136175
0.129558727101
0.122774756213
0.125828392513
0.12488528184
0.13244127034
0.137034723047
0.141080204032
0.154208491668
0.146813205872
0.156887857212
0.174223588745
0.171899495062
0.169609267842
0.177165256342
0.180218892642
0.175868743104
0.178922379404
0.205100852424
0.208689462194
0.206170799364
0.226888311842
0.224863236791
0.235929732811
0.234174479051
0.258140827101
0.261583601716
0.250820622541
0.256325188776
0.268461631726
0.288883605804
0.319335995414
0.320327840104
0.325398402112
0.337763280672
0.339290098812
0.343953153727
0.378098251871
0.402865635048
0.412322712463
0.424799559716
0.439148127636
0.452118842071
0.464712156241
0.466364049848
0.494604314478
0.506434219568
0.525591677558
0.541511299435
0.558879637212
0.576816814892
0.58006502036
0.615713289648
0.622277433468
0.640214611158
0.667219727939
0.708378843493
0.732108147384
0.736825936937
0.744153489837
0.764380894747
0.774247978673
0.803151943337
0.807483724086
0.821409287248
0.824964030556
0.839084162876
0.838092318186
0.84354028048
0.86272236627
0.89096263091
0.89729833911
0.89274360178
0.91594654075
0.91999202173
0.940883126694
0.979715019055
0.992424061532
1.01089621269
1.03941353845
1.06471589509
1.0924992885
1.12083504337
1.12617890689
1.13633166047
1.16015217337
1.16747533655
1.16984366602
1.18071433267
1.19483446499
1.2207845024
1.22330316524
1.23171366332
1.25751336736
1.26026046581
1.29464186949
1.30899043742
1.31051725557
1.32425861892
1.34656942225
1.34245620836
1.36672909426
1.40512211248
1.41130748732
1.42519918403
1.43710719137
1.45771336526
1.45694995619
1.47996521513
1.48832884849
1.50397579896
1.51183832532
1.50350290848
1.50225800038
1.53070794394
1.5595170485
1.57798919966
1.60042872955
1.62066913272
1.64272989364
1.65784187064
1.67784083995
1.68089447625
1.70043657434
1.73297475328
1.7431361154
1.75644410463
1.76755483646
1.77587423403
1.79228459357
1.816768698
1.80135018314
1.79883152031
1.80785948381
1.82336909918
1.83914477621
1.83173097174
1.85452440481
1.85875082659
1.89493171983
1.91546127289
1.94219797848
1.90708566347
1.9612024952
1.99455818774
1.99624257909
2.00860745765
2.07509040714
2.07890745252
2.09615932338
2.10142508466
2.15648215595
2.16686334513
2.18750138667
2.20040123869
2.20299800378
2.20452482193
2.20681504915
2.23132936891
2.24524256392
2.27954586536
2.29951598803
2.31129526881
2.32350981401
2.34466259091
2.34902760801
2.38337514525
2.39635309952
2.41177161437
2.42207470132
2.46814867499
2.49430115149
2.49507755883
2.55432155653
2.56042882912
2.58832419124
2.60419957731
2.5987879809
2.62523462711
2.61463287225
2.64597163908
2.65424480204
2.6632580065
2.67138470422
2.67497331399
2.68400988604
2.6782091513
2.68248306789
2.71580130527
2.71633627873
2.74697873929
2.75377131872
2.78758388249
2.81491040469
2.84254346474
2.86656767694
2.86725298377
2.86480079364
2.86216566389
2.86823970014
2.86883253776
2.87730089999
2.90745262288
2.91380132934
2.92820776143
2.93805397716
2.9468172477
2.95368792936
2.95651313006
2.96896910912
2.9789194236
2.99938250397
3.01449448097
3.04174290093
3.07945061232
3.11852893736
3.16127397442
3.171426728
3.19174386471
3.19349911848
3.22189558761
3.26600674011
3.31105500264
3.34845617617
3.3790654004
3.38730469691
3.40846910337
3.45946130689
3.50144293488
3.53984034281
3.57582364588
3.57986912687
3.57495863746
3.58328840438
3.58543279646
3.56885560408
3.60969505402
3.60352004853
3.62875154276
3.68216982719
3.70897437418
3.71256298395
3.73923806577
3.7612337227
3.76661145267
3.77683506867
3.79782588266
3.81500404099
3.84119288336
3.84326328352
3.87081824133
3.87265609554
3.88536137841
3.90448423134
3.90868004569
3.89743384807
3.90758660166
3.92575221496
3.92750746872
3.93871979989
3.9574984889
3.94666903703
3.94480181456
3.94339996338
3.95378115256
3.94698857314
3.96377383354
3.9239514652
3.9206693933
3.896624943
3.89509812485
3.88089989028
3.88192075249
3.86123647636
3.85589261284
3.82837152148
3.80219754666
3.77692244673
3.79304228769
3.79051673573
3.72559742945
3.72244956313
3.70136627994
3.69774443383
3.68110563867
3.6697326048
3.66421915064
3.64910717364
3.58514573709
3.54468955856
3.51690803445
3.52677585697
3.50220680256
3.50387095582
3.48440695997
3.47909257318
3.46527897872
3.45488479127
3.45858188951
3.44630811146
3.43714720256
3.40775888874
3.40088820707
3.39486342643
3.37196702533
3.34563234781
3.31731398092
3.28795029492
3.27506344115
3.26682790424
3.23683238584
3.23606897677
3.20927742804
3.19213552706
3.18835171804
3.17636560844
3.18601725501
3.18525384594
3.19204642536
3.18265708085
3.14983636177
3.1131985973
3.11081726959
3.10890883235
3.10072676987
3.08800124892
3.05029477674
3.02174797424
2.99957872483
2.97095382009
2.9770168569
2.95656101638
2.93679772251
2.91832557136
2.90888936214
2.87400685144
2.85386878621
2.85211792217
2.80669538888
2.7639663711
2.73984381855
2.71717585305
2.66776816094
2.65456177106
2.6037416204
2.56427865525
2.54489276166
2.51779467507
2.50206962235
2.5035964405
2.49334397788
2.49303744003
2.44548351291
2.40976673072
2.39785872338
2.38804637409
2.3792701053
2.357685085
2.35072143351
2.33908609757
2.32110468408
2.31225031304
2.30087727916
2.29337191499
2.28454217175
2.26861331124
2.24869244418
2.23626970147
2.22130805782
2.19161320615
2.16785129601
2.1447986904
2.13441750121
2.12452704969
2.11391742489
2.10453183999
2.09005893521
2.08624188984
2.06138853447
2.0502439362
2.04619845523
2.04848868245
2.03726598193
2.03466921685
2.01536592372
2.00903021551
1.96976181952
1.95659744541
1.9638997614
1.94641945492
1.9061930807
1.88764282729
1.87542828209
1.84304778486
1.81076203924
1.80824337641
1.79973253918
1.79240498629
1.75595729277
1.74885817548
1.73191284248
1.71732859911
1.70068980396
1.68099737251
1.67196080045
1.61640838058
1.59249076655
1.59361994634
1.59491832888
1.57980635187
1.57980635187
1.57489775277
1.5677986355
1.55104787165
1.54326794575
1.5235755143
1.51899505986
1.48255186454
1.45690249386
1.43404793764
1.40702795329
1.36681742744
1.35562659457
1.35081770452
1.3393665684
1.33455767833
1.31199318149
1.32068684982
1.2974058086
1.28137421802
1.2740134288
1.26856985623
1.24330699495
1.23414608605
1.2285250529
1.2053369815
1.20118740175
1.16911344237
1.15674856382
1.14232189364
1.11728559866
1.08713974691
1.01844467244
0.979059809538
0.951811389578
0.930057166518
0.890967211915
0.880270876337
0.875461986267
0.888549059124
0.85341911392
0.85265570485
0.8268560008
0.810265939661
0.782789084101
0.770399577731
0.774445058721
0.754446089411
0.745056744901
0.723402230877
0.71297680589
0.70084036293
0.672899396326
0.656829441088
0.624543695468
0.594470074828
0.597849247872
0.597435481738
0.591634746998
0.579191766188
0.564697363113
0.566224181263
0.565767310043
0.553548266628
0.549502785648
0.537137907088
0.52860370227
0.491189530473
0.473957897704
0.449150038334
0.463551471601
0.428290191931
0.419435820881
0.424915150212
0.43471263192
0.43394922285
0.41822417013
0.395921975343
0.395420868325
0.376341512595
0.360237690905
0.354893827385
0.295291365911
0.279498580295
0.276216508385
0.275224663705
0.267099835283
0.246493661393
0.239846917118
0.222332744195
0.217515245597
0.198184195141
0.196574776537
0.188131042108
0.187276532524
0.202485610665
0.190349167717
0.181814332785
0.160457748078
0.161130056651
0.141570570586
0.142906579193
0.132220612955
0.115776386963
0.114249568814
0.103548843512
0.130052853275
0.13546757921
0.12748858594
0.12748858594
0.126725176865
0.124969923105
0.121596750694
0.118086243178
0.121596750694
0.125335693824
0.127397485438
0.116406700753
0.110261802091
0.095460861161
0.097174270035
0.106531008296
0.104766515896
0.100264163697
0.098508909937
0.099272319011
0.107458771196
0.102878316747
0.118541286488
0.10739668822
0.099534161861
0.096915789988
0.092641873395
0.078064869859
0.074168353535
0.078500134283
0.079872508747
0.08261960719
0.067133359433
0.036501268222
0.034211040998
0.036729703832
0.042758874183
0.036729703832
0.029925494852
0.015157790268
0.008365210842
0.015999301591
0
0
0.001452513386
0.001452513386
0.002979331536
0
0
0
0
0
0
0
0
0
0
0
0
0
0
0
0
0
0
0
0
0
0
0
0
0
0
0
0
0
0
0
0
0.009682700767
0.017238689268
0.019757352101
0.024064505041
0.006482599218
0.005490754534
0.009307799908
0
0.001785047754
0.005602093128
0.007357346887
0.008506764769
0.011025427602
0
0
0
0
0
0
0
0
0
0
0
0
0
0
0
0
0
0
0
0
0
0
0
0
0
0
0
0
0
0
0
0
0
0
0.015891881425
0.014020899355
0.040294123996
0.042812786831
0.044796476197
0.03925741341
0.04040370178
0.044677618375
0.04994337965
0.051207895741
0.052095641667
0.049883516691
0.06476705808
0.083326090921
0.093230170804
0.132040564868
0.143857471705
0.14486955448
0.146362506182
0.152163240921
0.152698214391
0.157540340794
0.147623262658
0.132443552758
0.143791958822
0.15768365553
0.16249254559
0.166538026575
0.181732495542
0.180969086467
0.212938316989
0.207900991319
0.210419654149
0.217212233579
0.213714724316
0.213714724316
0.217349568682
0.215594314922
0.247456425681
0.250510061981
0.261883095851
0.281983664509
0.281717602832
0.304886675349
0.341203034391
0.367219544508
0.335065003857
0.373151484227
0.369740685733
0.396587077618
0.422308679428
0.429864667918
0.449100228148
0.481660013879
0.48313757641
0.508720474402
0.554897916732
0.573547879188
0.626158130852
0.657128844557
0.694654354943
0.73854757068
0.74335646073
0.76108983063
0.76086139502
0.76009798594
0.77093604635
0.7921639045
0.81792176366
0.830398610923
0.860472231563
0.872641910863
0.888823834793
0.885961008037
0.895831851565
0.914760873945
0.935216714465
0.951170202795
0.979987285782
1.00601542544
1.01922181532
1.01289647647
1.0290986385
1.03925139207
1.03036565399
1.02937380931
1.04030297022
1.04129481491
1.05152703943
1.05458067573
1.06599418579
1.08797684447
1.09058660782
1.10592702043
1.11981871713
1.1205821262
1.15244936526
1.15145752058
1.15748669093
1.16887459237
1.15696219531
1.20750345693
1.23390586735
1.23367743174
1.2675342313
1.28199476793
1.28375002169
1.29363010386
1.30931092078
1.31744987816
1.31914428814
1.34540086341
1.37906309382
1.38261783714
1.3973343958
1.41136627773
1.44219030919
1.47356231238
1.47836681272
1.49722360398
1.50867474011
1.54841711589
1.56795921398
1.60629299935
1.62224648767
1.6475893205
1.65316161963
1.65896235437
1.68564119582
1.70387454201
1.70663650801
1.70858633093
1.73599095539
1.74186979237
1.75980697007
1.76620430205
1.80341090641
1.8092897434
1.84869923411
1.87370605236
1.88131990502
1.91806963817
1.95245104186
1.95947205689
1.99372849363
2.01700953485
2.04158895861
2.0460913108
2.08043884804
2.08776640094
2.10623855209
2.10727463256
2.10605435227
2.11963951112
2.12803701095
2.1520710919
2.15533890534
2.19082412241
2.19620185239
2.21719266637
2.19361106693
2.22121026053
2.25388064626
2.28661202566
2.29920533983
2.3105783737
2.3246262749
2.34596564254
2.35459157797
2.35886549456
2.36833743953
2.37304223083
2.34121642355
2.3564065028
2.37006976389
2.37643933855
2.39406997838
2.41307710301
2.43200138496
2.46545867685
2.47003913131
2.48984353146
2.48445765216
2.49537381481
2.53846962552
2.54923995304
2.52736063351
2.5538449058
2.57243278526
2.58914968266
2.62525247366
2.67341947649
2.68380066568
2.69540213516
2.72107750237
2.73840160435
2.75700533219
2.8158021979
2.83936514918
2.87727666837
2.93460907831
2.93819768807
2.97202627112
2.98029943408
3.0021317594
3.02553713747
3.02553713747
3.03794688193
3.06903134614
3.0750605165
3.0752889521
3.09235001342
3.09891415725
3.11761474401
3.12097491817
3.18416855591
3.19409287389
3.22552148101
3.23918474211
3.26176884694
3.27908845073
3.29671772185
3.32098210771
3.34199754951
3.35908823746
3.3985512026
3.41977045221
3.44893608884
3.49759034912
3.49620121677
3.50685507738
3.5691842283
3.59689988883
3.60103647032
3.62730604384
3.64665357277
3.65737966448
3.66959420967
3.69378899333
3.71279611795
3.72993602013
3.73932536463
3.73902919612
3.75314932844
3.75775862951
3.7618041105
3.78650850121
3.8091042356
3.80276852739
3.80997961337
3.82344830532
3.83864214419
3.84281618083
3.85171478767
3.8764445448
3.87949818109
3.91206583676
3.92648389839
3.95220550019
3.91545985637
3.9333378012
3.93562802842
3.94829944484
3.94416286335
3.93197294596
3.9377736807
3.92769902937
3.9161475541
3.92301823578
3.97198077432
3.99505613843
3.99612608537
3.99887318381
3.9986447482
3.99833821035
3.99508076624
3.99103528526
3.97660861508
3.97594930477
3.9709119791
3.95217752588
3.95187098803
3.93514109237
3.90531488522
3.89894594066
3.87566739886
3.86627805435
3.84757746758
3.86617110547
3.81908628824
3.79915379162
3.77839141324
3.76648340589
3.74632686339
3.73597954065
3.70973094382
3.62652172879
3.58483637781
3.52901954856
3.47491886561
3.43282526892
3.36832600879
3.30087943115
3.26152119487
3.21839738883
3.156724068
3.07890644929
3.05371982096
3.03621790769
3.02838924779
2.99150583064
2.92957196855
2.92893728605
2.92967606732
2.9370036202
2.94348966178
2.94348966178
2.9166200108
2.88683844833
2.85745013452
2.83267112179
2.79741497043
2.78398014493
2.76237625523
2.76272041915
2.74210837412
2.68657180263
2.63848290204
2.63157037549
2.60174342973
2.59212564962
2.58254173595
2.56712322109
2.51519877686
2.48993404628
2.48999864966
2.49320261931
2.48432362046
2.47165220405
2.45905165005
2.46534688207
2.46023145416
2.45352147519
2.42375439241
2.4037554231
2.39773549139
2.38959579541
2.36837654581
2.36532290951
2.34468286918
2.32130885815
2.32032140318
2.29910215359
2.28017313121
2.2634562338
2.25425832895
2.24815105635
2.22387817045
2.18899565975
2.17487552743
2.17717438419
2.16721619976
2.14599695016
2.14294331386
2.14770677032
2.14026724873
2.12813080578
2.10852947482
2.09418968634
2.08641826049
2.08565485141
2.06084699205
2.04314263968
2.03100619673
1.9785652773
1.94841355441
1.92139357008
1.90513354389
1.88789204237
1.88209130763
1.86725200203
1.86650759185
1.85841662988
1.81519572271
1.80328771537
1.78962445427
1.79892082897
1.80113295394
1.78693471939
1.7861713103
1.76105691309
1.73831084533
1.70131352779
1.6942144105
1.67047649807
1.63305445634
1.61610912333
1.61130023327
1.60371037833
1.56936284109
1.5681425608
1.54936387179
1.56754848397
1.54605593286
1.51347851693
1.48897719543
1.46652666609
1.4074643478
1.40265545774
1.39609131392
1.38876376103
1.40509590983
1.39517883169
1.3367258295
1.30187268703
1.29876118657
1.25448933137
1.25484210383
1.2312206583
1.21175666246
1.18314212707
1.15940421464
1.15243747504
1.15097838979
1.12308302767
1.09629147893
1.08964473466
1.06971349824
1.05421688114
1.03566662773
1.02632449865
0.98793148043
0.96236021199
0.94615519984
0.93317724556
0.92282992282
0.914656360395
0.960565262635
0.932462333108
0.901318765538
0.878879235638
0.863154182928
0.849184383968
0.843806653993
0.828310036893
0.826044437473
0.802845888221
0.792007827811
0.744693965854
0.731337242614
0.707678801138
0.700886221708
0.697832585398
0.678584026921
0.667401802584
0.663127885994
0.645351411009
0.601104792714
0.576453137844
0.576453137844
0.556420302089
0.545582241669
0.538483124389
0.523326911604
0.517526176854
0.518518021544
0.485240431234
0.477377904874
0.459724527534
0.456351355127
0.423876168667
0.393039138947
0.385940021667
0.39490449209
0.368808619545
0.350630007978
0.333555948403
0.315618770703
0.293636112043
0.273715244973
0.289710749079
0.268413397239
0.244597382549
0.218312419867
0.204955696617
0.198658595287
0.17963847241
0.162202401735
0.156095129135
0.137303441868
0.137552745666
0.140868684026
0.138578456796
0.067167888319
0.062893971729
0.067707881598
0.071524926968
0.052060931138
0.046182094148
0.035265931488
0.025113177903
0.013433606171
0
0
0
0
0
0
0
0
0
0
0
0
0
0
0
0
0
0
0
0
0
0
0
0
0
0
0
0
0
0
0
0
0
0
0
0
0
0
0
0
0
0
0
0
0
0
0
0
0
0
0
0
0
0
0
0
0
0
0
0
0
0
0
0
0
0
0
0
0
0
0
0
0
0
0
0
0
0
0
0
0
0
0
0
0
0
0
0
0
0
0
0
0
0
0
0
0
0
0
0
0
0
0
0
0
0
0
0
0
0
0
0
0
0
0
0
0
0
0
0
0
0
0
0
0
0
0
0
0
0
0
0
0
0
0
0
0
0
0
0
0
0
0
0
0
0
0
0
0
0
0
0
0
0
0
0
0
0
0
0
0
0
0
0
0
0
0
0
0
0
0
0
0
0
0
0
0
0
0
0
0
0
0
0
0
0
0
0
0
0
0
0
0
0
0
0
0
0
0
0
0
0
0
0
0
0
0
0
0
0
0
0
0
0
0
0
0
0
0
0
0
0
0
0
0
0
0
0
0
0
0
0
0
0
0
0
0
0
0
0
0
0
0
0
0
0
0
0
0
0
0
0
0
0
0
0
0
0
0
0
0
0
0
0
0
0
0
0
0
0
0
0
0
0
0
0
0
0
0
0
0
0
0
0
0
0
0
0
0
0
0
0
0
0
0
0
0
0
0
0
0
0
0
0
0
0
0
0
0
0
0
0
0
0
0
0
0
0
0
0
0
0
0
0
0
0
0
0
0
0
0
0
0
0
0
0
0
0
0
0
0
0
0
0
0
0
0
0
0
0
0
0
0
0
0
0
0
0
0
0
0
0
0
0
0
0
0
0
0
0
0
0
0
0
0
0
0
0
0
0
0
0
0
0
0
0
0
0
0
0
0
0
0
0
0
0
0
0
0
0
0
0
0
0
0
0
0
0
0
0
0
0
0
0
0
0
0
0
0
0
0
0
0
0
0
0
0
0
0
0
0
0
0
0
0
0
0
0
0
0
0
0
0
0
0
0
0
0
0
0
0
0
0
0
0
0
0
0
0
0
0
0
0
0
0
0
0
0
0
0
0
0
0
0
0
0
0
0
0
0
0
0
0
0
0
0
0
0
0
0
0
0
0
0
0
0
0
0
0
0
0
0
0
0
0
0
0
0
0
0
0
0
0
0
0
0
0
0
0
0
0
0
0
0
0
0
0
0
0
0
0
0
0
0
0
0
0
0
0
0
0
0
0
0
0
0
0
0
0
0
0
0
0
0
0
0
0
0
0
0
0
0
0
0
0
0
0
0
0
0
0
0
0
0
0
0
0
0
0
0
0
0
0
0
0
0
0
0
0
0
0
0
0
0
0
0
0
0
0
0
0
0
0
0
0
0
0
0
0
0
0
0
0
0
0
0
0
0
0
0
0
0
0
0
0
0
0
0
0
0
0
0
0
0
0
0
0
0
0
0
0
0
0
0
0
0
0
0
0
0
0
0
0
0
0
0
0
0
0
0
0
0
0
0
0
0
0
0
0
0
0
0
0
0
0
0
0
0
0
0
0
0
0
0
0
0
0
0
0
0
0
0
0
0
0
0
0
0
0
0
0
0
0
0
0
0
0
0
0
0
0
0
0
0
0
0
0
0
0
0
0
0
0
0
0
0
0
0
0
0
0
0
0
0
0
0
0
0
0
0
0
0
0
0
0
0
0
0
0
0
0
0
0
0
0
0
0
0
0
0
0
0
0
0
0
0
0
0
0
0
0
0
0
0
0
0
0
0
0
0
0
0
0
0
0
0
0
0
0
0
0
0
0
0
0
0
0
0
0
0
0
0
0
0
0
0
0
0
0
0
0
0
0
0
0
0
0
0
0
0
0
0
0
0
0
0
0
0
0
0
0
0
0
0
0
0
0
0
0
0
0
0
0
0
0
0
0
0
0
0
0
0
0
0
0
0
0
0
0
0
0
0
0
0
0
0
0
0
0
0
0
0
0
0
0
0
0
0
0
0
0
0
0
0
0
0
0
0
0
0
0
0
0
0
0
0
0
0
0
0
0
0
0
0
0
0
0
0
0
0
0
0
0
0
0
0
0
0
0
0
0
0
0
0
0
0
0
0
0
0
0
0
0
0
0
0
0
0
0
0
0
0
0
0
0
0
0
0
0
0
0
0
0
0
0
0
0
0
0
0
0
0
0
0
0
0
0
0
0
0
0
0
0
0
0
0
0
0
0
0
0
0
0
0
0
0
0
0
0
0
0
0
0
0
0
0
0
0
0
0
0
0
0
0
0
0
0
0
0
0
0
0
0
0
0
0
0
0
0
0
0
0
0
0
0
0
0
0
0
0
0
0
0
0
0
0
0
0
0
0
0
0
0
0
0
0
0
0
0
0
0
0
0
0
0
0
0
0
0
0
0
0
0
0
0
0
0
0
0
0
0
0
0
0
0
0
0
0
0
0
0
0
0
0
0
0
0
0
0
0
0
0
0
0
0
0
0
0
0
0
0
0
0.005253497612
0
0.004341123878
0.006096377636
0.003008874887
0.003281546294
0.004808364445
0.00381651976
0.021753697453
0.036488274188
0.046027952055
0.064766164887
0.075604225296
0.086418788604
0.104355966297
0.118384998111
0.124720706319
0.124720706319
0.122874352057
0.129438495875
0.133621311964
0.145737516822
0.145737516822
0.151844789421
0.154135016645
0.158408933238
0.167014630578
0.166160121
0.180043209171
0.183096845471
0.191873114265
0.194764787651
0.200415189031
0.209497995684
0.220369292436
0.224643209031
0.222090679748
0.224609342584
0.224609342584
0.183353326713
0.173498331554
0.175025149703
0.175788558778
0.188111592452
0.193455455976
0.193455455976
0.194982274126
0.214285567255
0.222824791901
0.231360256934
0.234642328844
0.232123666008
0.226517500425
0.235214298272
0.235214298272
0.235214298272
0.242998722382
0.242998722382
0.24910599498
0.24986940406
0.25849533949
0.26231238486
0.27215860059
0.27040334683
0.27490569903
0.281742514257
0.281647654135
0.292597683248
0.301759222242
0.312368847052
0.316185892422
0.316185892422
0.313952899257
0.346699905795
0.354795257484
0.369678798874
0.358466467708
0.361661657942
0.343741697319
0.354954028484
0.387795156564
0.391077228474
0.405357955002
0.407876617842
0.410964120585
0.408445457755
0.416993290935
0.417756700015
0.424946917792
0.427772118492
0.433037879762
0.430963089895
0.449765276003
0.448238457853
0.454345730453
0.461901718953
0.472054472543
0.463132368598
0.453514588488
0.457025095998
0.468772400633
0.455071513476
0.456029491703
0.436498852279
0.447336912689
0.477886403432
0.489944744122
0.489181335062
0.501408878509
0.502047950734
0.52612376807
0.532405371736
0.540177427693
0.540177427693
0.546206598033
0.546694076699
0.558650709555
0.571778997185
0.567185544488
0.596724191668
0.605199793738
0.600854384627
0.594222507912
0.598316722914
0.586823570999
0.594457661749
0.604303877479
0.627506816439
0.603487603072
0.599990093799
0.615715146519
0.619225654039
0.621959754222
0.629287307112
0.636157988782
0.656078855852
0.673252624462
0.677846077169
0.705318434515
0.712189116195
0.709283184342
0.699519919797
0.700283328867
0.700054893257
0.705092218917
0.701732044767
0.72181487474
0.713121206414
0.721818004249
0.722352977719
0.720917260067
0.7067848681
0.71060191348
0.71212873162
0.711589368442
0.728158561384
0.736477958964
0.760642527279
0.764493439113
0.774033116973
0.767946082464
0.783432330219
0.781196207544
0.789744040724
0.793254548244
0.793254548244
0.796308184544
0.797391129731
0.795965781432
0.812866878645
0.854093727085
0.849741708255
0.860968798483
0.866541097613
0.865777688543
0.863088454252
0.862325045182
0.873926514662
0.881025631952
0.880286850681
0.88538204051
0.88057315044
0.879137432807
0.874100107127
0.877153743427
0.869291217077
0.870361164007
0.881862924451
0.872962318805
0.877999644475
0.873190754415
0.884359980495
0.886206334752
0.949094436452
0.950110908942
0.947272710005
0.934219503602
0.934219503602
0.943380412502
0.964280125984
0.968860580434
0.960940189925
0.960940189925
0.973305068485
0.975823731315
0.981944002163
0.98073672013
0.972786852876
0.98190352599
0.953234255946
0.957279736926
0.945143293986
0.944769023231
0.95937065458
0.95059438578
0.95845691213
0.96074713936
0.966696838755
0.960667668405
0.965796094573
0.961979049203
0.952750407407
0.954277225557
0.944887881047
0.932673335847
0.925938620576
0.906339789049
0.904812970889
0.890921274189
0.881364487737
0.883119741497
0.88961741262
0.88274673095
0.884535851153
0.88037766288
0.869822142614
0.877402758923
0.862976088743
0.854885126783
0.837653494015
0.846636591619
0.831218076759
0.824653932949
0.818318224739
0.820982722715
0.81906676624
0.806792988188
0.794578442988
0.797416641935
0.784059918695
0.770168221985
0.77222277376
0.76237655804
0.75711079676
0.745965568395
0.738489680945
0.717528343689
0.713025991489
0.698827756919
0.690965230569
0.664094210885
0.645928597575
0.630966953935
0.611228287879
0.592790003172
0.552948269062
0.539819981422
0.511812650606
0.511140342033
0.511140342033
0.505261505043
0.493888471163
0.469109458434
0.455596530704
0.433696472488
0.397608549047
0.385924587599
0.386916432279
0.385480714636
0.385252279026
0.369327637336
0.369327637336
0.360484895849
0.358958077699
0.350103706659
0.346559962791
0.348577518603
0.34485157373
0.3423329109
0.374344157212
0.379439347031
0.402056859114
0.399003222814
0.399231658424
0.399231658424
0.393659359284
0.392895950214
0.389647114652
0.385601633662
0.383082970832
0.380564308002
0.379722796672
0.368427865046
0.377474305838
0.377474305838
0.380221404284
0.381976658044
0.380644409052
0.373545291762
0.363699076043
0.362935666968
0.357591803444
0.358583648129
0.332665586858
0.334192405008
0.324083887225
0.331250737406
0.339241990329
0.33313471773
0.3306160549
0.328325827676
0.327562418601
0.311608930274
0.306002764692
0.293637886132
0.272817643594
0.294701853433
0.317456700617
0.311884401484
0.313788619903
0.287034526336
0.272217457638
0.275727965156
0.275727965156
0.278553165845
0.277594557509
0.272785667452
0.269275159934
0.264694705485
0.254279649843
0.248935786319
0.243898460652
0.229505026824
0.21880430152
0.230551606152
0.224137795696
0.213299735286
0.174305100012
0.18443448599
0.16309511836
0.15401231171
0.15401231171
0.152381394801
0.155891902319
0.187330549092
0.175957515217
0.169471473648
0.156857921387
0.154339258554
0.138998845943
0.131671293051
0.146389282811
0.151995448394
0.136506071125
0.13398740829
0.121009454017
0.102533543245
0.062272042365
0.062043606756
0.066126713804
0.066446249917
0.068235370125
0.078580823559
0.086578815715
0.078674444472
0.077558262938
0.053110415867
0.044256044826
0.037691901009
0.059158585106
0.059921994181
0.059921994181
0.054975769017
0.040709801551
0.050477915028
0.047730816586
0.030863585826
0.024299442009
0.002050721659
0.003042566343
0.002507592877
0
0.015483327133
0.018993834651
0.025557978468
0.022719779523
0.019209272005
0.021806037086
0.033018368252
0.03652887577
0.030956576637
0.037192575803
0.041715796198
0.034206042301
0.005280470838
0.002002788645
0
0
0
0
0
0
0
0
0
0
0
0
0
0
0
0
0
0
0
0
0
0
0
0
0
0
0
0
0
0
0
0
0
0
0
0
0
0
0
0
0
0
0
0
0
0
0
0
0
0
0
0
0
0
0
0
0
0
0
0
0
0
0
0
0
0
0
0
0
0
0
0
0
0
0
0
0
0
0
0
0
0
0
0
0
0
0
0
0
0
0
0
0
0
0
0
0
0
0
0
0
0
0
0
0
0
0
0
0
0
0
0
0
0
0
0
0
0
0
0
0
0
0
0
0
0
0
0
0
0
0
0
0
0
0
0
0
0
0
0
0
0
0
0
0
0
0
0
0
0
0
0
0
0
0
0
0
0
0
0
0
0
0
0
0
0
0
0
0
0
0
0
0
0
0
0
0
0
0
0
0
0
0
0
0
0
0
0
0
0
0
0
0
0
0
0
0
0
0
0
0
0
0
0
0
0
0
0
0
0
0
0
0
0
0
0
0
0
0
0
0
0
0
0
0
0
0
0
0
0
0
0
0
0
0
0
0
0
0
0
0
0
0
0
0
0
0
0
0
0
0
0
0
0
0
0
0
0
0
0
0
0
0
0
0
0
0
0
0
0
0
0
0
0
0
0
0
0
0
0
0
0
0
0
0
0
0
0
0
0
0
0
0
0
0
0
0
0
0
0
0
0
0
0
0
0
0
0
0
0
0
0
0
0
0
0
0
0
0
0
0
0
0
0
0
0
0
0
0
0
0
0
0
0
0
0
0
0
0
0
0
0
0
0
0
0
0
0
0
0
0
0
0
0
0
0
0
0
0
0
0
0
0
0
0
0
0
0
0
0
0
0
0
0
0
0
0
0
0
0
0
0
0
0
0
0
0
0
0
0
0
0
0
0
0
0
0
0
0
0
0
0
0
0
0
0
0
0
0
0
0
0
0
0
0
0
0
0
0
0
0
0
0
0
0
0
0
0
0
0
0
0
0
0
0
0
0
0
0
0
0
0
0
0
0
0
0
0
0
0
0
0
0
0
0
0
0
0
0
0
0
0
0
0
0
0
0
0
0
0
0
0
0
0
0
0
0
0
0
0
0
0
0
0
0
0
0
0
0
0
0
0
0
0
0
0
0
0
0
0
0
0
0
0
0
0
0
0
0
0
0
0
0
0
0
0
0
0
0
0
0
0
0
0
0
0
0
0
0
0
0
0
0
0
0
0
0
0
0
0
0
0
0
0
0
0
0
0
0
0
0
0
0
0
0
0
0
0
0
0
0
0
0
0
0
0
0
0
0
0
0
0
0
0
0
0
0
0
0
0
0
0
0
0
0
0
0
0
0
0
0
0
0
0
0
0
0
0
0
0
0
0
0
0
0
0
0
0
0
0
0
0
0
0
0
0
0
0
0
0
0
0
0
0
0
0
0
0
0
0
0
0
0
0
0
0
0
0
0
0
0
0
0
0
0
0
0
0
0
0
0
0
0
0
0
0
0
0
0
0
0
0
0
0
0
0
0
0
0
0
0
0
0
0
0
0
0
0
0
0
0
0
0
0
0
0
0
0
0
0
0
0
0
0
0
0
0
0
0
0
0
0
0
0
0
0
0
0
0
0
0
0
0
0
0
0
0
0
0
0
0
0
0
0
0
0
0
0
0
0
0
0
0
0
0
0
0
0
0
0
0
0
0
0
0
0
0
0
0
0
0
0
0
0
0
0
0
0
0
0
0
0
0
0
0
0
0
0
0
0
0
0
0
0
0
0
0
0
0
0
0
0
0
0
0
0
0
0
0
0
0
0
0
0
0
0
0
0
0
0
0
0
0
0
0
0
0
0
0
0
0
0
0
0
0
0
0
0
0
0
0
0
0
0
0
0
0
0
0
0
0
0
0
0
0
0
0
0
0
0
0
0
0
0
0
0
0
0
0
0
0
0
0
0
0
0
0
0
0
0
0
0
0
0
0
0
0
0
0
0
0
0
0
0
0
0
0
0
0
0
0
0
0
0
0
0
0
0
0
0
0
0
0
0
0
0
0
0
0
0
0
0
0
0
0
0
0
0
0
0
0
0
0
0
0
0
0
0
0
0
0
0
0
0
0
0
0
0
0
0
0
0
0
0
0
0
0
0
0
0
0
0
0
0
0
0
0
0
0
0
0
0
0
0
0
0
0
0
0
0
0
0
0
0
0
0
0
0
0
0
0
0
0
0
0
0
0
0
0
0
0
0
0
0
0
0
0
0
0
0
0
0
0
0
0
0
0
0
0
0
0
0
0
0
0
0
0
0
0
0
0
0
0
0
0
0
0
0
0
0
0
0
0
0
0
0
0
0
0
0
0
0
0
0
0
0
0
0
0
0
0
0
0
0
0
0
0
0
0
0
0
0
0
0
0
0
0
0
0
0
0
0
0
0
0
0
0
0
0
0
0
0
0
0
0
0
0
0
0
0
0
0
0
0
0
0
0
0
0
0
0
0
0
0
0
0
0
0
0
0
0
0
0
0
0
0
0
0
0
0
0
0
0
0
0
0
0
0
0
0
0
0
0
0
0
0
0
0
0
0
0
0
0
0
0
0
0
0
0
0
0
0
0
0
0
0
0
0
0
0
0
0
0
0
0
0
0
0
0
0
0
0
0
0
0
0
0
0
0
0
0
0
0
0
0
0
0
0
0
0
0
0
0
0
0
0
0
0
0
0
0
0
0
0
0
0
0
0
0
0
0
0
0
0
0
0
0
0
0
0
0
0
0
0
0
0
0
0
0
0
0
0
0
0
0
0
0
0
0
0
0
0
0
0
0
0
0
0
0
0
0
0
0
0
0
0
0
0
0
0
0
0
0
0
0
0
0
0
0
0
0
0
0
0
0
0
0
0
0
0
0
0
0
0
0
0
0
0
0
0
0
0
0
0
0
0
0
0
0
0
0
0
0
0
0
0
0
0
0
0
0
0
0
0
0
0
0
0
0
0
0
0
0
0
0
0
0
0
0
0
0
0
0
0
0
0
0
0
0
0
0
0
0
0
0
0
0
0
0
0
0
0
0
0
0
0
0
0
0
0
0
0
0
0
0
0
0
0
0
0
0
0
0
0
0
0
0
0
0
0
0
0
0
0
0
0
0
0
0
0
0
0
0
0
0
0
0
0
0
0
0
0
0
0
0
0
0
0
0
0
0
0
0
0
0
0
0
0
0
0
0
0
0
0
0
0
0
0
0
0
0
0
0
0
0
0
0
0
0
0
0
0
0
0
0
0
0
0
0
0
0
0
0
0
0
0
0
0
0
0
0
0
0
0
0
0
0
0
0
0
0
0
0
0
0
0
0
0
0
0
0
0
0
0
0
0
0
0
0
0
0
0
0
0
0
0
0
0
0
0
0
0
0
0
0
0
0
0
0
0
0
0
0
0
0
0
0
0
0
0
0
0
0
0
0
0
0
0
0
0
0
0
0
0
0
0
0
0
0
0
0
0
0
0
0
0
0
0
0
0
0
0
0
0
0
0
0
0
0
0
0
0
0
0
0
0
0
0
0
0
0
0
0
0
0
0
0
0
0
0
0
0
0
0
0
0
0
0
0
0
0
0
0
0
0
0
0
0
0
0
0
0
0
0
0
0
0
0
0
0
0
0
0
0
0
0
0
0
0
0
0
0
0
0
0
0
0
0
0
0
0
0
0
0
0
0
0
0
0
0
0
0
0
0
0
0
0
0
0
0
0
0
0
0
0
0
0
0
0
0
0
0
0
0
0
0
0
0
0
0
0
0
0
0
0
0
0
0
0
0
0
0
0
0
0
0
0
0
0
0
0
0
0
0
0
0
0
0
0
0
0
0
0
0
0
0
0
0
0
0
0
0
0
0
0
0
0
0
0
0
0
0
0
0
0
0
0
0
0
0
0
0
0
0
0
0
0
0
0
0
0
0
0
0
0
0
0
0
0
0
0
0
0
0
0
0
0
0
0
0
0
0
0
0
0
0
0
0
0
0
0
0
0
0
0
0
0
0
0
0
0
0
0
0
0
0
0
0
0
0
0
0
0
0
0
0
0
0
0
0
0
0
0
0
0
0
0
0
0
0
0
0
0
0
0
0
0
0
0
0
0
0
0
0
0
0
0
0
0
0
0
0
0
0
0
0
0
0
0
0
0
0
0
0
0
0
0
0
0
0
0
0
0
0
0
0
0
0
0
0
0
0
0
0
0
0
0
0
0
0
0
0
0
0
0
0
0
0
0
0
0
0
0
0
0
0
0
0
0
0
0
0
0
0
0
0
0
0
0
0
0
0
0
0
0
0
0
0
0
0
0
0
0
0
0
0
0
0
0
0
0
0
0
0
0
0
0
0
0
0
0
0
0
0
0
0
0
0
0
0
0
0
0
0
0
0
0
0
0
0
0
0
0
0
0
0
0
0
0
0
0
0
0
0
0
0
0
0
0
0
0
0
0
0
0
0
0
0
0
0
0
0
0
0
0
0
0
0
0
0
0
0
0
0
0
0
0
0
0
0
0
0
0
0
0
0
0
0
0
0
0
0
0
0
0
0
0
0
0
0
0
0
0
0
0
0
0
0
0
0
0
0
0
0
0
0
0
0
0
0
0
0
0
0
0
0
0
0
0
0
0
0
0
0
0
0
0
0
0
0
0
0
0
0
0
0
0
0
0
0
0
0
0
0
0
0
0
0
0
0
0
0
0
0
0
0
0
0
0
0
0
0
0
0
0
0
0
0
0
0
0
0
0
0
0
0
0
0
0
0
0
0
0
0
0
0
0
0
0
0
0
0
0
0
0
0
0
0
0
0
0
0
0
0
0
0
0
0
0
0
0
0
0
0
0
0
0
0
0
0
0
0
0
0
0
0
0
0
0
0
0
0
0
0
0
0
0
0
0
0
0
0
0
0
0
0
0
0
0
0
0
0
0
0
0
0
0
0
0
0
0
0
0
0
0
0
0
0
0
0
0
0
0
0
0
0
0
0
0
0
0
0
0
0
0
0
0
0
0
0
0
0
0
0
0
0
0
0
0
0
0
0
0
0
0
0
0
0
0
0
0
0
0
0
0
0
0
0
0
0
0
0
0
0
0
0
0
0
0
0
0
0
0
0
0
0
0
0
0
0
0
0
0
0
0
0
0
0
0
0
0
0
0
0
0
0
0
0
0
0
0
0
0
0
0
0
0
0
0
0
0
0
0
0
0
0
0
0
0
0
0
0
0
0
0
0
0
0
0
0
0
0
0
0
0
0
0
0
0
0
0
0
0
0
0
0
0
0
0
0
0
0
0
0
0
0
0
0
0
0
0
0
0
0
0
0
0
0
0
0
0
0
0
0
0
0
0
0
0
0
0
0
0
0
0
0
0
0
0
0
0
0
0
0
0
0
0
0
0
0
0
0
0
0
0
0
0
0
0
0
0
0
0
0
0
0
0
0
0
0
0
0
0
0
0
0
0
0
0
0
0
0
0
0
0
0
0
0
0
0
0
0
0
0
0
0
0
0
0
0
0
0
0
0
0
0
0
0
0
0
0
0
0
0
0
0
0
0
0
0
0
0
0
0
0
0
0
0
0
0
0
0
0
0
0
0
0
0
0
0
0
0
0
0
0
0
0
0
0
0
0
0
0
0
0
0
0
0
0
0
0
0
0
0
0
0
0
0
0
0
0
0
0
0
0
0
0
0
0
0
0
0
0
0
0
0
0
0
0
0
0
0
0
0
0
0
0
0
0
0
0
0
0
0
0
0
0
0
0
0
0
0
0
0
0
0
0
0
0
0
0
0
0
0
0
0
0
0
0
0
0
0
0
0
0
0
0
0
0
0
0
0
0
0
0
0
0
0
0
0
0
0
0
0
0
0
0
0
0
0
0
0
0
0
0
0
0
0
0
0
0
0
0
0
0
0
0
0
0
0
0
0
0
0
0
0
0
0
0
0
0
0
0
0
0
0
0
0
0
0
0
0
0
0
0
0
0
0
0
0
0
0
0
0
0
0
0
0
0
0
0
0
0
0
0
0
0
0
0
0
0
0
0
0
0
0
0
0
0
0
0
0
0
0
0
0
0
0
0
0
0
0
0
0
0
0
0
0
0
0
0
0
0
0
0
0
0
0
0
0
0
0
0
0
0
0
0
0
0
0
0
0
0
0
0
0
0
0
0
0
0
0
0
0
0
0
0
0
0
0
0
0
0
0
0
0
0
0
0
0
0
0
0
0
0
0
0
0
0
0
0
0
0
0
0
0
0
0
0
0
0
0
0
0
0
0
0
0
0
0
0
0
0
0
0
0
0
0
0
0
0
0
0
0
0
0
0
0
0
0
0
0
0
0
0
0
0
0
0
0
0
0
0
0
0
0
0
0
0
0
0
0
0
0
0
0
0
0
0
0
0
0
0
0
0
0
0
0
0
0
0
0
0
0
0
0
0
0
0
0
0
0
0
0
0
0
0
0
0
0
0
0
0
0
0
0
0
0
0
0
0
0
0
0
0
0
0
0
0
0
0
0
0
0
0
0
0
0
0
0
0
0
0
0
0
0
0
0
0
0
0
0
0
0
0
0
0
0
0
0
0
0
0
0
0
0
0
0
0
0
0
0
0
0
0
0
0
0
0
0
0
0
0
0
0
0
0
0
0
0
0
0
0
0
0
0
0
0
0
0
0
0
0
0
0
0
0
0
0
0
0
0
0
0
0
0
0
0
0
0
0
0
0
0
0
0
0
0
0
0
0
0
0
0
0
0
0
0
0
0
0
0
0
0
0
0
0
0
0
0
0
0
0
0
0
0
0
0
0
0
0
0
0
0
0
0
0
0
0
0
0
0
0
0
0
0
0
0
0
0
0
0
0
0
0
0
0
0
0
0
0
0
0
0
0
0
0
0
0
0
0
0
0
0
0
0
0
0
0
0
0
0
0
0
0
0
0
0
0
0
0
0
0
0
0
0
0
0
0
0
0
0
0
0
0
0
0
0
0
0
0
0
0
0
0
0
0
0
0
0
0
0
0
0
0
0
0
0
0
0
0
0
0
0
0
0
0
0
0
0
0
0
0
0
0
0
0
0
0
0
0
0
0
0
0
0
0
0
0
0
0
0
0
0
0
0
0
0
0
0
0
0
0
0
0
0
0
0
0
0
0
0
0
0
0
0
0
0
0
0
0
0
0
0
0
0
0
0
0
0
0
0
0
0
0
0
0
0
0
0
0
0
0
0
0
0
0
0
0
0
0
0
0
0
0
0
0
0
0
0
0
0
0
0
0
0
0
0
0
0
0
0
0
0
0
0
0
0
0
0
0
0
0
0
0
0
0
0
0
0
0
0
0
0
0
0
0
0
0
0
0
0
0
0
0
0
0
0
0
0
0
0
0
0
0
0
0
0
0
0
0
0
0
0
0
0
0
0
0
0
0
0
0
0
0
0
0
0
0
0
0
0
0
0
0
0
0
0
0
0
0
0
0
0
0
0
0
0
0
0
0
0
0
0
0
0
0
0
0
0
0
0
0
0
0
0
0
0
0
0
0
0
0
0
0
0
0
0
0
0
0
0
0
0
0
0
0
0
0
0
0
0
0
0
0
0
0
0
0
0
0
0
0
0
0
0
0
0
0
0
0
0
0
0
0
0
0
0
0
0
0
0
0
0
0
0
0
0
0
0
0
0
0
0
0
0
0
0
0
0
0
0
0
0
0
0
0
0
0
0
0
0
0
0
0
0
0
0
0
0
0
0
0
0
0
0
0
0
0
0
0
0
0
0
0
0
0
0
0
0
0
0
0
0
0
0
0
0
0
0
0
0
0
0
0
0
0
0
0
0
0
0
0
0
0
0
0
0
0
0
0
0
0
0
0
0
0
0
0
0
0
0
0
0
0
0
0
0
0
0
0
0
0
0
0
0
0
0
0
0
0
0
0
0
0
0
0
0
0
0
0
0
0
0
0
0
0
0
0
0
0
0
0
0
0
0
0
0
0
0
0
0
0
0
0
0
0
0
0
0
0
0
0
0
0
0
0
0
0
0
0
0
0
0
0
0
0
0
0
0
0
0
0
0
0
0
0
0
0
0
0
0
0
0
0
0
0
0
0
0
0
0
0
0
0
0
0
0
0
0
0
0
0
0
0
0
0
0
0
0
0
0
0
0
0
0
0
0
0
0
0
0
0
0
0
0
0
0
0
0
0
0
0
0
0
0
0
0
0
0
0
0
0
0
0
0
0
0
0
0
0
0
0
0
0
0
0
0
0
0
0
0
0
0
0
0
0
0
0
0
0
0
0
0
0
0
0
0
0
0
0
0
0
0
0
0
0
0
0
0
0
0
0
0
0
0
0
0
0
0
0
0
0
0
0
0
0
0
0
0
0
0
0
0
0
0
0
0
0
0
0
0
0
0
0
0
0
0
0
0
0
0
0
0
0
0
0
0
0
0
0
0
0
0
0
0
0
0
0
0
0
0
0
0
0
0
0
0
0
0
0
0
0
0
0
0
0
0
0
0
0
0
0
0
0
0
0
0
0
0
0
0
0
0
0
0
0
0
0
0
0
0
0
0
0
0
0
0
0
0
0
0
0
0
0
0
0
0
0
0
0
0
0
0
0
0
0
0
0
0
0
0
0
0
0
0
0
0
0
0
0
0
0
0
0
0
0
0
0
0
0
0
0
0
0
0
0
0
0
0
0
0
0
0
0
0
0
0
0
0
0
0
0
0
0
0
0
0
0
0
0
0
0
0
0
0
0
0
0
0
0
0
0
0
0
0
0
0
0
0
0
0
0
0
0
0
0
0
0
0
0
0
0
0
0
0
0
0
0
0
0
0
0
0
0
0
0
0
0
0
0
0
0
0
0
0
0
0
0
0
0
0
0
0
0
0
0
0
0
0
0
0
0
0
0
0
0
0
0
0
0
0
0
0
0
0
0
0
0
0
0
0
0
0
0
0
0
0
0
0
0
0
0
0
0
0
0
0
0
0
0
0
0
0
0
0
0
0
0
0
0
0
0
0
0
0
0
0
0
0
0
0
0
0
0
0
0
0
0
0
0
0
0
0
0
0
0
0
0
0
0
0
0
0
0
0
0
0
0
0
0
0
0
0
0
0
0
0
0
0
0
0
0
0
0
0
0
0
0
0
0
0
0
0
0
0
0
0
0
0
0
0
0
0
0
0
0
0
0
0
0
0
0
0
0
0
0
0
0
0
0
0
0
0
0
0
0
0
0
0
0
0
0
0
0
0
0
0
0
0
0
0
0
0
0
0
0
0
0
0
0
0
0
0
0
0
0
0
0
0
0
0
0
0
0
0
0
0
0
0
0
0
0
0
0
0
0
0
0
0
0
0
0
0
0
0
0
0
0
0
0
0
0
0
0
0
0
0
0
0
0
0
0
0
0
0
0
0
0
0
0
0
0
0
0
0
0
0
0
0
0
0
0
0
0
0
0
0
0
0
0
0
0
0
0
0
0
0
0
0
0
0
0
0
0
0
0
0
0
0
0
0
0
0
0
0
0
0
0
0
0
0
0
0
0
0
0
0
0
0
0
0
0
0
0
0
0
0
0
0
0
0
0
0
0
0
0
0
0
0
0
0
0
0
0
0
0
0
0
0
0
0
0
0
0
0
0
0
0
0
0
0
0
0
0
0
0
0
0
0
0
0
0
0
0
0
0
0
0
0
0
0
0
0
0
0
0
0
0
0
0
0
0
0
0
0
0
0
0
0
0
0
0
0
0
0
0
0
0
0
0
0
0
0
0
0
0
0
0
0
0
0
0
0
0
0
0
0
0
0
0
0
0
0
0
0
0
0
0
0
0
0
0
0
0
0
0
0
0
0
0
0
0
0
0
0
0
0
0
0
0
0
0
0
0
0
0
0
0
0
0
0
0
0
0
0
0
0
0
0
0
0
0
0
0
0
0
0
0
0
0
0
0
0
0
0
0
0
0
0
0
0
0
0
0
0
0
0
0
0
0
0
0
0
0
0
0
0
0
0
0
0
0
0
0
0
0
0
0
0
0
0
0
0
0
0
0
0
0
0
0
0
0
0
0
0
0
0
0
0
0
0
0
0
0
0
0
0
0
0
0
0
0
0
0
0
0
0
0
0
0
0
0
0
0
0
0
0
0
0
0
0
0
0
0
0
0
0
0
0
0
0
0
0
0
0
0
0
0
0
0
0
0
0
0
0
0
0
0
0
0
0
0
0
0
0
0
0
0
0
0
0
0
0
0
0
0
0
0
0
0
0
0
0
0
0
0
0
0
0
0
0
0
0
0
0
0
0
0
0
0
0
0
0
0
0
0
0
0
0
0
0
0
0
0
0
0
0
0
0
0
0
0
0
0
0
0
0
0
0
0
0
0
0
0
0
0
0
0
0
0
0
0
0
0
0
0
0
0
0
0
0
0
0
0
0
0
0
0
0
0
0
0
0
0
0
0
0
0
0
0
0
0
0
0
0
0
0
0
0
0
0
0
0
0
0
0
0
0
0
0
0
0
0
0
0
0
0
0
0
0
0
0
0
0
0
0
0
0
0
0
0
0
0
0
0
0
0
0
0
0
0
0
0
0
0
0
0
0
0
0
0
0
0
0
0
0
0
0
0
0
0
0
0
0
0
0
0
0
0
0
0
0
0
0
0
0
0
0
0
0
0
0
0
0
0
0
0
0
0
0
0
0
0
0
0
0
0
0
0
0
0
0
0
0
0
0
0
0
0
0
0
0
0
0
0
0
0
0
0
0
0
0
0
0
0
0
0
0
0
0
0
0
0
0
0
0
0
0
0
0
0
0
0
0
0
0
0
0
0
0
0
0
0
0
0
0
0
0
0
0
0
0
0
0
0
0
0
0
0
0
0
0
0
0
0
0
0
0
0
0
0
0
0
0
0
0
0
0
0
0
0
0
0
0
0
0
0
0
0
0
0
0
0
0
0
0
0
0
0
0
0
0
0
0
0
0
0
0
0
0
0
0
0
0
0
0
0
0
0
0
0
0
0
0
0
0
0
0
0
0
0
0
0
0
0
0
0
0
0
0
0
0
0
0
0
0
0
0
0
0
0
0
0
0
0
0
0
0
0
0
0
0
0
0
0
0
0
0
0
0
0
0
0
0
0
0
0
0
0
0
0
0
0
0
0
0
0
0
0
0
0
0
0
0
0
0
0
0
0
0
0
0
0
0
0
0
0
0
0
0
0
0
0
0
0
0
0
0
0
0
0
0
0
0
0
0
0
0
0
0
0
0
0
0
0
0
0
0
0
0
0
0
0
0
0
0
0
0
0
0
0
0
0
0
0
0
0
0
0
0
0
0
0
0
0
0
0
0
0
0
0
0
0
0
0
0
0
0
0
0
0
0
0
0
0
0
0
0
0
0
0
0
0
0
0
0
0
0
0
0
0
0
0
0
0
0
0
0
0
0
0
0
0
0
0
0
0
0
0
0
0
0
0
0
0
0
0
0
0
0
0
0
0
0
0
0
0
0
0
0
0
0
0
0
0
0
0
0
0
0
0
0
0
0
0
0
0
0
0
0
0
0
0
0
0
0
0
0
0
0
0
0
0
0
0
0
0
0
0
0
0
0
0
0
0
0
0
0
0
0
0
0
0
0
0
0
0
0
0
0
0
0
0
0
0
0
0
0
0
0
0
0
0
0
0
0
0
0
0
0
0
0
0
0
0
0
0
0
0
0
0
0
0
0
0
0
0
0
0
0
0
0
0
0
0
0
0
0
0
0
0
0
0
0
0
0
0
0
0
0
0
0
0
0
0
0
0
0
0
0
0
0
0
0
0
0
0
0
0
0
0
0
0
0
0
0
0
0
0
0
0
0
0
0
0
0
0
0
0
0
0
0
0
0
0
0
0
0
0
0
0
0
0
0
0
0
0
0
0
0
0
0
0
0
0
0
0
0
0
0
0
0
0
0
0
0
0
0
0
0
0
0
0
0
0
0
0
0
0
0
0
0
0
0
0
0
0
0
0
0
0
0
0
0
0
0
0
0
0
0
0
0
0
0
0
0
0
0
0
0
0
0
0
0
0
0
0
0
0
0
0
0
0
0
0
0
0
0
0
0
0
0
0
0
0
0
0
0
0
0
0
0
0
0
0
0
0
0
0
0
0
0
0
0
0
0
0
0
0
0
0
0
0
0
0
0
0
0
0
0
0
0
0
0
0
0
0
0
0
0
0
0
0
0
0
0
0
0
0
0
0
0
0
0
0
0
0
0
0
0
0
0
0
0
0
0
0
0
0
0
0
0
0
0
0
0
0
0
0
0
0
0
0
0
0
0
0
0
0
0
0
0
0
0
0
0
0
0
0
0
0
0
0
0
0
0
0
0
0
0
0
0
0
0
0
0
0
0
0
0
0
0
0
0
0
0
0
0
0
0
0
0
0
0
0
0
0
0
0
0
0
0
0
0
0
0
0
0
0
0
0
0
0
0
0
0
0
0
0
0
0
0
0
0
0
0
0
0
0
0
0
0
0
0
0
0
0
0
0
0
0
0
0
0
0
0
0
0
0
0
0
0
0
0
0
0
0
0
0
0
0
0
0
0
0
0
0
0
0
0
0
0
0
0
0
0
0
0
0
0
0
0
0
0
0
0
0
0
0
0
0
0
0
0
0
0
0
0
0
0
0
0
0
0
0
0
0
0
0
0
0
0
0
0
0
0
0
0
0
0
0
0
0
0
0
0
0
0
0
0
0
0
0
0
0
0
0
0
0
0
0
0
0
0
0
0
0
0
0
0
0
0
0
0
0
0
0
0
0
0
0
0
0
0
0
0
0
0
0
0
0
0
0
0
0
0
0
0
0
0
0
0
0
0
0
0
0
0
0
0
0
0
0
0
0
0
0
0
0
0
0
0
0
0
0
0
0
0
0
0
0
0
0
0
0
0
0
0
0
0
0
0
0
0
0
0
0
0
0
0
0
0
0
0
0
0
0
0
0
0
0
0
0
0
0
0
0
0
0
0
0
0
0
0
0
0
0
0
0
0
0
0
0
0
0
0
0
0
0
0
0
0
0
0
0
0
0
0
0
0
0
0
0
0
0
0
0
0
0
0
0
0
0
0
0
0
0
0
0
0
0
0
0
0
0
0
0
0
0
0
0
0
0
0
0
0
0
0
0
0
0
0
0
0
0
0
0
0
0
0
0
0
0
0
0
0
0
0
0
0
0
0
0
0
0
0
0
0
0
0
0
0
0
0
0
0
0
0
0
0
0
0
0
0
0
0
0
0
0
0
0
0
0
0
0
0
0
0
0
0
0
0
0
0
0
0
0
0
0
0
0
0
0
0
0
0
0
0
0
0
0
0
0
0
0
0
0
0
0
0
0
0
0
0
0
0
0
0
0
0
0
0
0
0
0
0
0
0
0
0
0
0
0
0
0
0
0
0
0
0
0
0
0
0
0
0
0
0
0
0
0
0
0
0
0
0
0
0
0
0
0
0
0
0
0
0
0
0
0
0
0
0
0
0
0
0
0
0
0
0
0
0
0
0
0
0
0
0
0
0
0
0
0
0
0
0
0
0
0
0
0
0
0
0
0
0
0
0
0
0
0
0
0
0
0
0
0
0
0
0
0
0
0
0
0
0
0
0
0
0
0
0
0
0
0
0
0
0
0
0
0
0
0
0
0
0
0
0
0
0
0
0
0
0
0
0
0
0
0
0
0
0
0
0
0
0
0
0
0
0
0
0
0
0
0
0
0
0
0
0
0
0
0
0
0
0
0
0
0
0
0
0
0
0
0
0
0
0
0
0
0
0
0
0
0
0
0
0
0
0
0
0
0
0
0
0
0
0
0
0
0
0
0
0
0
0
0
0
0
0
0
0
0
0
0
0
0
0
0
0
0
0
0
0
0
0
0
0
0
0
0
0
0
0
0
0
0
0
0
0
0
0
0
0
0
0
0
0
0
0
0
0
0
0
0
0
0
0
0
0
0
0
0
0
0
0
0
0
0
0
0
0
0
0
0
0
0
0
0
0
0
0
0
0
0
0
0
0
0
0
0
0
0
0
0
0
0
0
0
0
0
0
0
0
0
0
0
0
0
0
0
0
0
0
0
0
0
0
0
0
0
0
0
0
0
0
0
0
0
0
0
0
0
0
0
0
0
0
0
0
0
0
0
0
0
0
0
0
0
0
0
0
0
0
0
0
0
0
0
0
0
0
0
0
0
0
0
0
0
0
0
0
0
0
0
0
0
0
0
0
0
0
0
0
0
0
0
0
0
0
0
0
0
0
0
0
0
0
0
0
0
0
0
0
0
0
0
0
0
0
0
0
0
0
0.00030212241
0.01343041004
0.01594907288
0
0
0
0
0
0
0
0
0
0.03242986072
0.03677025001
0.03524343186
0.06247698425
0.07457956076
0.08289895833
0.08727634358
0.12047446293
0.12375653483
0.1318474968
0.14398393975
0.15934835007
0.16514908481
0.19605834565
0.22571272112
0.22549289406
0.24716901488
0.27078009105
0.285854442
0.28181128952
0.292305186
0.32127123366
0.33455709449
0.34070997158
0.34628227071
0.37694148915
0.3829706595
0.41156369658
0.41789940479
0.43079925682
0.44743805197
0.47387432884
0.4822139645
0.49534225214
0.54100934882
0.5618394601
0.59717884201
0.61069626797
0.63203198449
0.62497834221
0.63802852759
0.69572933716
0.70984946947
0.75648378302
0.7848021499
0.83235607702
0.84897137507
0.86263463617
0.95705131244
0.96682979528
0.98026462077
1.02706613825
1.07451311649
1.10989736431
1.13421898421
1.18260855152
1.21100502066
1.29551637785
1.33257777717
1.40172596326
1.45859113263
1.48434597077
1.5878454537
1.61536654506
1.63559394997
1.66849277131
1.67482847951
1.71169046076
1.76832719453
1.80694425863
1.81434991378
1.8571333155
1.88461017106
1.97335294885
2.00737908067
2.0690531401
2.09485284415
2.18133476295
2.24215385361
2.31241411089
2.33874878841
2.38314160874
2.47708265712
2.50245085636
2.55656692849
2.59412567522
2.64091619326
2.65404448089
2.67965998513
2.69554261106
2.71603231802
2.75749197079
2.79640383471
2.84823167842
2.88285188707
2.93204584024
2.97632630398
3.00483924002
3.05004370706
3.11450910074
3.13855804923
3.1590242591
3.19925502305
3.20570719817
3.23910838673
3.24823605928
3.25785383939
3.258082275
3.26740201731
3.31277483578
3.35948538226
3.39947169132
3.44782089517
3.50293081078
3.54214571133
3.5547838914
3.59450852851
3.64960983558
3.67480233505
3.70507052486
3.71827691475
3.75819675111
3.841396598
3.90807035704
3.98001176766
4.00045460993
4.02445482442
4.07434447477
4.1753122966
4.23980716701
4.32538571273
4.42675293373
4.52793904303
4.72301237557
4.81841439951
4.93916125509
5.06316007573
5.09919063562
5.11102054071
5.12949269187
5.14092734952
5.18333313398
5.26486032757
5.31485481527
5.45725931438
5.56382354154
5.64870053995
5.70266240639
5.72769870136
5.73578966333
5.80047414548
5.81368053536
5.81926144304
5.84499341419
5.90181434776
5.93875865008
5.97700133494
5.98684755066
6.03405920416
6.06986582665
6.0744462811
6.16062166204
6.20317399925
6.23767774098
6.34804790558
6.40658024923
6.47234402545
6.50921022551
6.58049215492
6.61251120877
6.65171187185
6.74925452825
6.76787701277
6.87423556284
6.92737854695
6.99946264222
7.09008301181
7.19312562352
7.27018307115
7.35088775231
7.48399024781
7.54087565527
7.62633186294
7.69189070064
7.69845045474
7.74379225689
7.8594126851
7.92571502349
7.97874575955
8.01301382583
8.1137662103
8.20597641152
8.3114740635
8.32612916928
8.37673673267
8.40257030316
8.41680177406
8.4519127204
8.4795822758
8.58129850965
8.6729974557
8.67627952761
8.72872044706
8.81382138282
8.79459380101
8.79509490803
8.84235403543
8.88499936341
8.90782353341
8.93380293906
8.93960367376
8.99231139347
9.05011641453
9.07591611853
9.09057122433
9.18137129554
9.2024545787
9.27327654881
9.34144252101
9.4172825594
9.44705688206
9.55437341036
9.60161628038
9.63199643888
9.7051769992
9.7794215058
9.81991394169
9.85290010386
9.97163255417
9.97954381452
10.0777496705
10.0831976326
10.1516172773
10.2089335595
10.2450363504
10.2398152842
10.2724538023
10.2949940635
10.310262245
10.3292028969
10.4006203335
10.4611092393
10.5433472398
10.6207314845
10.6459578503
10.7715049874
10.8925803798
11.0027221088
11.0916043331
11.3019968223
11.4404627893
11.5128985677
11.6102803918
11.6828367474
11.7346139668
11.7750687767
11.8861835937
11.9039828061
12.0091739204
12.1063878019
12.2353123303
12.3514832297
12.4047597892
12.4585771934
12.4946799844
12.5880267138
12.6058771807
12.6333540363
12.6542217735
12.6496074526
12.6633674643
12.6732383078
12.654313045
12.6599562065
12.6520480756
12.6368998412
12.6440568228
12.6475991979
12.6307319671
12.6366830352
12.6272301766
12.6104221787
12.594038905
12.552865552
12.5409575447
12.4778259899
12.4558433313
12.4462697869
12.4331753658
12.41257369
12.3258339674
12.3123412778
12.2333314868
12.182812395
12.1007384688
11.9989161374
11.9529612596
11.8812778909
11.8573115428
11.7606533733
11.7515471991
11.7194450231
11.6931151945
11.6290252024
11.5678802452
11.5002050108
11.4100902463
11.3869335421
11.2882546872
11.1003654423
11.068010203
10.9363670349
10.8752567957
10.8683418782
10.8236376086
10.7696463739
10.7246399563
10.6638229058
10.5810018279
10.5017634886
10.4637622376
10.4419299123
10.3878960527
10.32607166
10.2878186058
10.1924042137
10.0986669732
10.0277539026
9.96928381279
9.89096508699
9.74331308696
9.66559256939
9.59828560501
9.49600053131
9.49251352086
9.40801529146
9.3804154677
9.3382835064
9.30810578692
9.27520696562
9.23565865836
9.23687893866
9.20398433613
9.15764766834
9.06867969293
9.02196727713
8.91211897497
8.86828238425
8.81054183707
8.755864795
8.72287750207
8.67623731737
8.67575520927
8.64751494467
8.59690738117
8.57018806357
8.55675323807
8.53766801127
8.52988358707
8.50831669335
8.47256804357
8.41149982
8.33866679531
8.26513672157
8.15735745091
8.0823888807
7.95556531858
7.91244151255
7.82749814997
7.80673577157
7.7742157192
7.70921535207
7.57820177541
7.52225256848
7.46380710651
7.41141527181
7.38224587557
7.34141092385
7.26637762076
7.20613728017
7.12272825495
7.03920250443
6.92928898983
6.84424591819
6.64198258909
6.58259875687
6.50405746668
6.46783455765
6.44325513389
6.41714889198
6.40610400277
6.40480562022
6.33190886027
6.31410588818
6.16751059453
6.0901107438
5.96893427371
5.82560155249
5.77608115308
5.73196687106
5.72517429164
5.71158586957
5.68134304618
5.65751951226
5.64025464314
5.52033577903
5.46480735686
5.41526974038
5.37976713533
5.32530490049
5.29903795586
5.27795604137
5.227158407
5.09816262838
5.06225890475
4.97687714821
4.89897692904
4.81406019306
4.78811893509
4.76651504538
4.67892333357
4.59562014752
4.48736678857
4.39764327406
4.36794705367
4.34687813744
4.26333714763
4.19019708452
4.04007480488
3.92431773877
3.8920247533
3.85155694523
3.80079904845
3.75413536666
3.71552013047
3.6947621418
3.66860105676
3.61652453933
3.54671169342
3.52151919395
3.46793609649
3.38100402469
3.3277070561
3.24689303515
3.22327158962
3.12299505424
3.12146447648
3.12752688318
3.08999024384
3.06823602078
2.99144822353
2.94870318648
2.89320863076
2.83328982508
2.71011951749
2.68324325678
2.58947028045
2.56138034917
2.52672627408
2.49356515069
2.48493921526
2.47605097776
2.43661324952
2.41515319616
2.40815378792
2.3860019265
2.35386201603
2.35036450677
2.30118890137
2.26962232903
2.23338676354
2.1623233596
2.08035240155
2.04524145523
2.03997569396
2.01226316295
1.97534274984
1.97206067793
1.95954809491
1.92672737583
1.90736497934
1.90736497934
1.89879690806
1.86012672023
1.81280105783
1.78482246514
1.76706748846
1.74610067217
1.72159935066
1.72083594159
1.70289876389
1.70150928085
1.67502426997
1.63021305158
1.59487366965
1.57739336318
1.53976375404
1.45361950214
1.42888974502
1.37540998672
1.29144160244
1.27631925609
1.25979692785
1.22905225883
1.2058116938
1.1596171429
1.13946784023
1.07367206687
0.99639216326
0.98560033745
0.94735765259
0.89522766075
0.84717484662
0.8230551442
0.78279490352
0.7561406899
0.71346075684
0.66377280699
0.66102570854
0.65378486644
0.64501748558
0.62270788005
0.62826854964
0.62185410908
0.61725215633
0.62454960239
0.628644339
0.6240300181
0.62700555215
0.62666514783
0.59307239015
0.64031984181
0.62941091898
0.6465428427
0.62844507081
0.60802246663
0.58100248228
0.55785301774
0.52272307256
0.48196457498
0.45486648838
0.45467191923
0.40745650612
0.37653259472
0.34101512211
0.38309698075
0.37947376593
0.37200887794
0.32364904576
0.34833006886
0.33579883766
0.35198515132
0.33950830406
0.35123850012
0.34870694752
0.34282811053
0.35003856641
0.3551713823
0.36414524127
0.41095362748
0.41521893554
0.40553107302
0.4036514824
0.38395894246
0.35373498846
0.33503440169
0.34956267121
0.34907695336
0.35422311821
0.33835634067
0.35369675328
0.35922657743
0.3502140031
0.3502140031
0.34969926772
0.34618876021
0.35377861515
0.35148838793
0.35148838793
0.34243881761
0.32766437381
0.32613755567
0.32589612179
0.33719407443
0.31827991962
0.30964959447
0.31743401857
0.33805906186
0.33965235271
0.34294542407
0.2965354148
0.31684092196
0.33176072072
0.34115006523
0.31553082177
0.35186330858
0.32923718796
0.33854843022
0.32722950089
0.32841591474
0.32671852513
0.29979824983
0.30119697151
0.30425060781
0.30783921758
0.29308251244
0.28374664237
0.29817331255
0.28414428074
0.27889938765
0.27126079869
0.26429764781
0.26002373122
0.25326501825
0.24540249189
0.24470920662
0.26088691173
0.27955004334
0.29649663655
0.28606921276
0.27599456142
0.27599456142
0.25889889505
0.26338637969
0.27052751275
0.27586715746
0.25267971615
0
0
0
0
0
0
0
0
0
0
0
0
0
0
0
0
0
0
0
0
0
0
0
0
0
0
0
0
0
0
0
0
0
0
0
0
0
0
0
0
0
0
0
0
0
0
0
0
0
0
0
0
0
0
0
0
0
0
0
0
0
0
0
0
0
0
0
0
0
0
0
0
0
0
0
0
0
0
0
0
0
0
0
0
0
0
0
0
0
0
0
0
0
0
0
0
0
0
0
0
0
0
0
0
0
0
0
0
0
0
0
0
0
0
0
0
0
0
0
0
0
0
0
0
0
0
0
0
0
0
0
0
0
0
0
0
0
0
0
0
0
0
0
0
0
0
0
0
0
0
0
0
0
0
0
0
0
0
0
0
0
0
0
0
0
0
0
0
0
0
0
0
0
0
0
0
0
0
0
0
0
0
0
0
0
0
0
0
0
0
0
0
0
0
0
0
0
0
0
0
0
0
0
0
0
0
0
0
0
0
0
0
0
0
0
0
0
0
0
0
0
0
0
0
0
0
0
0
0
0
0
0
0
0
0
0
0
0
0
0
0
0
0
0
0
0
0
0
0
0
0
0
0
0
0
0
0
0
0
0
0
0
0
0
0
0
0
0
0
0
0
0
0
0
0
0
0
0
0
0
0
0
0
0
0
0
0
0
0
0
0
0
0
0
0
0
0
0
0
0
0
0
0
0
0
0
0
0
0
0
0
0
0
0
0
0
0
0
0
0
0
0
0
0
0
0
0
0
0
0
0
0
0
0
0
0
0
0
0
0
0
0
0
0
0
0
0
0
0
0
0
0
0
0
0
0
0
0
0
0
0
0
0
0
0
0
0
0
0
0
0
0
0
0
0
0
0
0
0
0
0
0
0
0
0
0
0
0
0
0
0
0
0
0
0
0
0
0
0
0
0
0
0
0
0
0
0
0
0
0
0
0
0
0
0
0
0
0
0
0
0
0
0
0
0
0
0
0
0
0
0
0
0
0
0
0
0
0
0
0
0
0
0
0
0
0
0
0
0
0
0
0
0
0
0
0
0
0
0
0
0
0
0
0
0
0
0
0
0
0
0
0
0
0
0
0
0
0
0
0
0
0
0
0
0
0
0
0
0
0
0
0
0
0
0
0
0
0
0
0
0
0
0
0
0
0
0
0
0
0
0
0
0
0
0
0
0
0
0
0
0
0
0
0
0
0
0
0
0
0
0
0
0
0
0
0
0
0
0
0
0
0
0
0
0
0
0
0
0
0
0
0
0
0
0
0
0
0
0
0
0
0
0
0
0
0
0
0
0
0
0
0
0
0
0
0
0
0
0
0
0
0
0
0
0
0
0
0
0
0
0
0
0
0
0
0
0
0
0
0
0
0
0
0
0
0
0
0
0
0
0
0
0
0
0
0
0
0
0
0
0
0
0
0
0
0
0
0
0
0
0
0
0
0
0
0
0
0
0
0
0
0
0
0
0
0
0
0
0
0
0
0
0
0
0
0
0
0
0
0
0
0
0
0
0
0
0
0
0
0
0
0
0
0
0
0
0
0
0
0
0
0
0
0
0
0
0
0
0
0
0
0
0
0
0
0
0
0
0
0
0
0
0
0
0
0
0
0
0
0
0
0
0
0
0
0
0
0
0
0
0
0
0
0
0
0
0
0
0
0
0
0
0
0
0
0
0
0
0
0
0
0
0
0
0
0
0
0
0
0
0
0
0
0
0
0
0
0
0
0
0
0
0
0
0
0
0
0
0
0
0
0
0
0
0
0
0
0
0
0
0
0
0
0
0
0
0
0
0
0
0
0
0
0
0
0
0
0
0
0
0
0
0
0
0
0
0
0
0
0
0
0
0
0
0
0
0
0
0
0
0
0
0
0
0
0
0
0
0
0
0
0
0
0
0
0
0
0
0
0
0
0
0
0
0
0
0
0
0
0
0
0
0
0
0
0
0
0
0
0
0
0
0
0
0
0
0
0
0
0
0
0
0
0
0
0
0
0
0
0
0
0
0
0
0
0
0
0
0
0
0
0
0
0
0
0
0
0
0
0
0
0
0
0
0
0
0
0
0
0
0
0
0
0
0
0
0
0
0
0
0
0
0
0
0
0
0
0
0
0
0
0
0
0
0
0
0
0
0
0
0
0
0
0
0
0
0
0
0
0
0
0
0
0
0
0
0
0
0
0
0
0
0
0
0
0
0
0
0
0
0
0
0
0
0
0
0
0
0
0
0
0
0
0
0
0
0
0
0
0
0
0
0
0
0
0
0
0
0
0
0
0
0
0
0
0
0
0
0
0
0
0
0
0
0
0
0
0
0
0
0
0
0
0
0
0
0
0
0
0
0
0
0
0
0
0
0
0
0
0
0
0
0
0
0
0
0
0
0
0
0
0
0
0
0
0
0
0
0
0
0
0
0
0
0
0
0
0
0
0
0
0
0
0
0
0
0
0
0
0
0
0
0
0
0
0
0
0
0
0
0
0
0
0
0
0
0
0
0
0
0
0
0
0
0
0
0
0
0
0
0
0
0
0
0
0
0
0
0
0
0
0
0
0
0
0
0
0
0
0
0
0
0
0
0
0
0
0
0
0
0
0
0
0
0
0
0
0
0
0
0
0
0
0
0
0
0
0
0
0
0
0
0
0
0
0
0
0
0
0
0
0
0
0
0
0
0
0
0
0
0
0
0
0
0
0
0
0
0
0
0
0
0
0
0
0
0
0
0
0
0
0
0
0
0
0
0
0
0
0
0
0
0
0
0
0
0
0
0
0
0
0
0
0
0
0
0
0
0
0
0
0
0
0
0
0
0
0
0
0
0
0
0
0
0
0
0
0
0
0
0.003491601638
0.005246855397
0.015093071123
0.010188690845
0.015532554369
0.033012860843
0.035655860526
0.070968006729
0.070610844553
0.069618999869
0.069618999869
0.067863746111
0.068627155186
0.071145818019
0.074656325537
0.065569129166
0.0620247552
0.048012940461
0.046486122312
0.052058421445
0.058087591796
0.060377819021
0.06343145532
0.06343145532
0.070759008212
0.070759008212
0.070759008212
0.083464291078
0.072853406075
0.074380224224
0.074915197691
0.078732243065
0.086059795957
0.086823205032
0.093693886706
0.113532153305
0.108914072787
0.10876823764
0.111593438331
0.114966610745
0.135564176093
0.136327585168
0.136862558633
0.135107304875
0.152281073492
0.15579158101
0.147292481838
0.149276171206
0.157367133173
0.206667876406
0.215850392101
0.216385365561
0.226538119141
0.217533414741
0.189502586828
0.19762741525
0.187087392648
0.169602696459
0.171892923689
0.163171498034
0.164926751794
0.157026599379
0.156263190299
0.128232362386
0.139883087481
0.149422765351
0.151712992571
0.155758473561
0.172512997021
0.170757743271
0.170757743271
0.16366723453
0.16366723453
0.1719866321
0.135415169441
0.131322823738
0.146056031778
0.138421941028
0.160287002089
0.169141373129
0.168528297419
0.194825519759
0.216497142364
0.226243649049
0.213893638058
0.218702528108
0.185444654295
0.204547269139
0.216683712089
0.219828448895
0.220591857975
0.220134986755
0.201461635696
0.216565004166
0.220382049536
0.220181371246
0.21927212702
0.22736308899
0.2400345054
0.2565229672
0.286554742955
0.301300949242
0.320308073862
0.333207925892
0.350916667972
0.353663766422
0.372592788792
0.382210568912
0.384820332249
0.361121285083
0.360518578718
0.375708657968
0.376015195818
0.40077881939
0.40635111852
0.421256158211
0.42031778797
0.444382476353
0.46321902952
0.490782766767
0.483497058765
0.495267731001
0.506678390938
0.517744886958
0.519271705098
0.525005337047
0.523341183794
0.532423990444
0.554821675447
0.559095592037
0.560498073342
0.561627253124
0.568614401711
0.580327839894
0.589307177894
0.625168705915
0.620322189798
0.632458632748
0.6183094829
0.624325655002
0.621079948951
0.629867847293
0.636431991113
0.641277877137
0.644331513437
0.639124985009
0.644162310679
0.71214325269
0.697164221084
0.690600077264
0.712714442131
0.708884398494
0.702013716814
0.701237309487
0.697726801977
0.696963392897
0.698490211047
0.667943069812
0.652296119352
0.663001234378
0.649644511128
0.640483602228
0.614627903321
0.603254869451
0.602457593928
0.590669533726
0.587615897416
0.588379306496
0.582155566989
0.539416618061
0.533844318921
0.502168628008
0.500413374248
0.495069510718
0.503695446148
0.488811904768
0.495750319334
0.520955946558
0.493902834353
0.465053712823
0.45944754724
0.45013630498
0.451572022635
0.456414779148
0.458933441978
0.455116396608
0.459925286658
0.455344832218
0.454581423148
0.444801680113
0.406127360946
0.403550833961
0.415019358056
0.399907381056
0.400226917161
0.405721114041
0.412218785166
0.394894683186
0.393139429436
0.397802375841
0.387956160111
0.410683249981
0.408621458371
0.411140121201
0.429230653273
0.434110405739
0.44394801293
0.44142935009
0.44295616824
0.43814727818
0.440712175616
0.437019467101
0.444347019991
0.415747352155
0.404212355372
0.413864001935
0.411871704026
0.409274938956
0.396453189176
0.390345916576
0.378001276108
0.379884626328
0.367441645518
0.352864641978
0.345035351976
0.343508533826
0.336487518796
0.3229849604
0.32451177855
0.30559449422
0.308022056563
0.303748139963
0.282694333496
0.293283720214
0.282461157467
0.270781585727
0.265515824447
0.258873578387
0.259102013997
0.256583351167
0.267321702531
0.267321702531
0.269076956291
0.270832210051
0.266786729061
0.267516271688
0.23565837977
0.23489497069
0.23489497069
0.24214442133
0.23809894035
0.23809894035
0.23382502376
0.22069673613
0.225601116405
0.218925003895
0.19611668227
0.19741506481
0.19283461035
0.189714501371
0.188951092291
0.183685331021
0.175365933431
0.171548888061
0.171013914591
0.178954543201
0.190137397629
0.197498816983
0.206930177268
0.210440684788
0.200960239771
0.184471777981
0.180961270461
0.170273543411
0.168518289651
0.161290445806
0.161290445806
0.161290445806
0.159535192046
0.134232205295
0.134232205295
0.132204280128
0.123221182524
0.117864320737
0.09535090742
0.09357165595
0.09433506502
0.09971655461
0.113252979459
0.105959293022
0.099930122662
0.087278944342
0.086195999152
0.05740176216
0.05148905871
0.03378031663
0.03468956086
0.03568140554
0.0298806708
0.02783911728
0.02147878127
0.02516288124
0.0236360631
0.01783532836
0.01630851021
0.034882260719
0.042584084365
0.040065421535
0.05077053655
0.05199081685
0.050559488915
0.059223050413
0.056169414111
0.081681579189
0.083208397339
0.083208397339
0.065096258477
0.045263470904
0.03518881957
0.002476418064
0.000186190839
0.000186190839
0.002696245134
0.001932836059
0
0.009307925159
0.001798171261
0
0
0
0
0
0
0
0
0
0
0
0
0
0
0
0
0
0
0
0
0
0
0
0
0
0
0
0
0
0
0
0
0
0
0
0
0
0
0
0
0
0
0
0
0
0
0
0
0
0
0
0
0
0
0
0
0
0
0
0
0
0
0
0
0
0
0
0
0
0
0
0
0
0
0
0
0
0
0
0
0
0
0
0
0
0
0
0
0
0
0
0
0
0
0
0
0
0
0
0
0
0
0
0
0
0
0
0
0
0
0
0
0
0
0
0
0
0
0
0
0
0
0
0
0
0
0
0
0
0
0
0
0
0
0
0
0
0
0
0
0
0
0
0
0
0
0
0
0
0
0
0
0
0
0
0
0
0
0
0
0
0
0
0
0
0
0
0
0
0
0
0
0
0
0
0
0
0
0
0
0
0
0
0
0
0
0
0
0
0
0
0
0
0
0
0
0
0
0
0
0
0
0
0
0
0
0
0
0
0
0
0
0
0
0
0
0
0
0
0
0
0
0
0
0
0
0
0
0
0
0
0
0
0
0
0
0
0
0
0
0
0
0
0
0
0
0
0
0
0
0
0
0
0
0
0
0
0
0
0
0
0
0
0
0
0
0
0
0
0
0
0
0
0
0
0
0
0
0
0
0
0
0
0
0
0
0
0
0
0
0
0
0
0
0
0
0
0
0
0
0
0
0
0
0
0
0
0
0
0
0
0
0
0
0
0
0
0
0
0
0
0
0
0
0
0
0
0
0
0
0
0
0
0
0
0
0
0
0
0
0
0
0
0
0
0
0
0
0
0
0
0
0
0
0
0
0
0
0
0
0
0
0
0
0
0
0
0
0
0
0
0
0
0
0
0
0
0
0
0
0
0
0
0
0
0
0
0
0
0
0
0
0
0
0
0
0
0
0
0
0
0
0
0
0
0
0
0
0
0
0
0
0
0
0
0
0
0
0
0
0
0
0
0
0
0
0
0
0
0
0
0
0
0
0
0
0
0
0
0
0
0
0
0
0
0
0
0
0
0
0
0
0
0
0
0
0
0
0
0
0
0
0
0
0
0
0
0
0
0
0
0
0
0
0
0
0
0
0
0
0
0
0
0
0
0
0
0
0
0
0
0
0
0
0
0
0
0
0
0
0
0
0
0
0
0
0
0
0
0
0
0
0
0
0
0
0
0
0
0
0
0
0
0
0
0
0
0
0
0
0
0
0
0
0
0
0
0
0
0
0
0
0
0
0
0
0
0
0
0
0
0
0
0
0
0
0
0
0
0
0
0
0
0
0
0
0
0
0
0
0
0
0
0
0
0
0
0
0
0
0
0
0
0
0
0
0
0
0
0
0
0
0
0
0
0
0
0
0
0
0
0
0
0
0
0
0
0
0
0
0
0
0
0
0
0
0
0
0
0
0
0
0
0
0
0
0
0
0
0
0
0
0
0
0
0
0
0
0
0
0
0
0
0
0
0
0
0
0
0
0
0
0
0
0
0
0
0
0
0
0
0
0
0
0
0
0
0
0
0
0
0
0
0
0
0
0
0
0
0
0
0
0
0
0
0
0
0
0
0
0
0
0
0
0
0
0
0
0
0
0
0
0
0
0
0
0
0
0
0
0
0
0
0
0
0
0
0
0
0
0
0
0
0
0
0
0
0
0
0
0
0
0
0
0
0
0
0
0
0
0
0
0
0
0
0
0
0
0
0
0
0
0
0
0
0
0
0
0
0
0
0
0
0
0
0
0
0
0
0
0
0
0
0
0
0
0
0
0
0
0
0
0
0
0
0
0
0
0
0
0
0
0
0
0
0
0
0
0
0
0
0
0
0
0
0
0
0
0
0
0
0
0
0
0
0
0
0
0
0
0
0
0
0
0
0
0
0
0
0
0
0
0
0
0
0
0
0
0
0
0
0
0
0
0
0
0
0
0
0
0
0
0
0
0
0
0
0
0
0
0
0
0
0
0
0
0
0
0
0
0
0
0
0
0
0
0
0
0
0
0
0
0
0
0
0
0
0
0
0
0
0
0
0
0
0
0
0
0
0
0
0
0
0
0
0
0
0
0
0
0
0
0
0
0
0
0
0
0
0
0
0
0
0
0
0
0
0
0
0
0
0
0
0
0
0
0
0
0
0
0
0
0
0
0
0
0
0
0
0
0
0
0
0
0
0
0
0
0
0
0
0
0
0
0
0
0
0
0
0
0
0
0
0
0
0
0
0
0
0
0
0
0
0
0
0
0
0
0
0
0
0
0
0
0
0
0
0
0
0
0
0
0
0
0
0
0
0
0
0
0
0
0
0
0
0
0
0
0
0
0
0
0
0
0
0
0
0
0
0
0
0
0
0
0
0
0
0
0
0
0
0
0
0
0
0
0
0
0
0
0
0
0
0
0
0
0
0
0.007652710152
0.01116321767
0.014216853964
0.01425072042
0.052502034814
0.050369380784
0.058460342752
0.055269371351
0.062526691929
0.064053510079
0.047630260779
0.046866851709
0.051904177379
0.052896022059
0.119383382268
0.135438469947
0.137990999229
0.170068718217
0.173488125229
0.148644509114
0.171035304992
0.145681343218
0.137233219076
0.138760037226
0.144560771966
0.154054215237
0.16108685982
0.16696569681
0.16574541651
0.177983458819
0.165584713806
0.159477441206
0.159648012657
0.161403266417
0.180505881263
0.182294371372
0.163595653913
0.187177361843
0.175812936512
0.173260407219
0.167559381527
0.152737923112
0.123440538902
0.120080364742
0.120843773812
0.111225993702
0.128807899531
0.128807899531
0.109625183628
0.122081792791
0.123151739731
0.113940206506
0.109359752056
0.110123161136
0.08945375256
0.09624633199
0.09471951384
0.09137957776
0.07564402621
0.07456108102
0.07802535394
0.07498299648
0.07597484117
0.07597484117
0.07444802302
0.06986756857
0.0572742544
0.04365283818
0.04347063719
0.04300402672
0.02997544812
0.02491349464
0.057812486881
0.068878982901
0.061551430011
0.063975862821
0.065731116581
0.065502680971
0.0363279142
0.03556450512
0.03196289711
0.04447361081
0.05190526247
0.05802553331
0.05802553331
0.05495889877
0.063302924159
0.063074488539
0.03756232347
0.03756232347
0.04313462259
0.04313462259
0.04290618699
0.03535880702
0.03207673511
0.0318482995
0.03161751437
0.04577151315
0.03735662535
0.03789159882
0.04416944287
0.04416944287
0.04317759818
0.04142234443
0.04241418911
0.06934120364
0.07185986648
0.06618346858
0.0574071998
0.05893401795
0.05939088916
0.05862748008
0.05355628796
0.04053694801
0.03824672079
0.03824672079
0.02271623723
0.02571639909
0.01472937403
0.01946016184
0.02777955942
0.04059681097
0.03380423154
0.01641313527
0.00234784609
0
0.01470850584
0.00249396064
0.03799817659
0.02960067676
0.01517400659
0.01082198775
0
0.00349443485
0.034833372586
0.033306554436
0.033306554436
0.030787891606
0.023995312176
0.021476649341
0.021476649341
0.049706436134
0.049706436134
0.044406808411
0.043871834941
0.043747498091
0.049643723057
0.046133215537
0.042410400181
0.040655146421
0.038808792156
0.031958348572
0.029439685742
0.046891145588
0.03007264884
0.03007264884
0.028989703653
0.030744957408
0.034562002783
0.036205287845
0.059535584678
0.061859678357
0.063274527807
0.067208040095
0.068506422635
0.065987759805
0.062477252275
0.061725472763
0.044094832924
0.032036492223
0
0
0
0
0
0
0
0
0
0.001446245899
0
0
0
0
0
0
0
0
0
0
0
0
0
0
0
0
0
0
0
0
0
0
0
0
0
0
0
0
0
0
0
0
0
0
0
0
0
0
0
0
0
0
0
0
0
0
0
0
0
0
0
0
0
0
0
0
0
0
0
0
0
0
0
0
0
0
0
0
0
0
0
0
0
0
0
0
0
0
0
0.004791622876
0
0
0
0
0.001541418613
0.00375354359
0.009006936713
0.001554416868
0
0
0.013301721499
0.040286600188
0.040286600188
0.038498110081
0.044265608477
0.048311089461
0.038056736528
0.030476120218
0.011497842226
0.007414735177
0.008941553327
0.022867116486
0.020348453652
0.01450285301
0.011731126758
0.014875863561
0.012585636336
0.02864072401
0.027877314935
0.04099699403
0.034277776426
0.052687844607
0.046351506295
0.058206039198
0.05622234983
0.05532160565
0.063184132008
0.068951630403
0.068827293552
0.074433459135
0.071151387227
0.073989586173
0.076155476548
0.070889715271
0.056753563682
0.059272226516
0.057745408367
0.066064805942
0.067147751128
0.064948624407
0.072548848706
0.07792657868
0.072091977489
0.073083822173
0.08120865059
0.07792657868
0.08098021498
0.092697412775
0.094349197878
0.094531398886
0.090452051453
0.102422312667
0.104712539892
0.102923419683
0.084669205287
0.070271381742
0.069507972667
0.071798199892
0.066383473957
0.079512391694
0.074246630418
0.070201149435
0.063965150267
0.068317169108
0.070835831941
0.083657581719
0.086267345055
0.091076235114
0.083811395301
0.092665766342
0.106100591834
0.110681046283
0.09424542883
0.104311471626
0.093099140461
0.082875524467
0.079954833556
0.034089666504
0.037143302803
0.039120883042
0.04373520394
0.0424368214
0.037719031845
0.035997014433
0.041569313566
0.032681076075
0.027357450642
0.027336582449
0.026344737765
0.004013525451
0.0055403436
0.008059006434
0
0
0
0
0
0
0
0
0
0
0
0
0.008534287836
0.020342586135
0.025914885268
0.025379911802
0.032022157866
0.029275059424
0.031793722258
0.037366021391
0.039656248615
0.04194647584
0.034561058793
0.033797649718
0.032270831568
0.032532503523
0.028873031347
0.031391694181
0.021934616775
0.025216688683
0.025216688683
0.035597877875
0.036361286949
0.032120606704
0.035174243004
0.039676595205
0.007031446393
0.000621116158
0
0
0.000849551767
0
0
0
0.004667227244
0.006957454469
0.00650058325
0.004936769138
0
0
0
0
0
0
0
0
0
0
0
0.022658400981
0.002445863626
0.001682454551
0.003972681776
0.001682454551
0.006262909
0.006797882467
0.0093165453
0.007561291541
0
0.002718535034
0.003390843606
0.007254123582
0.013623698241
0.014387107315
0.015378951999
0
0
0
0
0
0
0
0
0
0
0
0
0
0
0
0
0
0
0
0
0
0
0
0
0
0
0
0
0
0
0
0
0
0
0
0
0
0
0
0
0
0
0
0
0
0
0
0
0
0
0
0
0
0
0
0
0
0
0
0
0
0
0
0
0
0
0
0
0
0
0
0
0
0
0
0
0
0
0
0
0
0
0
0
0
0
0
0
0
0
0
0
0
0
0
0
0
0
0
0
0
0
0
0
0
0
0
0
0
0
0
0
0
0
0
0
0
0
0
0
0
0
0
0
0
0
0
0
0
0
0
0
0
0
0
0
0
0
0
0
0
0
0
0
0
0
0
0
0
0
0
0
0
0
0
0
0
0
0
0
0
0
0
0
0
0
0
0
0
0
0
0
0
0
0
0
0
0
0
0
0
0
0
0
0
0
0
0
0
0
0
0
0
0
0
0
0
0
0
0
0
0
0
0
0
0
0
0
0
0
0
0
0
0
0
0
0
0
0
0
0
0
0
0
0
0
0
0
0
0
0
0
0
0
0
0
0
0
0
0
0
0
0
0
0
0
0
0
0
0
0
0
0
0
0
0
0
0
0
0
0
0
0
0
0
0
0
0
0
0
0
0
0
0
0
0
0
0
0
0
0
0
0
0
0
0
0
0
0
0
0
0
0
0
0
0
0
0
0
0
0
0
0
0
0
0
0
0
0
0
0
0
0
0
0
0
0
0
0
0
0
0
0
0
0
0
0
0
0
0
0
0
0
0
0
0
0
0
0
0
0
0
0
0
0
0
0
0
0
0
0
0
0
0
0
0
0
0
0
0
0
0
0
0
0
0
0
0
0
0
0
0
0
0
0
0
0
0
0
0
0
0
0
0
0
0
0
0
0
0
0
0
0
0
0
0
0
0
0
0
0
0
0
0
0
0
0
0
0
0
0
0
0
0
0
0
0
0
0
0
0
0
0
0
0
0
0
0
0
0
0
0
0
0
0
0
0
0
0
0
0
0
0
0
0
0
0
0
0
0
0
0
0
0
0
0
0
0
0
0
0
0
0
0
0
0
0
0
0
0
0
0
0
0
0
0
0
0
0
0
0
0
0
0
0
0
0
0
0
0
0
0
0
0
0
0
0
0
0
0
0
0
0
0
0
0
0
0
0
0
0
0
0
0
0
0
0
0
0
0
0
0
0
0
0
0
0
0
0
0
0
0
0
0
0
0
0
0
0
0
0
0
0
0
0
0
0
0
0
0
0
0
0
0
0
0
0
0
0
0
0
0
0
0
0
0
0
0
0
0
0
0
0
0
0
0
0
0
0
0
0
0
0
0
0
0
0
0
0
0
0
0
0
0
0
0
0
0
0
0
0
0
0
0
0
0
0
0
0
0
0
0
0
0
0
0
0
0
0
0
0
0
0
0
0
0
0
0
0
0
0
0
0
0
0
0
0
0
0
0
0
0
0
0
0
0
0
0
0
0
0
0
0
0
0
0
0
0
0
0
0
0
0
0
0
0
0
0
0
0
0
0
0
0
0
0
0
0
0
0
0
0
0
0
0
0
0
0
0
0
0
0
0
0
0
0
0
0
0
0
0
0
0
0
0
0
0
0
0
0
0
0
0
0
0
0
0
0
0
0
0
0
0
0
0
0
0
0
0
0
0
0
0
0
0
0
0
0
0
0
0
0
0
0
0
0
0
0
0
0
0
0
0
0
0
0
0
0
0
0
0
0
0
0
0
0
0
0
0
0
0
0
0
0
0
0
0
0
0
0
0
0
0
0
0
0
0
0
0
0
0
0
0
0
0
0
0
0
0
0
0
0
0
0
0
0
0
0
0
0
0
0
0
0
0
0
0
0
0
0
0
0
0
0
0
0
0
0
0
0
0
0
0
0
0
0
0
0
0
0
0
0
0
0
0
0
0
0
0
0
0
0
0
0
0
0
0
0
0
0
0
0
0
0
0
0
0
0
0
0
0
0
0
0
0
0
0
0
0
0
0
0
0
0
0
0
0
0
0
0
0
0
0
0
0
0
0
0
0
0
0
0
0
0
0
0
0
0
0
0
0
0
0
0
0
0
0
0
0
0
0
0
0
0
0
0
0
0
0
0
0
0
0
0
0
0
0
0
0
0
0
0
0
0
0
0
0
0
0
0
0
0
0
0
0
0
0
0
0
0
0
0
0
0
0
0
0
0
0
0
0
0
0
0
0
0
0
0
0
0
0
0
0
0
0
0
0
0
0
0
0
0
0
0
0
0
0
0
0
0
0
0
0
0
0
0
0
0
0
0
0
0
0
0
0
0
0.000948740406
0.006521039539
0.00499422139
0.009496573591
0
0
0
0
0.017409724268
0.014571525322
0.012634070556
0
0
0
0
0.009353718059
0.01843652471
0.01843652471
0.034680702518
0.034361166406
0
0.005908113721
0.001576332972
0
0
0
0
0
0
0
0
0
0
0
0
0
0
0
0
0
0
0
0
0
0
0
0
0
0
0
0
0.015094910633
0.011526538959
0.012289948034
0.009236311735
0.009236311735
0.007709493585
0.004460658024
0.004460658024
0.030360242011
0.016978890959
0.01369681905
0.018119700302
0.017127855618
0.013539245853
0.042610543966
0.042610543966
0.036809809223
0.048751683015
0.037607084749
0.03585183099
0.032034785616
0.030279531858
0.027225895558
0.026462486483
0.023180414575
0.023180414575
0.030279531858
0.03537472168
0.032321085381
0.034611312606
0.026711160183
0.025719315499
0.024727470815
0.024955906424
0.030623065675
0.029950757103
0.033589991188
0.033589991188
0.031071328355
0.029316074596
0.031162428859
0.024598285042
0.014980504926
0.014980504926
0.009270870685
0.008424861149
0.001483317063
0
0.015185464432
0.019459381025
0.019687816634
0.020451225709
0.0202227901
0.0202227901
0.019812153486
0.019812153486
0.019812153486
0.021247871131
0.017965799222
0.012928473556
0.006330463288
0.007093872363
0.008247679963
0.016873615396
0.00903132713
0.004666310034
0
0
0
0
0
0
0
0.000918128265
0
0
0
0
0
0
0
0.008788695459
0.013631451967
0.007382454546
0
0
0
0
0
0
0.014089303997
0.015844557756
0.015081148681
0.005791513215
0.000525751938
0
0
0
0
0
0
0
0
0
0
0
0
0
0
0
0
0
0
0
0
0
0
0
0
0
0
0
0
0
0
0
0
0
0
0
0
0
0
0
0
0
0
0
0
0
0
0
0
0
0
0
0
0
0
0
0
0
0
0
0
0
0
0
0
0
0
0
0
0
0
0
0
0
0
0
0
0
0
0
0
0
0
0
0
0
0
0
0
0
0
0
0
0
0
0
0
0
0
0
0
0
0
0
0
0
0
0
0
0
0
0
0
0
0
0
0
0
0
0
0
0
0
0
0
0
0
0
0
0
0
0
0
0
0
0
0
0
0
0
0
0
0
0
0
0
0
0
0
0
0
0
0
0
0
0
0
0
0
0
0
0
0
0
0
0
0
0
0
0
0
0
0
0
0
0
0
0
0
0
0
0
0
0
0
0
0
0
0
0
0
0
0
0
0
0
0
0
0
0
0
0
0
0
0
0
0
0
0
0
0
0
0
0
0
0
0
0
0
0
0
0
0
0
0
0
0
0
0
0
0
0
0
0
0
0
0
0
0
0
0
0
0
0
0
0
0
0
0
0
0
0
0
0
0
0
0
0
0
0
0
0
0
0
0
0
0
0
0
0
0
0
0
0
0
0
0
0
0
0
0
0
0
0
0
0
0
0
0
0
0
0
0
0
0
0
0
0
0
0
0
0
0
0
0
0
0
0
0
0
0
0
0
0
0
0
0
0
0
0
0
0
0
0
0
0
0
0
0
0
0
0
0
0
0
0
0
0
0
0
0
0
0
0
0
0
0
0
0
0
0
0
0
0
0
0
0
0
0
0
0
0
0
0
0
0
0
0
0
0
0
0
0
0
0
0
0
0
0
0
0
0
0
0
0
0
0
0
0
0
0
0
0
0
0
0
0
0
0
0
0
0
0
0
0
0
0
0
0
0
0
0
0
0
0
0
0
0
0
0
0
0
0
0
0
0
0
0
0
0
0
0
0
0
0
0
0
0
0
0
0
0
0
0
0
0
0
0
0
0
0
0
0
0
0
0
0
0
0
0
0
0
0
0
0
0
0
0
0
0
0
0
0
0
0
0
0
0
0
0
0
0
0
0
0
0
0
0
0
0
0
0
0
0
0
0
0
0
0
0
0
0
0
0
0
0
0
0
0
0
0
0
0
0
0
0
0
0
0
0
0
0
0
0
0
0
0
0
0
0
0
0
0
0
0
0
0
0
0
0
0
0
0
0
0
0
0
0
0
0
0
0
0
0
0
0
0
0
0
0
0
0
0
0
0
0
0
0
0
0
0
0
0
0
0
0
0
0
0
0
0
0
0
0
0
0
0
0
0
0
0
0
0
0
0
0
0
0
0
0
0
0
0
0
0
0
0
0
0
0
0
0
0
0
0
0
0
0
0
0
0
0
0
0
0
0
0
0
0
0
0
0
0
0
0
0
0
0
0
0
0
0
0
0
0
0
0
0
0
0
0
0
0
0
0
0
0
0
0
0
0
0
0
0
0
0
0
0
0
0
0
0
0
0
0
0
0
0
0
0
0
0
0
0
0
0
0
0
0
0
0
0
0
0
0
0
0
0
0
0
0
0
0
0
0
0
0
0
0
0
0
0
0
0
0
0
0
0
0
0
0
0
0
0
0
0
0
0
0
0
0
0
0
0
0
0
0
0
0
0
0
0
0
0
0
0
0
0
0
0
0
0
0
0
0
0
0
0
0
0
0
0
0
0
0
0
0
0
0
0
0
0
0
0
0
0
0
0
0
0
0
0
0
0
0
0
0
0
0
0
0
0
0
0
0
0
0
0
0
0
0
0
0
0
0
0
0
0
0
0
0
0
0
0
0
0
0
0
0
0
0
0
0
0
0
0
0
0
0
0
0
0
0
0
0
0
0
0
0
0
0
0
0
0
0
0
0
0
0
0
0
0
0
0
0
0
0
0
0
0
0
0
0
0
0
0
0
0
0
0
0
0
0
0
0
0
0
0
0
0
0
0
0
0
0
0
0
0
0
0
0
0
0
0
0
0
0
0
0
0
0
0
0
0
0
0
0
0
0
0
0
0
0
0
0
0
0
0
0
0
0
0
0
0
0
0
0
0
0
0
0
0
0
0
0
0
0
0
0
0
0
0
0
0
0
0
0
0
0
0
0
0
0
0
0
0
0
0
0
0
0
0
0
0
0
0
0
0
0
0
0
0
0
0
0
0
0
0
0
0
0
0
0
0
0
0
0
0
0
0
0
0
0
0
0
0
0
0
0
0
0
0
0
0
0
0
0
0
0
0
0
0
0
0
0
0
0
0
0
0
0
0
0
0
0
0
0
0
0
0
0
0
0
0
0
0
0
0
0
0
0
0
0
0
0
0
0
0
0
0
0
0
0
0
0
0
0
0
0
0
0
0
0
0
0
0
0
0
0
0
0
0
0.01564476033
0.01640816941
0.01549892519
0.02431630028
0.01281015011
0.00643681584
0.01159847835
0.00576387716
0.00651428798
0.01460524995
0.01953847686
0.02154303442
0.03238109482
0.0498614013
0.06864995906
0.0670320404
0.07873697855
0.10079773947
0.13246591116
0.14991737101
0.15101268435
0.15500093128
0.15567323985
0.16568141849
0.16252368343
0.16189634926
0.17128569377
0.1771529012
0.19418933471
0.19698066895
0.20223343198
0.21558154669
0.21971812817
0.23838547859
0.25054654935
0.25740560146
0.25740560146
0.26702338158
0.29000825429
0.29128513854
0.2873424961
0.31161538201
0.29851233129
0.34558914909
0.38089466456
0.40723384029
0.44697147565
0.47070938808
0.47864773427
0.50753431096
0.49237996748
0.51381089482
0.5241009835
0.54276770383
0.5616967262
0.57346926774
0.58482930337
0.63169205252
0.65183559677
0.65609051448
0.69295671455
0.68107144471
0.70858216672
0.715681284
0.71713221992
0.72971253583
0.74817242733
0.77035415338
0.7827782648
0.80491125684
0.81811764672
0.84567260453
0.85777205151
0.8626992778
0.87499768366
0.88561904651
0.90528685014
0.90396058079
0.93205051206
0.94592060199
0.97080793229
1.00674152054
1.00438903945
1.04205929567
1.06259899686
1.06915014241
1.07112083354
1.11176662381
1.12774547854
1.14908906499
1.16729891409
1.17224513925
1.17957269214
1.2035882958
1.20272328738
1.22094237512
1.22315450009
1.25406376093
1.28986001407
1.32489285813
1.37436400192
1.40376468388
1.41338246399
1.4266375879
1.42717256136
1.45968674259
1.48990071936
1.49219094658
1.49959660172
1.48387404841
1.48387404841
1.49303495731
1.48822606725
1.50382678312
1.5197021692
1.5397011385
1.56460448809
1.58684881872
1.59471134508
1.60869414228
1.606590965
1.61668585443
1.61917065082
1.61691015871
1.66817779204
1.70584126764
1.69782840792
1.70833080444
1.70269625143
1.68182736239
1.69568519265
1.70247777207
1.7501039303
1.7686309246
1.78656810229
1.82931313935
1.85873531961
1.9072088603
1.98506410507
2.0088020175
2.09230555213
2.14534267669
2.1694377513
2.19786808688
2.24277314317
2.25842009364
2.27621741583
2.31941145415
2.32619103533
2.37661337673
2.40247094493
2.44983030289
2.46611193586
2.49407503087
2.51216117322
2.52747558933
2.57266118698
2.57801804876
2.64764197543
2.67069458104
2.68454791308
2.70246485268
2.75312606144
2.7989247348
2.8062769155
2.86008844858
2.88341259488
2.90409687101
2.87291080745
2.88077333381
2.89999600428
2.90873840663
2.95575736028
2.96607081657
2.98799024056
3.00699736519
3.04062572915
3.08008869429
3.08871462973
3.09633835112
3.11793636969
3.11990706081
3.15760440285
3.17676186083
3.22211229253
3.18384871846
3.21760096007
3.21394935784
3.21086185509
3.20024362174
3.22938937098
3.24427291237
3.25587438185
3.25867871435
3.30332933854
3.35812273905
3.38888166652
3.44691838218
3.45864668792
3.51925382144
3.56378797872
3.60671721557
3.62442595766
3.64313691378
3.67225255619
3.6877491733
3.69131878418
3.72744057405
3.74034042608
3.76317759434
3.77442566126
3.82576778712
3.867546976
3.91830487278
3.91652499122
3.92873399499
3.95453957018
3.97804904701
3.97637063529
4.00065651945
4.0516112264
4.08423737631
4.09173487057
4.10174304921
4.13081621662
4.14316022698
4.17366535244
4.16337087404
4.20382568386
4.22052958302
4.22768217474
4.27199730593
4.32009920477
4.34391521945
4.34180154331
4.35367944382
4.40597002988
4.39912458512
4.43098732597
4.45361333809
4.44018888194
4.45440324427
4.47826001453
4.51805101583
4.56006451147
4.58756023641
4.61642331601
4.64973853238
4.66242294705
4.68229455849
4.69290418329
4.70377548005
4.69645231688
4.7062985326
4.72044529154
4.72529180765
4.73841148676
4.74605857575
4.75800044954
4.75800905808
4.75633640478
4.77216555626
4.83370228059
4.8400379888
4.84934923106
4.86161377048
4.8852143478
4.86984006874
4.88556512146
4.88022125793
4.89853720459
4.90059899621
4.8888571706
4.88073234219
4.88016350227
4.86264995945
4.86195354468
4.87072981347
4.87099587514
4.85076847022
4.84339668154
4.80848154359
4.79098697866
4.78933582366
4.75113298489
4.74334856077
4.76315172171
4.75834283166
4.73730778186
4.69935311619
4.68858278868
4.69220589499
4.69599770345
4.63728867923
4.63675370576
4.57600375811
4.53230074282
4.45336618299
4.46037323995
4.44516577273
4.4204794001
4.40954049993
4.38198554212
4.33940229708
4.33561598865
4.30531393239
4.26970661949
4.25573682054
4.19948472688
4.17613721296
4.16294554075
4.13012482167
4.11008285576
4.10695111721
4.09206757582
4.05083539884
3.97580850527
3.92203670979
3.88425089615
3.87043730169
3.85661783609
3.85799432088
3.84682224468
3.86804149429
3.86074780784
3.80335501334
3.7727175102
3.7385361547
3.75109399151
3.74116967353
3.70584328986
3.67971680987
3.65427289929
3.64434858132
3.58655062923
3.56446387178
3.55844769969
3.53241956004
3.51558493552
3.48154393614
3.46542546389
3.44725985059
3.45122722932
3.41947906507
3.37436567755
3.3871140655
3.35980778139
3.33431461519
3.33584143335
3.27546575645
3.23798648067
3.17894664148
3.15485345717
3.13722281733
3.12684162814
3.11142311329
3.0759081401
3.07423235729
3.06885462732
3.06447661197
3.08763081693
3.06763184762
3.05996389042
3.01843913365
2.99712752335
2.97249747526
2.96439427465
2.95813666868
2.92087146156
2.87195591721
2.88050677141
2.86643537311
2.85480066727
2.7968036892
2.78493817785
2.72591435794
2.69942586684
2.68155642205
2.68298928956
2.64348162942
2.61340800878
2.52857074795
2.49380470416
2.43739640601
2.41482393073
2.39062914708
2.36759614945
2.32119146932
2.26764284741
2.25657635139
2.20868201996
2.19251046538
2.17805055885
2.18056922169
2.16916232136
2.17908663934
2.17826097639
2.1448967838
2.12676503694
2.14748693914
2.11788118917
2.10879838252
2.08063622013
2.06633827652
2.07002237652
2.06499605029
2.00029359147
1.94472680464
1.93483561452
1.91048462637
1.89197860876
1.85583595069
1.84130581184
1.81001191091
1.7975689301
1.78817958559
1.76314329062
1.7451526385
1.71530745346
1.72680108557
1.7157242202
1.71709033564
1.70069058344
1.68694922009
1.69134434402
1.70278061258
1.68034108269
1.67072330257
1.67225012073
1.66367765973
1.60173727541
1.58806101606
1.57852133819
1.56569958841
1.5244813695
1.52570164979
1.56894594556
1.54951518607
1.5282583104
1.51269861743
1.47553259773
1.48167749639
1.47282312535
1.44824370158
1.4403473088
1.39783070735
1.37184680348
1.34922757199
1.31033344675
1.27201989949
1.26015612794
1.23690445496
1.25020207485
1.20668449857
1.17634857586
1.17623821808
1.1830307975
1.15623924877
1.14868326026
1.14234755206
1.125139917
1.13064950306
1.11028476303
1.0874554647
1.06402409013
1.04097261524
1.03075767018
1.01041829657
1.02505853479
1.02429512571
1.00361084958
0.99564861418
0.97716346476
0.9944333537
0.99344150902
0.98260344861
0.98206847515
0.96916862312
0.97413086755
0.95705680798
0.93913262854
0.94292943582
0.95516747813
0.92177791912
0.89597836496
0.89521495589
0.8760574979
0.8264692571
0.80993940963
0.76774217341
0.7647796376
0.76484737051
0.76191870115
0.7539651577
0.73198249902
0.71636217517
0.69590633464
0.70447692632
0.67875532452
0.66669698381
0.64662293328
0.63628660999
0.63124928432
0.6111780839
0.60965126575
0.57418502657
0.56784931836
0.57158826149
0.56906959866
0.54807878467
0.5425889775
0.51483945052
0.47243481777
0.47014459055
0.44411206117
0.43622490702
0.41653247556
0.41927957401
0.41351270571
0.38794867711
0.3816129689
0.37837713159
0.38324827552
0.35900251684
0.36025666358
0.34387578078
0.32582663438
0.32750378589
0.32493101852
0.29338968309
0.2891157665
0.27643448133
0.28605226145
0.30870848891
0.30214434509
0.33763771149
0.3303101586
0.05057460531
0.06144653218
0.05298129946
0.06537456545
0.05629112869
0.04662898327
0.03538576527
0.02958503053
0.03179715551
0.03895163754
0.03318476924
0.06888355435
0.04072139197
0.05570042357
0.03776324588
0.02394965142
0
0
0
0
0
0
0.06368349799
0.07650765967
0.37251249877
0.31921991989
0.32975431357
0.30926460659
0.30109554238
0.25927809732
0.25217898003
0.2496603172
0.24412188451
0.2329434198
0.22187692378
0.19596936136
0.1837164515
0.15185058114
0.14129621258
0.15606106704
0.19436178696
0.19746828859
0.17212095754
0.14983426043
0.13499256392
0.11877677353
0.10635277062
0.09826180864
0.12133619194
0.10833224116
0.10912951668
0.08677384746
0.06631800693
0.06204409033
0.08439743106
0.07555605826
0.07237934533
0.100845437659
0.096571521069
0.078721054158
0.078281570913
0.074007654323
0.068435355183
0.058551513396
0.066870910976
0.091687549772
0.088405477862
0.080314515892
0.078024288672
0.077032443982
0.087390895687
0.087415523486
0.081308250886
0.078789588056
0.075735951756
0.07882345451
0.07706820075
0.056646226673
0.068340056864
0.068011912213
0.05635120987
0.044836451173
0.060222209892
0.051674376707
0.040458916026
0.056514003701
0.048750447787
0.066395696792
0.07146688891
0.074238615161
0.068894751637
0.063480025702
0.058451200074
0.04834268229
0.039259875639
0.035520932513
0.047234370696
0.006463613468
0.012745847237
0.023729742794
0.059753233732
0.067272856375
0.073870866641
0.071352203808
0.072684452798
0.081310388231
0.075509653489
0.07092919904
0.067647127131
0.057344040188
0.07175549209
0.079302872053
0.077534620039
0.071530077496
0.092588624387
0.090069961554
0.092588624387
0.088347944141
0.09319070065
0.083344484925
0.08085968854
0.082934478412
0.080096279465
0.041421960302
0.042185369377
0.062336913063
0.060901195416
0.059407613614
0.053719586168
0.065934131366
0.067460949516
0.064942286682
0.045829803095
0.047585056854
0.046821647779
0.034228333611
0.043040859766
0.042492888046
0.024934979929
0.027988616228
0.016241311597
0.014792595695
0.013800751011
0.018190395914
0.021472467824
0.020709058749
0.006214655675
0.011480416951
0.013007235101
0.005986220066
0.000948894399
0.034118167123
0.036570357262
0.050582172001
0.050353736391
0.052623095421
0.050867841662
0.053386504496
0.06632022297
0.078329829661
0.114383886643
0.117130985085
0.100628264834
0.094827530093
0.111349858332
0.133205680747
0.141558944773
0.137056592573
0.13278267598
0.116003524707
0.100197740836
0.098670922686
0.091476315183
0.088194243275
0.087202398591
0.085995116553
0.084397435992
0.085160845067
0.073102504365
0.068608760702
0.078065838109
0.07325694805
0.069974876142
0.069974876142
0.073791921517
0.066464368624
0.063376865874
0.064368710558
0.063070328017
0.060094793966
0.057165494518
0.060256756881
0.060256756881
0.050036270399
0.044430104816
0.049467430484
0.053512911467
0.047483741116
0.036076840791
0.03783209455
0.038823939233
0.03939277915
0.051454140868
0.050909928761
0.053200155985
0.034592539028
0.035890921569
0.036654330644
0.041463220703
0.043662347424
0.036662939182
0.043567487306
0.042040669156
0.046314585749
0.04608615014
0.045094305456
0.038596634333
0.003278379001
0.006788886519
0.026159282448
0.026159282448
0.025395873373
0.025395873373
0.033258399731
0.036083600421
0.038602263255
0.04715009644
0.067415757524
0.082095491116
0.079771397442
0.082061624666
0.099683655965
0.098691811281
0.097164993131
0.097928402206
0.091364258389
0.061322613888
0.053927328097
0.047350186024
0.042641005007
0.029673420083
0.039246964401
0.049699016003
0.059125986576
0.06015169771
0.089995013437
0.088878831901
0.088878831901
0.086895142534
0.086131733459
0.089379938917
0.042619506711
0.031407175546
0.020272946628
0.02607368137
0.026837090444
0.02019484438
0.033634059587
0.049563550206
0.04429778893
0.047977499198
0.042314099563
0.03581642844
0.036464109202
0.048979321123
0.035728565945
0.030885809437
0.032927362961
0.036939607597
0.025569073132
0.024042254981
0.023050410298
0.029614554115
0.019485168136
0
0.011480916956
0.010912707143
0.01442321466
0.013431369977
0.019310206967
0.036448239826
0.030078665169
0.030842074243
0.035970500415
0.042340075072
0.049510054767
0.04375116491
0.042908284886
0.039820782136
0.040584191211
0.051796522376
0.049688496157
0.031892872393
0.031892872393
0.044437452549
0.055199801624
0.061888912393
0.059337013213
0.052375231034
0.056707011783
0.07063194484
0.073379043283
0.075395968997
0.080204859056
0.083486930964
0.079976423447
0.088602358879
0.089219932806
0.086394732116
0.102502943519
0.106241886646
0.098421205174
0.086985917424
0.084126850284
0.095002536758
0.09950488896
0.101566680574
0.115151839429
0.139152053918
0.140143898608
0.153500621848
0.158766383128
0.172633452029
0.161060829169
0.176217041976
0.169284106419
0.174092996479
0.189968382559
0.195312246079
0.206913715569
0.20645758295
0.208693705635
0.202027962467
0.202125321986
0.205407393906
0.229362003886
0.227548885977
0.234856200776
0.237789889949
0.268077078629
0.268840487709
0.270744706125
0.268226043285
0.237107712629
0.240696322389
0.232537627534
0.226624924089
0.225827648569
0.255739477184
0.236091390035
0.244945761075
0.253767525873
0.242783630314
0.21428728125
0.222445976109
0.216301077453
0.222865221263
0.224007399313
0.22837241641
0.228052880293
0.225534217463
0.222252145553
0.221488736473
0.208417682895
0.195073327805
0.194388020975
0.192097793755
0.193853047505
0.201375799667
0.202061106497
0.18857263566
0.17255141444
0.19749473961
0.1984865843
0.231198205802
0.21686998447
0.17664734885
0.18524004794
0.19239702938
0.1867908638
0.19571296774
0.19166748676
0.19090783729
0.18411525786
0.18640548509
0.18487866694
0.20158519498
0.21990114165
0.22241980448
0.23730334588
0.23634473754
0.2238001574
0.2434144866
0.26294621534
0.2561536359
0.25836576089
0.27388587509
0.26941738934
0.24747218583
0.25486747163
0.26783955476
0.19804690494
0.21603955587
0.22943014557
0.23568775152
0.24521443114
0.23895682518
0.22296571079
0.20645986103
0.20677089709
0.19997831767
0.20005641991
0.18214897735
0.20934392286
0.23019814035
0.26221058446
0.28469884837
0.30133764352
0.31206373522
0.3548132705
0.39185369314
0.40972576683
0.41552650157
0.41547239704
0.41337673897
0.41179644639
0.41179644639
0.41651423594
0.42002474345
0.4291075501
0.46610247674
0.48920992549
0.52651812922
0.5487292235
0.556285212
0.56513958305
0.59788219988
0.62360380169
0.63497683556
0.65701496747
0.65720953665
0.6667029799
0.66285206807
0.67239174594
0.68479049095
0.68711458462
0.68665771341
0.68612273994
0.68535933087
0.68864140277
0.69925102758
0.70505176232
0.70389795473
0.70870684478
0.71156591192
0.712329321
0.70774886654
0.71026752938
0.72164056325
0.74307963993
0.73620895826
0.73606860214
0.69134659394
0.68290707833
0.69551076185
0.70351062332
0.7116503193
0.75533122718
0.77021476858
0.76808524407
0.79530042767
0.80485497309
0.80504954226
0.79012050486
0.78561815267
0.81602128666
0.82205045701
0.7864870082
0.80495915936
0.80877620473
0.77566729558
0.77917780309
0.7855135113
0.80665465865
0.80833181017
0.80939012754
0.81663957818
0.86010567882
0.88093579011
0.90229539583
0.9541362378
0.96891255092
0.9938368772
1.00934649255
1.03751589478
1.03334668605
1.13341650111
1.21424801853
1.26343297105
1.25471517551
1.29708794062
1.33395414069
1.41754890531
1.42060254162
1.43914242567
1.44799679671
1.47273077266
1.51194084528
1.51790228274
1.54774746777
1.5757592968
1.60826047977
1.63283266369
1.68811890918
1.72642521662
1.76209013528
1.79877213554
1.86535542417
1.91237437781
1.98552380908
2.0269914403
2.05011051859
2.16300521716
2.19425106028
2.29513041052
2.32642431145
2.36920771317
2.40257377507
2.46245871429
2.50073976381
2.57517046904
2.5860866317
2.59924878579
2.68882407424
2.6940392112
2.72456970306
2.72937859312
2.79991580303
2.82899757899
2.86334511623
2.91372424404
2.96666826928
3.02395194521
3.10374116452
3.12213521343
3.1475328894
3.16939908117
3.26569334924
3.32775780719
3.34898303643
3.3582942787
3.41656192938
3.48373018569
3.5822965502
3.66403303063
3.71158695774
3.81981722847
3.93277828701
4.12248125892
4.19649135028
4.26944482268
4.30894404519
4.3566541768
4.45608970145
4.5148454609
4.54910052893
4.59489920229
4.62016393287
4.65704313119
4.73069742907
4.78609062345
4.81097658506
4.81690324656
4.86413341875
4.95009336234
4.99439908401
5.05458395135
5.06236837546
5.09469835688
5.14102613257
5.13354824631
5.17331900953
5.21414809011
5.20599111466
5.26320531788
5.35189936166
5.39922485316
5.47265971609
5.58363719798
5.65749193617
5.71260185179
5.81037870221
5.89701682551
6.02660318456
6.06328518482
6.15977402205
6.25665612894
6.39805926533
6.51689203375
6.56875774572
6.647997341
6.72509578643
6.80586368128
6.82105376053
6.89588825464
6.89291272058
6.98733726679
7.0513562881
7.08822248817
7.1724038104
7.32476734525
7.4325473545
7.47278409806
7.59230930042
7.6430671972
7.76007658685
7.78293997282
7.83502446868
7.8415886125
7.85624371828
7.90022203388
7.9620278409
8.01926728103
8.03154829894
8.08109754497
8.11712810485
8.21008021685
8.34970138115
8.35832731658
8.41888639228
8.45284489969
8.50383710324
8.5652046248
8.63097889981
8.7106812375
8.74644362421
8.87857388291
8.92178303108
9.04525548681
9.08288509591
9.15002107574
9.25449553696
9.31834335665
9.35715488142
9.46218118252
9.49027111392
9.51843914742
9.55798899415
9.59069324643
9.61513533502
9.62798895249
9.64905786869
9.77131217665
9.81999254614
9.88497598446
9.89184666616
9.93329332066
9.97746546684
10.0008873234
10.0418107425
10.0763867153
10.1101654127
10.1940564375
10.2315046095
10.3008908619
10.304649413
10.3070080032
10.3489174001
10.3973128386
10.4149493495
10.4053141814
10.4434507688
10.4827191647
10.5216810229
10.524711162
10.6113543052
10.6596820108
10.6996018471
10.7353851019
10.7936021283
10.8555268603
10.8502276918
10.9424062465
10.980498598
11.1333072618
11.1373527428
11.2058193816
11.2116201164
11.2286435516
11.2794795507
11.2690853632
11.3067149723
11.3501336867
11.3833390459
11.3905884965
11.4187565301
11.4795890782
11.5179098652
11.5847332191
11.6166211968
11.6613499233
11.6683709384
11.7704848105
11.8284936393
11.8838319905
11.955066596
11.9945295613
12.0649076583
12.0934544608
12.1326889904
12.1477287362
12.1634740271
12.2120500766
12.2453700335
12.3177998322
12.4085452983
12.4832338073
12.5420141945
12.6112442425
12.6713369913
12.7756779857
12.8336469684
12.8832523178
12.9976692236
13.1214576266
13.2174011211
13.2869088602
13.3325129645
13.4267585686
13.4373681934
13.4827822267
13.5664758113
13.6633389192
13.7272915764
13.751107591
13.8198085367
13.9009582215
13.925285842
13.9818036095
13.991192954
14.004491813
13.9775499309
14.032625371
14.0387817284
14.0368788786
14.0540219103
14.0530854303
13.8886190852
13.8996393467
13.8362100335
13.7972879129
13.7571396409
13.7026557992
13.6722250165
13.6451991611
13.6483588949
13.6601165688
13.6676351022
13.618560228
13.6093654527
13.5518091054
13.5138353323
13.439034963
13.4396161711
13.370889229
13.3131825483
13.2818547809
13.2498943298
13.2061385787
13.1643202823
13.0333756988
12.8959182258
12.824927053
12.7774583552
12.7265770311
12.5572669073
12.5268867488
12.4426463231
12.3765421426
12.2505530228
12.1668880428
12.0856054125
11.9571757322
11.9037293397
11.8280724831
11.7959876952
11.7654117072
11.7434290487
11.7308357345
11.682440296
11.6284725584
11.5780233068
11.4888996485
11.4486874704
11.369826644
11.3591433067
11.3267011858
11.302121762
11.2376563682
11.1649880439
11.0650952974
11.03959626
10.978835943
10.9593719471
10.8260342979
10.7329292818
10.5047774263
10.2638366443
10.0605101488
9.88081296474
9.84466058839
9.6899709653
9.64198816218
9.59628521703
9.55686648775
9.48912489333
9.43710856857
9.40382510707
9.34894949827
9.33826177117
9.25320057298
9.22619797663
9.13047704663
9.16199955411
9.09787906291
9.03199168849
8.95174513873
8.94838496453
8.8960176492
8.8599148582
8.81176672477
8.77446964997
8.76351962088
8.68188045859
8.66327975176
8.5852675639
8.5112286259
8.43130048158
8.39229438764
8.27910478077
8.20289208247
8.16815990513
8.12258766857
8.05806241194
8.00745484852
8.00500391858
7.87356483774
7.76092742142
7.73814748722
7.64644604174
7.59881401238
7.5480561156
7.48837874379
7.47471548269
7.43924926451
7.42808368955
7.38454137696
7.31174671698
7.25480344535
7.21477648921
7.10480533167
7.04621877499
7.02469298753
6.94644786585
6.9039755002
6.82410680994
6.71689216037
6.68637055645
6.63881662934
6.58134562408
6.53677310215
6.48189162214
6.42338766591
6.39659611719
6.36134920446
6.35173142435
6.22446501146
6.12661005879
6.06895263371
6.01608870951
5.97898985501
5.96815618432
5.93220372669
5.88054508574
5.8465379528
5.72364670516
5.67838300526
5.49895199549
5.47187853671
5.39309246191
5.36899316849
5.3254066201
5.26678619697
5.24930589049
5.2009885543
5.12007893463
5.0963410222
5.07975085256
5.05089751221
5.01799869088
4.98543662273
4.94169974099
4.94368343036
4.95082006521
4.92547723237
4.88678554625
4.84000363673
4.80679827755
4.74822408902
4.692662322
4.6025193411
4.58988179114
4.55736173878
4.53010744769
4.4890309536
4.40705138701
4.39390349139
4.34879012485
4.32135511418
4.27557604881
4.25536603186
4.23190079084
4.20007191644
4.1975532536
4.17155898039
4.16926875316
4.12460775964
4.09169856896
4.06063310363
4.01256883085
3.99623657356
3.95951933815
3.9306655386
3.87654746767
3.81105636285
3.71442756161
3.75437502639
3.72239581863
3.68705643671
3.63144415388
3.56629795159
3.54026981193
3.51706687297
3.47181480262
3.44418174257
3.43631921621
3.41131478888
3.32483287007
3.30737156249
3.2833271122
3.22814496547
3.18562836402
3.13471426274
3.10254048582
3.07339662689
3.0315712034
2.96724838586
2.94755595441
2.89670695712
2.88852489466
2.85219366806
2.82317836479
2.79581421653
2.76932920565
2.74157465887
2.67922116374
2.64945408095
2.64670698251
2.6197411027
2.56444322766
2.52865273294
2.47546727384
2.44401716842
2.3623291426
2.28310254558
2.26689462514
2.21797008436
2.14112344638
2.11151393678
2.05257397753
2.04606769787
2.01077455056
1.90775656667
1.88612668044
1.82530274087
1.80881427908
1.74257276345
1.71761457073
1.69291081011
1.65623980931
1.63832662932
1.6071049595
1.57443457378
1.56439378889
1.52703463114
1.47986836514
1.43451830518
1.42392167863
1.40166571844
1.36164480433
1.35520938709
1.32216947104
1.31089192737
1.31267180894
1.3188838104
1.31372214789
1.29914640457
1.2820767347
1.2717404114
1.26311447597
1.26002823344
1.28483074326
1.27369475354
1.24517131865
1.23839173748
1.22434970741
1.20885172161
1.18755436976
1.18315611631
1.13519440269
1.11924091437
1.08670210533
1.06091277064
1.03177176181
1.00078439874
0.988884891437
0.961956007595
0.938753068635
0.915119254949
0.915119254949
0.865405308595
0.843300812484
0.82251243758
0.809189580793
0.803923819513
0.812953151723
0.817297930739
0.820547396394
0.796489947848
0.796261512238
0.778519533809
0.751000833371
0.740848079781
0.72220535717
0.698115973883
0.690240449266
0.677875570706
0.65805880241
0.64744917761
0.637079617972
0.622079609665
0.574997033444
0.559656620824
0.508441852834
0.479313842268
0.442783548297
0.425472444574
0.45828707553
0.415901312167
0.403536433607
0.413407907246
0.391527978628
0.374707612569
0.357305408346
0.35061618908
0.337281072626
0.359058054195
0.372575542549
0.372770741811
0.364986317701
0.360177427642
0.357123791343
0.333123576849
0.322820489905
0.32728960576
0.329044859519
0.33229369508
0.340032514689
0.332704961797
0.333696806481
0.333161833015
0.328742081277
0.32973392596
0.325654578527
0.323364351303
0.30685850154
0.303576429632
0.307315372758
0.285945789796
0.261062678301
0.248391261885
0.266074136956
0.26683754603
0.246568125332
0.245576280649
0.244003227896
0.24908980918
0.24908980918
0.240985848958
0.231368068841
0.224347053807
0.218317883456
0.221599955364
0.221247182906
0.209301549499
0.209301549499
0.209006641196
0.194232047485
0.201637702625
0.201180831407
0.200417422333
0.213603574122
0.213923110234
0.209114220175
0.204305330118
0.194778020402
0.209233708103
0.206793147518
0.209311810351
0.209846783817
0.213206957974
0.204443057333
0.209471774461
0.204982420516
0.204219011441
0.175196338843
0.153985067678
0.165997173777
0.138194781473
0.123273614015
0.123273614015
0.121289924648
0.123045178407
0.130372731298
0.121402631945
0.113618207834
0.11195405458
0.108124010949
0.107037306148
0.108029150832
0.111880062655
0.107834581672
0.099286748487
0.08966896837
0.079287779179
0.079287779179
0.073553517132
0.072026698982
0.090843644163
0.092370462313
0.092370462313
0.092905435779
0.09115018202
0.086876265428
0.089714464374
0.09012510099
0.100851084205
0.099324266055
0.094515375996
0.092988557847
0.082378933046
0.079403398994
0.082569003993
0.057120073597
0.054281874651
0.047717730833
0.043763350353
0.054536089777
0.04914599165
0.069341420426
0.061088495545
0.061088495545
0.055835732522
0.058479362309
0.035467232885
0.028653785266
0.02776603934
0.004641311117
0.010442045859
0.0178034652
0.017255493479
0.014736830644
0.01397342157
0.004628942963
0
0
0
0
0
0
0
0
0
0
0
0
0
0
0
0
0
0
0
0
0
0
0
0
0
0
0
0
0
0
0
0
0
0
0
0
0
0
0
0
0
0
0
0
0
0
0
0
0
0
0
0
0
0
0
0
0
0
0
0
0
0
0
0
0
0
0
0
0
0
0
0
0
0
0
0
0
0
0
0
0
0
0
0
0
0
0
0
0
0
0
0
0
0
0
0
0
0
0
0
0
0
0
0
0
0
0
0
0
0
0
0
0
0
0
0
0
0
0
0
0
0
0
0
0
0
0
0
0
0
0
0
0
0
0
0
0
0
0
0
0
0
0
0
0
0
0
0
0
0
0
0
0
0
0
0
0
0
0
0
0
0
0
0
0
0
0
0
0
0
0
0
0
0
0
0
0
0
0
0
0
0
0
0
0
0
0
0
0
0
0
0
0
0
0
0
0
0
0
0
0
0
0
0
0
0
0
0
0
0
0
0
0
0
0
0
0
0
0
0
0
0
0
0
0
0
0
0
0
0
0
0
0
0
0
0
0
0
0
0
0
0
0
0
0
0
0
0
0
0
0
0
0
0
0
0
0
0
0
0
0
0
0
0
0
0
0
0
0
0
0
0
0
0
0
0
0
0
0
0
0
0
0
0
0
0
0
0
0
0
0
0
0
0
0
0
0
0
0
0
0
0
0
0
0
0
0
0
0
0
0
0
0
0
0
0
0
0
0
0
0
0
0
0
0
0
0
0
0
0
0
0
0
0
0
0
0
0
0
0
0
0
0
0
0
0
0
0
0
0
0
0
0
0
0
0
0
0
0
0
0
0
0
0
0
0
0
0
0
0
0
0
0
0
0
0
0
0
0
0
0
0
0
0
0
0
0
0
0
0
0
0
0
0
0
0
0
0
0
0
0
0
0
0
0
0
0
0
0
0
0
0
0
0
0
0
0
0
0
0
0
0
0
0
0
0
0
0
0
0
0
0
0
0
0
0
0
0
0
0
0
0
0
0
0
0
0
0
0
0
0
0
0
0
0
0
0
0
0
0
0
0
0.008363765645
0.011417401945
0.019508363911
0.017753110153
0.017753110153
0.026379045586
0.032624283392
0.032624283392
0.039757267125
0.040840212313
0.047936200083
0.058467722635
0.064073888218
0.066592551051
0.066592551051
0.06834780481
0.069497222692
0.076630206425
0.050821872836
0.049066619077
0.049066619077
0.056622607578
0.05158528191
0.05158528191
0.05181371752
0.05181371752
0.05181371752
0.051261986184
0.051261986184
0.052788804334
0.056605849708
0.061643175376
0.04279784277
0.050353831272
0.056917975089
0.057681384163
0.060200046997
0.057909819772
0.051540245114
0.045815221707
0.043302037899
0.046015269892
0.030501264814
0.031264673889
0.034011772331
0.04410729186
0.051754380864
0.034935884116
0.035699293191
0.039778640625
0.043824121608
0.047483593784
0.041114019126
0.039815636585
0.060256609549
0.070140451339
0.064111280987
0.08650207687
0.094398469676
0.094398469676
0.094398469676
0.089555713169
0.087037050335
0.088792304094
0.090854095709
0.090854095709
0.090854095709
0.092380913859
0.096197959234
0.101679157863
0.101679157863
0.099388930638
0.101679157863
0.094123169362
0.09587842312
0.10518966538
0.108700172898
0.133643498063
0.133643498063
0.146611082986
0.143100575469
0.147021719603
0.146258310528
0.14274780301
0.140229140177
0.139465731102
0.139465731102
0.141755958326
0.140992549251
0.137938912952
0.142212829544
0.141449420469
0.127919104759
0.126163850999
0.133525270342
0.140309241228
0.130620598701
0.139280400583
0.134471510525
0.140239008919
0.13565855447
0.132376482562
0.130849664413
0.129857819728
0.129094410654
0.126040774353
0.107695459456
0.106475179163
0.113608162896
0.116288788643
0.118579015868
0.12132611431
0.119949629522
0.123995110506
0.123231701431
0.117659402298
0.105343257751
0.092375672826
0.089322036527
0.072683241375
0.077525997883
0.079180912498
0.08498164724
0.082691420015
0.086691296499
0.08493604274
0.080890561756
0.101058863313
0.098540200479
0.088754978423
0.087991569347
0.078646460638
0.050743729189
0.050208755723
0.069001703199
0.051802676669
0.041387621029
0.051009790862
0.048947999247
0.053790755754
0.055546009512
0.050450819689
0.035098147422
0.035098147422
0.024488522623
0.022961704472
0.024488522623
0.014574573998
0.010972965977
0.00613020947
0.00307657317
0.013229326752
0
0
0
0
0
0
0
0
0
0
0
0
0
0
0
0
0
0
0
0
0
0
0
0
0
0
0
0
0
0
0
0
0
0
0
0
0
0
0
0
0
0
0
0
0
0
0
0
0
0
0
0
0
0
0
0
0
0
0
0
0
0
0
0
0
0
0
0
0
0
0
0
0
0
0
0
0
0
0
0
0
0
0
0
0
0
0
0
0
0
0
0
0
0
0
0
0
0
0
0
0
0
0
0
0
0
0
0
0
0
0
0
0
0
0
0
0
0
0
0
0
0
0
0
0
0
0
0
0
0
0
0
0
0
0
0
0
0
0
0
0
0
0
0
0
0
0
0
0
0
0
0
0
0
0
0
0
0
0
0
0
0
0
0
0
0
0
0
0
0
0
0
0
0
0
0
0
0
0
0
0
0
0
0
0
0
0
0
0
0
0
0
0
0
0
0
0
0
0
0
0
0
0
0
0
0
0
0
0
0
0
0
0
0
0
0
0
0
0
0
0
0
0
0
0
0
0
0
0
0
0
0
0
0
0
0
0
0
0
0
0
0
0
0
0
0
0
0
0
0
0
0
0
0
0
0
0
0
0
0
0
0
0
0
0
0
0
0
0
0
0
0
0
0
0
0
0
0
0
0
0
0
0
0
0
0
0
0
0
0
0
0
0
0
0
0
0
0
0
0
0
0
0
0
0
0
0
0
0
0
0
0
0
0
0
0
0
0
0
0
0
0
0
0
0
0
0
0
0
0
0
0
0
0
0
0
0
0
0
0
0
0
0
0
0
0
0
0
0
0
0
0
0
0
0
0
0
0
0
0
0
0
0
0
0
0
0
0
0
0
0
0
0
0
0
0
0
0
0
0
0
0
0
0
0
0
0
0
0
0
0
0
0
0
0
0
0
0
0
0
0
0
0
0
0
0
0
0
0
0
0
0
0
0
0
0
0
0
0
0
0
0
0
0
0
0
0
0
0
0
0
0
0
0
0
0
0
0
0
0
0
0
0
0
0
0
0
0
0
0
0
0
0
0
0
0
0
0
0
0
0
0
0
0
0
0
0
0
0
0
0
0
0
0
0
0
0
0
0
0
0
0
0
0
0
0
0
0
0
0
0
0
0
0
0
0
0
0
0
0
0
0
0
0
0
0
0
0
0
0
0
0
0
0
0
0
0
0
0
0
0
0
0
0
0
0
0
0
0
0
0
0
0
0
0
0
0
0
0
0
0
0
0
0
0
0
0
0
0
0
0
0
0
0
0
0
0
0
0
0
0
0
0
0
0
0
0
0
0
0
0
0
0
0
0
0
0
0
0
0
0
0
0
0
0
0
0
0
0
0
0
0
0
0
0
0
0
0
0
0
0
0
0
0
0
0
0
0
0
0
0
0
0
0
0
0
0
0
0
0
0
0
0
0
0
0
0
0
0
0
0
0
0
0
0
0
0
0
0
0
0
0
0
0
0
0
0
0
0
0
0
0
0
0
0
0
0
0
0
0
0
0
0
0
0
0
0
0
0
0
0
0
0
0
0
0
0
0
0
0
0
0
0
0
0
0
0
0
0
0
0
0
0
0
0
0
0
0
0
0
0
0
0
0
0
0
0
0
0
0
0
0
0
0
0
0
0
0
0
0
0
0
0
0
0
0
0
0
0
0
0
0
0
0
0
0
0
0
0
0
0
0
0
0
0
0
0
0
0
0
0
0
0
0
0
0
0
0
0
0
0
0
0
0
0
0
0
0
0
0
0
0
0
0
0
0
0
0
0
0
0
0
0
0
0
0
0
0
0
0
0
0
0
0
0
0
0
0
0
0
0
0
0
0
0
0
0
0
0
0
0
0
0
0
0
0
0
0
0
0
0
0
0
0
0
0
0
0
0
0
0
0
0
0
0
0
0
0
0
0
0
0
0
0
0
0
0
0
0
0
0
0
0
0
0
0
0
0
0
0
0
0
0
0
0
0
0
0
0
0
0
0
0
0
0
0
0
0
0
0
0
0
0
0
0
0
0
0
0
0
0
0
0
0
0
0
0
0
0
0
0
0
0
0
0
0
0
0
0
0
0
0
0
0
0
0
0
0
0
0
0
0
0
0
0
0
0
0
0
0
0
0
0
0
0
0
0
0
0
0
0
0
0
0
0
0
0
0
0
0
0
0
0
0
0
0
0
0
0
0
0
0
0
0
0
0
0
0
0
0
0
0
0
0
0
0
0
0
0
0
0
0
0
0
0
0
0
0
0
0
0
0
0
0
0
0
0
0
0
0
0
0
0
0
0
0
0
0
0
0
0
0
0
0
0
0
0
0
0
0
0
0
0
0
0
0
0
0
0
0
0
0
0
0
0
0
0
0
0
0
0
0
0
0
0
0
0
0
0
0
0
0
0
0
0
0
0
0
0
0
0
0
0
0
0
0
0
0
0
0
0
0
0
0
0
0
0
0
0
0
0
0
0
0
0
0
0
0
0
0
0
0
0
0
0
0
0
0
0
0
0
0
0
0
0
0
0
0
0
0
0
0
0
0
0
0
0
0
0
0
0
0
0
0
0
0
0
0
0
0
0
0
0
0
0
0
0
0
0
0
0
0
0
0
0
0
0
0
0
0
0
0
0
0
0
0
0
0
0
0
0
0
0
0
0
0
0
0
0
0
0
0
0
0
0
0
0
0
0
0
0
0
0
0
0
0
0
0
0
0
0
0
0
0
0
0
0
0
0
0
0
0
0
0
0
0
0
0
0
0
0
0
0
0
0
0
0
0
0
0
0
0
0
0
0
0
0
0
0
0
0
0
0
0
0
0
0
0
0
0
0
0
0
0
0
0
0
0
0
0
0
0
0
0
0
0
0
0
0
0
0
0
0
0
0
0
0
0
0
0
0
0
0
0
0
0
0
0
0
0
0
0
0
0
0
0
0
0
0
0
0
0
0
0
0
0
0
0
0
0
0
0
0
0
0
0
0
0
0
0
0
0
0
0
0
0
0
0
0
0
0
0
0
0
0
0
0
0
0
0
0
0
0
0
0
0
0
0
0
0
0
0
0
0
0
0
0
0
0
0
0
0
0
0
0
0
0
0
0
0
0
0
0
0
0
0
0
0
0
0
0
0
0
0
0
0
0
0
0
0
0
0
0
0
0
0
0
0
0
0
0
0
0
0
0
0
0
0
0
0
0
0
0
0
0
0
0
0
0
0
0
0
0
0
0
0
0
0
0
0
0
0
0
0
0
0
0
0
0
0
0
0
0
0
0
0
0
0
0
0
0
0
0
0
0
0
0
0
0
0
0
0
0
0
0
0
0
0
0
0
0
0
0
0
0
0
0
0
0
0
0
0
0
0
0
0
0
0
0
0
0
0
0
0
0
0
0
0
0
0
0
0
0
0
0
0
0
0
0
0
0
0
0
0
0
0
0
0
0
0
0
0
0
0
0
0
0
0
0
0
0
0
0
0
0
0
0
0
0
0
0
0
0
0
0
0
0
0
0
0
0
0
0
0
0
0
0
0
0
0
0
0
0
0
0
0
0
0
0
0
0
0
0
0
0
0
0
0
0
0
0
0
0
0
0
0
0
0
0
0
0
0
0
0
0
0
0
0
0
0
0
0
0
0
0
0
0
0
0
0
0
0
0
0
0
0
0
0
0
0
0
0
0
0
0
0
0
0
0
0
0
0
0
0
0
0
0
0
0
0
0
0
0
0
0
0
0
0
0
0
0
0
0
0
0
0
0
0
0
0
0
0
0
0
0
0
0
0
0
0
0
0
0
0
0
0
0
0
0
0
0
0
0
0
0
0
0
0
0
0
0
0
0
0
0
0
0
0
0
0
0
0
0
0
0
0
0
0
0
0
0
0
0
0
0
0
0
0
0
0
0
0
0
0
0
0
0
0
0
0
0
0
0
0
0
0
0
0
0
0
0
0
0
0
0
0
0
0
0
0
0
0
0
0
0
0
0
0
0
0
0
0
0
0
0
0
0
0
0
0
0
0
0
0
0
0
0
0
0
0
0
0
0
0
0
0
0
0
0
0
0
0
0
0
0
0
0
0
0
0
0
0
0
0
0
0
0
0
0
0
0
0
0
0
0
0
0
0
0
0
0
0
0
0
0
0
0
0
0
0
0
0
0
0
0
0
0
0
0
0
0
0
0
0
0
0
0
0
0
0
0
0
0
0
0
0
0
0
0
0
0
0
0
0
0
0
0
0
0
0
0
0
0
0
0
0
0
0
0
0
0
0
0
0
0
0
0
0
0
0
0
0
0
0
0
0
0
0
0
0
0
0
0
0
0
0
0
0
0
0
0
0
0
0
0
0
0
0
0
0
0
0
0
0
0
0
0
0
0
0
0
0
0
0
0
0
0
0
0
0
0
0
0
0
0
0
0
0
0
0
0
0
0
0
0
0
0
0
0
0
0
0
0
0
0
0
0
0
0
0
0
0
0
0
0
0
0
0
0
0
0
0
0
0
0
0
0
0
0
0
0
0
0
0
0
0
0
0
0
0
0
0
0
0
0
0
0
0
0
0
0
0
0
0
0
0
0
0
0
0
0
0
0
0
0
0
0
0
0
0
0
0
0
0
0
0
0
0
0
0
0
0
0
0
0
0
0
0
0
0
0
0
0
0
0
0
0
0
0
0
0
0
0
0
0
0
0
0
0
0
0
0
0
0
0
0
0
0
0
0
0
0
0
0
0
0
0
0
0
0
0
0
0
0
0
0
0
0
0
0
0
0
0
0
0
0
0
0
0
0
0
0
0
0
0
0
0
0
0
0
0
0
0
0
0
0
0
0
0
0
0
0
0
0
0
0
0
0
0
0
0
0
0
0
0
0
0
0
0
0
0
0
0
0
0
0
0
0
0
0
0
0
0
0
0
0
0
0
0
0
0
0
0
0
0
0
0
0
0
0
0
0
0
0
0
0
0
0
0
0
0
0
0
0
0
0
0
0
0
0
0
0
0
0
0
0
0
0
0
0
0
0
0
0
0
0
0
0
0
0
0
0
0
0
0
0
0
0
0
0
0
0
0
0
0
0
0
0
0
0
0
0
0
0
0
0
0
0
0
0
0
0
0
0
0
0
0
0
0
0
0
0
0
0
0
0
0
0
0
0
0
0
0
0
0
0
0
0
0
0
0
0
0
0
0
0
0
0
0
0
0
0
0
0
0
0
0
0
0
0
0
0
0
0
0
0
0
0
0
0
0
0
0
0
0
0
0
0
0
0
0
0
0
0
0
0
0
0
0
0
0
0
0
0
0
0
0
0
0
0
0
0
0
0
0
0
0
0
0
0
0
0
0
0
0
0
0
0
0
0
0
0
0
0
0
0
0
0
0
0
0
0
0
0
0
0
0
0
0
0
0
0
0
0
0
0
0
0
0
0
0
0
0
0
0
0
0
0
0
0
0
0
0
0
0
0
0
0
0
0
0
0
0
0
0
0
0
0
0
0
0
0
0
0
0
0
0
0
0
0
0
0
0
0
0
0
0
0
0
0
0
0
0
0
0
0
0
0
0
0
0
0
0
0
0
0
0
0
0
0
0
0
0
0
0
0
0
0
0
0
0
0
0
0
0
0
0
0
0
0
0
0
0
0
0
0
0
0
0
0
0
0
0
0
0
0
0
0
0
0
0
0
0
0
0
0
0
0
0
0
0
0
0
0
0
0
0
0
0
0
0
0
0
0
0
0
0
0
0
0
0
0
0
0
0
0
0
0
0
0
0
0
0
0
0
0
0
0
0
0
0
0
0
0
0
0
0
0
0
0
0
0
0
0
0
0
0
0
0
0
0
0
0
0
0
0
0
0
0
0
0
0
0
0
0
0
0
0
0
0
0
0
0
0
0
0
0
0
0
0
0
0
0
0
0
0
0
0
0
0
0
0
0
0
0
0
0
0
0
0
0
0
0
0
0
0
0
0
0
0
0
0
0
0
0
0
0
0
0
0
0
0
0
0
0
0
0
0
0
0
0
0
0
0
0
0
0
0
0
0
0
0
0
0
0
0
0
0
0
0
0
0
0
0
0
0
0
0
0
0
0
0
0
0
0
0
0
0
0
0
0
0
0
0
0
0
0
0
0
0
0
0
0
0
0
0
0
0
0
0
0
0
0
0
0
0
0
0
0
0
0
0
0
0
0
0
0
0
0
0
0
0
0
0
0
0
0
0
0
0
0
0
0
0
0
0
0
0
0
0
0
0
0
0
0
0
0
0
0
0
0
0
0
0
0
0
0
0
0
0
0
0
0
0
0
0
0
0
0
0
0
0
0
0
0
0
0
0
0
0
0
0
0
0
0
0
0
0
0
0
0
0
0
0
0
0
0
0
0
0
0
0
0
0
0
0
0
0
0
0
0
0
0
0
0
0
0
0
0
0
0
0
0
0
0
0
0
0
0
0
0
0
0
0
0
0
0
0
0
0
0
0
0
0
0
0
0
0
0
0
0
0
0
0
0
0
0
0
0
0
0
0
0
0
0
0
0
0
0
0
0
0
0
0
0
0
0
0
0
0
0
0
0
0
0
0
0
0
0
0
0
0
0
0
0
0
0
0
0
0
0
0
0
0
0
0
0
0
0
0
0
0
0
0
0
0
0
0
0
0
0
0
0
0
0
0
0
0
0
0
0
0
0
0
0
0
0
0
0
0
0
0
0
0
0
0
0
0
0
0
0
0
0
0
0
0
0
0
0
0
0
0
0
0
0
0
0
0
0
0
0
0
0
0
0
0
0
0
0
0
0
0
0
0
0
0
0
0
0
0
0
0
0
0
0
0
0
0
0
0
0
0
0
0
0
0
0
0
0
0
0
0
0
0
0
0
0
0
0
0
0
0
0
0
0
0
0
0
0
0
0
0
0
0
0
0
0
0
0
0
0
0
0
0
0
0
0
0
0
0
0
0
0
0
0
0
0
0
0
0
0
0
0
0
0
0
0
0
0
0
0
0
0
0
0
0
0
0
0
0
0
0
0
0
0
0
0
0
0
0
0
0
0
0
0
0
0
0
0
0
0
0
0
0
0
0
0
0
0
0
0
0
0
0
0
0
0
0
0
0
0
0
0
0
0
0
0
0
0
0
0
0
0
0
0
0
0
0
0
0
0
0
0
0
0
0
0
0
0
0
0
0
0
0
0
0
0
0
0
0
0
0
0
0
0
0
0
0
0
0
0
0
0
0
0
0
0
0
0
0
0
0
0
0
0
0
0
0
0
0
0
0
0
0
0
0
0
0
0
0
0
0
0
0
0
0
0
0
0
0
0
0
0
0
0
0
0
0
0
0
0
0
0
0
0
0
0
0
0
0
0
0
0
0
0
0
0
0
0
0
0
0
0
0
0
0
0
0
0
0
0
0
0
0
0
0
0
0
0
0
0
0
0
0
0
0
0
0
0
0
0
0
0
0
0
0
0
0
0
0
0
0
0
0
0
0
0
0
0
0
0
0
0
0
0
0
0
0
0
0
0
0
0
0
0
0
0
0
0
0
0
0
0
0
0
0
0
0
0
0
0
0
0
0
0
0
0
0
0
0
0
0
0
0
0
0
0
0
0
0
0
0
0
0
0
0
0
0
0
0
0
0
0
0
0
0
0
0
0
0
0
0
0
0
0
0
0
0
0
0
0
0
0
0
0
0
0
0
0
0
0
0
0
0
0
0
0
0
0
0
0
0
0
0
0
0
0
0
0
0
0
0
0
0
0
0
0
0
0
0
0
0
0
0
0
0
0
0
0
0
0
0
0
0
0
0
0
0
0
0
0
0
0
0
0
0
0
0
0
0
0
0
0
0
0
0
0
0
0
0
0
0
0
0
0
0
0
0
0
0
0
0
0
0
0
0
0
0
0
0
0
0
0
0
0
0
0
0
0
0
0
0
0
0
0
0
0
0
0
0
0
0
0
0
0
0
0
0
0
0
0
0
0
0
0
0
0
0
0
0
0
0
0
0
0
0
0
0
0
0
0
0
0
0
0
0
0
0
0
0
0
0
0
0
0
0
0
0
0
0
0
0
0
0
0
0
0
0
0
0
0
0
0
0
0
0
0
0
0
0
0
0
0
0
0
0
0
0
0
0
0
0
0
0
0
0
0
0
0
0
0
0
0
0
0
0
0
0
0
0
0
0
0
0
0
0
0
0
0
0
0
0
0
0
0
0
0
0
0
0
0
0
0
0
0
0
0
0
0
0
0
0
0
0
0
0
0
0
0
0
0
0
0
0
0
0
0
0
0
0
0
0
0
0
0
0
0
0
0
0
0
0
0
0
0
0
0
0
0
0
0
0
0
0
0
0
0
0
0
0
0
0
0
0
0
0
0
0
0
0
0
0
0
0
0
0
0
0
0
0
0
0
0
0
0
0
0
0
0
0
0
0
0
0
0
0
0
0
0
0
0
0
0
0
0
0
0
0
0
0
0
0
0
0
0
0
0
0
0
0
0
0
0
0
0
0
0
0
0
0
0
0
0
0
0
0
0
0
0
0
0
0
0
0
0
0
0
0
0
0
0
0
0
0
0
0
0
0
0
0
0
0
0
0
0
0
0
0
0
0
0
0
0
0
0
0
0
0
0
0
0
0
0
0
0
0
0
0
0
0
0
0
0
0
0
0
0
0
0
0
0
0
0
0
0
0
0
0
0
0
0
0
0
0
0
0
0
0
0
0
0
0
0
0
0
0
0
0
0
0
0
0
0
0
0
0
0
0
0
0
0
0
0
0
0
0
0
0
0
0
0
0
0
0
0
0
0
0
0
0
0
0
0
0
0
0
0
0
0
0
0
0
0
0
0
0
0
0
0
0
0
0
0
0
0
0
0
0
0
0
0
0
0
0
0
0
0
0
0
0
0
0
0
0
0
0
0
0
0
0
0
0
0
0
0
0
0
0
0
0
0
0
0
0
0
0
0
0
0
0
0
0
0
0
0
0
0
0
0
0
0
0
0
0
0
0
0
0
0
0
0
0
0
0
0
0
0
0
0
0
0
0
0
0
0
0
0
0
0
0
0
0
0
0
0
0
0
0
0
0
0
0
0
0
0
0
0
0
0
0
0
0
0
0
0
0
0
0
0
0
0
0
0
0
0
0
0
0
0
0
0
0
0
0
0
0
0
0
0
0
0
0
0
0
0
0
0
0
0
0
0
0
0
0
0
0
0
0
0
0
0
0
0
0
0
0
0
0
0
0
0
0
0
0
0
0
0
0
0
0
0
0
0
0
0
0
0
0
0
0
0
0
0
0
0
0
0
0
0
0
0
0
0
0
0
0
0
0
0
0
0
0
0
0
0
0
0
0
0
0
0
0
0
0
0
0
0
0
0
0
0
0
0
0
0
0
0
0
0
0
0
0
0
0
0
0
0
0
0
0
0
0
0
0
0
0
0
0
0
0
0
0
0
0
0
0
0
0
0
0
0
0
0
0
0
0
0
0
0
0
0
0
0
0
0
0
0
0
0
0
0
0
0
0
0
0
0
0
0
0
0
0
0
0
0
0
0
0
0
0
0
0
0
0
0
0
0
0
0
0
0
0
0
0
0
0
0
0
0
0
0
0
0
0
0
0
0
0
0
0
0
0
0
0
0
0
0
0
0
0
0
0
0
0
0
0
0
0
0
0
0
0
0
0
0
0
0
0
0
0
0
0
0
0
0
0
0
0
0
0
0
0
0
0
0
0
0
0
0
0
0
0
0
0
0
0
0
0
0
0
0
0
0
0
0
0
0
0
0
0
0
0
0
0
0
0
0
0
0
0
0
0
0
0
0
0
0
0
0
0
0
0
0
0
0
0
0
0
0
0
0
0
0
0
0
0
0
0
0
0
0
0
0
0
0
0
0
0
0
0
0
0
0
0
0
0
0
0
0
0
0
0
0
0
0
0
0
0
0
0
0
0
0
0
0
0
0
0
0
0
0
0
0
0
0
0
0
0
0
0
0
0
0
0
0
0
0
0
0
0
0
0
0
0
0
0
0
0
0
0
0
0
0
0
0
0
0
0
0
0
0
0
0
0
0
0
0
0
0
0
0
0
0
0
0
0
0
0
0
0
0
0
0
0
0
0
0
0
0
0
0
0
0
0
0
0
0
0
0
0
0
0
0
0
0
0
0
0
0
0
0
0
0
0
0
0
0
0
0
0
0
0
0
0
0
0
0
0
0
0
0
0
0
0
0
0
0
0
0
0
0
0
0
0
0
0
0
0
0
0
0
0
0
0
0
0
0
0
0
0
0
0
0
0
0
0
0
0
0
0
0
0
0
0
0
0
0
0
0
0
0
0
0
0
0
0
0
0
0
0
0
0
0
0
0
0
0
0
0
0
0
0
0
0
0
0
0
0
0
0
0
0
0
0
0
0
0
0
0
0
0
0
0
0
0
0
0
0
0
0
0
0
0
0
0
0
0
0
0
0
0
0
0
0
0
0
0
0
0
0
0
0
0
0
0
0
0
0
0
0
0
0
0
0
0
0
0
0
0
0
0
0
0
0
0
0
0
0
0
0
0
0
0
0
0
0
0
0
0
0
0
0
0
0
0
0
0
0
0
0
0
0
0
0
0
0
0
0
0
0
0
0
0
0
0
0
0
0
0
0
0
0
0
0
0
0
0
0
0
0
0
0
0
0
0
0
0
0
0
0
0
0
0
0
0
0
0
0
0
0
0
0
0
0
0
0
0
0
0
0
0
0
0
0
0
0
0
0
0
0
0
0
0
0
0
0
0
0
0
0
0
0
0
0
0
0
0
0
0
0
0
0
0
0
0
0
0
0
0
0
0
0
0
0
0
0
0
0
0
0
0
0
0
0
0
0
0
0
0
0
0
0
0
0
0
0
0
0
0
0
0
0
0
0
0
0
0
0
0
0
0
0
0
0
0
0
0
0
0
0
0
0
0
0
0
0
0
0
0
0
0
0
0
0
0
0
0
0
0
0
0
0
0
0
0
0
0
0
0
0
0
0
0
0
0
0
0
0
0
0
0
0
0
0
0
0
0
0
0
0
0
0
0
0
0
0
0
0
0
0
0
0
0
0
0
0
0
0
0
0
0
0
0
0
0
0
0
0
0
0
0
0
0
0
0
0
0
0
0
0
0
0
0
0
0
0
0
0
0
0
0
0
0
0
0
0
0
0
0
0
0
0
0
0
0
0
0
0
0
0
0
0
0
0
0
0
0
0
0
0
0
0
0
0
0
0
0
0
0
0
0
0
0
0
0
0
0
0
0
0
0
0
0
0
0
0
0
0
0
0
0
0
0
0
0
0
0
0
0
0
0
0
0
0
0
0
0
0
0
0
0
0
0
0
0
0
0
0
0
0
0
0
0
0
0
0
0
0
0
0
0
0
0
0
0
0
0
0
0
0
0
0
0
0
0
0
0
0
0
0
0
0
0
0
0
0
0
0
0
0
0
0
0
0
0
0
0
0
0
0
0
0
0
0
0
0
0
0
0
0
0
0
0
0
0
0
0
0
0
0
0
0
0
0
0
0
0
0
0
0
0
0
0
0
0
0
0
0
0
0
0
0
0
0
0
0
0
0
0
0
0
0
0
0
0
0
0
0
0
0
0
0
0
0
0
0
0
0
0
0
0
0
0
0
0
0
0
0
0
0
0
0
0
0
0
0
0
0
0
0
0
0
0
0
0
0
0
0
0
0
0
0
0
0
0
0
0
0
0
0
0
0
0
0
0
0
0
0
0
0
0
0
0
0
0
0
0
0
0
0
0
0
0
0
0
0
0
0
0
0
0
0
0
0
0
0
0
0
0
0
0
0
0
0
0
0
0
0
0
0
0
0
0
0
0
0
0
0
0
0
0
0
0
0
0
0
0
0
0
0
0
0
0
0
0
0
0
0
0
0
0
0
0
0
0
0
0
0
0
0
0
0
0
0
0
0
0
0
0
0
0
0
0
0
0
0
0
0
0
0
0
0
0
0
0
0
0
0
0
0
0
0
0
0
0
0
0
0
0
0
0
0
0
0
0
0
0
0
0
0
0
0
0
0
0
0
0
0
0
0
0
0
0
0
0
0
0
0
0
0
0
0
0
0
0
0
0
0
0
0
0
0
0
0
0
0
0
0
0
0
0
0
0
0
0
0
0
0
0
0
0
0
0
0
0
0
0
0
0
0
0
0
0
0
0
0
0
0
0
0
0
0
0
0
0
0
0
0
0
0
0
0
0
0
0
0
0
0
0
0
0
0
0
0
0
0
0
0
0
0
0
0
0
0
0
0
0
0
0
0
0
0
0
0
0
0
0
0
0
0
0
0
0
0
0
0
0
0
0
0
0
0
0
0
0
0
0
0
0
0
0
0
0
0
0
0
0
0
0
0
0
0
0
0
0
0
0
0
0
0
0
0
0
0
0
0
0
0
0
0
0
0
0
0
0
0
0
0
0
0
0
0
0
0
0
0
0
0
0
0
0
0
0
0
0
0
0
0
0
0
0
0
0
0
0
0
0
0
0
0
0
0
0
0
0
0
0
0
0
0
0
0
0
0
0
0
0
0
0
0
0
0
0
0
0
0
0
0
0
0
0
0
0
0
0
0
0
0
0
0
0
0
0
0
0
0
0
0
0
0
0
0
0
0
0
0
0
0
0
0
0
0
0
0
0
0
0
0
0
0
0
0
0
0
0
0
0
0
0
0
0
0
0
0
0
0
0
0
0
0
0
0
0
0
0
0
0
0
0
0
0
0
0
0
0
0
0
0
0
0
0
0
0
0
0
0
0
0
0
0
0
0
0
0
0
0
0
0
0
0
0
0
0
0
0
0
0
0
0
0
0
0
0
0
0
0
0
0
0
0
0
0
0
0
0
0
0
0
0
0
0
0
0
0
0
0
0
0
0
0
0
0
0
0
0
0
0
0
0
0
0
0
0
0
0
0
0
0
0
0
0
0
0
0
0
0
0
0
0
0
0
0
0
0
0
0
0
0
0
0
0
0
0
0
0
0
0
0
0
0
0
0
0
0
0
0
0
0
0
0
0
0
0
0
0
0
0
0
0
0
0
0
0
0
0
0
0
0
0
0
0
0
0
0
0
0
0
0
0
0
0
0
0
0
0
0
0
0
0
0
0
0
0
0
0
0
0
0
0
0
0
0
0
0
0
0
0
0
0
0
0
0
0
0
0
0
0
0
0
0
0
0
0
0
0
0
0
0
0
0
0
0
0
0
0
0
0
0
0
0
0
0
0
0
0
0
0
0
0
0
0
0
0
0
0
0
0
0
0
0
0
0
0
0
0
0
0
0
0
0
0
0
0
0
0
0
0
0
0
0
0
0
0
0
0
0
0
0
0
0
0
0
0
0
0
0
0
0
0
0
0
0
0
0
0
0
0
0
0
0
0
0
0
0
0
0
0
0
0
0
0
0
0
0
0
0
0
0
0
0
0
0
0
0
0
0
0
0
0
0
0
0
0
0
0
0
0
0
0
0
0
0
0
0
0
0
0
0
0
0
0
0
0
0
0
0
0
0
0
0
0
0
0
0
0
0
0
0
0
0
0
0
0
0
0
0
0
0
0
0
0
0
0
0
0
0
0
0
0
0
0
0
0
0
0
0
0
0
0
0
0
0
0
0
0
0
0
0
0
0
0
0
0
0
0
0
0
0
0
0
0
0
0
0
0
0
0
0
0
0
0
0
0
0
0
0
0
0
0
0
0
0
0
0
0
0
0
0
0
0
0
0
0
0
0
0
0
0
0
0
0
0
0
0
0
0
0
0
0
0
0
0
0
0
0
0
0
0
0
0
0
0
0
0
0
0
0
0
0
0
0
0
0
0
0
0
0
0
0
0
0
0
0
0
0
0
0
0
0
0
0
0
0
0
0
0
0
0
0
0
0
0
0
0
0
0
0
0
0
0
0
0
0
0
0
0
0
0
0
0
0
0
0
0
0
0
0
0
0
0
0
0
0
0
0
0
0
0
0
0
0
0
0
0
0
0
0
0
0
0
0
0
0
0
0
0
0
0
0
0
0
0
0
0
0
0
0
0
0
0
0
0
0
0
0
0
0
0
0
0
0
0
0
0
0
0
0
0
0
0
0
0
0
0
0
0
0
0
0
0
0
0
0
0
0
0
0
0
0
0
0
0
0
0
0
0
0
0
0
0
0
0
0
0
0
0
0
0
0
0
0
0
0
0
0
0
0
0
0
0
0
0
0
0
0
0
0
0
0
0
0
0
0
0
0
0
0
0
0
0
0
0
0
0
0
0
0
0
0
0
0
0
0
0
0
0
0
0
0
0
0
0
0
0
0
0
0
0
0
0
0
0
0
0
0
0
0
0
0
0
0
0
0
0
0
0
0
0
0
0
0
0
0
0
0
0
0
0
0
0
0
0
0
0
0
0
0
0
0
0
0
0
0
0
0
0
0
0
0
0
0
0
0
0
0
0
0
0
0
0
0
0
0
0
0
0
0
0
0
0
0
0
0
0
0
0
0
0
0
0
0
0
0
0
0
0
0
0
0
0
0
0
0
0
0
0
0
0
0
0
0
0
0
0
0
0
0
0
0
0
0
0
0
0
0
0
0
0
0
0
0
0
0
0
0
0
0
0
0
0
0
0
0
0
0
0
0
0
0
0
0
0
0
0
0
0
0
0
0
0
0
0
0
0
0
0
0
0
0
0
0
0
0
0
0
0
0
0
0
0
0
0
0
0
0
0
0
0
0
0
0
0
0
0
0
0
0
0
0
0
0
0
0
0
0
0
0
0
0
0
0
0
0
0
0
0
0
0
0
0
0
0
0
0
0
0
0
0
0
0
0
0
0
0
0
0
0
0
0
0
0
0
0
0
0
0
0
0
0
0
0
0
0
0
0
0
0
0
0
0
0
0
0
0
0
0
0
0
0
0
0
0
0
0
0
0
0
0
0
0
0
0
0
0
0
0
0
0
0
0
0
0
0
0
0
0
0
0
0
0
0
0
0
0
0
0
0
0
0
0
0
0
0
0
0
0
0
0
0
0
0
0
0
0
0
0
0
0
0
0
0
0
0
0
0
0
0
0
0
0
0
0
0
0
0
0
0
0
0
0
0
0
0
0
0
0
0
0
0
0
0
0
0
0
0
0
0
0
0
0
0
0
0
0
0
0
0
0
0
0
0
0
0
0
0
0
0
0
0
0
0
0
0
0
0
0
0
0
0
0.006794202512
0.01030471003
0
0
0
0.011785402074
0.011727537917
0.006823157639
0.014947986056
0.025968247471
0.026731656546
0.034856484963
0.041192193171
0.042719011321
0.028889397589
0.038735613314
0.021007872344
0.046272602928
0.050089648303
0.068433072894
0.079271133304
0.085802040773
0.107122889722
0.124831631804
0.143416490261
0.126599712926
0.131408602981
0.13177185329
0.1669505325
0.172488965178
0.179588082468
0.175737170645
0.175931739802
0.192308232889
0.205083748063
0.211647891883
0.235692342173
0.257413328894
0.271076589984
0.278619580238
0.297398269258
0.292950760202
0.302340104692
0.311879782572
0.335695797252
0.346305422052
0.350885876502
0.353176103732
0.376914016162
0.380731061542
0.411143955774
0.416214517792
0.424305479762
0.435221642412
0.449743802807
0.460353427607
0.473710150847
0.472946741777
0.480274294677
0.483112493614
0.492501838124
0.498531008474
0.514895133419
0.537334663309
0.541380144289
0.545197189669
0.545197189669
0.565001589812
0.581479682257
0.592852716127
0.608042795377
0.609798049147
0.616362192957
0.654273103044
0.665568034674
0.706430981713
0.729483587323
0.752424854334
0.75427120859
0.76312557964
0.77900096571
0.77747414756
0.78044968162
0.78876907919
0.79281456017
0.80617128342
0.82975886249
0.856765848584
0.855365866695
0.882971448819
0.893352638009
0.923422039829
0.931343799042
0.966833514332
0.97114066726
0.97793324669
0.9854892352
1.00971788529
1.03483228251
1.07124161137
1.07901177702
1.08589282803
1.09610468498
1.13827638391
1.15270305408
1.17840304909
1.18559326688
1.21678306906
1.2012715634
1.20203497247
1.22844912092
1.22951906786
1.22818305926
1.24577983264
1.25684632866
1.27195830566
1.28211105924
1.28814022959
1.29528119176
1.31498399256
1.32208310985
1.3705507794
1.38902293056
1.408715362
1.408715362
1.42306392993
1.45141992288
1.46403786486
1.47235726243
1.48485086757
1.51346540296
1.51259789512
1.51839862987
1.53206189097
1.55566246829
1.60504975141
1.61687828781
1.63794720405
1.63882258182
1.64629407956
1.67545395776
1.66984779217
1.68053551922
1.69150828583
1.69402694866
1.71272753543
1.73326147821
1.743871103
1.77649725294
1.79038894965
1.79165346573
1.80942994072
1.81194860355
1.84506236164
1.84053538162
1.86663125418
1.86617438296
1.86419069359
1.87609870093
1.88517289905
1.88843034314
1.89224738852
1.89232549077
1.89988147927
1.90018801713
1.88522213367
1.8969017054
1.91568039441
1.91568039441
1.92786557137
1.9346581508
1.95228879063
1.95152538156
1.96396836237
1.97183088872
1.97335770687
1.99763059278
2.01152228949
2.01380812699
2.03000304918
2.04629694181
2.06895493007
2.08750518348
2.12391451233
2.14498792678
2.18979475545
2.22490935289
2.28240437684
2.31484632696
2.33026484183
2.35532263508
2.39240690142
2.38637773107
2.38767611361
2.40450497971
2.43622473554
2.45210012161
2.45889270104
2.46118292826
2.44244847504
2.46878315256
2.47172721107
2.499240324
2.51221827826
2.53144944878
2.55369377942
2.57041506653
2.60101944182
2.60990767931
2.62097417533
2.62700334568
2.64387057644
2.65524361031
2.66422670793
2.70359670327
2.68899381172
2.6997356433
2.7129420332
2.75064974459
2.76080249816
2.77240396764
2.79788226629
2.80975640717
2.82423233296
2.83780027473
2.84165118656
2.85302422044
2.85180394014
2.87770524355
2.87461774079
2.87385433172
2.87809438186
2.88213986285
2.88046271134
2.90425848792
2.90553663238
2.9078268596
2.91473077762
2.88311431956
2.88929245457
2.89478226173
2.89333354583
2.89127175422
2.88252935187
2.87341267877
2.87341267877
2.8680349488
2.86627969504
2.87612591076
2.88322502805
2.88137867378
2.87763112212
2.89967603467
2.89822731877
2.8928735865
2.8987081877
2.89084566134
2.88554666371
2.89327624468
2.88846735462
2.87429796669
2.87665529671
2.86650254313
2.86497572498
2.85723064635
2.8495965556
2.82738546131
2.83360220319
2.77339959717
2.77676114003
2.75719743514
2.7440691475
2.74177892028
2.73455296674
2.70188258102
2.66129482579
2.63808327828
2.63986891827
2.61506105891
2.6011693622
2.59155158209
2.56705026057
2.55819588953
2.55233729063
2.52316441416
2.48246817046
2.44751353715
2.40598878039
2.39362390183
2.34028997867
2.31479681247
2.30716272172
2.29988579315
2.29248013801
2.27413232371
2.26581292613
2.25214105649
2.24736540278
2.2417150014
2.2188908314
2.21251749713
2.203890193
2.21019266486
2.19256202502
2.17470294958
2.15920633247
2.14891624378
2.12873507346
2.10993899648
2.08742136434
2.0770734115
2.08453829949
2.06167650343
2.05168445255
2.03774852005
2.03393147468
2.00567420995
1.99262852279
1.98282854166
1.97977490536
1.93797484827
1.9247678283
1.91469317696
1.89828281742
1.88200979298
1.8567450624
1.82727864633
1.79368288862
1.76654056623
1.73738068802
1.73272937116
1.70882225598
1.69560286784
1.68201770899
1.67949904615
1.67011820169
1.64633605346
1.63093903689
1.60895637822
1.58952624883
1.57887962807
1.55666853378
1.55298882351
1.51505267651
1.50050953942
1.49131539418
1.47085955365
1.45657021858
1.43863304089
1.39469793887
1.38514789165
1.37601161057
1.38108280268
1.3880108479
1.34527817899
1.3530626031
1.32016378177
1.30462093007
1.29129807327
1.27879659821
1.27141557088
1.24096581017
1.23335195751
1.15666373981
1.14959848898
1.14082222018
1.13402964076
1.11788095317
1.11362442455
1.09266747701
1.07861957581
1.05114272025
1.00785832001
0.998775513348
0.977862801608
0.959231817045
0.924198972985
0.920540761018
0.911867960877
0.903548563297
0.903776998907
0.899959953537
0.896553544771
0.875791166391
0.852974236226
0.786510894724
0.772175325061
0.764735803458
0.752905898378
0.749886128531
0.745831408898
0.731098200868
0.725356698981
0.704469983745
0.686373972652
0.683548771962
0.677363397112
0.640094538873
0.635194548316
0.620767878136
0.621531287206
0.628983176952
0.622784803855
0.614864413326
0.606034040002
0.5878481886
0.592703313265
0.585988836095
0.598491049759
0.576658724439
0.564340080484
0.572740709825
0.563830974032
0.582704001555
0.563618774685
0.553009149885
0.568903534849
0.563102800109
0.567410583142
0.57285604602
0.57285604602
0.57285604602
0.56278139469
0.56102614093
0.56201798562
0.531461605742
0.521046550099
0.525125897532
0.523599079382
0.520627935051
0.501470477061
0.499715223301
0.495134768851
0.489902874023
0.472238367741
0.457583261951
0.451782527221
0.455828008201
0.439189213051
0.436670550211
0.431633224541
0.429342997321
0.405683187131
0.391869592671
0.377409056047
0.374583855357
0.366783582874
0.343227871448
0.342464462378
0.341701053298
0.337336036201
0.318635449431
0.325072756989
0.297683980913
0.286845920503
0.278244612883
0.270689254487
0.255727610847
0.252217103327
0.259918926972
0.255645010384
0.265615562958
0.229070768309
0.221496261128
0.208845082805
0.201210992057
0.225801085553
0.222519013648
0.210154135089
0.182292639422
0.172674859304
0.162052236249
0.156479937116
0.141057662643
0.132360864797
0.13205432694
0.129000690641
0.128008845957
0.120909728674
0.114345584857
0.105034342597
0.096408407164
0.098994802898
0.085679924539
0.067971182456
0.047590423164
0.051179032929
0.053731562212
0.049860412296
0.055507963558
0.040061061275
0.034773693206
0.031413519049
0.044755374729
0.030066402497
0.028630684851
0.029975301994
0.029975301994
0.029211892919
0.021655904418
0.020025617612
0.016457876042
0
0
0
0
0
0
0
0
0
0
0
0
0
0
0
0
0
0
0
0
0
0
0
0
0
0
0
0
0
0
0
0
0
0
0
0
0
0
0
0
0
0
0
0
0
0
0
0
0
0
0
0
0
0
0
0
0
0
0
0
0
0
0
0
0
0
0
0
0
0
0
0
0
0
0
0
0
0
0
0
0
0
0
0
0
0
0
0
0
0
0
0
0
0
0
0
0
0
0
0
0
0
0
0
0
0
0
0
0
0
0
0
0
0
0
0
0
0
0
0
0
0
0
0
0
0
0
0
0
0
0
0
0
0
0
0
0
0
0
0
0
0
0
0
0
0
0
0
0
0
0
0
0
0
0
0
0
0
0
0
0
0
0
0
0
0
0
0
0
0
0
0
0
0
0
0
0
0
0
0
0
0
0
0
0
0
0
0
0
0
0
0
0
0
0
0
0
0
0
0
0
0
0
0
0
0
0
0
0
0
0
0
0
0
0
0
0
0
0
0
0
0
0
0
0
0
0
0
0
0
0
0
0
0
0
0
0
0
0
0
0
0
0
0
0
0
0
0
0
0
0
0
0
0
0
0
0
0
0
0
0
0
0
0
0
0
0
0
0
0
0
0
0
0
0
0
0
0
0
0
0
0
0
0
0
0
0
0
0
0
0
0
0
0
0
0
0
0
0
0
0
0
0
0
0
0
0
0
0
0
0
0
0
0
0
0
0
0
0
0
0
0
0
0
0
0
0
0
0
0
0
0
0
0
0
0
0
0
0
0
0
0
0
0
0
0
0
0
0
0
0
0
0
0
0
0
0
0
0
0
0
0
0
0
0
0
0
0
0
0
0
0
0
0
0
0
0
0
0
0
0
0
0
0
0
0
0
0
0
0
0
0
0
0
0
0
0
0
0
0
0
0
0
0
0
0
0
0
0
0
0
0
0
0
0
0
0
0
0
0
0
0
0
0
0
0
0
0
0
0
0
0
0
0
0
0
0
0
0
0
0
0
0
0
0
0
0
0
0
0
0
0
0
0
0
0
0
0
0
0
0
0
0
0
0
0
0
0
0
0
0
0
0
0
0
0
0
0
0
0
0
0
0
0
0
0
0
0
0
0
0
0
0
0
0
0
0
0
0
0
0
0
0
0
0
0
0
0
0
0
0
0
0
0
0
0
0
0
0
0
0
0
0
0
0
0
0
0
0
0
0
0
0
0
0
0
0
0
0
0
0
0
0
0
0
0
0
0
0
0
0
0
0
0
0
0
0
0
0
0
0
0
0
0
0
0
0
0
0
0
0
0
0
0
0
0
0
0
0
0
0
0
0
0
0
0
0
0
0
0
0
0
0
0
0
0
0
0
0
0
0
0
0
0
0
0
0
0
0
0
0
0
0
0
0
0
0
0
0
0
0
0
0
0
0
0
0
0
0
0
0
0
0
0
0
0
0
0
0
0
0
0
0
0
0
0
0
0
0
0
0
0
0
0
0
0
0
0
0
0
0
0
0
0
0
0
0
0
0
0
0
0
0
0
0
0
0
0
0
0
0
0
0
0
0
0
0
0
0
0
0
0
0
0
0
0
0
0
0
0
0
0
0
0
0
0
0
0
0
0
0
0
0
0
0
0
0
0
0
0
0
0
0
0
0
0
0
0
0
0
0
0
0
0
0
0
0
0
0
0
0
0
0
0
0
0
0
0
0
0
0
0
0
0
0
0
0
0
0
0
0
0
0
0
0
0
0
0
0
0
0
0
0
0
0
0
0
0
0
0
0
0
0
0
0
0
0
0
0
0
0
0
0
0
0
0
0
0
0
0
0
0
0
0
0
0
0
0
0
0
0
0
0
0
0
0
0
0
0
0
0
0
0
0
0
0
0
0
0
0
0
0
0
0
0
0
0
0
0
0
0
0
0
0
0
0
0
0
0
0
0
0
0
0
0
0
0
0
0
0
0
0
0
0
0
0
0
0
0
0
0
0
0
0
0
0
0
0
0
0
0
0
0
0
0
0
0
0
0
0
0
0
0
0
0
0
0
0
0
0
0
0
0
0
0
0
0
0
0
0
0
0
0
0
0
0
0
0
0
0
0
0
0
0
0
0
0
0
0
0
0
0
0
0
0
0
0
0
0
0
0
0
0
0
0
0
0
0
0
0
0
0
0
0
0
0
0
0
0
0
0
0
0
0
0
0
0
0
0
0
0
0
0
0
0
0
0
0
0
0
0
0
0
0
0
0
0
0
0
0
0
0
0
0
0
0
0
0
0
0
0
0
0
0
0
0
0
0
0
0
0
0
0
0
0
0
0
0
0
0
0
0
0
0
0
0
0
0
0
0
0
0
0
0
0
0
0
0
0
0
0
0
0
0
0
0
0
0
0
0
0
0
0
0
0
0
0
0
0
0
0
0
0
0
0
0
0
0
0
0
0
0
0
0
0
0
0
0
0
0
0
0
0
0
0
0
0
0
0
0
0
0
0
0
0
0
0
0
0
0
0
0
0
0
0
0
0
0
0
0
0
0
0
0
0
0
0
0
0
0
0
0
0
0
0
0
0
0
0
0
0
0
0
0
0
0
0
0
0
0
0
0
0
0
0
0
0
0
0
0
0
0
0
0
0
0
0
0
0
0
0
0
0
0
0
0
0
0
0
0
0
0
0
0
0
0
0
0
0
0
0
0
0
0
0
0
0
0
0
0
0
0
0
0
0
0
0
0
0
0
0
0
0
0
0
0
0
0
0
0
0
0
0
0
0
0
0
0
0
0
0
0
0
0
0
0
0
0
0
0
0
0
0
0
0
0
0
0
0
0
0
0
0
0
0
0
0
0
0
0
0
0
0
0
0
0
0
0
0
0
0
0
0
0
0
0
0
0
0
0
0
0
0
0
0
0
0
0
0
0
0
0
0
0
0
0
0
0
0
0
0
0
0
0
0
0
0
0
0
0
0
0
0
0
0
0
0
0
0
0
0
0
0
0
0
0
0
0
0
0
0
0
0
0
0
0
0
0
0
0
0
0
0
0
0
0
0
0
0
0
0
0
0
0
0
0
0
0
0
0
0
0
0
0
0
0
0
0
0
0
0
0
0
0
0
0
0
0
0
0
0
0
0
0
0
0
0
0
0
0
0
0
0
0
0
0
0
0
0
0
0
0
0
0
0
0
0
0
0
0
0
0
0
0
0
0
0
0
0
0
0
0
0
0
0
0
0
0
0
0
0
0
0
0
0
0
0
0
0
0
0
0
0
0
0
0
0
0
0
0
0
0
0
0
0
0
0
0
0
0
0
0
0
0
0
0
0
0
0
0
0
0
0
0
0
0
0
0
0
0
0
0
0
0
0
0
0
0
0
0
0
0
0
0
0
0
0
0
0
0
0
0
0
0
0
0
0
0
0
0
0
0
0
0
0
0
0
0
0
0
0
0
0
0
0
0
0
0
0
0
0
0
0
0
0
0
0
0
0
0
0
0
0
0
0
0
0
0
0
0
0
0
0
0
0
0
0
0
0
0
0
0
0
0
0
0
0
0
0
0
0
0
0
0
0
0
0
0
0
0
0
0
0
0
0
0
0
0
0
0
0
0
0
0
0
0
0
0
0
0
0
0
0
0
0
0
0
0
0
0
0
0
0
0
0
0
0
0
0
0
0
0
0
0
0
0
0
0
0
0
0
0
0
0
0
0
0
0
0
0
0
0
0
0
0
0
0
0
0
0
0
0
0
0
0
0
0
0
0
0
0
0
0
0
0
0
0
0
0
0
0
0
0
0
0
0
0
0
0
0
0
0
0
0
0
0
0
0
0
0
0
0
0
0
0
0
0
0
0
0
0
0
0
0
0
0
0
0
0
0
0
0
0
0
0
0
0
0
0
0
0
0
0
0
0
0
0
0
0
0
0
0.010741890582
0.010741890582
0
0
0.000538621177
0
0.003853929433
0.01041807325
0.021713004877
0.02751373962
0.025986921469
0.030032402453
0.031559220602
0.030338940309
0.014665471725
0.01978089964
0.030162088832
0.048099266524
0.054206539123
0.019330266447
0.017153877226
0.034949330097
0.040944633998
0.050027440649
0.055064766316
0.059919890978
0.074414294051
0.100850570916
0.103904207216
0.105431025366
0.110696786642
0.109966613914
0.123401439404
0.128438765072
0.140346772413
0.130953038189
0.142097636455
0.146794557814
0.149732465803
0.160408563297
0.164225608671
0.163038564726
0.166855610099
0.159688759918
0.160680604602
0.161365911428
0.162573193467
0.175244609883
0.18028193555
0.191153862409
0.223289274667
0.230911735862
0.233587971894
0.244085627996
0.24637585522
0.260462121092
0.271757052712
0.277407454102
0.277407454102
0.282216344162
0.302750286932
0.308094150452
0.320459029022
0.320459029022
0.328778426592
0.331832062892
0.330271378289
0.335308703949
0.336034486972
0.367643705188
0.413527607915
0.428861172802
0.438478952912
0.436294693758
0.434004466538
0.435759720298
0.445858999438
0.454601401785
0.457655038085
0.457405734279
0.463206469019
0.495848008109
0.505008917019
0.515312003959
0.516610386499
0.522182685629
0.524472912859
0.545811020286
0.560262318266
0.557904358141
0.569734263241
0.577139918381
0.586222725021
0.605686720871
0.623395462951
0.652020367691
0.663666072967
0.667483118347
0.673818826557
0.703357473727
0.722058060507
0.722058060507
0.751903245537
0.757475544667
0.77376595707
0.77124729424
0.798106575875
0.814210397565
0.826064300362
0.812749421999
0.833900938704
0.830910015486
0.835947341146
0.837975266324
0.841792311694
0.847821482044
0.847821482044
0.842672187681
0.874344857581
0.876406649201
0.9133467327
0.91739221368
0.917171126401
0.910962254453
0.919497089385
0.921787316605
0.952333827736
0.963706861616
0.970577543286
0.985071946362
0.996672785738
0.998243839695
1.00381613882
1.01068682051
1.02003853895
1.02690922062
1.05100714535
1.07161919037
1.11971258916
1.137343229
1.16581192924
1.17570238077
1.18902586766
1.19746760329
1.22252863456
1.25145283733
1.25427803802
1.30648141269
1.31484954428
1.32972447714
1.32531509475
1.33844338237
1.34424411712
1.35607402222
1.37256248401
1.38393551789
1.39958246835
1.43148368657
1.45133232252
1.46722794668
1.4905077277
1.51589742524
1.54861689569
1.55867415905
1.56347865939
1.56763684767
1.57900988155
1.59015447982
1.59465683201
1.60578119219
1.59536613655
1.62467634811
1.62473545147
1.61992656142
1.6293115162
1.63305045933
1.60256681118
1.62069855803
1.6153989303
1.62348989226
1.64762059415
1.66143418861
1.69249965394
1.70165930262
1.72020955602
1.73738332464
1.75646268038
1.76678287591
1.78282307501
1.81366010473
1.84178390246
1.84831417983
1.85684901475
1.86935846826
1.90173394567
1.9539964237
1.96870500392
1.99617188226
2.00021736324
2.01128385925
2.0264739385
2.02042576927
2.0441636817
2.0563782269
2.06523259794
2.07669673231
2.08936814873
2.11309306291
2.13930403368
2.14974006602
2.16129280149
2.17404681836
2.17831623675
2.19090955091
2.21332606391
2.21408947299
2.21859182519
2.21813495397
2.22195199934
2.21866992744
2.22325038189
2.22010501497
2.23598040105
2.2466681281
2.23964711306
2.24872991972
2.25048517347
2.23001331368
2.23375225681
2.20450412821
2.20068708284
2.19361259337
2.21853333092
2.23595155442
2.24587587239
2.2488617758
2.20427475319
2.1907721948
2.18375117977
2.18550643352
2.17777685256
2.16434202707
2.1148542339
2.11660948766
2.09790890089
2.0918016283
2.05221904572
2.0566463167
2.04088739754
2.0261541895
2.01639183444
2.00905978332
1.9943265753
1.991093759
1.9982606092
1.999754191
1.99593714562
1.99212010024
1.9863193655
1.97126223164
1.96767362187
1.96744518627
1.9699638491
1.97185643797
1.97590191896
1.95691253301
1.95024429042
1.95154267296
1.95459630927
2.01014824954
1.98651630517
1.98686970773
1.97244303756
1.95798250094
1.94813628521
1.92592519093
1.91492516761
1.90176786244
1.89062326417
1.89008829071
1.83656727622
1.82558885968
1.80847717405
1.79337819531
1.79678899378
1.80465590985
1.7986267395
1.77125096169
1.76043303088
1.75486073174
1.73914730857
1.72678243001
1.72025841168
1.71873159352
1.71673753481
1.71116523568
1.72024804232
1.7149041788
1.70452298961
1.70299617146
1.69652312815
1.67505520484
1.6876700173
1.67987835336
1.67441802293
1.67892037512
1.64818168576
1.61730839867
1.61883521682
1.60504322916
1.58451789493
1.5746716792
1.56216096548
1.55330659444
1.55231474976
1.53221418111
1.52077341434
1.49074402949
1.48092005065
1.47568815583
1.47416133768
1.44691291772
1.44222899462
1.4356648508
1.41910239709
1.42655930666
1.42602433319
1.41842410888
1.40170721149
1.4004629335
1.39962142217
1.39633935026
1.38924023298
1.38016603485
1.37787580763
1.37634898948
1.36814605882
1.35286487906
1.34693730806
1.34144447989
1.34170678194
1.33010531246
1.33399458895
1.31017857426
1.26928660969
1.23966986027
1.23409756114
1.24076330431
1.22030746378
1.2089344299
1.17640538112
1.14846863332
1.11305114916
1.10725041441
1.09114659273
1.08385290628
1.10886396434
1.08524241033
1.08524241033
1.07543006105
1.08144686325
1.06472996585
1.05310762817
1.04272643897
1.03333709447
1.02875664002
1.00813159675
1.00813159675
0.99289089318
0.98709015843
0.98128942369
0.96331900965
0.95924029232
0.94152118089
0.94368457185
0.94017406433
0.90582652711
0.88090669904
0.84508718679
0.834477562
0.81586807573
0.80832508549
0.79981111875
0.78866652048
0.77389146757
0.758874980786
0.731387755872
0.723603331772
0.702161755685
0.664454044295
0.643234794685
0.630563378275
0.619190344405
0.617663526255
0.56325111471
0.5520036779
0.53757700772
0.52082624387
0.51601735381
0.47736203354
0.46497252718
0.46367414463
0.44794470219
0.44031061144
0.43321149416
0.38025633997
0.36987515078
0.36308257136
0.352099936
0.34217561803
0.33764002949
0.32003401745
0.31598853647
0.322944230517
0.311877734507
0.281088700201
0.267334338591
0.251380850271
0.249854032121
0.220086949331
0.18721697463
0.16772459137
0.16972914893
0.16813448939
0.16782795152
0.16355403493
0.15419792677
0.1273071282
0.10757046095
0.11157170614
0.09673502945
0.09772687414
0.06952234525
0.027589802
0.02304447419
0
0
0
0
0
0
0
0
0
0
0
0
0
0
0
0
0
0
0
0
0
0
0
0
0
0
0
0
0
0
0
0
0
0
0
0
0
0
0
0
0
0
0
0
0
0
0
0
0
0
0
0
0
0
0
0
0
0
0
0
0
0
0
0
0
0
0
0
0
0
0
0
0
0
0
0
0
0
0
0
0
0
0
0
0
0
0
0
0
0
0
0
0
0
0
0
0
0
0
0
0
0
0
0
0
0
0
0
0
0
0
0
0
0
0
0
0
0
0
0
0
0
0
0
0
0
0
0
0
0
0
0
0
0
0
0
0
0
0
0
0
0
0
0
0
0
0
0
0
0
0
0
0
0
0
0
0
0
0
0
0
0
0
0
0
0
0
0
0
0
0
0
0
0
0
0
0
0
0
0
0
0
0
0
0
0
0
0
0
0
0
0
0
0
0
0
0
0
0
0
0
0
0
0
0
0
0
0
0
0
0
0
0
0
0
0
0
0
0
0
0
0
0
0
0
0
0
0
0
0
0
0
0
0
0
0
0
0
0
0
0
0
0
0
0
0
0
0
0
0
0
0
0
0
0
0
0
0
0
0
0
0
0
0
0
0
0
0
0
0
0
0
0
0
0
0
0
0
0
0
0
0
0
0
0
0
0
0
0
0
0
0
0
0
0
0
0
0
0
0
0
0
0
0
0
0
0
0
0
0
0
0
0
0
0
0
0
0
0
0
0
0
0
0
0
0
0
0
0
0
0
0
0
0
0
0
0
0
0
0
0
0
0
0
0
0
0
0
0
0
0
0
0
0
0
0
0
0
0
0
0
0
0
0
0
0
0
0
0
0
0
0
0
0
0
0
0
0
0
0
0
0
0
0
0
0
0
0
0
0
0
0
0
0
0
0
0
0
0
0
0
0
0
0
0
0
0
0
0
0
0
0
0
0
0
0
0
0
0
0
0
0
0
0
0
0
0
0
0
0
0
0
0
0
0
0
0
0
0
0
0
0
0
0
0
0
0
0
0
0
0
0
0
0
0
0
0
0
0
0
0
0
0
0
0
0
0
0
0
0
0
0
0
0
0
0
0
0
0
0
0
0
0
0
0
0
0
0
0
0
0
0
0
0
0
0
0
0
0
0
0
0
0
0
0
0
0
0
0
0
0
0
0
0
0
0
0
0
0
0
0
0
0
0
0
0
0
0
0
0
0
0
0
0
0
0
0
0
0
0
0
0
0
0
0
0
0
0
0
0
0
0
0
0
0
0
0
0
0
0
0
0
0
0
0
0
0
0
0
0
0
0
0
0
0
0
0
0
0
0
0
0
0
0
0
0
0
0
0
0
0
0
0
0
0
0
0
0
0
0
0
0
0
0
0
0
0
0
0
0
0
0
0
0
0
0
0
0
0
0
0
0
0
0
0
0
0
0
0
0
0
0
0
0
0
0
0
0
0
0
0
0
0
0
0
0
0
0
0
0
0
0
0
0
0
0
0
0
0
0
0
0
0
0
0
0
0
0
0
0
0
0
0
0
0
0
0
0
0
0
0
0
0
0
0
0
0
0
0
0
0
0
0
0
0
0
0
0
0
0
0
0
0
0
0
0
0
0
0
0
0
0
0
0
0
0
0
0
0
0
0
0
0
0
0
0
0
0
0
0
0
0
0
0
0
0
0
0
0
0
0
0
0
0
0
0
0
0
0
0
0
0
0
0
0
0
0
0
0
0
0
0
0
0
0
0
0
0
0
0
0
0
0
0
0
0
0
0
0
0
0
0
0
0
0
0
0
0
0
0
0
0
0
0
0
0
0
0
0
0
0
0
0
0
0
0
0
0
0
0
0
0
0
0
0
0
0
0
0
0
0
0
0
0
0
0
0
0
0
0
0
0
0
0
0
0
0
0
0
0
0
0
0
0
0
0
0
0
0
0
0
0
0
0
0
0
0
0
0
0
0
0
0
0
0
0
0
0
0
0
0
0
0
0
0
0
0
0
0
0
0
0
0
0
0
0
0
0
0
0
0
0
0
0
0
0
0
0
0
0
0
0
0
0
0
0
0
0
0
0
0
0
0
0
0
0
0
0
0
0
0
0
0
0
0
0
0
0
0
0
0
0
0
0
0
0
0
0
0
0
0
0
0
0
0
0
0
0
0
0
0
0
0
0
0
0
0
0
0
0
0
0
0
0
0
0
0
0
0
0
0
0
0
0
0
0
0
0
0
0
0
0
0
0
0
0
0
0
0
0
0
0
0
0
0
0
0
0
0
0
0
0
0
0
0
0
0
0
0
0
0
0
0
0
0
0
0
0
0
0
0
0
0
0
0
0
0
0
0
0
0
0
0
0
0
0
0
0
0
0
0
0
0
0
0
0
0
0
0
0
0
0
0
0
0
0
0
0
0
0
0
0
0
0
0
0
0
0
0
0
0
0
0
0
0
0
0
0
0
0
0
0
0
0
0
0
0
0
0
0
0
0
0
0
0
0
0
0
0
0
0
0
0
0
0
0
0
0
0
0
0
0
0
0
0
0
0
0
0
0
0
0
0
0
0
0
0
0
0
0
0
0
0
0
0
0
0
0
0
0
0
0
0
0
0
0
0
0
0
0
0
0
0
0
0
0
0
0
0
0
0
0
0
0
0
0
0
0
0
0
0
0
0
0
0
0
0
0
0
0
0
0
0
0
0
0
0
0
0
0
0
0
0
0
0
0
0
0
0
0
0
0
0
0
0
0
0
0
0
0
0
0
0
0
0
0
0
0
0
0
0
0
0
0
0
0
0
0
0
0
0
0
0
0
0
0
0
0
0
0
0
0
0
0
0
0
0
0
0
0
0
0
0
0
0
0
0
0
0
0
0
0
0
0
0
0
0
0
0
0
0
0
0
0
0
0
0
0
0
0
0
0
0
0
0
0
0
0
0
0
0
0
0
0
0
0
0
0
0
0
0
0
0
0
0
0
0
0
0
0
0
0
0
0
0
0
0
0
0
0
0
0
0
0
0
0
0
0
0
0
0
0
0
0
0
0
0
0
0
0
0
0
0
0
0
0
0
0
0
0
0
0
0
0
0
0
0
0
0
0
0
0
0
0
0
0
0
0
0
0
0
0
0
0
0
0
0
0
0
0
0
0
0
0
0
0
0
0
0
0
0
0
0
0
0
0
0
0
0
0
0
0
0
0
0
0
0
0
0
0
0
0
0
0
0
0
0
0
0
0
0
0
0
0
0
0
0
0
0
0
0
0
0
0
0
0
0
0
0
0
0
0
0
0
0
0
0
0
0
0
0
0
0
0
0
0
0
0
0
0
0
0
0
0
0
0
0
0
0
0
0
0
0
0
0
0
0
0
0
0
0
0
0
0
0
0
0
0
0
0
0
0
0
0
0
0
0
0
0
0
0
0
0
0
0
0
0
0
0
0
0
0
0
0
0
0
0
0
0
0
0
0
0
0
0
0
0
0
0
0
0
0
0
0
0
0
0
0
0
0
0
0
0
0
0
0
0
0
0
0
0
0
0
0
0
0
0
0
0
0
0
0
0
0
0
0
0
0
0
0
0
0
0
0
0
0
0
0
0
0
0
0
0
0
0
0
0
0
0
0
0
0
0
0
0
0
0
0
0
0
0
0
0
0
0
0
0
0
0
0
0
0
0
0
0
0
0
0
0
0
0
0
0
0
0
0
0
0
0
0
0
0
0
0
0
0
0
0
0
0
0
0
0
0
0
0
0
0
0
0
0
0
0
0
0
0
0
0
0
0
0
0
0
0
0
0
0
0
0
0
0
0
0
0
0
0
0
0
0
0
0
0
0
0
0
0
0
0
0
0
0
0
0
0
0
0
0
0
0
0
0
0
0
0
0
0
0
0
0
0
0
0
0
0
0
0
0
0
0
0
0
0
0
0
0
0
0
0
0
0
0
0
0
0
0
0
0
0
0
0
0
0
0
0
0
0
0
0
0
0
0
0
0
0
0
0
0
0
0
0
0
0
0
0
0
0
0
0
0
0
0
0
0
0
0
0
0
0
0
0
0
0
0
0
0
0
0
0
0
0
0
0
0
0
0
0
0
0
0
0
0
0
0
0
0
0
0
0
0
0
0
0
0
0
0
0
0
0
0
0
0
0
0
0
0
0
0
0
0
0
0
0
0
0
0
0
0
0
0
0
0
0
0
0
0
0
0
0
0
0
0
0
0
0
0
0
0
0
0
0
0
0
0
0
0
0
0
0
0
0
0
0
0
0
0
0
0
0
0
0
0
0
0
0
0
0
0
0
0
0
0
0
0
0
0
0
0
0
0
0
0
0
0
0
0
0
0
0
0
0
0
0
0
0
0
0
0
0
0
0
0
0
0
0
0
0
0
0
0
0
0
0
0
0
0
0
0
0
0
0
0
0
0
0
0
0
0
0
0
0
0
0
0
0
0
0
0
0
0
0
0
0
0
0
0
0
0
0
0
0
0
0
0
0
0
0
0
0
0
0
0
0
0
0
0
0
0
0
0
0
0
0
0
0
0
0
0
0
0
0
0
0
0
0
0
0
0
0
0
0
0
0
0
0
0
0
0
0
0
0
0
0
0
0
0
0
0
0
0
0
0
0
0
0
0
0
0
0
0
0
0
0
0
0
0
0
0
0
0
0
0
0
0
0
0
0
0
0
0
0
0
0
0
0
0
0
0
0
0
0
0
0
0
0
0
0
0
0
0
0
0
0
0
0
0
0
0
0
0
0
0
0
0
0
0
0
0
0
0
0
0
0
0
0
0
0
0
0
0
0
0
0
0
0
0
0
0
0
0
0
0
0
0
0
0
0
0
0
0
0
0
0
0
0
0
0
0
0
0
0
0
0
0
0
0
0
0
0
0
0
0
0
0
0
0
0
0
0
0
0
0
0
0
0
0
0
0
0
0
0
0
0
0
0
0
0
0
0
0
0
0
0
0
0
0
0
0
0
0
0
0
0
0
0
0
0
0
0
0
0
0
0
0
0
0
0
0
0
0
0
0
0
0
0
0
0
0
0
0
0
0
0
0
0
0
0
0
0
0
0
0
0
0
0
0
0
0
0
0
0
0
0
0
0
0
0
0
0
0
0
0
0
0
0
0
0
0
0
0
0
0
0
0
0
0
0
0
0
0
0
0
0
0
0
0
0
0
0
0
0
0
0
0
0
0
0
0
0
0
0
0
0
0
0
0
0
0
0
0
0
0
0
0
0
0
0
0
0
0
0
0
0
0
0
0
0
0
0
0
0
0
0
0
0
0
0
0
0
0
0
0
0
0
0
0
0
0
0
0
0
0
0
0
0
0
0
0
0
0
0
0
0
0
0
0
0
0
0
0
0
0
0
0
0
0
0
0
0
0
0
0
0
0
0
0
0
0
0
0
0
0
0
0
0
0
0
0
0
0
0
0
0
0
0
0
0
0
0
0
0
0
0
0
0
0
0
0
0
0
0
0
0
0
0
0
0
0
0
0
0
0
0
0
0
0
0
0
0
0
0
0
0
0
0
0
0
0
0
0
0
0
0
0
0
0
0
0
0
0
0
0
0
0
0
0
0
0
0
0
0
0
0
0
0
0
0
0
0
0
0
0
0
0
0
0
0
0
0
0
0
0
0
0
0
0
0
0
0
0
0
0
0
0
0
0
0
0
0
0
0
0
0
0
0
0
0
0
0
0
0
0
0
0
0
0
0
0
0
0
0
0
0
0
0
0
0
0
0
0
0
0
0
0
0
0
0
0
0
0
0
0
0
0
0
0
0
0
0
0
0
0
0
0
0
0
0
0
0
0
0
0
0
0
0
0
0
0
0
0
0
0
0
0
0
0
0
0
0
0
0
0
0
0
0
0
0
0
0
0
0
0
0
0
0
0
0
0
0
0
0
0
0
0
0
0
0
0
0
0
0
0
0
0
0
0
0
0
0
0
0
0
0
0
0
0
0
0
0
0
0
0
0
0
0
0
0
0
0
0
0
0
0
0
0
0
0
0
0
0
0
0
0
0
0
0
0
0
0
0
0
0
0.001294705935
0
0
0.007643412398
0.006691693188
0.009176489572
0.019898083071
0.022188310295
0.020433056536
0.02877708192
0.046137441262
0.043809587973
0.043274614507
0.042511205432
0.030909735948
0.030146326873
0.024199756984
0.028245237967
0.027481828893
0.016366077256
0.019954687021
0.020684229646
0.022974456871
0.030073574154
0.030073574154
0.02625652878
0.027783346929
0.028775191613
0.027248373463
0.031240380009
0.038319259199
0.034468347376
0.038103191742
0.039858445501
0.049090216812
0.063356184278
0.047301096603
0.033666682134
0.034430091209
0.02744231252
0.007045575355
0.012484298998
0.020541394514
0.037797655097
0.038332628563
0.043403190577
0.043403190577
0.039357709594
0.040884527743
0.03661061115
0.035618766467
0.03311310189
0.03311310189
0.03441148443
0.030822874665
0.03005946559
0.027540802756
0.04760265604
0.04760265604
0.046839246965
0.041495383441
0.041495383441
0.041495383441
0.045769300033
0.045769300033
0.040926543525
0.041154979134
0.042681797284
0.036652626932
0.037644471617
0.039399725375
0.046761144717
0.048287962867
0.041918388209
0.033254826712
0.034246671396
0.031499572953
0.031499572953
0.031499572953
0.032262982028
0.034018235787
0.029437781338
0.025392300354
0.007046985455
0.003308042329
0.012001710662
0
0
0
0
0
0
0
0
0
0
0.020844973755
0.01702792838
0.001899932109
0.016963175098
0.012689258505
0.012689258505
0
0
0.015938094067
0.016166529677
0.022536104334
0.026198706022
0.036647628113
0.03260214713
0.039234023847
0.040760841996
0.091071127197
0.084963854598
0.083437036448
0.064099876865
0.059062551198
0.05555204368
0.060282831491
0.058756013341
0.060968138318
0.054097456644
0.049914640555
0.048831695368
0.046541468143
0.040512297792
0.040283862183
0.045092752241
0.046848006
0.046848006
0.039520453108
0.027773148478
0.027773148478
0.020752133442
0.019760288758
0.013731118407
0.015792910023
0.019074981932
0
0
0
0
0
0
0
0
0
0
0
0
0
0
0
0
0
0
0
0
0
0
0
0
0
0
0
0
0
0
0
0
0
0
0
0
0
0
0
0
0
0
0
0
0
0
0
0
0
0
0
0
0
0
0
0
0
0
0
0
0
0
0
0
0
0
0
0
0
0
0
0
0
0
0
0
0
0
0
0
0
0
0
0
0
0
0
0
0
0
0
0
0
0
0
0
0
0
0
0
0
0
0
0
0
0
0
0
0
0
0
0
0
0
0
0
0
0
0
0
0
0
0
0
0
0
0
0
0
0
0
0
0
0
0
0
0
0
0
0
0
0
0
0
0
0
0
0
0
0
0
0
0
0
0
0
0
0
0
0
0
0
0
0
0
0
0
0
0
0
0
0
0
0
0
0
0
0
0
0
0
0
0
0
0
0
0
0
0
0
0
0
0
0
0
0
0
0
0
0
0
0
0
0
0
0
0
0
0
0
0
0
0
0
0
0
0
0
0
0
0
0
0
0
0
0
0
0
0
0
0
0
0
0
0
0
0
0
0
0
0
0
0
0
0
0
0
0
0
0
0
0
0
0
0
0
0
0
0
0
0
0
0
0
0
0
0
0
0
0
0
0
0
0
0
0
0
0
0
0
0
0
0
0
0
0
0
0
0
0
0
0
0
0
0
0
0
0
0
0
0
0
0
0
0
0
0
0
0
0
0
0
0
0
0
0
0
0
0
0
0
0
0
0
0
0
0
0
0
0
0
0
0
0
0
0
0
0
0
0
0
0
0
0
0
0
0
0
0
0
0
0
0
0
0
0
0
0
0
0
0
0
0
0
0
0
0
0
0
0
0
0
0
0
0
0
0
0
0
0
0
0
0
0
0
0
0
0
0
0
0
0
0
0
0
0
0
0
0
0
0
0
0
0
0
0
0
0
0
0
0
0
0
0
0
0
0
0
0
0
0
0
0
0
0
0
0
0
0
0
0
0
0
0
0
0
0
0
0
0
0
0
0
0
0
0
0
0
0
0
0
0
0
0
0
0
0
0
0
0
0
0
0
0
0
0
0
0
0
0
0
0
0
0
0
0
0
0
0
0
0
0
0
0
0
0
0
0
0
0
0
0
0
0
0
0
0
0
0
0
0
0
0
0
0
0
0
0
0
0
0
0
0
0
0
0
0
0
0
0
0
0
0
0
0
0
0
0
0
0
0
0
0
0
0
0
0
0
0
0
0
0
0
0
0
0
0
0
0
0
0
0
0
0
0
0
0
0
0
0
0
0
0
0
0
0
0
0
0
0
0
0
0
0
0
0
0
0
0
0
0
0
0
0
0
0
0
0
0
0
0
0
0
0
0
0
0
0
0
0
0
0
0
0
0
0
0
0
0
0
0
0
0
0
0
0
0
0
0
0
0
0
0
0
0
0
0
0
0
0
0
0
0
0
0
0
0
0
0
0
0
0
0
0
0
0
0
0
0
0
0
0
0
0
0
0
0
0
0
0
0
0
0
0
0
0
0
0
0
0
0
0
0
0
0
0
0
0
0
0
0
0
0
0
0
0
0
0
0
0
0
0
0
0
0
0
0
0
0
0
0
0
0
0
0
0
0
0
0
0
0
0
0
0
0
0
0
0
0
0
0
0
0
0
0
0
0
0
0
0
0
0
0
0
0
0
0
0
0
0
0
0
0
0
0
0
0
0
0
0
0
0
0
0
0
0
0
0
0
0
0
0
0
0
0
0
0
0
0
0
0
0
0
0
0
0
0
0
0
0
0
0
0
0
0
0
0
0
0
0
0
0
0
0
0
0
0
0
0
0
0
0
0
0
0
0
0
0
0
0
0
0
0
0
0
0
0
0
0
0
0
0
0
0
0
0
0
0
0
0
0
0
0
0
0
0
0
0
0
0
0
0
0
0
0
0
0
0
0
0
0
0
0
0
0
0
0
0
0
0
0
0
0
0
0
0
0
0
0
0
0
0
0
0
0
0
0
0
0
0
0
0
0
0
0
0
0
0
0
0
0
0
0
0
0
0
0
0
0
0
0
0
0
0
0
0
0
0
0
0
0
0
0
0
0
0
0
0
0
0
0
0
0
0
0
0
0
0
0
0
0
0
0
0
0
0
0
0
0
0
0
0
0
0
0
0
0
0
0
0
0
0
0
0
0
0
0
0
0
0
0
0
0
0
0
0
0
0
0
0
0
0
0
0
0
0
0
0
0
0
0
0
0
0
0
0
0
0
0
0
0
0
0
0
0
0
0
0
0
0
0
0
0
0
0
0
0
0
0
0
0
0
0
0
0
0
0
0
0
0
0
0
0
0
0
0
0
0
0
0
0
0
0
0
0
0
0
0
0
0
0
0
0
0
0
0
0
0
0
0
0
0
0
0
0
0
0
0
0
0
0
0
0
0
0
0
0
0
0
0
0
0
0
0
0
0
0
0
0
0
0
0
0
0
0
0
0
0
0
0
0
0
0
0
0
0
0
0
0
0
0
0
0
0
0
0
0
0
0
0
0
0
0
0
0
0
0
0
0
0
0
0
0
0
0
0
0
0
0
0
0
0
0
0
0
0
0
0
0
0
0
0
0
0
0
0
0
0
0
0
0
0
0
0
0
0
0
0
0
0
0
0
0
0
0
0
0
0
0
0
0
0
0
0
0
0
0
0
0
0
0
0
0
0
0
0
0
0
0
0
0
0
0
0
0
0
0
0
0
0
0
0
0
0
0
0
0
0
0
0
0
0
0
0
0
0
0
0
0
0
0
0
0
0
0
0
0
0
0
0
0
0
0
0
0
0
0
0
0
0
0
0
0
0
0
0
0
0
0
0
0
0
0
0
0
0
0
0
0
0
0
0
0
0
0
0
0
0
0
0
0
0
0
0
0
0
0
0
0
0
0
0
0
0
0
0
0
0
0
0
0
0
0
0
0
0
0
0
0
0
0
0
0
0
0
0
0
0
0
0
0
0
0
0
0
0
0
0
0
0
0
0
0
0
0
0
0
0
0
0
0
0
0
0
0
0
0
0
0
0
0
0
0
0
0
0
0
0
0
0
0
0
0
0
0
0
0
0
0
0
0
0
0
0
0
0
0
0
0
0
0
0
0
0
0
0
0
0
0
0
0
0
0
0
0
0
0
0
0
0
0
0
0
0
0
0
0
0
0
0
0
0
0
0
0
0
0
0
0
0
0
0
0
0
0
0
0
0
0
0
0
0
0
0
0
0
0
0
0
0
0
0
0
0
0
0
0
0
0
0
0
0
0
0
0
0
0
0
0
0
0
0
0
0
0
0
0
0
0
0
0
0
0
0
0
0
0
0
0
0
0
0
0
0
0
0
0
0
0
0
0
0
0
0
0
0
0
0
0
0
0
0
0
0
0
0
0
0
0
0
0
0
0
0
0
0
0
0
0
0
0
0
0
0
0
0
0
0
0
0
0
0
0
0
0
0
0
0
0
0
0
0
0
0
0
0
0
0
0
0
0
0
0
0
0
0
0
0
0
0
0
0
0
0
0
0
0
0
0
0
0
0
0
0
0
0.003743991872
0.025058731693
0.029070976329
0.0429540645
0.048560230083
0.055921649424
0.056299049692
0.067676473286
0.064983128675
0.046892596605
0.03701251443
0.040580886104
0.040580886104
0.040580886104
0.043634522404
0.045389776162
0.051418946514
0.055692863106
0.055921298715
0.05821152594
0.049568202535
0.059382550614
0.062698488972
0.063370797544
0.064591077837
0.07325087972
0.083699801811
0.088256888655
0.085509790213
0.086808172754
0.085509790213
0.090124111112
0.086842039204
0.081414945114
0.07736946413
0.067294812796
0.069735373381
0.066910172691
0.059811055408
0.050042941931
0.050042941931
0.041495108746
0.03457819247
0.03763182877
0.041711176202
0.038200668685
0.031864960477
0.032561896859
0.023172552351
0.007308904325
0
0
0
0.009066657492
0.009295093102
0.008531684026
0.010286937785
0.006776430267
0.017760325825
0.011959591083
0.006649594007
0
0
0
0
0
0
0
0
0
0
0
0
0
0
0
0
0
0
0.009805501158
0.007743709542
0.004552738137
0
0
0
0
0
0
0
0
0
0
0
0
0
0
0
0
0
0
0
0
0
0
0
0
0
0
0
0
0
0
0
0
0
0
0
0
0
0
0
0
0
0
0
0
0
0
0
0
0
0
0
0
0
0
0
0
0
0
0
0
0
0
0
0
0
0
0
0
0
0
0
0
0
0
0
0
0
0
0
0
0
0
0
0
0
0
0
0
0
0
0
0
0
0
0
0
0
0
0
0
0
0
0
0
0
0
0
0
0
0
0
0
0
0
0
0
0
0
0
0
0
0
0
0
0
0
0
0
0
0
0
0
0
0
0
0
0
0
0
0
0
0
0
0
0
0
0
0
0
0
0
0
0
0
0
0
0
0
0
0
0
0
0
0
0
0
0
0
0
0
0
0
0
0
0
0
0
0
0
0
0
0
0
0
0
0
0
0
0
0
0
0
0
0
0
0
0
0
0
0
0
0
0
0
0
0
0
0
0
0
0
0
0
0
0
0
0
0
0
0
0
0
0
0
0
0
0
0
0
0
0
0
0
0
0
0
0
0
0
0
0
0
0
0
0
0
0
0
0
0
0
0
0
0
0
0
0
0
0
0
0
0
0
0
0
0
0
0
0
0
0
0
0
0
0
0
0
0
0
0
0
0
0
0
0
0
0
0
0
0
0
0
0
0
0
0
0
0
0
0
0
0
0
0
0
0
0
0
0
0
0
0
0
0
0
0
0
0
0
0
0
0
0
0
0
0
0
0
0
0
0
0
0
0
0
0
0
0
0
0
0
0
0
0
0
0
0
0
0
0
0
0
0
0
0
0
0
0
0
0
0
0
0
0
0
0
0
0
0
0
0
0
0
0
0
0
0
0
0
0
0
0
0
0
0
0
0
0
0
0
0
0
0
0
0
0
0
0
0
0
0
0
0
0
0
0
0
0
0
0
0
0
0
0
0
0
0
0
0
0
0
0
0
0
0
0
0
0
0
0
0
0
0
0
0
0
0
0
0
0
0
0
0
0
0
0
0
0
0
0
0
0
0
0
0
0
0
0
0
0
0
0
0
0
0
0
0
0
0
0
0
0
0
0
0
0
0
0
0
0
0
0
0
0
0
0
0
0
0
0
0
0
0
0
0
0
0
0
0
0
0
0
0
0
0
0
0
0
0
0
0
0
0
0
0
0
0
0
0
0
0
0
0
0
0
0
0
0
0
0
0
0
0
0
0
0
0
0
0
0
0
0
0
0
0
0
0
0
0
0
0
0
0
0
0
0
0
0
0
0
0
0
0
0
0
0
0
0
0
0
0
0
0
0
0
0
0
0
0
0
0
0
0
0
0
0
0
0
0
0
0
0
0
0
0
0
0
0
0
0
0
0
0
0
0
0
0
0
0
0
0
0
0
0
0
0
0
0
0
0
0
0
0
0
0
0
0
0
0
0
0
0
0
0
0
0
0
0
0
0
0
0
0
0
0
0
0
0
0
0
0
0
0
0
0
0
0
0
0
0
0
0
0
0
0
0
0
0
0
0
0
0
0
0
0
0
0
0
0
0
0
0
0
0
0
0
0
0
0
0
0
0
0
0
0
0
0
0
0
0
0
0
0
0
0
0
0
0
0
0
0
0
0
0
0
0
0
0
0
0
0
0
0
0
0
0
0
0
0
0
0
0
0
0
0
0
0
0
0
0
0
0
0
0
0
0
0
0
0
0
0
0
0
0
0
0
0
0
0
0
0
0
0
0
0
0
0
0
0
0
0
0
0
0
0
0
0
0
0
0
0
0
0
0
0
0
0
0
0
0
0
0
0
0
0
0
0
0
0
0
0
0
0
0
0
0
0
0
0
0
0
0
0
0
0
0
0
0
0
0
0
0
0
0
0
0
0
0
0
0
0
0
0
0
0
0
0
0
0
0
0
0
0
0
0
0
0
0
0
0
0
0
0
0
0
0
0
0
0
0
0
0
0
0
0
0
0
0
0
0
0
0
0
0
0
0
0
0
0
0
0
0
0
0
0
0
0
0
0
0
0
0
0
0
0
0
0
0
0
0
0
0
0
0
0
0
0
0
0
0
0
0
0
0
0
0
0
0
0
0
0
0
0
0
0
0
0
0
0
0
0
0
0
0
0
0
0
0
0
0
0
0
0
0
0
0
0
0
0
0
0
0
0
0
0
0
0
0
0
0
0
0
0
0
0
0
0
0
0
0
0
0
0
0
0
0
0
0
0
0
0
0
0
0
0
0
0
0
0
0
0
0
0
0
0
0
0
0
0
0
0
0
0
0
0
0
0
0
0
0
0
0
0
0
0
0
0
0
0
0
0
0
0
0
0
0
0
0
0
0
0
0
0
0
0
0
0
0
0
0
0
0
0
0
0
0
0
0
0
0
0
0
0
0
0
0
0
0
0
0
0
0
0
0
0
0
0
0
0
0
0
0
0
0
0
0
0
0
0
0
0
0
0
0
0
0
0
0
0
0
0
0
0
0
0
0
0
0
0
0
0
0
0
0
0
0
0
0
0
0
0
0
0
0
0
0
0
0
0
0
0
0
0
0
0
0
0
0
0
0
0
0
0
0
0
0
0
0
0
0
0
0
0
0
0
0
0
0
0
0
0
0
0
0
0
0
0
0
0
0
0
0
0
0
0
0
0
0
0
0
0
0
0
0
0
0
0
0
0
0
0
0
0
0
0
0
0
0
0
0
0
0
0
0
0
0
0
0
0
0
0
0
0
0
0
0
0
0
0
0
0
0
0
0
0
0
0
0
0
0
0
0
0
0
0
0
0
0
0
0
0
0
0
0
0
0
0
0
0
0
0
0
0
0
0
0
0
0
0
0
0
0
0
0
0
0
0
0
0
0
0
0
0
0
0
0
0
0
0
0
0
0
0
0
0
0
0
0
0
0
0
0
0
0
0
0
0
0
0
0
0
0
0
0
0
0
0
0
0
0
0
0
0
0
0
0
0
0
0
0
0
0
0
0
0
0
0
0
0
0
0
0
0
0
0
0
0
0
0
0
0
0
0
0
0
0
0
0
0
0
0
0
0
0
0
0
0
0
0
0
0
0
0
0
0
0
0
0
0
0
0
0
0
0
0
0
0
0
0
0
0
0
0
0
0
0
0
0
0
0
0
0
0
0
0
0
0
0
0
0
0
0
0
0
0
0
0
0
0
0
0
0
0.009081780309
0.002556351867
0
0.004262350006
0.007315986305
0.009528111286
0.001427280573
0.013792159133
0.022189658956
0.026463575551
0
0
0
0
0.00096262692
0.00842751491
0.03613280608
0.02882012075
0.0515661885
0.05913078553
0.09940778408
0.09467084575
0.11502258752
0.12464036764
0.11403935137
0.12011275752
0.11645641486
0.16958579162
0.16981422723
0.18410795201
0.197638267727
0.214778799999
0.213160881342
0.216157283588
0.234356133236
0.254505435906
0.264580087246
0.271066128806
0.27465923679
0.281738115978
0.300360600498
0.312497043448
0.32186551977
0.34461158752
0.34888550411
0.37659079528
0.37275475101
0.40962095108
0.41045083286
0.45364237179
0.46524384127
0.47563802871
0.48922318756
0.48773382458
0.50197829375
0.52638053632
0.51816460741
0.52965034857
0.53454731812
0.54819894965
0.55589227327
0.55665568235
0.53685315151
0.54290255995
0.54515955082
0.58015055001
0.59376033667
0.59551559043
0.60410765941
0.60960185629
0.61845622733
0.63311133312
0.63585843156
0.65404428296
0.66221893469
0.70083975841
0.74243674629
0.78616325869
0.79547450094
0.81134988703
0.82820850924
0.84057338781
0.84461886879
0.86309101994
0.92430233703
0.95859138001
0.94602628236
0.9681384062
1.00472269623
1.01740711089
1.04608263996
1.05910756744
1.09173497756
1.11234702259
1.11241349528
1.111378654
1.15557240696
1.15633581603
1.18260402085
1.20038049584
1.20465441243
1.21636858922
1.19413160692
1.26437249842
1.30955809607
1.33871073444
1.38512961063
1.42932336358
1.4490730291
1.47937508535
1.55050211186
1.58538462257
1.64884432198
1.72382049952
1.77251962569
1.79254459151
1.8330820018
1.86306452196
1.89323922032
1.93629529347
1.98544826984
2.01597876171
2.05060820899
2.06799741495
2.077577569
2.08612540218
2.11520717815
2.14153324713
2.15916388697
2.19014988134
2.21260964933
2.27329186408
2.3029086135
2.35107561633
2.37215577002
2.43734033698
2.49290712381
2.52125935715
2.6291108589
2.6501016729
2.73771214137
2.78704731876
2.88426878674
2.99692330743
3.0814550112
3.1145952664
3.1145041035
3.17960195966
3.22532253077
3.29937144601
3.40386277362
3.5117865065
3.6100116196
3.63759120522
3.68719655461
3.76672968949
3.82228347806
3.89437709135
3.94566996159
3.98810407107
4.02969666924
4.08679027423
4.15081379374
4.15963492843
4.19563612008
4.22200466405
4.23612479637
4.25996680756
4.32698473051
4.35076635715
4.42465496178
4.44434739323
4.54933532964
4.56114623585
4.59975030171
4.71939984091
4.85500936967
4.87701152785
4.89700736765
4.90198493885
4.96201571323
4.99097065293
5.04513745788
5.11810644894
5.21738759699
5.22418017642
5.32718818308
5.46497870779
5.51052994664
5.6002158351
5.64569934107
5.67416804132
5.75423614967
5.87130779318
5.92883803129
6.02971538273
6.20487247592
6.28851408425
6.50849550258
6.59879446676
6.64726213631
6.82311753458
6.99779115094
7.06559598008
7.12569898556
7.17554313991
7.32541463432
7.40518207594
7.51818361065
7.67230650537
7.90280633951
8.01478729562
8.1634912456
8.28440330207
8.34593152638
8.43431903232
8.45649626014
8.57700431074
8.61811540995
8.68165669183
8.76821945016
8.81161097018
8.87879946464
8.93253289554
8.94347442457
8.99560504655
9.04002723505
9.06702561264
9.14669032413
9.25729479553
9.33882324925
9.41764947064
9.62288805435
9.65920891162
9.72706247472
9.77835471488
9.84945574488
9.92860111441
9.96482522114
10.0234758597
10.0710297868
10.2167835692
10.3192073467
10.6041506589
10.7416840142
10.9936505114
11.1286827002
11.3321537706
11.4402885511
11.7908630407
12.0025134361
12.0982162766
12.2500837202
12.4330441068
12.5622710627
12.8105605913
12.979815701
13.0884112461
13.2071008082
13.2519857392
13.5589376653
13.7401355583
14.0213957887
14.2677683386
14.3782211036
14.5805571063
14.6107999297
14.631868846
14.7724480969
14.8382457397
15.0630309197
15.3748972448
15.7826724591
16.0048673754
16.4074200421
16.5871132244
16.817861845
17.0222360504
17.2929045074
17.6011296037
17.6559329814
18.0806793545
18.2621249494
18.6165497208
18.7452763082
18.8680562172
18.9786606886
19.1520555094
19.2505131684
19.4323417464
19.9033005631
19.9326653799
20.684553612
20.982738662
21.3529098549
21.7593694115
22.3053044056
22.7406809043
23.4384725595
23.8356325034
24.2194256844
24.7064369557
25.1311812213
25.4206753819
25.7598364741
26.0793514823
26.4000170559
26.776429101
27.2421106186
27.5629732649
27.9973737882
28.7834896103
29.1611507992
29.8752354832
30.1908957071
30.4515206208
30.6743344838
30.9151878416
31.2824128686
31.4873000529
31.7955408225
32.2209235303
32.2660368969
32.7485990524
33.2085894299
33.7814975227
34.4649957368
34.7440694339
35.3882530174
35.5922881915
36.1944459111
36.3904247283
36.8545232326
37.266092346
37.6405668237
37.7454991363
38.32191878
38.5894438688
38.9752295186
39.1923623729
39.4853981286
39.9755274016
40.2249446328
40.9922272526
41.237684211
41.741712312
41.8444203906
42.013113049
42.1762163039
42.2369766209
42.5493585326
42.6738676989
42.8267068617
43.2134998748
43.6379733385
43.9049620852
44.0176992105
44.5306351528
44.7206341679
44.9889342953
45.1535065042
45.3065553459
45.3764824429
45.4099884689
45.5192164554
45.5738354625
45.7075205347
45.8991195715
45.9438482979
45.9627834751
46.05193439
46.0515347529
46.2061311639
46.2521791411
46.5094483998
46.6347117366
46.7365275499
46.7498901443
46.9125536323
47.0487235009
47.1561311298
47.2865183903
47.5045838522
47.4806175041
47.5569407982
47.7845302022
47.8874121112
48.1079181337
48.1381966928
48.3259775991
48.448485859
48.8285020284
48.9233092159
48.9883180831
48.9750439603
49.1028903254
49.1384244515
49.211334097
49.2691468753
49.2432329243
49.7156137175
49.8916240643
50.2034687202
50.2837119025
50.8584933227
50.9339868478
51.1105334239
51.2558433333
51.3258745248
51.5172258016
51.5963346715
51.6479843118
51.5683672036
51.8247398241
51.912363921
52.2377576534
52.3888110634
52.6160992834
52.7551092203
53.0135746488
53.0437986029
53.2895392281
53.4261528402
53.7928798856
54.2040464536
54.311178156
54.4468631581
55.1218989938
55.489258335
56.071730387
56.5754823868
56.9755519969
57.4947943961
57.6022902171
57.8387664731
57.9540893642
58.0592659986
58.5122271488
58.8402590362
59.3007709296
59.5457132865
59.8460174918
60.0501897173
60.2132128669
60.3213370401
60.4386578207
60.6765831602
60.800659453
61.0773323398
61.0036058108
60.9589700541
61.0789756123
61.1086225771
61.0474053888
61.2747782081
61.407836689
61.5029298927
61.506508133
61.5932502423
61.9012117764
61.9938277071
62.2164162599
62.2617795394
62.4307759982
62.7353071258
62.7890626682
62.8150127057
62.8849959061
62.8562590327
63.5447331152
63.6594995346
63.782364673
63.8609840654
64.1662790068
64.2700199236
64.3555763576
64.432626457
64.4249142639
64.6145891278
64.7031775915
64.6369779207
64.6051343957
64.5401788945
64.4562866136
64.5155201125
64.4820921889
64.6163850958
64.6057813421
64.5956423254
64.519951122
64.45557198
64.5467983107
64.3788349113
64.0908728515
64.0477199151
63.8528014142
63.3909630343
63.2876542482
63.1403339101
63.0927221189
62.7683261023
62.549726923
62.4083304174
62.1943045653
62.0106972365
61.7304285001
61.6657730355
61.4196140495
61.1387612549
60.8775543736
60.519785051
60.2506245428
59.8758970018
59.4680844575
59.1848928312
59.0386581799
58.8211348187
58.6871335779
58.6562568105
58.5019493239
58.286275167
57.9515760635
57.7261843047
57.0391104791
56.5350907654
56.2357590391
55.8185630214
55.4702670168
54.9154979106
54.4639308586
53.9931946063
53.6259825775
53.1494112691
52.5882758887
52.3481122107
52.1906449902
51.8947611458
51.6233422781
51.1737111994
51.0223512515
50.7704849808
50.3692436947
50.078487797
49.4371515384
49.2525419955
48.9141215748
48.642072135
48.2287347695
47.8327593743
47.3173075109
46.9392949393
46.8957298891
46.6355890909
46.4762312803
46.3225220018
46.0428734684
45.8305326378
45.5924623356
44.9429780517
44.8766018299
44.360048035
43.4406280252
43.2711818222
42.7302741933
42.3199253602
42.1476642174
41.7276623647
41.3429687861
40.9244605405
40.7222587225
40.4765614565
39.8744182747
39.6043445415
39.1112364922
38.962798604
38.671899892
38.3017498467
37.6140375791
37.398041036
36.8559908199
36.4937979902
35.9791672663
35.768659049
35.4235436463
34.818254188
34.5241302461
34.1783775321
33.8585560988
33.5425132335
32.9856525795
32.9361930653
32.60519106
32.2890996777
31.7988428299
31.7476221908
31.6152693675
31.3406132937
31.2957848583
31.1264226287
31.0110092673
30.8902547798
30.4860478244
30.3529778266
30.2498512415
29.81460493
29.2872554285
29.1456634813
28.7762204581
28.4891475129
28.2561868759
28.1919378291
27.9967408772
27.8484684321
27.6611162889
27.4264400273
27.2930199945
27.1361130054
26.9216807938
26.5216105906
26.398719343
26.3347550563
26.1624042945
26.1180484658
25.9414576538
25.8570751527
25.6140736223
25.5342847034
25.4648203487
25.2784997878
25.1329378373
24.909065269
24.6151098998
24.5658729499
24.2923070613
24.0528160384
23.6042721237
23.3155942581
23.1475174127
22.8776859688
22.6942141057
22.4458289743
22.2242412627
21.7562493714
21.6519422437
21.5211930974
21.3796071341
21.2677042802
21.1674557611
20.856353233
20.6296966075
20.4483307719
19.984251529
19.6320011439
19.0402638875
18.6732230602
18.0893060974
17.6770806366
17.3642888269
17.1240896302
16.9423162874
16.6210845029
16.4444076101
16.1721399914
15.8722871411
15.6165945905
15.261557482
15.0209685169
14.8570874859
14.6117677329
14.399835319
14.049950526
13.725678475
13.4651217781
13.3983266619
13.0632235524
12.8244808288
12.6622920592
12.5100906
12.1537108732
11.9594889621
11.4439107798
11.3138481837
11.1029197241
10.8984784159
10.7997819519
10.6070403449
10.4057640116
10.3759188266
10.2188421173
10.0743678481
9.74132713943
9.63310547725
9.51712618849
9.39660327029
9.13279197944
9.00459951413
8.80811211637
8.59792867614
8.38432133064
8.22945087526
8.16229372689
7.94867135914
7.8465961352
7.70445632907
7.57020241688
7.34214940236
7.17506440175
7.08415401417
6.9503771028
6.73832405343
6.5344300868
6.34800268978
6.12648995509
5.9856231651
5.62650284107
5.50165140115
5.31996927163
5.08998480297
4.94181382768
4.72292048286
4.58925627879
4.47969575788
4.30012678288
4.11693420096
4.03090202627
3.92448361324
3.81731741831
3.7102501938
3.57306385267
3.43295784283
3.25298199084
3.22956800422
3.168458395
3.07957502309
3.06355130246
2.98570119023
2.978864375
2.93933493715
2.91850295656
2.84927953936
2.83935522139
2.80591692837
2.72166600395
2.66287290205
2.65478194008
2.6485417221
2.6058305515
2.56978562466
2.55315982777
2.52771089736
2.53052885822
2.52220946065
2.50519639473
2.49405179647
2.45916928577
2.45187496922
2.43645645436
2.38514008703
2.36235639321
2.35744340439
2.31736736353
2.25801476886
2.19639594468
2.15076647406
2.08952750816
2.05639164267
2.02767426873
1.98106532159
1.94369236459
1.86217554034
1.817284851
1.82449547777
1.77274573631
1.79262162897
1.73820289131
1.72506599515
1.71063482676
1.69913682593
1.7013489509
1.71617202023
1.69570318145
1.64654294424
1.64118608245
1.62599600321
1.60347837107
1.5725632391
1.570592548
1.58983223955
1.55543846771
1.52326542939
1.49589204248
1.46864362253
1.4283703836
1.40286797877
1.33699810499
1.30416438765
1.25126333799
1.23903392524
1.20542443067
1.17817601072
1.16054537089
1.13436689787
1.11355128725
1.06997061001
1.04446444555
1.02660537011
1.00883078543
1.0030300507
0.9927608302
0.99684017763
0.98165009838
0.94234970525
0.93398846279
0.92033307163
0.91772330829
0.91619649014
0.91873602117
0.92918494326
0.92297357191
0.91793624624
0.90299484069
0.89869070877
0.88115116943
0.84216394489
0.83176975744
0.79434697711
0.7735784896
0.73719976819
0.71453180269
0.69449896693
0.61865478096
0.58882846531
0.57906035183
0.54426831154
0.5161856201
0.49459996969
0.49935762632
0.49356925973
0.49356925973
0.4867766803
0.46309663203
0.4383668749
0.39394468634
0.40348738522
0.38715512792
0.36932928883
0.34017528176
0.33495575509
0.32436636838
0.32328342319
0.2880406622
0.28443905418
0.26344824018
0.24887123665
0.22918193471
0.21434325922
0.18873362612
0.15941041629
0.15788359814
0.162580410999
0.173252289676
0.167028550171
0.133114387051
0.133363690859
0.124280884209
0.128794865961
0.113239015998
0.04367317468
0.00828692806
0
0
0
0
0
0
0
0
0
0
0
0
0
0
0
0
0
0
0
0
0
0
0
0
0
0
0
0
0
0
0
0
0
0
0
0
0
0
0
0
0
0
0
0
0
0
0
0
0
0
0
0
0
0
0
0
0
0
0
0
0
0
0
0
0
0
0
0
0
0
0
0
0
0
0
0
0
0
0
0
0
0
0
0
0
0
0
0
0
0
0
0
0
0
0
0
0
0
0
0
0
0
0
0
0
0
0
0
0
0
0
0
0
0
0
0
0
0
0
0
0
0
0
0
0
0
0
0
0
0
0
0
0
0
0
0
0
0
0
0
0
0
0
0
0
0
0
0
0
0
0
0
0
0
0
0
0
0
0
0
0
0
0
0
0
0
0
0
0
0
0
0
0
0
0
0
0
0
0
0
0
0
0
0
0
0
0
0
0
0
0
0
0
0
0
0
0
0
0
0
0
0
0
0
0
0
0
0
0
0
0
0
0
0
0
0
0
0
0
0
0
0
0
0
0
0
0
0
0
0
0
0
0
0
0
0
0
0
0
0
0
0
0
0
0
0
0
0
0
0
0
0
0
0
0
0
0
0
0
0
0
0
0
0
0
0
0
0
0
0
0
0
0
0
0
0
0
0
0
0
0
0
0
0
0
0
0
0
0
0
0
0
0
0
0
0
0
0
0
0
0
0
0
0
0
0
0
0
0
0
0
0
0
0
0
0
0
0
0
0
0
0
0
0
0
0
0
0
0
0
0
0
0
0
0
0
0
0
0
0
0
0
0
0
0
0
0
0
0
0
0
0
0
0
0
0
0
0
0
0
0
0
0
0
0
0
0
0
0
0
0
0
0
0
0
0
0
0
0
0
0
0
0
0
0
0
0
0
0
0
0
0
0
0
0
0
0
0
0
0
0
0
0
0
0
0
0
0
0
0
0
0
0
0
0
0
0
0
0
0
0
0
0
0
0
0
0
0
0
0
0
0
0
0
0
0
0
0
0
0
0
0
0
0
0
0
0
0
0
0
0
0
0
0
0
0
0
0
0
0
0
0
0
0
0
0
0
0
0
0
0
0
0
0
0
0
0
0
0
0
0
0
0
0
0
0
0
0
0
0
0
0
0
0
0
0
0
0
0
0
0
0
0
0
0
0
0
0
0
0
0
0
0
0
0
0
0
0
0
0
0
0
0
0
0
0
0
0
0
0
0
0
0
0
0
0
0
0
0
0
0
0
0
0
0
0
0
0
0
0
0
0
0
0
0
0
0
0
0
0
0
0
0
0
0
0
0
0
0
0
0
0
0
0
0
0
0
0
0
0
0
0
0
0
0
0
0
0
0
0
0
0
0
0
0
0
0
0
0
0
0
0
0
0
0
0
0
0
0
0
0
0
0
0
0
0
0
0
0
0
0
0
0
0
0
0
0
0
0
0
0
0
0
0
0
0
0
0
0
0
0
0
0
0
0
0
0
0
0
0
0
0
0
0
0
0
0
0
0
0
0
0
0
0
0
0
0
0
0
0
0
0
0
0
0
0
0
0
0
0
0
0
0
0
0
0
0
0
0
0
0
0
0
0
0
0
0
0
0
0
0
0
0
0
0
0
0
0
0
0
0
0
0
0
0
0
0
0
0
0
0
0
0
0
0
0
0
0
0
0
0
0
0
0
0
0
0
0
0
0
0
0
0
0
0
0
0
0
0
0
0
0
0
0
0
0
0
0
0
0
0
0
0
0
0
0
0
0
0
0
0
0
0
0
0
0
0
0
0
0
0
0
0
0
0
0
0
0
0
0
0
0
0
0
0
0
0
0
0
0
0
0
0
0
0
0
0
0
0
0
0
0
0
0
0
0
0
0
0
0
0
0
0
0
0
0
0
0
0
0
0
0
0
0
0
0
0
0
0
0
0
0
0
0
0
0
0
0
0
0
0
0
0
0
0
0
0
0
0
0
0
0
0
0
0
0
0
0
0
0
0
0
0
0
0
0
0
0
0
0
0.00110285366
0.004098625803
0
0
0.003177013427
0.000247713978
0.01062890317
0.01152964735
0.0130564655
0.016611208816
0.03141664796
0.044703138895
0.05380681374
0.053362310675
0.052814338954
0.049498400595
0.049303201333
0.040949307205
0.050351649969
0.061429145438
0.057383664455
0.050942597283
0.055112415117
0.059726736016
0.071419306003
0.085889081269
0.091689816013
0.099474240123
0.114379279813
0.123677523815
0.121988742751
0.115585301644
0.130182543275
0.128995499323
0.14750214703
0.165534184842
0.190147475055
0.207811351233
0.217943866732
0.217142831585
0.248184929313
0.25331335548
0.265076157779
0.285839796367
0.295130170431
0.304896285103
0.321407613887
0.340808896654
0.34520715009
0.360807865954
0.36861628778
0.354030154092
0.357046164335
0.362551990769
0.373820925894
0.37646392557
0.404085986181
0.412587584766
0.403902524969
0.419388772724
0.423558590551
0.431421116911
0.442794150791
0.447159167888
0.450441239798
0.453938749061
0.457436258323
0.467020171991
0.476902753579
0.493483684571
0.518996458749
0.542895703996
0.566828185594
0.573412567506
0.599991178289
0.642330707052
0.655310030027
0.685085721346
0.723021868346
0.733390059279
0.737538378815
0.773625672142
0.781181660642
0.797467683337
0.816579536835
0.832114518602
0.845790777959
0.864955475774
0.871531987746
0.877423822984
0.903543063151
0.926788368616
0.946864810062
0.960893841885
0.961337714838
0.96321667535
0.97718647431
0.97894172806
0.97527301725
0.989517486416
1.00094838445
1.00394352649
1.0132424006
1.0132424006
1.04105966046
1.05555782315
1.04234030433
1.04259273764
1.05905720173
1.07984620672
1.09384063349
1.09811455008
1.09451294206
1.10352927601
1.10230038718
1.09697676175
1.10789292441
1.11679353005
1.11404643161
1.13155273458
1.13098013507
1.12149905995
1.14328714947
1.16032295287
1.18646379983
1.20924310392
1.22241249785
1.23379852998
1.23731153692
1.2387133881
1.25152213963
1.24630198284
1.26705399187
1.26529810802
1.26567487818
1.27671537769
1.27607630547
1.28076085867
1.28722090373
1.29078927541
1.29758185484
1.32095536525
1.3176394269
1.32924026628
1.35988335694
1.36724414618
1.37781677502
1.37794048177
1.39576569076
1.39894679342
1.40767682761
1.42881734486
1.46041778366
1.4618072667
1.49686034885
1.49930814928
1.50341086432
1.53145655979
1.5534908236
1.62965928611
1.66216046908
1.65263315936
1.68362052244
1.71112987575
1.71166484922
1.73134428242
1.73789542798
1.77707785178
1.78339069299
1.79721152728
1.80119914411
1.80875513261
1.81285534825
1.84506299162
1.85341938516
1.84193238378
1.84881606371
1.8590194416
1.87122674696
1.87676580975
1.88022945256
1.88522054362
1.90467154122
1.92607362193
1.96012761956
2.00149617183
2.01316787362
2.02531731483
2.01777295588
2.02120473105
2.03640467905
2.03928335417
2.05790071037
2.08006620016
2.08715294929
2.10748445296
2.10223105984
2.10342534362
2.09934599618
2.10348257768
2.12613817503
2.12852013286
2.12010963478
2.12341194478
2.12829169725
2.1358346875
2.13439896984
2.14117918112
2.14506332929
2.11754473735
2.12777822208
2.10219332528
2.10089494274
2.09194947119
2.10087157514
2.10664831216
2.10064074862
2.10415125613
2.09476191162
2.07766698385
2.07388380493
2.07663090337
2.08723802876
2.08957449058
2.08346721798
2.08162086372
2.07090714017
2.06070752188
2.04291867874
2.04394375978
2.02508981864
2.01694099251
2.0165765905
2.01969795969
1.99461480001
1.98722938296
1.94776002929
1.94815042782
1.93945362998
1.93234151444
1.93531704849
1.93029272108
1.93488617378
1.93122670161
1.91801968161
1.91808678442
1.91354869646
1.91409666817
1.90173178962
1.8936069612
1.88647460758
1.87410248918
1.86732290801
1.88847318551
1.88262821496
1.87351154187
1.85860337266
1.84898559255
1.85189089428
1.84280745754
1.83463702462
1.81728105499
1.81697451713
1.81775092447
1.80754030673
1.80143303413
1.80474897249
1.80078672207
1.80021851225
1.79229875185
1.7759106292
1.76702302181
1.77041969132
1.76087214352
1.75803394456
1.75427413324
1.75542794085
1.75071015129
1.74437444308
1.74080607141
1.73478989931
1.73871104345
1.73599781145
1.71879080649
1.72040872514
1.71109748289
1.6966910508
1.69229279736
1.65784366077
1.62313594035
1.61667589529
1.59977542817
1.59383735833
1.59669642547
1.55965965395
1.5429759929
1.53218040747
1.54059216576
1.52952566974
1.52010245879
1.51045081222
1.5160121119
1.50935749769
1.47478778387
1.47510731998
1.44523750713
1.44505530613
1.42001764245
1.40692698088
1.40989014678
1.40440894815
1.38229032307
1.36948157155
1.36003499299
1.34910583208
1.3157913543
1.3182110467
1.31155580238
1.30403368033
1.27147589341
1.25764206085
1.23031553866
1.20259861792
1.1866451296
1.17833936038
1.16384308801
1.13340369664
1.11123746827
1.09451259243
1.0741927183
1.04156280877
1.03169572485
1.01509016605
0.993987383352
0.988186648612
0.983468859047
0.96411683191
0.962167008992
0.941553595263
0.933372162906
0.924289356246
0.890034788824
0.866329482632
0.863504912044
0.849704315844
0.827142948501
0.826346303081
0.80010083576
0.7923287798
0.79057352605
0.78225412847
0.77568998465
0.77562351196
0.77333328474
0.77104305751
0.74684827387
0.737308596
0.73663691752
0.747508844385
0.736969451888
0.728421618708
0.726131391478
0.73030183941
0.733903447435
0.729094557375
0.730439804618
0.70113459187
0.70157909494
0.70234250401
0.6913671085
0.696973274087
0.705284063127
0.700392572603
0.698637318843
0.679401758613
0.678995511708
0.658950307797
0.645357909118
0.63668573908
0.628322105702
0.629210481732
0.614475904998
0.612472607641
0.595755710231
0.600474129897
0.60401850387
0.594525060596
0.59089021623
0.592703334139
0.583687000186
0.585247684789
0.579981923509
0.56267144989
0.5447342722
0.534125277494
0.509761291097
0.44887900716
0.412656098135
0.413999976681
0.400025679517
0.372699157307
0.370943903557
0.365098933019
0.349738282307
0.347697358893
0.333817291736
0.335357738237
0.333602484487
0.300914710782
0.275968147614
0.254305655156
0.233691611317
0.228392613698
0.221828469888
0.220783150758
0.199153894648
0.204531624621
0.204121618111
0.186753280333
0.171857479287
0.16675368092
0.128842770833
0.128079361753
0.135589115657
0.133800625549
0.129332139801
0.124523249741
0.121469613441
0.119942795291
0.110859988641
0.103727004909
0.082829160728
0.072380238642
0.059036513645
0.033447857235
0.014178430549
0
0
0
0
0
0
0
0
0
0
0
0
0
0
0
0
0
0
0
0
0
0
0
0
0
0
0
0
0
0
0
0
0
0
0
0
0
0
0
0
0
0
0
0
0
0
0
0
0
0
0
0
0
0
0
0
0
0
0
0
0
0
0
0
0
0
0
0
0
0
0
0
0
0
0
0
0
0
0
0
0
0
0
0
0
0
0
0
0
0
0
0
0
0
0
0
0
0
0
0
0
0
0
0
0
0
0
0
0
0
0
0
0
0
0
0
0
0
0
0
0
0
0
0
0
0
0
0
0
0
0
0
0
0
0
0
0
0
0
0
0
0
0
0
0
0
0
0
0
0
0
0
0
0
0
0
0
0
0
0
0
0
0
0
0
0
0
0
0
0
0
0
0
0
0
0
0
0
0
0
0
0
0
0
0
0
0
0
0
0
0
0
0
0
0
0
0
0
0
0
0
0
0
0
0
0
0
0
0
0
0
0
0
0
0
0
0
0
0
0
0
0
0
0
0
0
0
0
0
0
0
0
0
0
0
0
0
0
0
0
0
0
0
0
0
0
0
0
0
0
0
0
0
0
0
0
0
0
0
0
0
0
0
0
0
0
0
0
0
0
0
0
0
0
0
0
0
0
0
0
0
0
0
0
0
0
0
0
0
0
0
0
0
0
0
0
0
0
0
0
0
0
0
0
0
0
0
0
0
0
0
0
0
0
0
0
0
0
0
0
0
0
0
0
0
0
0
0
0
0
0
0
0
0
0
0
0
0
0
0
0
0
0
0
0
0
0
0
0
0
0
0
0
0
0
0
0
0
0
0
0
0
0
0
0
0
0
0
0
0
0
0
0
0
0
0
0
0
0
0
0
0
0
0
0
0
0
0
0
0
0
0
0
0
0
0
0
0
0
0
0
0
0
0
0
0
0
0
0
0
0
0
0
0
0
0
0
0
0
0
0
0
0
0
0
0
0
0
0
0
0
0
0
0
0
0
0
0
0
0
0
0
0
0
0
0
0
0
0
0
0
0
0
0
0
0
0
0
0
0
0
0
0
0
0
0
0
0
0
0
0
0
0
0
0
0
0
0
0
0
0
0
0
0
0
0
0
0
0
0
0
0
0
0
0
0
0
0
0
0
0
0
0
0
0
0
0
0
0
0
0
0
0
0
0
0
0
0
0
0
0
0
0
0
0
0
0
0
0
0
0
0
0
0
0
0
0
0
0
0
0
0
0
0
0
0
0
0
0
0
0
0
0
0
0
0
0
0
0
0
0
0
0
0
0
0
0
0
0
0
0
0
0
0
0
0
0
0
0
0
0
0
0
0
0
0
0
0
0
0
0
0
0
0
0
0
0
0
0
0
0
0
0
0
0
0
0
0
0
0
0
0
0
0
0
0
0
0
0
0
0
0
0
0
0
0
0
0
0
0
0
0
0
0
0
0
0
0
0
0
0
0
0
0
0
0
0
0
0
0
0
0
0
0
0
0
0
0
0
0
0
0
0
0
0
0
0
0
0
0
0
0
0
0
0
0
0
0
0
0
0
0
0
0
0
0
0
0
0
0
0
0
0
0
0
0
0
0
0
0
0
0
0
0
0
0
0
0
0
0
0
0
0
0
0
0
0
0
0
0
0
0
0
0
0
0
0
0
0
0
0
0
0
0
0
0
0
0
0
0
0
0
0
0
0
0
0
0
0
0
0
0
0
0
0
0
0
0
0
0
0
0
0
0
0
0
0
0
0
0
0
0
0
0
0
0
0
0
0
0
0
0
0
0
0
0
0
0
0
0
0
0
0
0
0
0
0
0
0
0
0
0
0
0
0
0
0
0
0
0
0
0
0
0
0
0
0
0
0
0
0
0
0
0
0
0
0
0
0
0
0
0
0
0
0
0
0
0
0
0
0
0
0
0
0
0
0
0
0
0
0
0
0
0
0
0
0
0
0
0
0
0
0
0
0
0
0
0
0
0
0
0
0
0
0
0
0
0
0
0
0
0
0
0
0
0
0
0
0
0
0
0
0
0
0
0
0
0
0
0
0
0
0
0
0
0
0
0
0
0
0
0
0
0
0
0
0
0
0
0
0
0
0
0
0
0
0
0
0
0
0
0
0
0
0
0
0
0
0
0
0
0
0
0
0
0
0
0
0
0
0
0
0
0
0
0
0
0
0
0
0
0
0
0
0
0
0
0
0
0
0
0
0
0
0
0
0
0
0
0
0
0
0
0
0
0
0
0
0
0
0
0
0
0
0
0
0
0
0
0
0
0
0
0
0
0
0
0
0
0
0
0
0
0
0
0
0
0
0
0
0
0
0
0
0
0
0
0
0
0
0
0
0
0
0
0
0
0
0
0
0
0
0
0
0
0
0
0
0
0
0
0
0
0
0
0
0
0
0
0
0
0
0
0
0
0
0
0
0
0
0
0
0
0
0
0
0
0
0
0
0
0
0
0
0
0
0
0
0
0
0
0
0
0
0
0
0
0
0
0
0
0
0
0
0
0
0
0
0
0
0
0
0
0
0
0
0
0
0
0
0
0
0
0
0
0
0
0
0
0
0
0
0
0
0
0
0
0
0
0
0
0
0
0
0
0
0
0
0
0
0
0
0
0
0
0
0
0
0
0
0
0
0
0
0
0
0
0
0
0
0
0
0
0
0
0
0
0
0
0
0
0
0
0
0
0
0
0
0
0
0
0
0
0
0
0
0
0
0
0
0
0
0
0
0
0
0
0
0
0
0
0
0
0
0
0
0
0
0
0
0
0
0
0
0
0
0
0
0
0
0
0
0
0
0
0
0
0
0
0
0
0
0
0
0
0
0
0
0
0
0
0
0
0
0
0
0
0
0
0
0
0
0
0
0
0
0
0
0
0
0
0
0
0
0
0
0
0
0
0
0
0
0
0
0
0
0
0
0
0
0
0
0
0
0
0
0
0
0
0
0
0
0
0
0
0
0
0
0
0
0
0
0
0
0
0
0
0
0
0
0
0
0
0
0
0
0
0
0
0
0
0
0
0
0
0
0
0
0
0
0
0
0
0
0
0
0
0
0
0
0
0
0
0
0
0
0
0
0
0
0
0
0
0
0
0
0
0
0
0
0
0
0
0
0
0
0
0
0
0
0
0
0
0
0
0
0
0
0
0
0
0
0
0
0
0
0
0
0
0
0
0
0
0
0
0
0
0
0
0
0
0
0
0
0
0
0
0
0
0
0
0
0
0
0
0
0
0
0
0
0
0
0
0
0
0
0
0
0
0
0
0
0
0
0
0
0
0
0
0
0
0
0
0
0
0
0
0
0
0
0
0
0
0
0
0
0
0
0
0
0
0
0
0
0
0
0
0
0
0
0
0
0
0
0
0
0
0
0
0
0
0
0
0
0
0
0
0
0
0
0
0
0
0
0
0
0
0
0
0
0
0
0
0
0
0
0
0
0
0
0
0
0
0
0
0
0
0
0
0
0
0
0
0
0
0
0
0
0
0
0
0
0
0
0
0
0
0
0
0
0
0
0
0
0
0
0
0
0
0
0
0
0
0
0
0
0
0
0
0
0
0
0
0
0
0
0
0
0
0
0
0
0
0
0
0
0
0
0
0
0
0
0
0
0
0
0
0
0
0
0
0
0
0
0
0
0
0
0
0
0
0
0
0
0
0
0
0
0
0
0
0
0
0
0
0
0
0
0
0
0
0
0
0
0
0
0
0
0
0
0
0
0
0
0
0
0
0
0
0
0
0
0
0
0
0
0
0
0
0
0
0
0
0
0
0
0
0
0
0
0
0
0
0
0
0
0
0
0
0
0
0
0
0
0
0
0
0
0
0
0
0
0
0
0
0
0
0
0
0
0
0
0
0
0
0
0
0
0
0
0
0
0
0
0
0
0
0
0
0
0
0
0
0
0
0
0
0
0
0
0
0
0
0
0
0
0
0
0
0
0
0
0
0
0
0
0
0
0
0
0
0
0
0
0
0
0
0
0
0
0
0
0
0
0
0
0
0
0
0
0
0
0
0
0
0
0
0
0
0
0
0
0
0
0
0
0
0
0
0
0
0
0
0
0
0
0
0
0
0
0
0
0
0
0
0
0
0
0
0
0
0
0
0
0
0
0
0
0
0
0
0
0
0
0
0
0
0
0
0
0
0
0
0
0
0
0
0
0
0
0
0
0
0
0
0
0
0
0
0
0
0
0
0
0
0
0
0
0
0
0
0
0
0
0
0
0
0
0
0
0
0
0
0
0
0
0
0
0
0
0
0
0
0
0
0
0
0
0
0
0
0
0
0
0
0
0
0
0
0
0
0
0
0
0
0
0
0
0
0
0
0
0
0
0
0
0
0
0
0
0
0
0
0
0
0
0
0
0
0
0
0
0
0
0
0
0
0
0
0
0
0
0
0
0
0
0
0
0
0
0
0
0
0
0
0
0
0
0
0
0
0
0
0
0
0
0
0
0
0
0
0
0
0
0
0
0
0
0
0
0
0
0
0
0
0
0
0
0
0
0
0
0
0
0
0
0
0
0
0
0
0
0
0
0
0
0
0
0
0
0
0
0
0
0
0
0
0
0
0
0
0
0
0
0
0
0
0
0
0
0
0
0
0
0
0
0
0
0
0
0
0
0
0
0
0
0
0
0
0
0
0
0
0
0
0
0
0
0
0
0
0
0
0
0
0
0
0
0
0
0
0
0
0
0
0
0
0
0
0
0
0
0
0
0
0
0
0
0
0
0
0
0
0
0
0
0
0
0
0
0
0
0
0
0
0
0
0
0
0
0
0
0
0
0
0
0
0
0
0
0
0
0
0
0
0
0
0
0
0
0
0
0
0
0
0
0
0
0
0
0
0
0
0
0
0
0
0
0
0
0
0
0
0
0
0
0
0
0
0
0
0
0
0
0
0
0
0
0
0
0
0
0
0
0
0
0
0
0
0
0
0
0
0
0
0
0
0
0
0
0
0
0
0
0
0
0
0
0
0
0
0
0
0
0
0
0
0
0
0
0
0
0
0
0
0
0
0
0
0
0
0
0
0
0
0
0
0
0
0
0
0
0
0
0
0
0
0
0
0
0
0
0
0
0
0
0
0
0
0
0
0
0
0
0
0
0
0
0
0
0
0
0
0
0
0
0
0
0
0
0
0
0
0
0
0
0
0
0
0
0
0
0
0
0
0
0
0
0
0
0
0
0
0
0
0
0
0
0
0
0
0
0
0
0
0
0
0
0
0
0
0
0
0
0
0
0
0
0
0
0
0
0
0
0
0
0
0
0
0
0
0
0
0
0
0
0
0
0
0
0
0
0
0
0
0
0
0
0
0
0
0
0
0
0
0
0
0
0
0
0
0
0
0
0
0
0
0
0
0
0
0
0
0
0
0
0
0
0
0
0
0
0
0
0
0
0
0
0
0
0
0
0
0
0
0
0
0
0
0
0
0
0
0
0
0
0
0
0
0
0
0
0
0
0
0
0
0
0
0
0
0
0
0
0
0
0
0
0
0
0
0
0
0
0
0
0
0
0
0
0
0
0
0
0
0
0
0
0
0
0
0
0
0
0
0
0
0
0
0
0
0
0
0
0
0
0
0
0
0
0
0
0
0
0
0
0
0
0
0
0
0
0
0
0
0
0
0
0
0
0
0
0
0
0
0
0
0
0
0
0
0
0
0
0
0
0
0
0
0
0
0
0
0
0
0
0
0
0
0
0
0
0
0
0
0
0
0
0
0
0
0
0
0
0
0
0
0
0
0
0
0
0
0
0
0
0
0
0
0
0
0
0
0
0
0
0
0
0
0
0
0
0
0
0
0
0
0
0
0
0
0
0
0
0
0
0
0
0
0
0
0
0
0
0
0
0
0
0
0
0
0
0
0
0
0
0
0
0
0
0
0
0
0
0
0
0
0
0
0
0
0
0
0
0
0
0
0
0
0
0
0
0
0
0
0
0
0
0
0
0
0
0
0
0
0
0
0
0
0
0
0
0
0
0
0
0
0
0
0
0
0
0
0
0
0
0
0
0
0
0
0
0
0
0
0
0
0
0
0
0
0
0
0
0
0
0
0
0
0
0
0
0
0
0
0
0
0
0
0
0
0
0
0
0
0
0
0
0
0
0
0
0
0
0
0
0
0
0
0
0
0
0
0
0
0
0
0
0
0
0
0
0
0
0
0
0
0
0
0
0
0
0
0
0
0
0
0
0
0
0
0
0
0
0
0
0
0
0
0
0
0
0
0
0
0
0
0
0
0
0
0
0
0
0
0
0
0
0
0
0
0
0
0
0
0
0
0
0
0
0
0
0
0
0
0
0
0
0
0
0
0
0
0
0
0
0
0
0
0
0
0
0
0
0
0
0
0
0
0
0
0
0
0
0
0
0
0
0
0
0
0
0
0
0
0
0
0
0
0
0
0
0
0
0
0
0
0
0
0
0
0
0
0
0
0
0
0
0
0
0
0
0
0
0
0
0
0
0
0
0
0
0
0
0
0
0
0
0
0
0
0
0
0
0
0
0
0
0
0
0
0
0
0
0
0
0
0
0
0
0
0
0
0
0
0
0
0
0
0
0
0
0
0
0
0
0
0
0
0
0
0
0
0
0
0
0
0
0
0
0
0
0
0
0
0
0
0
0
0
0
0
0
0
0
0
0
0
0
0
0
0
0
0
0
0
0
0
0
0
0
0
0
0
0
0
0
0
0
0
0
0
0
0
0
0
0
0
0
0
0
0
0
0
0
0
0
0
0
0
0
0
0
0
0
0
0
0
0
0
0
0
0
0
0
0
0
0
0
0
0
0
0
0
0
0
0
0
0
0
0
0
0
0
0
0
0
0
0
0
0
0
0
0
0
0
0
0
0
0
0
0
0
0
0
0
0
0
0
0
0
0
0
0
0
0
0
0
0
0
0
0
0
0
0
0
0
0
0
0
0
0
0
0
0
0
0
0
0
0
0
0
0
0
0
0
0
0
0
0
0
0
0
0
0
0
0
0
0
0
0
0
0
0
0
0
0
0
0
0
0
0
0
0
0
0
0
0
0
0
0
0
0
0
0
0
0
0
0
0
0
0
0
0
0
0
0
0
0
0
0
0
0
0
0
0
0
0
0
0
0
0
0
0
0
0
0
0
0
0
0
0
0
0
0
0
0
0
0
0
0
0
0
0
0
0
0
0
0
0
0
0
0
0
0
0
0
0
0
0
0
0
0
0
0
0
0
0
0
0
0
0
0
0
0
0
0
0
0
0
0
0
0
0
0
0
0
0
0
0
0
0
0
0
0
0
0
0
0
0
0
0
0
0
0
0
0
0
0
0
0
0
0
0
0
0
0
0
0
0
0
0
0
0
0
0
0
0
0
0
0
0
0
0
0
0
0
0
0
0
0
0
0
0
0
0
0
0
0
0
0
0
0
0
0
0
0
0
0
0
0
0
0
0
0
0
0
0
0
0
0
0
0
0
0
0
0
0
0
0
0
0
0
0
0
0
0
0
0
0
0
0
0
0
0
0
0
0
0
0
0
0
0
0
0
0
0
0
0
0
0
0
0
0
0
0
0
0
0
0
0
0
0
0
0
0
0
0
0
0
0
0
0
0
0
0
0
0
0
0
0
0
0
0
0
0
0
0
0
0
0
0
0
0
0
0
0
0
0
0
0
0
0
0
0
0
0
0
0
0
0
0
0
0
0
0
0
0
0
0
0
0
0
0
0
0
0
0
0
0
0
0
0
0
0
0
0
0
0
0
0
0
0
0
0
0
0
0
0
0
0
0
0
0
0
0
0
0
0
0
0
0
0
0
0
0
0
0
0
0
0
0
0
0
0
0
0
0
0
0
0
0
0
0
0
0
0
0
0
0
0
0
0
0
0
0
0
0
0
0
0
0
0
0
0
0
0
0
0
0
0
0
0
0
0
0
0
0
0
0
0
0
0
0
0
0
0
0
0
0
0
0
0
0
0
0
0
0
0
0
0
0
0
0
0
0
0
0
0
0
0
0
0
0
0
0
0
0
0
0
0
0
0
0
0
0
0
0
0
0
0
0
0
0
0
0
0
0
0
0
0
0
0
0
0
0
0
0
0
0
0
0
0
0
0
0
0
0
0
0
0
0
0
0
0
0
0
0
0
0
0
0
0
0
0
0
0
0
0
0
0
0
0
0
0
0
0
0
0
0
0
0
0
0
0
0
0
0
0
0
0
0
0
0
0
0
0
0
0
0
0
0
0
0
0
0
0
0
0
0
0
0
0
0
0
0
0
0
0
0
0
0
0
0
0
0
0
0
0
0
0
0
0
0
0
0
0
0
0
0
0
0
0
0
0
0
0
0
0
0
0
0
0
0
0
0
0
0
0
0
0
0
0
0
0
0
0
0
0
0
0
0
0
0
0
0
0
0
0
0
0
0
0
0
0
0
0
0
0
0
0
0
0
0
0
0
0
0
0
0
0
0
0
0
0
0
0
0
0
0
0
0
0
0
0
0
0
0
0
0
0
0
0
0
0
0
0
0
0
0
0
0
0
0
0
0
0
0
0
0
0
0
0
0
0
0
0
0
0
0
0
0
0
0
0
0
0
0
0
0
0
0
0
0
0
0
0
0
0
0
0
0
0
0
0
0
0
0
0
0
0
0
0
0
0
0
0
0
0
0
0
0
0
0
0
0
0
0
0
0
0
0
0
0
0
0
0
0
0
0
0
0
0
0
0
0
0
0
0
0
0
0
0
0
0
0
0
0
0
0
0
0
0
0
0
0
0
0
0
0
0
0
0
0
0
0
0
0
0
0
0
0
0
0
0
0
0
0
0
0
0
0
0
0
0
0
0
0
0
0
0
0
0
0
0
0
0
0
0
0
0
0
0
0
0
0
0.02377387787
0.02881120353
0.06852160319
0.11181148244
0.1270015617
0.1486054514
0.19263302263
0.2216267191
0.27084293017
0.32121920785
0.35144316185
0.36934647311
0.42491613106
0.45894276348
0.45850310934
0.50820331883
0.52348449859
0.52834212267
0.53292257712
0.51447488287
0.52386798699
0.51250356165
0.54249458183
0.56272198675
0.56660550481
0.64692354707
0.68356131153
0.6978968812
0.73473971365
0.76539454238
0.78233987539
0.76572631715
0.79778362716
0.8430134816
0.8477885052
0.88532514454
0.89578267517
0.92368853613
0.94536904667
0.95569065229
0.99370929125
1.01252795585
1.02856154523
1.03207205274
1.0250928826
1.05433536126
1.04664390695
1.07244048149
1.11195828978
1.12308799949
1.14050057308
1.18198611386
1.18931366675
1.22103057245
1.24866500121
1.26125831538
1.27499967872
1.32544734042
1.36780512948
1.37341192516
1.44004401022
1.45379113198
1.47398280114
1.51173913805
1.53479174365
1.5684182383
1.60703969212
1.66710883117
1.68298706737
1.73273840179
1.76059989746
1.80199683715
1.82700976451
1.85057225658
1.92371110149
1.93531257097
1.95190137192
1.98326300575
1.9865789441
2.00590560484
2.06459569258
2.09014159462
2.1045480267
2.13646378279
2.16647830007
2.18998777689
2.19126529124
2.22857349495
2.24513281915
2.27039880995
2.27894664314
2.30802329078
2.3299929512
2.33274004964
2.3420512919
2.37235334815
2.37311675723
2.37517854884
2.40719840368
2.42305657269
2.43114753465
2.43647116008
2.45395146655
2.46665674942
2.50327964632
2.51702100966
2.53041159937
2.54277647792
2.59090787448
2.60223604247
2.62051362446
2.63146439217
2.62738504474
2.62891186288
2.63524757109
2.63623941578
2.65113458672
2.6625076206
2.66120923805
2.64393387009
2.6398883891
2.64763894677
2.68051253119
2.69432162744
2.68243870711
2.67988617783
2.67637567031
2.67713907939
2.65490335729
2.63623600688
2.61623703757
2.60755186928
2.6512147801
2.64164123578
2.63355027381
2.60323082959
2.60750474618
2.60521451896
2.59604061181
2.56125781013
2.54277705045
2.52845447903
2.50830517637
2.49769555156
2.51363417233
2.49745224839
2.51362271366
2.50660169862
2.50354806232
2.49304253629
2.48296788495
2.46949919301
2.4569644816
2.45623869859
2.459003185
2.43669660049
2.41975126748
2.40329667216
2.38914267338
2.37532981752
2.37258271907
2.38103084323
2.37240490779
2.35966838737
2.33475779795
2.31250559739
2.30018523401
2.27965129124
2.25917082291
2.25496913744
2.26949740696
2.24569502062
2.22699443385
2.19249069213
2.18196366779
2.16906770487
2.15470876761
2.15852581298
2.14684624125
2.1724453965
2.15244642719
2.12962225719
2.10338632891
2.100104257
2.07797263367
2.07693655318
2.07365448128
2.07238996518
2.09729770449
2.09337719046
2.08174185453
2.07517771072
2.05778411503
2.0569426037
2.04725522138
2.03153016866
2.01412859453
1.99970192436
1.9779950666
1.95043160875
2.02545741361
2.01995158717
2.00476150791
1.99918920879
1.98094047342
1.96726421407
1.92770888821
1.95080350959
1.95439650908
1.9473884923
1.94835588008
1.90200923499
1.87062138344
1.85688002008
1.83032266538
1.78580337568
1.75069242937
1.72417976966
1.7624649505
1.72595950133
1.7173335659
1.70794422139
1.71728933009
1.70874149691
1.71223478736
1.6773652749
1.61545975885
1.55981549987
1.5346867357
1.52351990053
1.52458984746
1.53323928
1.51920722717
1.50075468399
1.49163801089
1.50133965168
1.47620625557
1.45999046519
1.43014528015
1.43248613169
1.38929585297
1.35596917795
1.3389015069
1.33710942807
1.33405579177
1.32520142073
1.32420957605
1.32016409507
1.315355205
1.31275843993
1.30871295894
1.29093648397
1.28482921136
1.28101216599
1.26870515158
1.25580529956
1.244821404
1.23113214638
1.22285898342
1.20904538896
1.1694899546
1.15429987535
1.15632906072
1.13030092106
1.14531757873
1.13252969542
1.12482913197
1.11204985718
1.10722870747
1.09986728813
1.11699921185
1.13521471087
1.13246761243
1.11849781348
1.1298382411
1.12907483203
1.1158352058
1.10522558099
1.0885086836
1.07119034004
1.05816615117
1.03112153902
1.03025216187
0.98778464515
0.96854908492
0.9590432735
0.96421793426
0.965964579497
0.95746298091
0.94222227734
0.95106627903
0.93429151748
0.941714560588
0.914263701543
0.90102344521
0.915126360455
0.888859415831
0.897688549967
0.859921605712
0.856963459627
0.863542492007
0.848432513816
0.828968517976
0.817517381856
0.794849416346
0.781426220408
0.764480887408
0.756846796658
0.735102942932
0.730294052882
0.729497407454
0.720871472024
0.724315506847
0.735075465007
0.716660547902
0.686517934157
0.66072985966
0.659154307499
0.637778853399
0.707926945991
0.698147202959
0.683492097179
0.673110907989
0.666775199779
0.662057410226
0.619468577656
0.614659687606
0.609464788731
0.596210904047
0.584302896707
0.575175854249
0.556703703099
0.544567260149
0.542277032929
0.539451832239
0.531282768009
0.529605616499
0.529343314447
0.528579905377
0.530497122039
0.522472632777
0.523396744562
0.513421802268
0.516703874178
0.527541934588
0.525467144721
0.492745504572
0.484405238796
0.491003249069
0.485509052179
0.489588399612
0.48538095572
0.477659874787
0.485556267599
0.490593593259
0.467034860819
0.470885772643
0.453221266359
0.453255132803
0.458632862775
0.477196744537
0.487715898943
0.500163269472
0.514589939642
0.516345193402
0.505105104917
0.520217081917
0.506640531605
0.499084543105
0.499084543105
0.501977476691
0.499346845168
0.508463518261
0.504646472881
0.542338335908
0.552313278191
0.556815630401
0.565148026229
0.568430098139
0.585550392318
0.614283785531
0.599727758683
0.602017985903
0.604101384318
0.608832172128
0.613300657886
0.631477900739
0.648880104969
0.661244983519
0.661564519626
0.67459309822
0.675343509053
0.683434471013
0.692919305738
0.695309242015
0.702865230515
0.714729002047
0.730910925987
0.734533510696
0.740014709329
0.735325766396
0.743188292756
0.72744898158
0.734605963019
0.738311669811
0.764932647089
0.776148107755
0.772832169402
0.769856635352
0.781594701344
0.779839447584
0.785105208864
0.792661197354
0.790107407873
0.796019481212
0.801504439459
0.79599187378
0.800045963308
0.823501965688
0.840675734308
0.843729370608
0.851194258601
0.86631410555
0.864106478784
0.881231513392
0.868646807761
0.855825057981
0.853077959541
0.846957688694
0.82871682326
0.82993710355
0.8359662739
0.85207009559
0.85458875841
0.8722975005
0.890612078466
0.904888415276
0.924750049473
0.948461965409
0.947095849963
0.974572705523
0.989149709063
1.00421921108
1.03861361301
1.0401939056
1.06112748554
1.05396000526
1.04370565232
1.05953230439
1.09094319384
1.09587642075
1.10122404389
1.10848512408
1.12305762941
1.14412654564
1.1769184181
1.19952841096
1.23923280997
1.25755462777
1.24130606025
1.24458813215
1.2734877071
1.31678071588
1.32151150369
1.34326572676
1.35059327965
1.41109992413
1.43314107707
1.43935107972
1.45075359032
1.48169773982
1.49735193013
1.51048021776
1.54139534972
1.54592079013
1.57264147646
1.60295955198
1.62425690383
1.63195746728
1.65038538263
1.64402504662
1.64870806022
1.64870806022
1.6544023467
1.65844782768
1.66559244096
1.66368685384
1.70578908007
1.71380193978
1.71154631761
1.7098691661
1.70779437622
1.71888971887
1.71286054852
1.71614262042
1.70897577025
1.72218216013
1.73753494089
1.74608277408
1.74913641038
1.75066322853
1.73782247987
1.76044171136
1.75944986668
1.75471907887
1.76227506737
1.76990915812
1.79306586247
1.79722405075
1.82892134846
1.84693662841
1.89984741731
1.91412375412
1.91511559881
1.917061032
1.93536198161
1.96476329368
1.97674940327
1.9943578062
1.99011038673
2.00038371755
2.00393846086
2.02088379388
2.03706571781
2.04349252652
2.0793668819
2.08394733636
2.0907413972
2.09492421329
2.11232641751
2.10943348392
2.13527268334
2.15496511478
2.17018843039
2.21517460995
2.21822824625
2.21612022004
2.24084997715
2.2525801732
2.27994506007
2.33507521378
2.33764672095
2.38144146684
2.39105924696
2.40322955636
2.40330765861
2.41792889794
2.41946608545
2.47618092146
2.49028081569
2.49925165363
2.51856531612
2.54042363795
2.54095861141
2.55759740656
2.57904509178
2.59365533166
2.6060404483
2.61027673883
2.63708117732
2.65478991941
2.67173525241
2.69122085505
2.67615511265
2.70034989631
2.75609188652
2.77406230056
2.7931416563
2.80581307271
2.79581287252
2.7998583535
2.79495397322
2.77068091643
2.80762521874
2.8136543891
2.81108647065
2.82093268637
2.82352945145
2.84640972479
2.8469785647
2.83580933863
2.83878487268
2.83369829139
2.8369803633
2.83324142017
2.83385449589
2.81744413635
2.81786714111
2.78174018153
2.77998492777
2.78425884436
2.77527026773
2.77049524412
2.76968999015
2.76869814547
2.75356154066
2.75157785129
2.74916254861
2.74332794743
2.74431979211
2.7410377202
2.74629048322
2.75171820741
2.76584272944
2.7569883584
2.75065265019
2.76123342836
2.7594781746
2.75195605256
2.75119264349
2.7379862536
2.72985042574
2.72526997128
2.71309966189
2.69928606742
2.69775924927
2.68378945032
2.67493507927
2.66660707316
2.6593088885
2.65793240371
2.64701624106
2.61399245277
2.61139568769
2.58788621086
2.59086174492
2.57229347343
2.56473748493
2.57091249044
2.5657925643
2.55976339395
2.54579359499
2.55466535401
2.54060621536
2.5288760193
2.53164774556
2.49533373603
2.4893311923
2.45685024741
2.45608683834
2.42854224987
2.41361384259
2.39941560802
2.3791882031
2.36529650639
2.37252435024
2.3460233201
2.32834781436
2.3265925606
2.32269793458
2.30800098392
2.2743829893
2.26209621299
2.25278873035
2.23637837081
2.23312953525
2.2287775164
2.2259029516
2.23193212195
2.22513954252
2.21611596873
2.18046565924
2.16527557999
2.14932209167
2.15332459705
2.15164996596
2.14199831938
2.10994100937
2.08616547088
2.05823174411
2.03653099548
2.02718588677
1.99394290151
1.95178157193
1.95803467968
1.96405524149
1.95486046614
1.95180682985
1.94654106857
1.92416499035
1.93866691265
1.91947558822
1.90756758088
1.88168977457
1.8220873545
1.78407310525
1.7768452614
1.75322381588
1.74032396385
1.70130059045
1.70484496442
1.67868135896
1.6444863751
1.6082924836
1.58150093487
1.55908740149
1.53710474281
1.52243989778
1.49820196764
1.47587890466
1.46633922679
1.45839859818
1.43842049708
1.40912328376
1.3796568677
1.3625553302
1.34744335319
1.34339787221
1.31607135001
1.30591859643
1.30878581289
1.27591222847
1.24916554564
1.22260243251
1.20434195909
1.17678700128
1.17013175697
1.15813264913
1.14208806029
1.15864875319
1.15680678865
1.15839283967
1.14609882351
1.14466310587
1.12217871007
1.13594185111
1.12171898874
1.10454522012
1.08170805186
1.06758791954
1.08146474868
1.08894867697
1.09245918449
1.04458446106
1.06158230869
1.05501816487
1.04662066505
1.04303205528
1.04694156988
1.01801234729
0.9985840872
0.99003625402
0.99252607022
0.9568020482
0.94916795745
0.95601527152
0.9497466661
0.95150191986
0.91836679298
0.90750473487
0.91311090045
0.897987924
0.91407687812
0.9030103821
0.89743808297
0.86416049267
0.86255557227
0.85717784229
0.85053559623
0.83212854906
0.8019372013
0.77618173305
0.75790415105
0.7563773329
0.74660197959
0.73139890208
0.70700954927
0.70288596604
0.67610804567
0.64972713355
0.63697311666
0.5944318874
0.55887393863
0.54414073059
0.51871716661
0.49497925417
0.46960979473
0.39826367974
0.39285647303
0.37640124759
0.36831028563
0.36136561202
0.34365686994
0.327474946
0.31194509255
0.28446823699
0.27255583993
0.27080058617
0.26041939698
0.25469676449
0.24845215679
0.23845212747
0.21114145366
0.21114145366
0.20663910145
0.1942742229
0.18748164347
0.18194258069
0.17544616976
0.1257089643
0.09880094865
0.08884276423
0.08357700295
0.07160126272
0.09335565667
0.08093291397
0.06780462633
0.04527086642
0.03752406838
0.03293061567
0.02712988093
0.01552841144
0.00528757837
0
0
0
0
0
0
0
0
0
0
0
0
0
0
0
0
0
0
0
0
0
0
0
0
0
0
0
0
0
0
0
0
0
0
0
0
0
0
0
0
0
0
0
0
0
0
0
0
0
0
0
0
0
0
0
0
0
0
0
0
0
0
0
0
0
0
0
0
0
0
0
0
0
0
0
0
0
0
0
0
0
0
0
0
0
0
0
0
0
0
0
0
0
0
0
0
0
0
0
0
0
0
0
0
0
0
0
0
0
0
0
0
0
0
0
0
0
0
0
0
0
0
0
0
0
0
0
0
0
0
0
0
0
0
0
0
0
0
0
0
0
0
0
0
0
0
0
0
0
0
0
0
0
0
0
0
0
0
0
0
0
0
0
0
0
0
0
0
0
0
0
0
0
0
0
0
0
0
0
0
0
0
0
0
0
0
0
0
0
0
0
0
0
0
0
0
0
0
0
0
0
0
0
0
0
0
0
0
0
0
0
0
0
0
0
0
0
0
0
0
0
0
0
0
0
0
0
0
0
0
0
0
0
0
0
0
0
0
0
0
0
0
0
0
0
0
0
0
0
0
0
0
0
0
0
0
0
0
0
0
0
0
0
0
0
0
0
0
0
0
0
0
0
0
0
0
0
0
0
0
0
0
0
0
0
0
0
0
0
0
0
0
0
0
0
0
0
0
0
0
0
0
0
0
0
0
0
0
0
0
0
0
0
0
0
0
0
0
0
0
0
0
0
0
0
0
0
0
0
0
0
0
0
0
0
0
0
0
0
0
0
0
0
0
0
0
0
0
0
0
0
0
0
0
0
0
0
0
0
0
0
0
0
0
0
0
0
0
0
0
0
0
0
0
0
0
0
0
0
0
0
0
0
0
0
0
0
0
0
0
0
0
0
0
0
0
0
0
0
0
0
0
0
0
0
0
0
0
0
0
0
0
0
0
0
0
0
0
0
0
0
0
0
0
0
0
0
0
0
0
0
0
0
0
0
0
0
0
0
0
0
0
0
0
0
0
0
0
0
0
0
0
0
0
0
0
0
0
0
0
0
0
0
0
0
0
0
0
0
0
0
0
0
0
0
0
0
0
0
0
0
0
0
0
0
0
0
0
0
0
0
0
0
0
0
0
0
0
0
0
0
0
0
0
0
0
0
0
0
0
0
0
0
0
0
0
0
0
0
0
0
0
0
0
0
0
0
0
0
0
0
0
0
0
0
0
0
0
0
0
0
0
0
0
0
0
0
0
0
0
0
0
0
0
0
0
0
0
0
0
0
0
0
0
0
0
0
0
0
0
0
0
0
0
0
0
0
0
0
0
0
0
0
0
0
0
0
0
0
0
0
0
0
0
0
0
0
0
0
0
0
0
0
0
0
0
0
0
0
0
0
0
0
0
0
0
0
0
0
0
0
0
0
0
0
0
0
0
0
0
0
0
0
0
0
0
0
0
0
0
0
0
0
0
0
0
0
0
0
0
0
0
0
0
0
0
0
0
0
0
0
0
0
0
0
0
0
0
0
0
0
0
0
0
0
0
0
0
0
0
0
0
0
0
0
0
0
0
0
0
0
0
0
0
0
0
0
0
0
0
0
0
0
0
0
0
0
0
0
0
0
0
0
0
0
0
0
0
0
0
0
0
0
0
0
0
0
0
0
0
0
0
0
0
0
0
0
0
0
0
0
0
0
0
0
0
0
0
0
0
0
0
0
0
0
0
0
0
0
0
0
0
0
0
0
0
0
0
0
0
0
0
0
0
0
0
0
0
0
0
0
0
0
0
0
0
0
0
0
0
0
0
0
0
0
0
0
0
0
0
0
0
0
0
0
0
0
0
0
0
0
0
0
0
0
0
0
0
0
0
0
0
0
0
0
0
0
0
0
0
0
0
0
0
0
0
0
0
0
0
0
0
0
0
0
0
0
0
0
0
0
0
0
0
0
0
0
0
0
0
0
0
0
0
0
0
0
0
0
0
0
0
0
0
0
0
0
0
0
0
0
0
0
0
0
0
0
0
0
0
0
0
0
0
0
0
0
0
0
0
0
0
0
0
0
0
0
0
0
0
0
0
0
0
0
0
0
0
0
0
0
0
0
0
0
0
0
0
0
0
0
0
0
0
0
0
0
0
0
0
0
0
0
0
0
0
0
0
0
0
0
0
0
0
0
0
0
0
0
0
0
0
0
0
0
0
0
0
0
0
0
0
0
0
0
0
0
0
0
0
0
0
0
0
0
0
0
0
0
0
0
0
0
0
0
0
0
0
0
0
0
0
0
0
0
0
0
0
0
0
0
0
0
0
0
0
0
0
0
0
0
0
0
0
0
0
0
0
0
0
0
0
0
0
0
0
0
0
0
0
0
0
0
0
0
0
0
0
0
0
0
0
0
0
0
0
0
0
0
0
0
0
0
0
0
0
0
0
0
0
0
0
0
0
0
0
0
0
0
0
0
0
0
0
0
0
0
0
0
0
0
0
0
0
0
0
0
0
0
0
0
0
0
0
0
0
0
0
0
0
0
0
0
0
0
0
0
0
0
0
0
0
0
0
0
0
0
0
0
0
0
0
0
0
0
0
0
0
0
0
0
0
0
0
0
0
0
0
0
0
0
0
0
0
0
0
0
0
0
0
0
0
0
0
0
0
0
0
0
0
0
0
0
0
0
0
0
0
0
0
0
0
0
0
0
0
0
0
0
0
0
0
0
0
0
0
0
0
0
0
0
0
0
0
0
0
0
0
0
0
0
0
0
0
0
0
0
0
0
0
0
0
0
0
0
0
0
0
0
0
0
0
0
0
0
0
0
0
0
0
0
0
0
0
0
0
0
0
0
0
0
0
0
0
0
0
0
0
0
0
0
0
0
0
0
0
0
0
0
0
0
0
0
0
0
0
0
0
0
0
0
0
0
0
0
0
0
0
0
0
0
0
0
0
0
0
0
0
0
0
0
0
0
0
0
0
0
0
0
0
0
0
0
0
0
0
0
0
0
0
0
0
0
0
0
0
0
0
0
0
0
0
0
0
0
0
0
0
0
0
0
0
0
0
0
0
0
0
0
0
0
0
0
0
0
0
0
0
0
0
0
0
0
0
0
0
0
0
0
0
0
0
0
0
0
0
0
0
0
0
0
0
0
0
0
0
0
0
0
0
0
0
0
0
0
0
0
0
0
0
0
0
0
0
0
0
0
0
0
0
0
0
0
0
0
0
0
0
0
0
0
0
0
0
0
0
0
0
0
0
0
0
0
0
0
0
0
0
0
0
0
0
0
0
0
0
0
0
0
0
0
0
0
0
0
0
0
0
0
0
0
0
0
0
0
0
0
0
0
0
0
0
0
0
0
0
0
0
0
0
0
0
0
0
0
0
0
0
0
0
0
0
0
0
0
0
0
0
0
0
0
0
0
0
0
0
0
0
0
0
0
0
0
0
0
0
0
0
0
0
0
0
0
0
0
0
0
0
0
0
0
0
0
0
0
0
0
0
0
0
0
0
0
0
0
0
0
0
0
0
0
0
0
0
0
0
0
0
0
0
0
0
0
0
0
0
0
0
0
0
0
0
0
0
0
0
0
0
0
0
0
0
0
0
0
0
0
0
0
0
0
0
0
0
0
0
0
0
0
0
0
0
0
0
0
0
0
0
0
0
0
0
0
0
0
0
0
0
0
0
0
0
0
0
0
0
0
0
0
0
0
0
0
0
0
0
0
0
0
0
0
0
0
0
0
0
0
0
0
0
0
0
0
0
0
0
0
0
0
0
0
0
0
0
0
0
0
0
0
0
0
0
0
0
0
0
0
0
0
0
0
0
0
0
0
0
0
0
0
0
0
0
0
0
0
0
0
0
0
0
0
0
0
0
0
0
0
0
0
0
0
0
0
0
0
0
0
0
0
0
0
0
0
0
0
0
0
0
0
0
0
0
0
0
0
0
0
0
0
0
0
0
0
0
0
0
0
0
0
0
0
0
0
0
0
0
0
0
0
0
0
0
0
0
0
0
0
0
0
0
0
0
0
0
0
0
0
0
0
0
0
0
0
0
0
0
0
0
0
0
0
0
0
0
0
0
0
0
0
0
0
0
0
0
0
0
0
0
0
0
0
0
0
0
0
0
0
0
0
0
0
0
0
0
0
0
0
0
0
0
0
0
0
0
0
0
0
0
0
0
0
0
0
0
0
0
0
0
0
0
0
0
0
0
0
0
0
0
0
0
0
0
0
0
0
0
0
0
0
0
0
0
0
0
0
0
0
0
0
0
0
0
0
0
0
0
0
0
0
0
0
0
0
0
0
0
0
0
0
0
0
0
0
0
0
0
0
0
0
0
0
0
0
0
0
0
0
0
0
0
0
0
0
0
0
0
0
0
0
0
0
0
0
0
0
0
0
0
0
0
0
0
0
0
0
0
0
0
0
0
0
0
0
0
0
0
0
0
0
0
0
0
0
0
0
0
0
0
0
0
0
0
0
0
0
0
0
0
0
0
0
0
0
0
0
0
0
0
0
0
0
0
0
0
0
0
0
0
0
0
0
0
0
0
0
0
0
0
0
0
0
0
0
0
0
0
0
0
0
0
0
0
0
0
0
0
0
0
0
0
0
0
0
0
0
0
0
0
0
0
0
0
0
0
0
0
0
0
0
0
0
0
0
0
0
0
0
0
0
0
0
0
0
0
0
0
0
0
0
0
0
0
0
0
0
0
0
0
0
0
0
0
0
0
0
0
0
0
0
0
0
0
0
0
0
0
0
0
0
0
0
0
0
0
0
0
0
0
0
0
0
0
0
0
0
0
0
0
0
0
0
0
0
0
0
0
0
0
0
0
0
0
0
0
0
0
0
0
0
0
0
0
0
0
0
0
0
0
0
0
0
0
0
0
0
0
0
0
0
0
0
0
0
0
0
0
0
0
0
0
0
0
0
0
0
0
0
0
0
0
0
0
0
0
0
0
0
0
0
0
0
0
0
0
0
0
0
0
0
0
0
0
0
0
0
0
0
0
0
0
0
0
0
0
0
0
0
0
0
0
0
0
0
0
0
0
0
0
0
0
0
0
0
0
0
0
0
0
0
0
0
0
0
0
0
0
0
0
0
0
0
0
0
0
0
0
0
0
0
0
0
0
0
0
0
0
0
0
0
0
0
0
0
0
0
0
0
0
0
0
0
0
0
0
0
0
0
0
0
0
0
0
0
0
0
0
0
0
0
0
0
0
0
0
0
0
0
0
0
0
0
0
0
0
0
0
0
0
0
0
0
0
0
0
0
0
0
0
0
0
0
0
0
0
0
0
0
0
0
0
0
0
0
0
0
0
0
0
0
0
0
0
0
0
0
0
0
0
0
0
0
0
0
0
0
0
0
0
0
0
0
0
0
0
0
0
0
0
0
0
0
0
0
0
0
0
0
0
0
0
0
0
0
0
0
0
0
0
0
0
0
0
0
0
0
0
0
0
0
0
0
0
0
0
0
0
0
0
0
0
0
0
0
0
0
0
0
0
0
0
0
0
0
0
0
0
0
0
0
0
0
0
0
0
0
0
0
0
0
0
0
0
0
0
0
0
0
0
0
0
0
0
0
0
0
0
0
0
0
0
0
0
0
0
0
0
0
0
0
0
0
0
0
0
0
0
0
0
0
0
0
0
0
0
0
0
0
0
0
0
0
0
0
0
0
0
0
0
0
0
0
0
0
0
0
0
0
0
0
0
0
0
0
0
0
0
0
0
0
0
0
0
0
0
0
0
0
0
0
0
0
0
0
0
0
0
0
0
0
0
0
0
0
0
0
0
0
0
0
0
0
0
0
0
0
0
0
0
0
0
0
0
0
0
0
0
0
0
0
0
0
0
0
0
0
0
0
0
0
0
0
0
0
0
0
0
0
0
0
0
0
0
0
0
0
0
0
0
0
0
0
0
0
0
0
0
0
0
0
0
0
0
0
0
0
0
0
0
0
0
0
0
0
0
0
0
0
0
0
0
0
0
0
0
0
0
0
0
0
0
0
0
0
0
0
0
0
0
0
0
0
0
0
0
0
0
0
0
0
0
0
0
0
0
0
0
0
0
0
0
0
0
0
0
0
0
0
0
0
0
0
0
0
0
0
0
0
0
0
0
0
0
0
0
0
0
0
0
0
0
0
0
0
0
0
0
0
0
0
0
0
0
0
0
0
0
0
0
0
0
0
0
0
0
0
0
0
0
0
0
0
0
0
0
0
0
0
0
0
0
0
0
0
0
0
0
0
0
0
0
0
0
0
0
0
0
0
0
0
0
0
0
0
0
0
0
0
0
0
0
0
0
0
0
0
0
0
0
0
0
0
0
0
0
0
0
0
0
0
0
0
0
0
0
0
0
0
0
0
0
0
0
0
0
0
0
0
0
0
0
0
0
0
0
0
0
0
0
0
0
0
0
0
0
0
0
0
0
0
0
0
0
0
0
0
0
0
0
0
0
0
0
0
0
0
0
0
0
0
0
0
0
0
0
0
0
0
0
0
0
0
0
0
0
0
0
0
0
0
0
0
0
0
0
0
0
0
0
0
0
0
0
0
0
0
0
0
0
0
0
0
0
0
0
0
0
0
0
0
0
0
0
0
0
0
0
0
0
0
0
0
0
0
0
0
0
0
0
0
0
0
0
0
0
0
0
0
0
0
0
0
0
0
0
0
0
0
0
0
0
0
0
0
0
0
0
0
0
0
0
0
0
0
0
0
0
0
0
0
0
0
0
0
0
0
0
0
0
0
0
0
0
0
0
0
0
0
0
0
0
0
0
0
0
0
0
0
0
0
0
0
0
0
0
0
0
0
0
0
0
0
0
0
0
0
0
0
0
0
0
0
0
0
0
0
0
0
0
0
0
0
0
0
0
0
0
0
0
0
0
0
0
0
0
0
0
0
0
0
0
0
0
0
0
0
0
0
0
0
0
0
0
0
0
0
0
0
0
0
0
0
0
0
0
0
0
0
0
0
0
0
0
0
0
0
0
0
0
0
0
0
0
0
0
0
0
0
0
0
0
0
0
0
0
0
0
0
0
0
0
0
0
0
0
0
0
0
0
0
0
0
0
0
0
0
0
0
0
0
0
0
0
0
0
0
0
0
0
0
0
0
0
0
0
0
0
0
0
0
0
0
0
0
0
0
0
0
0
0
0
0
0
0
0
0
0
0
0
0
0
0
0
0
0
0
0
0
0
0
0
0
0
0
0
0
0
0
0
0
0
0
0
0
0
0
0
0
0
0
0
0
0
0
0
0
0
0
0
0
0
0
0
0
0
0
0
0
0
0
0
0
0
0
0
0
0
0
0
0
0
0
0
0
0
0
0
0
0
0
0
0
0
0
0
0
0
0
0
0
0
0
0
0
0
0
0
0
0
0
0
0
0
0
0
0
0
0
0
0
0
0
0
0
0
0
0
0
0
0
0
0
0
0
0
0
0
0
0
0
0
0
0
0
0
0
0
0
0
0
0
0
0
0
0
0
0
0
0
0
0
0
0
0
0
0
0
0
0
0
0
0
0
0
0
0
0
0
0
0
0
0
0
0
0
0
0
0
0
0
0
0
0
0
0
0
0
0
0
0
0
0
0
0
0
0
0
0
0
0
0
0
0
0
0
0
0
0
0
0
0
0
0
0
0
0
0
0
0
0
0
0
0
0
0
0
0
0
0
0
0
0
0
0
0
0
0
0
0
0
0
0
0
0
0
0
0
0
0
0
0
0
0
0
0
0
0
0
0
0
0
0
0
0
0
0
0
0
0
0
0
0
0
0
0
0
0
0
0
0
0
0
0
0
0
0
0
0
0
0
0
0
0
0
0
0
0
0
0
0
0
0
0
0
0
0
0
0
0
0
0
0
0
0
0
0
0
0
0
0
0
0
0
0
0
0
0
0
0
0
0
0
0
0
0
0
0
0
0
0
0
0
0
0
0
0
0
0
0
0
0
0
0
0
0
0
0
0
0
0
0
0
0
0
0
0
0
0
0
0
0
0
0
0
0
0
0
0
0
0
0
0
0
0
0
0
0
0
0
0
0
0
0
0
0
0
0
0
0
0
0
0
0
0
0
0
0
0
0
0
0
0
0
0
0
0
0
0
0
0
0
0
0
0
0
0
0
0
0
0
0
0
0
0
0
0
0
0
0
0
0
0
0
0
0
0
0
0
0
0
0
0
0
0
0
0
0
0
0
0
0
0
0
0
0
0
0
0
0
0
0
0
0
0
0
0
0
0
0
0
0
0
0
0
0
0
0
0
0
0
0
0
0
0
0
0
0
0
0
0
0
0
0
0
0
0
0
0
0
0
0
0
0
0
0
0
0
0
0
0
0
0
0
0
0
0
0
0
0
0
0
0
0
0
0
0
0
0
0
0
0
0
0
0
0
0
0
0
0
0
0
0
0
0
0
0
0
0
0
0
0
0
0
0
0
0
0
0
0
0
0
0
0
0
0
0
0
0
0
0
0
0
0
0
0
0
0
0
0
0
0
0
0
0
0
0
0
0
0
0
0
0
0
0
0
0
0
0
0
0
0
0
0
0
0
0
0
0
0
0
0
0
0
0
0
0
0
0
0
0
0
0
0
0
0
0
0
0
0
0
0
0
0
0
0
0
0
0
0
0
0
0
0
0
0
0
0
0
0
0
0
0
0
0
0
0
0
0
0
0
0
0
0
0
0
0
0
0
0
0
0
0
0
0
0
0
0
0
0
0
0
0
0
0
0
0
0
0
0
0
0
0
0
0
0
0
0
0
0
0
0
0
0
0
0
0
0
0
0
0
0
0
0
0
0
0
0
0
0
0
0
0
0
0
0
0
0
0
0
0
0
0
0
0
0
0
0
0
0
0
0
0
0
0
0
0
0
0
0
0
0
0
0
0
0
0
0
0
0
0
0
0
0
0
0
0
0
0
0
0
0
0
0
0
0
0
0
0
0
0
0
0
0
0
0
0
0
0
0
0
0
0
0
0
0
0
0
0
0
0
0
0
0
0
0
0
0
0
0
0
0
0
0
0
0
0
0
0
0
0
0
0
0
0
0
0
0
0
0
0
0
0
0
0
0
0
0
0
0
0
0
0
0
0
0
0
0
0
0
0
0
0
0
0
0
0
0
0
0
0
0
0
0
0
0
0
0
0
0
0
0
0
0
0
0
0
0
0
0
0
0
0
0
0
0
0
0
0
0
0
0
0
0
0
0
0
0
0
0
0
0
0
0
0
0
0
0
0
0
0
0
0
0
0
0
0
0
0
0
0
0
0
0
0
0
0
0
0
0
0
0
0
0
0
0
0
0
0
0
0
0
0
0
0
0
0
0
0
0
0
0
0
0
0
0
0
0
0
0
0
0
0
0
0
0
0
0
0
0
0
0
0
0
0
0
0
0
0
0
0
0
0
0
0
0
0
0
0
0
0
0
0
0
0
0
0
0
0
0
0
0
0
0
0
0
0
0
0
0
0
0
0
0
0
0
0
0
0
0
0
0
0
0
0
0
0
0
0
0
0
0
0
0
0
0
0
0
0
0
0
0
0
0
0
0
0
0
0
0
0
0
0
0
0
0
0
0
0
0
0
0
0
0
0
0
0
0
0
0
0
0
0
0
0
0
0
0
0
0
0
0
0
0
0
0
0
0
0
0
0
0
0
0
0
0
0
0
0
0
0
0
0
0
0
0
0
0
0
0
0
0
0
0
0
0
0
0
0
0
0
0
0
0
0
0
0
0
0
0
0
0
0
0
0
0
0
0
0
0
0
0
0
0
0
0
0
0
0
0
0
0
0
0
0
0
0
0
0
0
0
0
0
0
0
0
0
0
0
0
0
0
0
0
0
0
0
0
0
0
0
0
0
0
0
0
0
0
0
0
0
0
0
0
0
0
0
0
0
0
0
0
0
0
0
0
0
0
0
0
0
0
0
0
0
0
0
0
0
0
0
0
0
0
0
0
0
0
0
0
0
0
0
0
0
0
0
0
0
0
0
0
0
0
0
0
0
0
0
0
0
0
0
0
0
0
0
0
0
0
0
0
0
0
0
0
0
0
0
0
0
0
0
0
0
0
0
0
0
0
0
0
0
0
0
0
0
0
0
0
0
0
0
0
0
0
0
0
0
0
0
0
0
0
0
0
0
0
0
0
0
0
0
0
0
0
0
0
0
0
0
0
0
0
0
0
0
0
0
0
0
0
0
0
0
0
0
0
0
0
0
0
0
0
0
0
0
0
0
0
0
0
0
0
0
0
0
0
0
0
0
0
0
0
0
0
0
0
0
0
0
0
0
0
0
0
0
0
0
0
0
0
0
0
0
0
0
0
0
0
0
0
0
0
0
0
0
0
0
0
0
0
0
0
0
0
0
0
0
0
0
0
0
0
0
0
0
0
0
0
0
0
0
0
0
0
0
0
0
0
0
0
0
0
0
0
0
0
0
0
0
0
0
0
0
0
0
0
0
0
0
0
0
0
0
0
0
0
0
0
0
0
0
0
0
0
0
0
0
0
0
0
0
0
0
0
0
0
0
0
0
0
0
0
0
0
0
0
0
0
0
0
0
0
0
0
0
0
0
0
0
0
0
0
0
0
0
0
0
0
0
0
0
0
0
0
0
0
0
0
0
0
0
0
0
0
0
0
0
0
0
0
0
0
0
0
0
0
0
0
0
0
0
0
0
0
0
0
0
0
0
0
0
0
0
0
0
0
0
0
0
0
0
0
0
0
0
0
0
0
0
0
0
0
0
0
0
0
0
0
0
0
0
0
0
0
0
0
0
0
0
0
0
0
0
0
0
0
0
0
0
0
0
0
0
0
0
0
0
0
0
0
0
0
0
0
0
0
0
0
0
0
0
0
0
0
0
0
0
0
0
0
0
0
0
0
0
0
0
0
0
0
0
0
0
0
0
0
0
0
0
0
0
0
0
0
0
0
0
0
0
0
0
0
0
0
0
0
0
0
0
0
0
0
0
0
0
0
0
0
0
0
0
0
0
0
0
0
0
0
0
0
0
0
0
0
0
0
0
0
0
0
0
0
0
0
0
0
0
0
0
0
0
0
0
0
0
0
0
0
0
0
0
0
0
0
0
0
0
0
0
0
0
0
0
0
0
0
0
0
0
0
0
0
0
0
0
0
0
0
0
0
0
0
0
0
0
0
0
0
0
0
0
0
0
0
0
0
0
0
0
0
0
0
0
0
0
0
0
0
0
0
0
0
0
0
0
0
0
0
0
0
0
0
0
0
0
0
0
0
0
0
0
0
0
0
0
0
0
0
0
0
0
0
0
0
0
0
0
0
0
0
0
0
0
0
0
0
0
0
0
0
0
0
0
0
0
0
0
0
0
0
0
0
0
0
0
0
0
0
0
0
0
0
0
0
0
0
0
0
0
0
0
0
0
0
0
0
0
0
0
0
0
0
0
0
0
0
0
0
0
0
0
0
0
0
0
0
0
0
0
0
0
0
0
0
0
0
0
0
0
0
0
0
0
0
0
0
0
0
0
0
0
0
0
0
0
0
0
0
0
0
0
0
0
0
0
0
0
0
0
0
0
0
0
0
0
0
0
0
0
0
0
0
0
0
0
0
0
0
0
0
0
0
0
0
0
0
0
0
0
0
0
0
0
0
0
0
0
0
0
0
0
0
0
0
0
0
0
0
0
0
0
0
0
0
0
0
0
0
0
0
0
0
0
0
0
0
0
0
0
0
0
0
0
0
0
0
0
0
0
0
0
0
0
0
0
0
0
0
0
0
0
0
0
0
0
0
0
0
0
0
0
0
0
0
0
0
0
0
0
0
0
0
0
0
0
0
0
0
0
0
0
0
0
0
0
0
0
0
0
0
0
0
0
0
0
0
0
0
0
0
0
0
0
0
0
0
0
0
0
0
0
0
0
0
0
0
0
0
0
0
0
0
0
0
0
0
0
0
0
0
0
0
0
0
0
0
0
0
0
0
0
0
0
0
0
0
0
0
0
0
0
0
0
0
0
0
0
0
0
0
0
0
0
0
0
0
0
0
0
0
0
0
0
0
0
0
0
0
0
0
0
0
0
0
0
0
0
0
0
0
0
0
0
0
0
0
0
0
0
0
0
0
0
0
0
0
0
0
0
0
0
0
0
0
0
0
0
0
0
0
0
0
0
0
0
0
0
0
0
0
0
0
0
0
0
0
0
0
0
0
0
0
0
0
0
0
0
0
0
0
0
0
0
0
0
0
0
0
0
0
0
0
0
0
0
0
0
0
0
0
0
0
0
0
0
0
0
0
0
0
0
0
0
0
0
0
0
0
0
0
0
0
0
0
0
0
0
0
0
0
0
0
0
0
0
0
0
0
0
0
0
0
0
0
0
0
0
0
0
0
0
0
0
0
0
0
0
0
0
0
0
0
0
0
0
0
0
0
0
0
0
0
0
0
0
0
0
0
0
0
0
0
0
0
0
0
0
0
0
0
0
0
0
0
0
0
0
0
0
0
0
0
0
0
0
0
0
0
0
0
0
0
0
0
0
0
0
0
0
0
0
0
0
0
0
0
0
0
0
0
0
0
0
0
0
0
0
0
0
0
0
0
0
0
0
0
0
0
0
0
0
0
0
0
0
0
0
0
0
0
0
0
0
0
0
0
0
0
0
0
0
0
0
0
0
0
0
0
0
0
0
0
0
0
0
0
0
0
0
0
0
0
0
0
0
0
0
0
0
0
0
0
0
0
0
0
0
0
0
0
0
0
0
0
0
0
0
0
0
0
0
0
0
0
0
0
0
0
0
0
0
0
0
0
0
0
0
0
0
0
0
0
0
0
0
0
0
0
0
0
0
0
0
0
0
0
0
0
0
0
0
0
0
0
0
0
0
0
0
0
0
0
0
0
0
0
0
0
0
0
0
0
0
0
0
0
0
0
0
0
0
0
0
0
0
0
0
0
0
0
0
0
0
0
0
0
0
0
0
0
0
0
0
0
0
0
0
0
0
0
0
0
0
0
0
0
0
0
0
0
0
0
0
0
0
0
0
0
0
0
0
0
0
0
0
0
0
0
0
0
0
0
0
0
0
0
0
0
0
0
0
0
0
0
0
0
0
0
0
0
0
0
0
0
0
0
0
0
0
0
0
0
0
0
0
0
0
0
0
0
0
0
0
0
0
0
0
0
0
0
0
0
0
0
0
0
0
0
0
0
0
0
0
0
0
0
0
0
0
0
0
0
0
0
0
0
0
0
0
0
0
0
0
0
0
0
0
0
0
0
0
0
0
0
0
0
0
0
0
0
0
0
0
0
0
0
0
0
0
0
0
0
0
0
0
0
0
0
0
0
0
0
0
0
0
0
0
0
0
0
0
0
0
0
0
0
0
0
0
0
0
0
0
0
0
0
0
0
0
0
0
0
0
0
0
0
0
0
0
0
0
0
0
0
0
0
0
0
0
0
0
0
0
0
0
0
0
0
0
0
0
0
0
0
0
0
0
0
0
0
0
0
0
0
0
0
0
0
0
0
0
0
0
0
0
0
0
0
0
0
0
0
0
0
0
0
0
0
0
0
0
0
0
0
0
0
0
0
0
0
0
0
0
0
0
0
0
0
0
0
0
0
0
0
0
0
0
0
0
0
0
0
0
0
0
0
0
0
0
0
0
0
0
0
0
0
0
0
0
0
0
0
0
0
0
0
0
0
0
0
0
0
0
0
0
0
0
0
0
0
0
0
0
0
0
0
0
0
0
0
0
0
0
0
0
0
0
0
0
0
0
0
0
0
0
0
0
0
0
0
0
0
0
0
0
0
0
0
0
0
0
0
0
0
0
0
0
0
0
0
0
0
0
0
0
0
0
0
0
0
0
0
0
0
0
0
0
0
0
0
0
0
0
0
0
0
0
0
0
0
0
0
0
0
0
0
0
0
0
0
0
0
0
0
0
0
0
0
0
0
0
0
0
0
0
0
0
0
0
0
0
0
0
0
0
0
0
0
0
0
0
0
0
0
0
0
0
0
0
0
0
0
0
0
0
0
0
0
0
0
0
0
0
0
0
0
0
0
0
0
0
0
0
0
0
0
0
0
0
0
0
0
0
0
0
0
0
0
0
0
0
0
0
0
0
0
0
0
0
0
0
0
0
0
0
0
0
0
0
0
0
0
0
0
0
0
0
0
0
0
0
0
0
0
0
0
0
0
0
0
0
0
0
0
0
0
0
0
0
0
0
0
0
0
0
0
0
0
0
0
0
0
0
0
0
0
0
0
0
0
0
0
0
0
0
0
0
0
0
0
0
0
0
0
0
0
0
0
0
0
0
0
0
0
0
0
0
0
0
0
0
0
0
0
0
0
0
0
0
0
0
0
0
0
0
0
0
0
0
0
0
0
0
0
0
0
0
0
0
0
0
0
0
0
0
0
0
0
0
0
0
0
0
0
0
0
0
0
0
0
0
0
0
0
0
0
0
0
0
0
0
0
0
0
0
0
0
0
0
0
0
0
0
0
0
0
0
0
0
0
0
0
0
0
0
0
0
0
0
0
0
0
0
0
0
0
0
0
0
0
0
0
0
0
0
0
0
0
0
0
0
0
0
0
0
0
0
0
0
0
0
0
0
0
0
0
0
0
0
0
0
0
0
0
0
0
0
0
0
0
0
0
0
0
0
0
0
0
0
0
0
0
0
0
0
0
0
0
0
0
0
0
0
0
0
0
0
0
0
0
0
0
0
0
0
0
0
0
0
0
0
0
0
0
0
0
0
0
0
0
0
0
0
0
0
0
0
0
0
0
0
0
0
0
0
0
0
0
0
0
0
0
0
0
0
0
0
0
0
0
0
0
0
0
0
0
0
0
0
0
0
0
0
0
0
0
0
0
0
0
0
0
0
0
0
0
0
0
0
0
0
0
0
0
0
0
0
0
0
0
0
0
0
0
0
0
0
0
0
0
0
0
0
0
0
0
0
0
0
0
0
0
0
0
0
0
0
0
0
0
0
0
0
0
0
0
0
0
0
0
0
0
0
0
0
0
0
0
0
0
0
0
0
0
0
0
0
0
0
0
0
0
0
0
0
0
0
0
0
0
0
0
0
0
0
0
0
0
0
0
0
0
0
0
0
0
0
0
0
0
0
0
0
0
0
0
0
0
0
0
0
0
0
0
0
0
0
0
0
0
0
0
0
0
0
0
0
0
0
0
0
0
0
0
0
0
0
0
0
0
0
0
0
0
0
0
0
0
0
0
0
0
0
0
0
0
0
0
0
0
0
0
0
0
0
0
0
0
0
0
0
0
0
0
0
0
0
0
0
0
0
0
0
0
0
0
0
0
0
0
0
0
0
0
0
0
0
0
0
0
0
0
0
0
0
0
0
0
0
0
0
0
0
0
0
0
0
0
0
0
0
0
0
0
0
0
0
0
0
0
0
0
0
0
0
0
0
0
0
0
0
0
0
0
0
0
0
0
0
0
0
0
0
0
0
0
0
0
0
0
0
0
0
0
0
0
0
0
0
0
0
0
0
0
0
0
0
0
0
0
0
0
0
0
0
0
0
0
0
0
0
0
0
0
0
0
0
0
0
0
0
0
0
0
0
0
0
0
0
0
0
0
0
0
0
0
0
0
0
0
0
0
0
0
0
0
0
0
0
0
0
0
0
0
0
0
0
0
0
0
0
0
0
0
0
0
0
0
0
0
0
0
0
0
0
0
0
0
0
0
0
0
0
0
0
0
0
0
0
0
0
0
0
0
0
0
0
0
0
0
0
0
0
0
0
0
0
0
0
0
0
0
0
0
0
0
0
0
0
0
0
0
0
0
0
0
0
0
0
0
0
0
0
0
0
0
0
0
0
0
0
0
0
0
0
0
0
0
0
0
0
0
0
0
0
0
0
0
0
0
0
0
0
0
0
0
0
0
0
0
0
0
0
0
0
0
0
0
0
0
0
0
0
0
0
0
0
0
0
0
0
0
0
0
0
0
0
0
0
0
0
0
0
0
0
0
0
0
0
0
0
0
0
0
0
0
0
0
0
0
0
0
0
0
0
0
0
0
0
0
0
0
0
0
0
0
0
0
0
0
0
0
0
0
0
0
0
0
0
0
0
0
0
0
0
0
0
0
0
0
0
0
0
0
0
0
0
0
0
0
0
0
0
0
0
0
0
0
0
0
0
0
0
0
0
0
0
0
0
0
0
0
0
0
0
0
0
0
0
0
0
0
0
0
0
0
0
0
0
0
0
0
0
0
0
0
0
0
0
0
0
0
0
0
0
0
0
0
0
0
0
0
0
0
0
0
0
0
0
0
0
0
0
0
0
0
0
0
0
0
0
0
0
0
0
0
0
0
0
0
0
0
0
0
0
0
0
0
0
0
0
0
0
0
0
0
0
0
0
0
0
0
0
0
0
0
0
0
0
0
0
0
0
0
0
0
0
0
0
0
0
0
0
0
0
0
0
0
0
0
0
0
0
0
0
0
0
0
0
0
0
0
0
0
0
0
0
0
0
0
0
0
0
0
0
0
0
0
0
0
0
0
0
0
0
0
0
0
0
0
0
0
0
0
0
0
0
0
0
0
0
0
0
0
0
0
0
0
0
0
0
0
0
0
0
0
0
0
0
0
0
0
0
0
0
0
0
0
0
0
0
0
0
0
0
0
0
0
0
0
0
0
0
0
0
0
0
0
0
0
0
0
0
0
0
0
0
0
0
0
0
0
0
0
0
0
0
0
0
0
0
0
0
0
0
0
0
0
0
0
0
0
0
0
0
0
0
0
0
0
0
0
0
0
0
0
0
0
0
0
0
0
0
0
0
0
0
0
0
0
0
0
0
0
0
0
0
0
0
0
0
0
0
0
0
0
0
0
0
0
0
0
0
0
0
0
0
0
0
0
0
0
0
0
0
0
0
0
0
0
0
0
0
0
0
0
0
0
0
0
0
0
0
0
0
0
0
0
0
0
0
0
0
0
0
0
0
0
0
0
0
0
0
0
0
0
0
0
0
0
0
0
0
0
0
0
0
0
0
0
0
0
0
0
0
0
0
0
0
0
0
0
0
0
0
0
0
0
0
0
0
0
0
0
0
0
0
0
0
0
0
0
0
0
0
0
0
0
0
0
0
0
0
0
0
0
0
0
0
0
0
0
0
0
0
0
0
0
0
0
0
0
0
0
0
0
0
0
0
0
0
0
0
0
0
0
0
0
0
0
0
0
0
0
0
0
0
0
0
0
0
0
0
0
0
0
0
0
0
0
0
0
0
0
0
0
0
0
0
0
0
0
0
0
0
0
0
0
0
0
0
0
0
0
0
0
0
0
0
0
0
0
0
0
0
0
0
0
0
0
0
0
0
0
0
0
0
0
0
0
0
0
0
0
0
0
0
0
0
0
0
0
0
0
0
0
0
0
0
0
0
0
0
0
0
0
0
0
0
0
0
0
0
0
0
0
0
0
0
0
0
0
0
0
0
0
0
0
0
0
0
0
0
0
0
0
0
0
0
0
0
0
0
0
0
0
0
0
0
0
0
0
0
0
0
0
0
0
0
0
0
0
0
0
0
0
0
0
0
0
0
0
0
0
0
0
0
0
0
0
0
0
0
0
0
0
0
0
0
0
0
0
0
0
0
0
0
0
0
0
0
0
0
0
0
0
0
0
0
0
0
0
0
0
0
0
0
0
0
0
0
0
0
0
0
0
0
0
0
0
0
0
0
0
0
0
0
0
0
0
0
0
0
0
0
0
0
0
0
0
0
0
0
0
0
0
0
0
0
0
0
0
0
0
0
0
0
0
0
0
0
0
0
0
0
0
0
0
0
0
0
0
0
0
0
0
0
0
0
0
0
0
0
0
0
0
0
0
0
0
0
0
0
0
0
0
0
0
0
0
0
0
0
0
0
0
0
0
0
0
0
0
0
0
0
0
0
0
0
0
0
0
0
0
0
0
0
0
0
0
0
0
0
0
0
0
0
0
0
0
0
0
0
0
0
0
0
0
0
0
0
0
0
0
0
0
0
0
0
0
0
0
0
0
0
0
0
0
0
0
0
0
0
0
0
0
0
0
0
0
0
0
0
0
0
0
0
0
0
0
0
0
0
0
0.00313814346
0.006648650977
0.006648650977
0.012449385719
0.016266431093
0.023059010519
0.048858714569
0.054965987169
0.048173407742
0.044294108496
0.068717327757
0.071597371588
0.078161515405
0.06401988479
0.063791449181
0.05503004795
0.071668843102
0.07968170282
0.076298031563
0.081413459479
0.088206038904
0.099122201562
0.10018051894
0.101935772699
0.081479761276
0.08861274501
0.094413479752
0.106969167856
0.101325376208
0.102852194358
0.107613719106
0.147828985383
0.152546774939
0.154484229703
0.17908715056
0.213011223821
0.228964712144
0.236063829428
0.243926355785
0.251287775128
0.279681394142
0.285926001845
0.287452819995
0.288751202535
0.289286175995
0.313889096853
0.333046554853
0.333046554853
0.335336782073
0.337092035823
0.342435899353
0.352282115083
0.362177586423
0.36260059119
0.36969970847
0.377919397004
0.381429904524
0.375637778313
0.385483994043
0.385483994043
0.38832219299
0.39366605652
0.39442946559
0.39442946559
0.397802637997
0.396752929158
0.399806565468
0.390255258036
0.394529174636
0.394633273391
0.393869864321
0.393106455241
0.394633273391
0.401652919726
0.389448743871
0.406580667603
0.416426883333
0.412696548741
0.417505438801
0.420467974594
0.420467974594
0.428865474424
0.435429618244
0.441516652753
0.455719277032
0.460300361585
0.457723834596
0.461657346874
0.468678361914
0.468906797524
0.471960433824
0.471197024754
0.475470941344
0.476540888274
0.487723112601
0.470973438058
0.443365614912
0.439937707856
0.440701116926
0.462294637292
0.460004410072
0.466407851168
0.467171260248
0.470681767768
0.475947529038
0.473872739171
0.500970825771
0.486384692074
0.515869756328
0.528463070488
0.519284773622
0.519284773622
0.518268301132
0.555890561932
0.574658881607
0.593198765663
0.583887523403
0.585414341553
0.570735738665
0.576399138302
0.583804793442
0.586746461039
0.603472597091
0.618434240731
0.637509098247
0.658121143267
0.653278386754
0.68319130469
0.68471812285
0.688974651475
0.696302204355
0.700620356742
0.708711318722
0.707184500562
0.702045575544
0.722076691892
0.7201539962
0.73763430267
0.74547220122
0.742438803012
0.759384136022
0.760230145556
0.767557698446
0.770304796896
0.771831615036
0.775504085469
0.781180483363
0.774491372594
0.796770199779
0.803765218304
0.806818854604
0.798888595339
0.805681174779
0.818775595956
0.828699913926
0.826933030613
0.837908426126
0.852402829202
0.864310836542
0.868584753142
0.846859376703
0.849149603923
0.84529869211
0.87537231275
0.912443472322
0.912215036712
0.913206881392
0.919007616132
0.915953979842
0.923053097122
0.922907261976
0.931990068626
0.926189333886
0.928674130273
0.954040460202
0.954040460202
0.950301517082
0.953812024592
0.960604604022
0.963658240322
0.977617669927
0.981286380746
0.987178215994
0.991418266141
0.986575509628
1.003671176
1.00641827444
0.999397259398
1.00038910408
0.997107032178
0.997335467788
0.994053395878
0.994053395878
0.990007914898
0.991763168648
0.985685372782
0.989959289382
0.987349526045
0.983498614212
0.977926315082
0.960341279754
0.964797397348
0.976134695474
0.961290649452
0.965544327941
0.948827430551
0.919736875154
0.917368545684
0.914849882844
0.909584121574
0.882501883357
0.888905324463
0.872344631563
0.863183722653
0.860595457626
0.855480029706
0.843455555449
0.856027892937
0.868488261702
0.846277167422
0.821996411584
0.818485904064
0.818485904064
0.827797146334
0.826041892574
0.809818232252
0.822500147504
0.818989639984
0.814180749934
0.810670242414
0.805077705192
0.799630373012
0.796348301102
0.790900338818
0.792427156968
0.746064492619
0.764997904708
0.755608560198
0.75884565771
0.75884565771
0.724515337558
0.717722758128
0.694763122327
0.694763122327
0.684460035387
0.680037154131
0.671626656054
0.667352739464
0.692602602485
0.686266894275
0.671577922052
0.662379387085
0.661615978005
0.655508705405
0.652990042575
0.643143826845
0.615360433435
0.608032880545
0.606506062385
0.597689317412
0.61128125689
0.60494554868
0.58021579157
0.57868897342
0.587611077355
0.573262509435
0.571107748017
0.56195846867
0.573238532721
0.558354991341
0.553011127811
0.538812893251
0.53528214764
0.5282611326
0.516863470909
0.514147889403
0.511662462922
0.512006626839
0.506434327709
0.501206192496
0.502360000099
0.502588435709
0.488390201139
0.478772421029
0.470987996919
0.469323843656
0.465049927066
0.455660582556
0.440242067706
0.437951840476
0.427799086886
0.422533325616
0.416799063573
0.41129323713
0.40671278268
0.40823960083
0.40999485459
0.39946333204
0.39717310481
0.39892835857
0.39541785105
0.384205519885
0.377412940465
0.373479428178
0.372076946874
0.360864615708
0.354300471898
0.347736328078
0.353985325499
0.342077318159
0.340550500009
0.33291640926
0.339928815756
0.328078042467
0.326322788712
0.324920307412
0.315302527293
0.312783864458
0.31175878343
0.313514037189
0.314277446264
0.311223809965
0.285204278841
0.27917510849
0.283973629203
0.275425796018
0.272143724108
0.273932844317
0.272406026168
0.261796401366
0.252498157362
0.232421085805
0.216671405281
0.215747293495
0.209183149679
0.230240607262
0.242556751808
0.239104108446
0.248789621462
0.230852443769
0.23657057805
0.2350437599
0.235807168975
0.231533252383
0.223670726025
0.217869991282
0.1930577422
0.183395726286
0.191110548189
0.181264332464
0.180181387277
0.182165076644
0.183920330403
0.181310567065
0.178700803729
0.178700803729
0.178506234569
0.199656512065
0.217272284338
0.211165011739
0.200861924795
0.208251101459
0.211557801177
0.204230248285
0.198122975686
0.194077494702
0.179344286671
0.176290650371
0.16896309748
0.140431162548
0.141194571623
0.138675908789
0.142526820614
0.13239869484
0.115328394879
0.112900832549
0.109847196249
0.097735381108
0.096208562958
0.093417228716
0.091661974958
0.091093135043
0.091093135043
0.08704765406
0.080483510242
0.090431325316
0.089244911474
0.08825306679
0.084742559272
0.077361531942
0.076598122866
0.066946476301
0.053132881839
0.046797173631
0.04229482143
0.055831246269
0.056594655345
0.056594655345
0.059262282838
0.061017536597
0.061017536597
0.061586376512
0.058304304604
0.047076475773
0.045549657623
0.041732612248
0.032217562188
0.026416827446
0.026645263055
0.022599782072
0.017334020795
0.057083456607
0.057652296523
0.051316588315
0.047806080797
0.038245534734
0.037482125659
0.0357268719
0.033208209067
0.03420005375
0.030917981842
0.039143149402
0.046538435194
0.050355480568
0.042173418098
0
0
0.001788039575
0
0
0
0
0
0
0
0
0
0
0
0
0
0
0
0
0
0
0
0
0
0
0
0
0
0
0
0
0
0
0
0
0
0
0
0
0
0
0
0
0
0
0
0
0
0
0
0
0
0
0
0
0
0
0
0
0
0
0
0
0
0
0
0
0
0
0
0
0
0
0
0
0
0
0
0
0
0
0
0
0
0
0
0
0
0
0
0
0
0
0
0
0
0
0
0
0
0
0
0
0
0
0
0
0
0
0
0
0
0
0
0
0
0
0
0
0
0
0
0
0
0
0
0
0
0
0
0
0
0
0
0
0
0
0
0
0
0
0
0
0
0
0
0
0
0
0
0
0
0
0
0
0
0
0
0
0
0
0
0
0
0
0
0
0
0
0
0
0
0
0
0
0
0
0
0
0
0
0
0
0
0
0
0
0
0
0
0
0
0
0
0
0
0
0
0
0
0
0
0
0
0
0
0
0
0
0
0
0
0
0
0
0
0
0
0
0
0
0
0
0
0
0
0
0
0
0
0
0
0
0
0
0
0
0
0
0
0
0
0
0
0
0
0
0
0
0
0
0
0
0
0
0
0
0
0
0
0
0
0
0
0
0
0
0
0
0
0
0
0
0
0
0
0
0
0
0
0
0
0
0
0
0
0
0
0
0
0
0
0
0
0
0
0
0
0
0
0
0
0
0
0
0
0
0
0
0
0
0
0
0
0
0
0
0
0
0
0
0
0
0
0
0
0
0
0
0
0
0
0
0
0
0
0
0
0
0
0
0
0
0
0
0
0
0
0
0
0
0
0
0
0
0
0
0
0
0
0
0
0
0
0
0
0
0
0
0
0
0
0
0
0
0
0
0
0
0
0
0
0
0
0
0
0
0
0
0
0
0
0
0
0
0
0
0
0
0
0
0
0
0
0
0
0
0
0
0
0
0
0
0
0
0
0
0
0
0
0
0
0
0
0
0
0
0
0
0
0
0
0
0
0
0
0
0
0
0
0
0
0
0
0
0
0
0
0
0
0
0
0
0
0
0
0
0
0
0
0
0
0
0
0
0
0
0
0
0
0
0
0
0
0
0
0
0
0
0
0
0
0
0
0
0
0
0
0
0
0
0
0
0
0
0
0
0
0
0
0
0
0
0
0
0
0
0
0
0
0
0
0
0
0
0
0
0
0
0
0
0
0
0
0
0
0
0
0
0
0
0
0
0
0
0
0
0
0
0
0
0
0
0
0
0
0
0
0
0
0
0
0
0
0
0
0
0
0
0
0
0
0
0
0
0
0
0
0
0
0
0
0
0
0
0
0
0
0
0
0
0
0
0
0
0
0
0
0
0
0
0
0
0
0
0
0
0
0
0
0
0
0
0
0
0
0
0
0
0
0
0
0
0
0
0
0
0
0
0
0
0
0
0
0
0
0
0
0
0
0
0
0
0
0
0
0
0
0
0
0
0
0
0
0
0
0
0
0
0
0
0
0
0
0
0
0
0
0
0
0
0
0
0
0
0
0
0
0
0
0
0
0
0
0
0
0
0
0
0
0
0
0
0
0
0
0
0
0
0
0
0
0
0
0
0
0
0
0
0
0
0
0
0
0
0
0
0
0
0
0
0
0
0
0
0
0
0
0
0
0
0
0
0
0
0
0
0
0
0
0
0
0
0
0
0
0
0
0
0
0
0
0
0
0
0
0
0
0
0
0
0
0
0
0
0
0
0
0
0
0
0
0
0
0
0
0
0
0
0
0
0
0
0
0
0
0
0
0
0
0
0
0
0
0
0
0
0
0
0
0
0
0
0
0
0
0
0
0
0
0
0
0
0
0
0
0
0
0
0
0
0
0
0
0
0
0
0
0
0
0
0
0
0
0
0
0
0
0
0
0
0
0
0
0
0
0
0
0
0
0
0
0
0
0
0
0
0
0
0
0
0
0
0
0
0
0
0
0
0
0
0
0
0
0
0
0
0
0
0
0
0
0
0
0
0
0
0
0
0
0
0
0
0
0
0
0
0
0
0
0
0
0
0
0
0
0
0
0
0
0
0
0
0
0
0
0
0
0
0
0
0
0
0
0
0
0
0
0
0
0
0
0
0
0
0
0
0
0
0
0
0
0
0
0
0
0
0
0
0
0
0
0
0
0
0
0
0
0
0
0
0
0
0
0
0
0
0
0
0
0
0
0
0
0
0
0
0
0
0
0
0
0
0
0
0
0
0
0
0
0
0
0
0
0
0
0
0
0
0
0
0
0
0
0
0
0
0
0
0
0
0
0
0
0
0
0
0
0
0
0
0
0
0
0
0
0
0
0
0
0
0
0
0
0
0
0
0
0
0
0
0
0
0
0
0
0
0
0
0
0
0
0
0
0
0
0
0
0
0
0
0
0
0
0
0
0
0
0
0
0
0
0
0
0
0
0
0
0
0
0
0
0
0
0
0
0
0
0
0
0
0
0
0
0
0
0
0
0
0
0
0
0
0
0
0
0
0
0
0
0
0
0
0
0
0
0
0
0
0
0
0
0
0
0
0
0
0
0
0
0
0
0
0
0
0
0
0
0
0
0
0
0
0
0
0
0
0
0
0
0
0
0
0
0
0
0
0
0
0
0
0
0
0
0
0
0
0
0
0
0
0
0
0
0
0
0
0
0
0
0
0
0
0
0
0
0
0
0
0
0
0
0
0
0
0
0
0
0
0
0
0
0
0
0
0
0
0
0
0
0
0
0
0
0
0
0
0
0
0
0
0
0
0
0
0
0
0
0
0
0
0
0
0
0
0
0
0
0
0
0
0
0
0
0
0
0
0
0
0
0
0
0
0
0
0
0
0
0
0
0
0
0
0
0
0
0
0
0
0
0
0
0
0
0
0
0
0
0
0
0
0
0
0
0
0
0
0
0
0
0
0
0
0
0
0
0
0
0
0
0
0
0
0
0
0
0
0
0
0
0
0
0
0
0
0
0
0
0
0
0
0
0
0
0
0
0
0
0
0
0
0
0
0
0
0
0
0
0
0
0
0
0
0
0
0
0
0
0
0
0
0
0
0
0
0
0
0
0
0
0
0
0
0
0
0
0
0
0
0
0
0
0
0
0
0
0
0
0
0
0
0
0
0
0
0
0
0
0
0
0
0
0
0
0
0
0
0
0
0
0
0
0
0
0
0
0
0
0
0
0
0
0
0
0
0
0
0
0
0
0
0
0
0
0
0
0
0
0
0
0
0
0
0
0
0
0
0
0
0
0
0
0
0
0
0
0
0
0
0
0
0
0
0
0
0
0
0
0
0
0
0
0
0
0
0
0
0
0
0
0
0
0
0
0
0
0
0
0
0
0
0
0
0
0
0
0
0
0
0
0
0
0
0
0
0
0
0
0
0
0
0
0
0
0
0
0
0
0
0
0
0
0
0
0
0
0
0
0
0
0
0
0
0
0
0
0
0
0
0
0
0
0
0
0
0
0
0
0
0
0
0
0
0
0
0
0
0
0
0
0
0
0
0
0
0
0
0
0
0
0
0
0
0
0
0
0
0
0
0
0
0
0
0
0
0
0
0
0
0
0
0
0
0
0
0
0
0
0
0
0
0
0
0
0
0
0
0
0
0
0
0
0
0
0
0
0
0
0
0
0
0
0
0
0
0
0
0
0
0
0
0
0
0
0
0
0
0
0
0
0
0
0
0
0
0
0
0
0
0
0
0
0
0
0
0
0
0
0
0
0
0
0
0
0
0
0
0
0
0
0
0
0
0
0
0
0
0
0
0
0
0
0
0
0
0
0
0
0
0
0
0
0
0
0
0
0
0
0
0
0
0
0
0
0
0
0
0
0
0
0
0
0
0
0
0
0
0
0
0
0
0
0
0
0
0
0
0
0
0
0
0
0
0
0
0
0
0
0
0
0
0
0
0
0
0
0
0
0
0
0
0
0
0
0
0
0
0
0
0
0
0
0
0
0
0
0
0
0
0
0
0
0
0
0
0
0
0
0
0
0
0
0
0
0
0
0
0
0
0
0
0
0
0
0
0
0
0
0
0
0
0
0
0
0
0
0
0
0
0
0
0
0
0
0
0
0
0
0
0
0
0
0
0
0
0
0
0
0
0
0
0
0
0
0
0
0
0
0
0
0
0
0
0
0
0
0
0
0
0
0
0
0
0
0
0
0
0
0
0
0
0
0
0
0
0
0
0
0
0
0
0
0
0
0
0
0
0
0
0
0
0
0
0
0
0
0
0
0
0
0
0
0
0
0
0
0
0
0
0
0
0
0
0
0
0
0
0
0
0
0
0
0
0
0
0
0
0
0
0
0
0
0
0
0
0
0
0
0
0
0.004843666092
0.019224101665
0.029376855248
0.03517758999
0.041741733807
0.054641585832
0.061969138724
0.06097729404
0.071504426875
0.065927738023
0.065039992099
0.062749764875
0.082670631938
0.09664482061
0.117864070208
0.139851118602
0.16000042127
0.184718548834
0.208718763327
0.223091959066
0.228755358703
0.237872031806
0.262726755877
0.263261729337
0.271432053754
0.308098835743
0.310160627363
0.339898863512
0.341960655132
0.367400346892
0.369490985133
0.381320890223
0.381320890223
0.387121624963
0.378622525794
0.368903146326
0.383169113792
0.405796953829
0.402573985275
0.42386096777
0.421027137551
0.454838332607
0.463464268047
0.460182196137
0.494208327957
0.505101123006
0.517349534648
0.545304759729
0.520686449704
0.525266904154
0.536229931513
0.540574710519
0.545030828113
0.557187509165
0.583900955645
0.597369647588
0.619352306258
0.640683524561
0.685947224451
0.714265591331
0.735664542529
0.772676577754
0.787973605874
0.799268537504
0.823594897844
0.828996625523
0.83336164262
0.855734699823
0.861000461103
0.880000345878
0.887634436628
0.891908353228
0.897709087968
0.90404040645
0.871500445718
0.895998637708
0.905978428917
0.915289671187
0.925670860377
0.929039643066
0.932550150596
0.940106139096
1.00266420584
1.02017837876
1.02094178783
1.02836231054
1.02275614496
1.01726194807
1.02993336449
1.03626907269
1.04011935442
1.01747721452
1.02205766897
1.03737208507
1.04973696363
1.07027090641
1.11909573813
1.13779632491
1.16016362368
1.20001122894
1.24121957911
1.30208336477
1.3180413513
1.38322591825
1.38618780295
1.4193859223
1.50576450194
1.51981690136
1.54531006755
1.57974448647
1.58867695976
1.59402082328
1.59985353416
1.61122656804
1.65659247639
1.65025863749
1.68320369342
1.71120252418
1.72952434199
1.78329751041
1.78734299139
1.8012346881
1.82120463988
1.85466193178
1.86221792028
1.86824709063
1.87580307913
1.87895642447
1.91200557916
1.92536230241
1.92710455791
1.94763850068
1.94939375444
1.98219960596
1.98975559446
1.99740268347
2.00045631977
2.01160091803
2.02099026254
2.01946344439
2.01428878362
2.02291471906
2.02932852951
2.05467136234
2.06203278168
2.04134911465
2.04089224343
2.05486204239
2.04865067103
2.06415793688
2.06736777768
2.08125947438
2.09415932641
2.1301014147
2.16422068721
2.17819048617
2.18834323975
2.18840110391
2.22137078766
2.26393801343
2.30366328063
2.34287335326
2.36852272395
2.39768260216
2.41322545386
2.44057797258
2.45782984344
2.47868519163
2.48128195672
2.49540208903
2.49967600562
2.52570414528
2.52807384347
2.53304954535
2.53889901412
2.5721956033
2.57723292897
2.59410015973
2.61935189206
2.63621912282
2.64812713015
2.7051426329
2.72706605871
2.76103482698
2.82374998672
2.88000208039
2.93259333316
2.95102124852
2.97543585924
2.98986252942
2.99346413744
3.00621365611
3.01102254617
3.00377309552
3.01916761266
3.02446724041
3.03290236628
3.03870310103
3.05480692271
3.05984424838
3.0788729798
3.10406997749
3.11826821206
3.12811442777
3.15681743476
3.16815660219
3.18624411324
3.20792023406
3.21860796111
3.24208357148
3.24150999115
3.25746347947
3.26677472173
3.27587052663
3.28228433709
3.29609793155
3.2883961079
3.29802688628
3.30085208697
3.31570963185
3.33986696033
3.32861387359
3.33418617272
3.33472114619
3.33746824463
3.33395773712
3.31245718658
3.31848635692
3.31497145969
3.32969429836
3.31529647482
3.31025914915
3.3056786947
3.28114350675
3.27324261572
3.27377758919
3.27934988832
3.26599316508
3.27179389982
3.26278919542
3.27431256266
3.27179389982
3.26151241968
3.23336462425
3.21474213973
3.21977946539
3.18538267254
3.16103168439
3.13882497982
3.13310234733
3.12478294976
3.12424797629
3.12439830965
3.11127002202
3.09607994277
3.07361104463
3.06552008267
3.06376482891
3.04285211716
3.05998843061
3.05999282033
3.05846600218
3.04197754039
3.01785498786
3.00029657913
2.98278177611
2.96838897238
2.94625598034
2.94172102189
2.92662141304
2.92548060371
2.9302556273
2.91667046846
2.90320177652
2.86464329416
2.85707504601
2.84722883028
2.80748993471
2.79477365239
2.78748070456
2.77255531828
2.75086756791
2.73323692807
2.72082781371
2.69953046186
2.67594636301
2.65505714837
2.63689153507
2.62852966251
2.61619865039
2.60501568747
2.62201388581
2.61896024951
2.60198105006
2.59182829647
2.57999839138
2.49941454584
2.47812756335
2.49327842661
2.4851093624
2.46939467903
2.41073625813
2.39176960968
2.38891054255
2.37927252434
2.36689727643
2.35552424255
2.31190730794
2.30335947476
2.24425316287
2.20326337958
2.16914427795
2.14093000983
2.12163658544
2.12186502105
2.10718591757
2.10657284185
2.10691309626
2.08601525208
2.03883855433
2.03741583494
2.02886800175
2.01070238845
2.01444133157
2.01543756598
2.0396919956
2.03274184297
2.02050569098
2.00554404734
2.01148650691
1.98477306042
1.96110162068
1.94690338612
1.9214071989
1.87583696116
1.83703867685
1.81679964238
1.8188849311
1.83227552079
1.80610280619
1.80152235175
1.79516640543
1.79220540924
1.7924677113
1.75950115707
1.75041835042
1.71384705866
1.66833592427
1.61908208714
1.56076233073
1.52321082383
1.50602668585
1.45748091406
1.41922762186
1.40281726231
1.35771176573
1.27437156272
1.25077948542
1.23300301045
1.22918596507
1.20421614279
1.18345376441
1.140675491
1.09882069928
1.0843940291
1.05968776909
1.05047875628
1.01331638769
0.97996069514
0.97660052099
0.94522851781
0.93072374538
0.92871981792
0.9253437954
0.90763505331
0.90542292833
0.89000441348
0.88356899622
0.88837788628
0.86540338292
0.84998486807
0.84616782269
0.8463962583
0.83624350471
0.8309907417
0.82618185164
0.81488692001
0.82151879673
0.73918517646
0.72083986156
0.71625940711
0.71419761549
0.71068710798
0.6990856385
0.6948117219
0.71222368638
0.72017868195
0.69293026199
0.68155722812
0.69172111064
0.69393323562
0.68529430193
0.67312399253
0.65625676177
0.65495837923
0.6451121635
0.64686741726
0.6324407471
0.61678216707
0.60891964071
0.58639761886
0.53778411415
0.52572577345
0.5029797057
0.49730330781
0.4585949723
0.44119276807
0.43691885148
0.44476651027
0.43245036574
0.40873519079
0.40293445605
0.40606032347
0.40595200588
0.41620635882
0.40758042339
0.40429835148
0.37467721233
0.36855694148
0.35161160847
0.32192336654
0.30567370971
0.26170839235
0.24955171131
0.21697429539
0.18461044753
0.13796450442
0.12941667124
0.11254944048
0.05569035923
0.04683598819
0.05526735446
0.03862855931
0.0322928511
0.01404913555
0.01181677248
0.0182644494
0.0046011883
0
0
0
0
0
0
0
0
0
0
0
0
0
0
0
0
0
0
0
0
0
0
0
0
0
0
0
0
0
0
0
0
0
0
0
0
0
0
0
0
0
0
0
0
0
0
0
0
0
0
0
0
0
0
0
0
0
0
0
0
0
0
0
0
0
0
0
0
0
0
0
0
0
0
0
0
0
0
0
0
0
0
0
0
0
0
0
0
0
0
0
0
0
0
0
0
0
0
0
0
0
0
0
0
0
0
0
0
0
0
0
0
0
0
0
0
0
0
0
0
0
0
0
0
0
0
0
0
0
0
0
0
0
0
0
0
0
0
0
0
0
0
0
0
0
0
0
0
0
0
0
0
0
0
0
0
0
0
0
0
0
0
0
0
0
0
0
0
0
0
0
0
0
0
0
0
0
0
0
0
0
0
0
0
0
0
0
0
0
0
0
0
0
0
0
0
0
0
0
0
0
0
0
0
0
0
0
0
0
0
0
0
0
0
0
0
0
0
0
0
0
0
0
0
0
0
0
0
0
0
0
0
0
0
0
0
0
0
0
0
0
0
0
0
0
0
0
0
0
0
0
0
0
0
0
0
0
0
0
0
0
0
0
0
0
0
0
0
0
0
0
0
0
0
0
0
0
0
0
0
0
0
0
0
0
0
0
0
0
0
0
0
0
0
0
0
0
0
0
0
0
0
0
0
0
0
0
0
0
0
0
0
0
0
0
0
0
0
0
0
0
0
0
0
0
0
0
0
0
0
0
0
0
0
0
0
0
0
0
0
0
0
0
0
0
0
0
0
0
0
0
0
0
0
0
0
0
0
0
0
0
0
0
0
0
0
0
0
0
0
0
0
0
0
0
0
0
0
0
0
0
0
0
0
0
0
0
0
0
0
0
0
0.004450000698
0.002832082042
0
0.020617795665
0.03283234086
0.031429859566
0.030231186068
0.032521413288
0.033591360218
0.038400250278
0.036644996518
0.047093918613
0.040986646013
0.032347712323
0.032882685789
0.038397750869
0.080432244188
0.081195653268
0.090815782899
0.124782331147
0.114305651727
0.137815128557
0.145906090527
0.151706825267
0.154988897177
0.168880593887
0.185668353707
0.194328155589
0.201688944814
0.19197567448
0.20174378796
0.208203833015
0.225320997675
0.226084406755
0.255358252466
0.287590523646
0.271161165212
0.278260282492
0.302402572528
0.332247757558
0.343620791428
0.351364459958
0.373520711108
0.386877434358
0.410693449038
0.435310498864
0.442866487354
0.429584845349
0.451139650329
0.450682779109
0.458034959809
0.453221680038
0.423695860229
0.426749496529
0.432710933973
0.425731763828
0.423213100988
0.433412719281
0.443793908471
0.452648279511
0.480598025561
0.504385193611
0.514994818421
0.499057178466
0.507989651756
0.505470988926
0.498610676591
0.492063749856
0.497101075526
0.489210311628
0.505470337808
0.525199135128
0.532332118861
0.548970914011
0.550726167771
0.550726167771
0.542032499445
0.556687605215
0.55764558345
0.57023889762
0.56871207947
0.57352096953
0.56911832637
0.591516011383
0.598308590813
0.600827253643
0.605101170233
0.616323870753
0.623116450173
0.626170086473
0.625941650863
0.634796021903
0.63475839584
0.65483546739
0.688630814088
0.702294075188
0.729620597388
0.740230222188
0.770980541128
0.775789431188
0.793872444023
0.821018133913
0.821781542993
0.825097481346
0.828607988856
0.837371259401
0.836301312471
0.872558718042
0.904144289273
0.907093826817
0.902990481678
0.913143235258
0.930623541728
0.941393869242
0.959787918152
0.969289969957
0.995853083087
1.00699768135
0.987935542697
0.992515997137
1.00883290667
1.0205124784
1.05088841808
1.07292170107
1.07116644731
1.10511447687
1.10587788595
1.10876955933
1.10647933211
1.09968675269
1.10674100407
1.09881924486
1.11042071434
1.13370614527
1.14385889886
1.14439387233
1.1546143588
1.1652239836
1.16589629218
1.18565645653
1.18962383526
1.18359466491
1.19919288137
1.2119149221
1.20733446765
1.22153270221
1.22123038318
1.22352061041
1.23848225405
1.24433646322
1.26093689371
1.27983204964
1.25620119458
1.25681876852
1.26141222121
1.26300990178
1.26407984871
1.26759035623
1.27412063359
1.26558140895
1.27115370808
1.25596362882
1.27809662086
1.2773136038
1.27548748764
1.2817450936
1.28917674525
1.29558018635
1.30509825742
1.30742485051
1.30666144144
1.30513462329
1.30459964982
1.30330126728
1.30256733494
1.29775844488
1.29905682742
1.32111473822
1.32035132915
1.30852142406
1.30218571584
1.30429750168
1.30429750168
1.29094077844
1.30016942024
1.28400236386
1.27084020978
1.2389923365
1.23952730996
1.24380122655
1.24547837807
1.23432939008
1.23936671574
1.23975272455
1.23975272455
1.25856528001
1.25513424345
1.27078119391
1.29784541406
1.30440955787
1.31081299898
1.3097300538
1.28568121379
1.27815909174
1.27507158899
1.2711634431
1.2663206866
1.25540452394
1.28021803324
1.28403507861
1.27647909011
1.28942267732
1.29926889304
1.30379587305
1.28936920288
1.2718888964
1.27549050442
1.26907669397
1.27677851762
1.27929718046
1.27632164641
1.25899452341
1.27501026561
1.29854437024
1.30663533221
1.31426942296
1.31155117115
1.32490789439
1.30607184182
1.31652076391
1.32003127142
1.2963377033
1.32272363523
1.32272363523
1.32441241629
1.32189375346
1.30143791294
1.30716054542
1.31962154431
1.31359237396
1.31504108986
1.32209597135
1.29403049698
1.2826574631
1.26663624188
1.25472823454
1.2703029539
1.26900457136
1.26694277975
1.27182977205
1.2603280116
1.25071023148
1.28824030248
1.28495823057
1.28057234528
1.2940115605
1.31665791921
1.30719771229
1.31177816674
1.31177816674
1.30617200116
1.29495966999
1.30098884034
1.29756093329
1.30991281359
1.30227872284
1.29804665113
1.29947512894
1.29947512894
1.31083094574
1.31334960857
1.31871086006
1.31741247753
1.31542878815
1.30779469741
1.29599015873
1.23602881567
1.22740288023
1.21939862905
1.23484553133
1.23599431911
1.23149196691
1.24114737309
1.23313451337
1.22240055172
1.2086650595
1.23089515268
1.22684967169
1.21746032718
1.20895012007
1.16998872115
1.18028382965
1.17684105503
1.14623246093
1.17750112494
1.16513624638
1.17101508337
1.15865020481
1.16852480796
1.18992375916
1.19320583108
1.19267085761
1.20713578395
1.20316840522
1.23680539872
1.22563417383
1.20154848776
1.20376061273
1.17839804241
1.18811444226
1.18223560527
1.1283798154
1.12105226251
1.10532720979
1.11607131957
1.13812171115
1.13865668462
1.14231067777
1.11584053445
1.0915546503
1.05331783658
1.05942510918
1.04232944281
1.03886516989
1.03230102607
1.01254086172
1.01260859462
0.984518663343
0.976962674853
0.964325124886
0.946466049436
0.936391398096
0.930284125506
0.925932106656
0.911824972592
0.901137245542
0.895220043895
0.871710567065
0.868121957305
0.867130112615
0.824243459241
0.823173512311
0.820654849471
0.812028914041
0.810341393176
0.788814345518
0.751577985016
0.747760939646
0.753694790669
0.735973050332
0.734446232182
0.724815453815
0.725578862885
0.719014719065
0.705579893575
0.689626405255
0.67765066501
0.647101174266
0.632640007538
0.624562043825
0.607868514027
0.604586442117
0.588258683031
0.580474258921
0.569976602836
0.542665929
0.51921727495
0.51036290391
0.48281968416
0.4886204189
0.44741256933
0.4255080129
0.41917230469
0.4118447518
0.41509797708
0.40425991667
0.3780033414
0.36824098635
0.35480616086
0.34541681635
0.33668678216
0.33080857527
0.32470130267
0.32340292013
0.32309638226
0.31924547044
0.31794708791
0.31863239474
0.31405194029
0.32379844697
0.31063629288
0.31445333826
0.31139970196
0.31086472849
0.28514449539
0.28239739696
0.29023107668
0.28193630692
0.27789082593
0.25770765681
0.25228432234
0.25845932783
0.24357578644
0.254968599201
0.253488015657
0.243413364317
0.23812673485
0.23362438264
0.2113307964
0.21220617418
0.215479637547
0.206853702117
0.174111085277
0.164799843007
0.14337078498
0.13909686838
0.0945355629
0.09255187354
0.0991941196
0.11672192088
0.09429725855
0.09384038733
0.08877843386
0.10349579352
0.10067059282
0.09311460432
0.08830571426
0.09314847077
0.08582091788
0.08406566411
0.07712036042
0.09707509394
0.10646443844
0.10919853863
0.1099619477
0.12531086035
0.12355560659
0.11708804231
0.13592409488
0.13287045858
0.13951270464
0.12447882988
0.1287571362
0.12700188243
0.10880412209
0.10422366764
0.08956856186
0.0937630075
0.06479320025
0.06555660932
0.05876402989
0.06158923059
0.07305775468
0.07363035421
0.08393344116
0.08294159647
0.07733543088
0.0765720218
0.06989214968
0.0779050094
0.0748513731
0.07261901004
0.06933693813
0.03854175329
0.03525968138
0.02923051103
0.02945894663
0.0135921691
0
0
0
0
0
0
0
0
0
0
0
0
0
0
0
0
0
0
0
0
0
0
0
0
0
0
0
0
0
0
0
0
0
0
0
0
0
0
0
0
0
0
0
0
0
0
0
0
0
0
0
0
0
0
0
0
0
0
0
0
0
0
0
0
0
0
0
0
0
0
0
0
0
0
0
0
0
0
0
0
0
0
0
0
0
0
0
0
0
0
0
0
0
0
0
0
0
0
0
0
0
0
0
0
0
0
0
0
0
0
0
0
0
0
0
0
0
0
0
0
0
0
0
0
0
0
0
0
0
0
0
0
0
0
0
0
0
0
0
0
0
0
0
0
0
0
0
0
0
0
0
0
0
0
0
0
0
0
0
0
0
0
0
0
0
0
0
0
0
0
0
0
0
0
0
0
0
0
0
0
0
0
0
0
0
0
0
0
0
0
0
0
0
0
0
0
0
0
0
0
0
0
0
0
0
0
0
0
0
0
0
0
0
0
0
0
0
0
0
0
0
0
0
0
0
0
0
0
0
0
0
0
0
0
0
0
0
0
0
0
0
0
0
0
0
0
0
0
0
0
0
0
0
0
0
0
0
0
0
0
0
0
0
0
0
0
0
0
0
0
0
0
0
0
0
0
0
0
0
0
0
0
0
0
0
0
0
0
0
0
0
0
0
0
0
0
0
0
0
0
0
0
0
0
0
0
0
0
0
0
0
0
0
0
0
0
0
0
0
0
0
0
0
0
0
0
0
0
0
0
0
0
0
0
0
0
0
0
0
0
0
0
0
0
0
0
0
0
0
0
0
0
0
0
0
0
0
0
0
0
0
0
0
0
0
0
0
0
0
0
0
0
0
0
0
0
0
0
0
0
0
0
0
0
0
0
0
0
0
0
0
0
0
0
0
0
0
0
0
0
0
0
0
0
0
0
0
0
0
0
0
0
0
0
0
0
0
0
0
0
0
0
0
0
0
0
0
0
0
0
0
0
0
0
0
0
0
0
0
0
0
0
0
0
0
0
0
0
0
0
0
0
0
0
0
0
0
0
0
0
0
0
0
0
0
0
0
0
0
0
0
0
0
0
0
0
0
0
0
0
0
0
0
0
0
0
0
0
0
0
0
0
0
0
0
0
0
0
0
0
0
0
0
0
0
0
0
0
0
0
0
0
0
0
0
0
0
0
0
0
0
0
0
0
0
0
0
0
0
0
0
0
0
0
0
0
0
0
0
0
0
0
0
0
0
0
0
0
0
0
0
0
0
0
0
0
0
0
0
0
0
0
0
0
0
0
0
0
0
0
0
0
0
0
0
0
0
0
0
0
0
0
0
0
0
0
0
0
0
0
0
0
0
0
0
0
0
0
0
0
0
0
0
0
0
0
0
0
0
0
0
0
0
0
0
0
0
0
0
0
0
0
0
0
0
0
0
0
0
0
0
0
0
0
0
0
0
0
0
0
0
0
0
0
0
0
0
0
0
0
0
0
0
0
0
0
0
0
0
0
0
0
0
0
0
0
0
0
0
0
0
0
0
0
0
0
0
0
0
0
0
0
0
0
0
0
0
0
0
0
0
0
0
0
0
0
0
0
0
0
0
0
0
0
0
0
0
0
0
0
0
0
0
0
0
0
0
0
0
0
0
0
0
0
0
0
0
0
0
0
0
0
0
0
0
0
0
0
0
0
0
0
0
0
0
0
0
0
0
0
0
0
0
0
0
0
0
0
0
0
0
0
0
0
0
0
0
0
0
0
0
0
0
0
0
0
0
0
0
0
0
0
0
0
0
0
0
0
0
0
0
0
0
0
0
0
0
0
0
0
0
0
0
0
0
0
0
0
0
0
0
0
0
0
0
0
0
0
0
0
0
0
0
0
0
0
0
0
0
0
0
0
0
0
0
0
0
0
0
0
0
0
0
0
0
0
0
0
0
0
0
0
0
0
0
0
0
0
0
0
0
0
0
0
0
0
0
0
0
0
0
0
0
0
0
0
0
0
0
0
0
0
0
0
0
0
0
0
0
0
0
0
0
0
0
0
0
0
0
0
0
0
0
0
0
0
0
0
0
0
0
0
0
0
0
0
0
0
0
0
0
0
0
0
0
0
0
0
0
0
0
0
0
0
0
0
0
0
0
0
0
0
0
0
0
0
0
0
0
0
0
0
0
0
0
0
0
0
0
0
0
0
0
0
0
0
0
0
0
0
0
0
0
0
0
0
0
0
0
0
0
0
0
0
0
0
0
0
0
0
0
0
0
0
0
0
0
0
0
0
0
0
0
0
0
0
0
0
0
0
0
0
0
0
0
0
0
0
0
0
0
0
0
0
0
0
0
0
0
0
0
0
0
0
0
0
0
0
0
0
0
0
0
0
0
0
0
0
0
0
0
0
0
0
0
0
0
0
0
0
0
0
0
0
0
0
0
0
0
0
0
0
0
0
0
0
0
0
0
0
0
0
0
0
0
0
0
0
0
0
0
0
0
0
0
0
0
0
0
0
0
0
0
0
0
0
0
0
0
0
0
0
0
0
0
0
0
0
0
0
0
0
0
0
0
0
0
0
0
0
0
0
0
0
0
0
0
0
0
0
0
0
0
0
0
0
0
0
0
0
0
0
0
0
0
0
0
0
0
0
0
0
0
0
0
0
0
0
0
0
0
0
0
0
0
0
0
0
0
0
0
0
0
0
0
0
0
0
0
0
0
0
0
0
0
0
0
0
0
0
0
0
0
0
0
0
0
0
0
0
0
0
0
0
0
0
0
0
0
0
0
0
0
0
0
0
0
0
0
0
0
0
0
0
0
0
0
0
0
0
0
0
0
0
0
0
0
0
0
0
0
0
0
0
0
0
0
0
0
0
0
0
0
0
0
0
0
0
0
0
0
0
0
0
0
0
0
0
0
0
0
0
0
0
0
0
0
0
0
0
0
0
0
0
0
0
0
0
0
0
0
0
0
0
0
0
0
0
0
0
0
0
0
0
0
0
0
0
0
0
0
0
0
0
0
0
0
0
0
0
0
0
0
0
0
0
0
0
0
0
0
0
0
0
0
0
0
0
0
0
0
0
0
0
0
0
0
0
0
0
0
0
0
0
0
0
0
0
0
0
0
0
0
0
0
0
0
0
0
0
0
0
0
0
0
0
0
0
0
0
0
0
0
0
0
0
0
0
0
0
0
0
0
0
0
0
0
0
0
0
0
0
0
0
0
0
0
0
0
0
0
0
0
0
0
0
0
0
0
0
0
0
0
0
0
0
0
0
0
0
0
0
0
0
0
0
0
0
0
0
0
0
0
0
0
0
0
0
0
0
0
0
0
0
0
0
0
0
0
0
0
0
0
0
0
0
0
0
0
0
0
0
0
0
0
0
0
0
0
0
0
0
0
0
0
0
0
0
0
0
0
0
0
0
0
0
0
0
0
0
0
0
0
0
0
0
0
0
0
0
0
0.04490294029
0.054520720407
0.055284129482
0.05856620139
0.05703938324
0.076334067833
0.080039144511
0.082433470495
0.080678216736
0.075072051153
0.072553388319
0.07102657017
0.075129915308
0.084212721959
0.084212721959
0.085967975717
0.084976131034
0.08561520326
0.081535855826
0.081216319714
0.085033365089
0.093430864912
0.094005963852
0.094997808536
0.108728802534
0.113571559043
0.117388604417
0.110289487134
0.12192795258
0.120707672288
0.120026863674
0.130101515009
0.130864924084
0.138192476976
0.130117363382
0.147004832236
0.148531650385
0.143436460561
0.168060249615
0.173860984358
0.180640565527
0.18468604651
0.198158498066
0.202010649095
0.215595807947
0.219072449015
0.2078262514
0.211108323308
0.217286458319
0.217286458319
0.214471626977
0.215235036052
0.224089407094
0.224089407094
0.224852816168
0.231723497842
0.24889726646
0.249145940161
0.260597076284
0.257162280102
0.26349798831
0.300052062998
0.304417080092
0.306172333851
0.302890261943
0.302126852868
0.29903935012
0.305537021243
0.301134378083
0.299607559934
0.271861621684
0.265683486674
0.263393259449
0.267438740433
0.274002884249
0.269728967657
0.269728967657
0.266218460139
0.278889876555
0.283163793148
0.277657966708
0.274910868265
0.266022630774
0.262740558866
0.260985305108
0.25747479759
0.253200880997
0.249266738609
0.250793556759
0.247511484851
0.25286834663
0.253860191314
0.264117673757
0.259537219308
0.258010401158
0.251981230807
0.253508048957
0.24976910583
0.242441552938
0.241449708254
0.241221272645
0.247022007388
0.248091954319
0.251942866143
0.251942866143
0.253469684293
0.248159057115
0.239495495618
0.238732086543
0.250583489934
0.240202300742
0.246831827945
0.241566066669
0.238055559151
0.233475104702
0.232711695627
0.230956441869
0.239990514507
0.239990514507
0.239567509738
0.210919107897
0.205346808764
0.203591555005
0.20130132778
0.200537918706
0.189850191658
0.187559964433
0.161569279942
0.158058772425
0.156531954274
0.159050617108
0.159050617108
0.160805870867
0.153935189193
0.151776187945
0.161300368149
0.15824673185
0.157254887166
0.156491478091
0.154313219564
0.152557965805
0.145993821988
0.141413367539
0.139886549389
0.132564475523
0.129510839223
0.139643984816
0.135370068224
0.1269725684
0.138948308642
0.12671637547
0.127479784545
0.124426148246
0.124426148246
0.127479784545
0.127604121395
0.127375685787
0.116011260449
0.116011260449
0.130381326673
0.134426807656
0.137480443956
0.137937315173
0.136787897292
0.133734260993
0.123647980105
0.127274215936
0.111635874005
0.113619563373
0.112807420286
0.112807420286
0.111815575602
0.109525348377
0.113151584208
0.111624766058
0.110541820871
0.115956546806
0.116719955881
0.112217603679
0.112217603679
0.109404032543
0.106121960634
0.117334291799
0.113288810816
0.109778303299
0.11275383735
0.111990428275
0.108674489917
0.102176818794
0.106985708852
0.104467046018
0.095392847907
0.084943925816
0.084943925816
0.128264082814
0.122691783681
0.133904114847
0.135887804215
0.138406467048
0.134589421674
0.131078914156
0.122156810215
0.12292021929
0.126430726808
0.119638147382
0.134166416906
0.132411163148
0.138099190591
0.121917266658
0.121917266658
0.121883400209
0.118601328301
0.097515024089
0.087068451512
0.0822927978
0.084048051559
0.080994415259
0.079467597109
0.078247316816
0.084193886706
0.075796386882
0.098221049213
0.095167412914
0.111679371807
0.120032635831
0.125604934964
0.125148063746
0.124384654671
0.12461309028
0.110492957962
0.111256367037
0.106447476979
0.105684067904
0.104601122717
0.116576862958
0.119858934866
0.118285882113
0.133701897563
0.133701897563
0.135262582161
0.133200790545
0.13071536406
0.124117353794
0.113039228221
0.11326766383
0.112810792613
0.105392139217
0.098450595132
0.119370717608
0.114300155594
0.111018083686
0.102321285841
0.094458759484
0.093695350408
0.091405123184
0.062725204407
0.07776444969
0.058767694415
0.053410832635
0.027976769803
0.027976769803
0.026221516044
0.023167879744
0.013744668786
0.008935778728
0.000309843296
0
0
0
0.009995356311
0.005186466253
0
0
0.026565809461
0.024047146628
0.024047146628
0.022520328478
0.019238256569
0.019238256569
0.018155311383
0.001857659138
0
0
0
0
0
0
0
0
0
0
0
0
0
0
0
0
0
0
0
0
0
0
0
0
0
0
0
0
0
0
0
0
0
0
0
0
0
0
0
0
0
0
0
0
0
0
0
0
0
0
0
0
0
0
0
0
0
0
0
0
0
0
0
0
0
0
0
0
0
0
0
0
0
0
0
0
0
0
0
0
0
0
0
0
0
0
0
0
0
0
0
0
0
0
0
0
0
0
0
0
0
0
0
0
0
0
0
0
0
0
0
0
0
0
0
0
0
0
0
0
0
0
0
0
0
0
0
0
0
0
0
0
0
0
0
0
0
0
0
0
0
0
0
0
0
0
0
0
0
0
0
0
0
0
0
0
0
0
0
0
0
0
0
0
0
0
0
0
0
0
0
0
0
0
0
0
0
0
0
0
0
0
0
0
0
0
0
0
0
0
0
0
0
0
0
0
0
0
0
0
0
0
0
0
0
0
0
0
0
0
0
0
0
0
0
0
0
0
0
0
0
0
0
0
0
0
0
0
0
0
0
0
0
0
0
0
0
0
0
0
0
0
0
0
0
0
0
0
0
0
0
0
0
0
0
0
0
0
0
0
0
0
0
0
0
0
0
0
0
0
0
0
0
0
0
0
0
0
0
0
0
0
0
0
0
0
0
0
0
0
0
0
0
0
0
0
0
0
0
0
0
0
0
0
0
0
0
0
0
0
0
0
0
0
0
0
0
0
0
0
0
0
0
0
0
0
0
0
0
0
0
0
0
0
0
0
0
0
0
0
0
0
0
0
0
0
0
0
0
0
0
0
0
0
0
0
0
0
0
0
0
0
0
0
0
0
0
0
0
0
0
0
0
0
0
0
0
0.007171807332
0.012209133
0.009690470167
0
0
0
0
0
0
0
0
0
0
0
0
0
0
0
0
0
0
0
0
0
0
0
0
0
0
0
0
0
0
0
0
0
0
0
0
0
0
0
0
0
0
0
0
0
0
0
0
0
0
0
0
0
0
0
0
0
0
0
0
0
0
0
0
0
0
0
0
0
0
0
0
0
0
0
0
0
0
0
0
0
0
0
0
0
0
0
0
0
0
0
0
0
0
0
0
0
0
0
0
0
0
0
0
0
0
0
0
0
0
0
0
0
0
0
0
0
0
0
0
0
0
0
0
0
0
0
0
0
0
0
0
0
0
0
0
0
0
0
0
0
0
0
0
0
0
0
0
0
0
0
0
0
0
0
0
0
0
0
0
0
0
0
0
0
0
0
0
0
0
0
0
0
0
0
0
0
0
0
0
0
0
0
0
0
0
0
0
0
0
0
0
0
0
0
0
0
0
0
0
0
0
0
0
0
0
0
0
0
0
0
0
0
0
0
0
0
0
0
0
0
0
0
0
0
0
0
0
0
0
0
0
0
0
0
0
0
0
0
0
0
0
0
0
0
0
0
0
0
0
0
0
0
0
0
0
0
0
0
0
0
0
0
0
0
0
0
0
0
0
0
0
0
0
0
0
0
0
0
0
0
0
0
0
0
0
0
0
0
0
0
0
0
0
0
0
0
0
0
0
0
0
0
0
0
0
0
0
0
0
0
0
0
0
0
0
0
0
0
0
0
0
0
0
0
0
0
0
0
0
0
0
0
0
0
0
0
0
0
0
0
0
0
0
0
0
0
0
0
0
0
0
0
0
0
0
0
0
0
0
0
0
0
0
0
0
0
0
0
0
0
0
0
0
0
0
0
0
0
0
0
0
0
0
0
0
0
0
0
0
0
0
0
0
0
0
0
0
0
0
0
0
0
0
0
0
0
0
0
0
0
0
0
0
0
0
0
0
0
0
0
0
0
0
0
0
0
0
0
0
0
0
0
0
0
0
0
0
0
0
0
0
0
0
0
0
0
0
0
0
0
0
0
0
0
0
0
0
0
0
0
0
0
0
0
0
0
0
0
0
0
0
0
0
0
0
0
0
0
0
0
0
0
0
0
0
0
0
0
0
0
0
0
0
0
0
0
0
0
0
0
0
0
0
0
0
0
0
0
0
0
0
0
0
0
0
0
0
0
0
0
0
0
0
0
0
0
0
0
0
0
0
0
0
0
0
0
0
0
0
0
0
0
0
0
0
0
0
0
0
0
0
0
0
0
0
0
0
0
0
0
0
0
0
0
0
0
0
0
0
0
0
0
0
0
0
0
0
0
0
0
0
0
0
0
0
0
0
0
0
0
0
0
0
0
0
0
0
0
0
0
0
0
0
0
0
0
0
0
0
0
0
0
0
0
0
0
0
0
0
0
0
0
0
0
0
0
0
0
0
0
0
0
0
0
0
0
0
0
0
0
0
0
0
0
0
0
0
0
0
0
0
0
0
0
0
0
0
0
0
0
0
0
0
0
0
0
0
0
0
0
0
0
0
0
0
0
0
0
0
0
0
0
0
0
0
0
0
0
0
0
0
0
0
0
0
0
0
0
0
0
0
0
0
0
0
0
0
0
0
0
0
0
0
0
0
0
0.00092008025
0.004168285708
0.017740446306
0.016977037231
0.026823252957
0.027017822115
0.030299894024
0.042656164044
0.04341957312
0.03596329366
0.085214631379
0.090343057551
0.096678765759
0.101259220208
0.111777744505
0.123457316237
0.123228880627
0.128572744152
0.144497385846
0.143733976772
0.146481075214
0.150526556198
0.152634582416
0.155381680858
0.158892188375
0.164921358727
0.164921358727
0.143169004968
0.150803095718
0.146537787662
0.135291590047
0.144452498947
0.146207752705
0.147734570855
0.15132318062
0.151595852027
0.164267268443
0.164267268443
0.159278676789
0.169228991272
0.169012923816
0.181950401906
0.188286110114
0.189812928264
0.196605507689
0.195613663005
0.197140481156
0.195886334412
0.197413152562
0.187404343821
0.189694571045
0.189466135436
0.191278623248
0.189751805098
0.210942208069
0.213232435293
0.199710728121
0.172822428961
0.179625377736
0.18367085872
0.205687383844
0.216603546501
0.214507888437
0.225528149856
0.242818385383
0.268914257939
0.271967894239
0.276776784299
0.286166128799
0.307833641079
0.314397784899
0.342428612813
0.352137493441
0.357938228181
0.376021241016
0.385639021136
0.389991039976
0.391517858126
0.403002860699
0.420802703276
0.432710710626
0.442406592986
0.447750456506
0.486418775046
0.501141613732
0.486634212399
0.505937505535
0.516070021023
0.532865020663
0.558528649818
0.559689697256
0.591605453332
0.603036351371
0.602272942301
0.604563169521
0.597426426174
0.607936341938
0.604197398808
0.604197398808
0.609234724468
0.614272050138
0.612823334238
0.615113561468
0.613358307708
0.598295064719
0.598295064719
0.599821882869
0.607606306979
0.604324235059
0.606190827418
0.610236308408
0.606725800878
0.612526535628
0.615045198458
0.616343581008
0.620617497588
0.612118398429
0.612653371879
0.636985382146
0.646102055249
0.643889930269
0.653006603372
0.661598672349
0.664880744269
0.64953170212
0.668071586176
0.666316332416
0.65322378054
0.65475059868
0.67301342162
0.67553208445
0.685544652811
0.684552808131
0.701955012351
0.726490200314
0.735697973914
0.740970975028
0.741734384098
0.750360319538
0.747613221098
0.755704183058
0.758986254968
0.763260171568
0.772036440348
0.795698491561
0.795698491561
0.792951393121
0.800312812464
0.801076221534
0.801076221534
0.801839630604
0.797030740544
0.799039057723
0.798686285267
0.799678129947
0.825160188193
0.826367470236
0.828886133066
0.836977095036
0.841479447236
0.850640356136
0.857681609257
0.862183961457
0.881419521697
0.873996478582
0.873734176529
0.884421903569
0.893150677555
0.904830249285
0.931676532664
0.941522748394
0.966787478984
0.998836180454
1.00066953645
0.966583500275
0.97483516496
0.966910384723
0.975307884553
0.988275469479
0.988047033869
0.992092514849
0.982208673051
0.985262309361
1.00459946894
1.00414259773
1.03465822202
1.03611730727
1.03051114168
1.02101330871
1.01884365872
1.03357686675
1.03937760149
1.03669697574
1.0373895224
1.06022732076
1.05793709354
1.05717368446
1.06436390225
1.05842896191
1.02753217773
1.02875245803
1.02907199414
1.02830858507
1.03159065697
1.03639954703
1.04782183652
1.04705842745
1.05584867531
1.04856735702
1.03994142158
1.04597059193
1.02508872563
1.02136278076
1.01884411793
1.00094878512
1.01157442919
1.00554525884
0.980130194897
0.950799574328
0.937442851098
0.911063937781
0.900682748591
0.903520947537
0.881753726211
0.879235063371
0.851908541181
0.831193528108
0.823865975218
0.761544973605
0.748917792992
0.73300854047
0.727755777447
0.719436379877
0.708515827499
0.703935373049
0.688525466727
0.680206069147
0.672343542787
0.671808569327
0.697242632161
0.687292317677
0.682687235417
0.683757182357
0.684520591427
0.682993773277
0.679940136977
0.670857330327
0.667961267221
0.650409468242
0.63039687057
0.623845725007
0.625177974001
0.622124337701
0.614896493847
0.613676213557
0.605016411674
0.591888124044
0.595170195954
0.588037212211
0.590555875041
0.602148735992
0.602750812263
0.601858676609
0.591705923029
0.588652286739
0.564685938689
0.559877048629
0.540184617179
0.538657799029
0.51505533139
0.517005154307
0.52032109267
0.513951518017
0.515478966262
0.517574624334
0.472777534905
0.459036171555
0.452165489875
0.477906090568
0.450255642542
0.455512795273
0.456650475109
0.452571127677
0.44919795526
0.445347043437
0.404842807089
0.408922154533
0.401059628173
0.399304374413
0.387751638934
0.346134242064
0.341744597169
0.333014562973
0.290215250471
0.268638838706
0.267646994016
0.267112020556
0.266348611476
0.259511796259
0.258213413719
0.294347112542
0.285186203642
0.275295752125
0.270486862055
0.263616180385
0.259570699405
0.255753654035
0.27530453155
0.26690703173
0.263692692726
0.263235821506
0.256443242076
0.253161170166
0.253161170166
0.239440044905
0.227532037565
0.232034389765
0.223865325555
0.220811689255
0.219533544811
0.206857738671
0.200293594861
0.200293594861
0.196476549481
0.17528614651
0.164107681797
0.158535382667
0.147390784397
0.133499087687
0.113500118377
0.076344597538
0.051843276023
0.045964439031
0.038865321753
0.025508598509
0.016848796626
0.022853230668
0.019480058257
0.01137985765
0.009318066034
0.006708302694
0.001899412636
0.002468252552
0
0
0
0
0
0
0
0
0
0
0
0
0
0
0
0
0
0
0
0
0
0
0
0
0
0
0
0
0
0
0
0
0
0
0
0
0
0
0
0
0
0
0
0
0
0
0
0
0
0
0
0
0
0
0
0
0
0
0
0
0
0
0
0
0
0
0
0
0
0
0
0
0
0
0
0
0
0
0
0
0
0
0
0
0
0
0
0
0
0
0
0
0
0
0
0
0
0
0
0
0
0
0
0
0
0
0
0
0
0
0
0
0
0
0
0
0
0
0
0
0
0
0
0
0
0
0
0
0
0
0
0
0
0
0
0
0
0
0
0
0
0
0
0
0
0
0
0
0
0
0
0
0
0
0
0
0
0
0
0
0
0
0
0
0
0
0
0
0
0
0
0
0
0
0
0
0
0
0
0
0
0
0
0
0
0
0
0
0
0
0
0
0
0
0
0
0
0
0
0
0
0
0
0
0
0
0
0
0
0
0
0
0
0
0
0
0
0
0
0
0
0
0
0
0
0
0
0
0
0
0
0
0
0
0
0
0
0
0
0
0
0
0
0
0
0
0
0
0
0
0
0
0
0
0
0
0
0
0
0
0
0
0
0
0
0
0
0
0
0
0
0
0
0
0
0
0
0
0
0
0
0
0
0
0
0
0
0
0
0
0
0
0
0
0
0
0
0
0
0
0
0
0
0
0
0
0
0
0
0
0
0
0
0
0
0
0
0
0
0
0
0
0
0
0
0
0
0
0
0
0
0
0
0
0
0
0
0
0
0
0
0
0
0
0
0
0
0
0
0
0
0
0
0
0
0
0
0
0
0
0
0
0
0
0
0
0
0
0
0
0
0
0
0
0
0
0
0
0
0
0
0
0
0
0
0
0
0
0
0
0
0
0
0
0
0
0
0
0
0
0
0
0
0
0
0
0
0
0
0
0
0
0
0
0
0
0
0
0
0
0
0
0
0
0
0
0
0
0
0
0
0
0
0
0
0
0
0
0
0
0
0
0
0
0
0
0
0
0
0
0
0
0
0
0
0
0
0
0
0
0
0
0
0
0
0
0
0
0
0
0
0
0
0
0
0
0
0
0
0
0
0
0
0
0
0
0
0
0
0
0
0
0
0
0
0
0
0
0
0
0
0
0
0
0
0
0
0
0
0
0
0
0
0
0
0
0
0
0
0
0
0
0
0
0
0
0
0
0
0
0
0
0
0
0
0
0
0
0
0
0
0
0
0
0
0
0
0
0
0
0
0
0
0
0
0
0
0
0
0
0
0
0
0
0
0
0
0
0
0
0
0
0
0
0
0
0
0
0
0
0
0
0
0
0
0
0
0
0
0
0
0
0
0
0
0
0
0
0
0
0
0
0
0
0
0
0
0
0
0
0
0
0
0
0
0
0
0
0
0
0
0
0
0
0
0
0
0
0
0
0
0
0
0
0
0
0
0
0
0
0
0
0
0
0
0
0
0
0
0
0
0
0
0
0
0
0
0
0
0
0
0
0
0
0
0
0
0
0
0
0
0
0
0
0
0
0
0
0
0
0
0
0
0
0
0
0
0
0
0
0
0
0
0
0
0
0
0
0
0
0
0
0
0
0
0
0
0
0
0
0
0
0
0
0
0
0
0
0
0
0
0
0
0
0
0
0
0
0
0
0
0
0
0
0
0
0
0
0
0
0
0
0
0
0
0
0
0
0
0
0
0
0
0
0
0
0
0
0
0
0
0
0
0
0
0
0
0
0
0
0
0
0
0
0
0
0
0
0
0
0
0
0
0
0
0
0
0
0
0
0
0
0
0
0
0
0
0
0
0
0
0
0
0
0
0
0
0
0
0
0
0
0
0
0
0
0
0
0
0
0
0
0
0
0
0
0
0
0
0
0
0
0
0
0
0
0
0
0
0
0
0
0
0
0
0
0
0
0
0
0
0
0
0
0
0
0
0
0
0
0
0
0
0
0
0
0
0
0
0
0
0
0
0
0
0
0
0
0
0
0
0
0
0
0
0
0
0
0
0
0
0
0
0
0
0
0
0
0
0
0
0
0
0
0
0
0
0
0
0
0
0
0
0
0
0
0
0
0
0
0
0
0
0
0
0
0
0
0
0
0
0
0
0
0
0
0
0
0
0
0
0
0
0
0
0
0
0
0
0
0
0
0
0
0
0
0
0
0
0
0
0
0
0
0
0
0
0
0
0
0
0
0
0
0
0
0
0
0
0
0
0
0
0
0
0
0
0
0
0
0
0
0
0
0
0
0
0
0
0
0
0
0
0
0
0
0
0
0
0
0
0
0
0
0
0
0
0
0
0
0
0
0
0
0
0
0
0
0
0
0
0
0
0
0
0
0
0
0
0
0
0
0
0
0
0
0
0
0
0
0
0
0
0
0
0
0
0
0
0
0
0
0
0
0
0
0
0
0
0
0
0
0
0
0
0
0
0
0
0
0
0
0
0
0
0
0
0
0
0
0
0
0
0
0
0
0
0
0
0
0
0
0
0
0
0
0
0
0
0
0
0
0
0
0
0
0
0
0
0
0
0
0
0
0
0
0
0
0
0
0
0
0
0
0
0
0
0
0
0
0
0
0
0
0
0
0
0
0
0
0
0
0
0
0
0
0
0
0
0
0
0
0
0
0
0
0
0
0
0
0
0
0
0
0
0
0
0
0
0
0
0
0
0
0
0
0
0
0
0
0
0
0
0
0
0
0
0
0
0
0
0
0
0
0
0
0
0
0
0
0
0
0
0
0
0
0
0
0
0
0
0
0
0
0
0
0
0
0
0
0
0
0
0
0
0
0
0
0
0
0
0
0
0
0
0
0
0
0
0
0
0
0
0
0
0
0
0
0
0
0
0
0
0
0
0
0
0
0
0
0
0
0
0
0
0
0
0
0
0
0
0
0
0
0
0
0
0
0
0
0
0
0
0
0
0
0
0
0
0
0
0
0
0
0
0
0
0
0
0
0
0
0
0
0
0
0
0
0
0
0
0
0
0
0
0
0
0
0
0
0
0
0
0
0
0
0
0
0
0
0
0
0
0
0
0
0
0
0
0
0
0
0
0
0
0
0
0
0
0
0
0
0
0
0
0
0
0
0
0
0
0
0
0
0
0
0
0
0
0
0
0
0
0
0
0
0
0
0
0
0
0
0
0
0
0
0
0
0
0
0
0
0
0
0
0
0
0
0
0
0
0
0
0
0
0
0
0
0
0
0
0
0
0
0
0
0
0
0
0
0
0
0
0
0
0
0
0
0
0
0
0
0
0
0
0
0
0
0
0
0
0
0
0
0
0
0
0
0
0
0
0
0
0
0
0
0
0
0
0
0
0
0
0
0
0
0
0
0
0
0
0
0
0
0
0
0
0
0
0
0
0
0
0
0
0
0
0
0
0
0
0
0
0
0
0
0
0.05464730908
0.05167177503
0.06556347174
0.0849869914
0.09368378926
0.09490406955
0.08704154318
0.07931509173
0.07520924717
0.0912304684
0.13640323868
0.13716664776
0.14408356403
0.14614535565
0.15098811216
0.15610354007
0.17371257311
0.15739753289
0.18665290133
0.16854639138
0.17740076242
0.19503140226
0.18120491804
0.18525039903
0.22093394486
0.24728601035
0.24804941942
0.26774185088
0.28438064603
0.30548792693
0.30924710815
0.33917604535
0.36939999936
0.39608744933
0.37918696123
0.38071377938
0.37624164251
0.39135361951
0.4101048306
0.43296736526
0.43733238235
0.46439723259
0.50582803874
0.52888064435
0.58312020202
0.6348525765
0.63153663815
0.66834360534
0.70285071459
0.72399186195
0.74654409913
0.74448230751
0.76478781468
0.7900376777
0.79842354797
0.81788754381
0.83528974804
0.81492922685
0.83286640454
0.84065082865
0.87018947582
0.87833830195
0.9147040251
0.93363304748
0.98062076358
1.00061973289
1.03203375186
1.04821567579
1.05050590302
1.05125705243
1.07039227352
1.07721447957
1.1429353887
1.21635822995
1.26301778042
1.30691086666
1.34900759285
1.36457644107
1.39564190639
1.44568940933
1.49188585055
1.51310510015
1.58330538597
1.57726897579
1.66486890403
1.6956524593
1.74823510355
1.75663260337
1.74209994414
1.76014846043
1.78532209051
1.77469644644
1.8127829268
1.84093072222
1.861464665
1.86590965365
1.87473500717
1.90251840058
1.91892876013
1.94472846418
1.96442089563
1.98510517176
2.00883145464
1.99755139057
1.99018997123
2.02133353881
2.02744081141
2.03747783668
2.03640582854
2.08656512928
2.09793816316
2.11824367031
2.15328238551
2.16556916182
2.1830494683
2.26311757664
2.30251406911
2.39584843029
2.41038780777
2.41828796018
2.51431542799
2.52193427947
2.55080248738
2.57583878236
2.63338862846
2.67789752781
2.75971952122
2.80361710567
2.86475178092
2.88848969336
2.95010890964
2.97964755681
3.02170141592
3.04048010493
3.09604689177
3.18683174469
3.2129379866
3.21332821423
3.2870457468
3.299260292
3.31649818379
3.34832705819
3.3864650142
3.44466243256
3.479893326
3.52040224037
3.53307365679
3.57505528477
3.6046720342
3.61076030791
3.63725568815
3.67728749321
3.72048940148
3.75122483184
3.75320852121
3.79508695994
3.82920606156
3.90434670142
3.93289213522
3.98028985783
4.00235061876
4.0216570414
4.03654058279
4.04335203161
4.04864663952
4.09085670311
4.14056791206
4.1707977372
4.20107629634
4.25946828387
4.30862850009
4.43151974774
4.47472165602
4.51149075495
4.54232778466
4.57119412327
4.57554614211
4.62829057837
4.68886506425
4.69174686889
4.75242908364
4.79463914723
4.82255126722
4.83644296393
4.89953398434
5.03185961329
5.08636945146
5.10998052764
5.14814511024
5.18523974592
5.17129303518
5.25635964531
5.28335163434
5.35514458092
5.38228166226
5.44059554755
5.44441259293
5.46270378228
5.49405228835
5.56536892661
5.60940647508
5.61826084611
5.63146221619
5.65581320433
5.67375038203
5.6926794044
5.69825170353
5.70642326717
5.70019889755
5.70706957922
5.74569103305
5.78305834013
5.79836112667
5.86897802874
5.8795067929
5.93557468674
6.04639459545
6.15582502109
6.23637936889
6.28222227805
6.3292412317
6.39663792363
6.4336603282
6.48808493698
6.52082755382
6.59929935031
6.61670742567
6.67952953428
6.73725047344
6.82577520598
6.8857721139
6.91963489309
7.02368838977
7.07427695429
7.07790604024
7.21941977241
7.25953417796
7.29370253519
7.32767130345
7.4024678921
7.39517420566
7.45763317247
7.49228724756
7.53852307565
7.5314744118
7.5580330267
7.59299363964
7.63414412569
7.70669598309
7.75005409584
7.78902758354
7.8759663736
7.87978341895
7.87428922206
7.90066813534
7.8740515268
7.89275211355
7.92107048046
7.96074466412
8.0024717473
8.03006233234
8.06746350588
8.06700663467
8.07307701982
8.07105946398
8.07258628213
8.09078576191
8.09218539309
8.09381630998
8.06793474407
8.11068841068
8.12176653626
8.14224137564
8.14668888471
8.11735780495
8.10377264609
8.10300062849
8.08987234085
8.08253315841
8.06558782538
8.04721401455
8.03208179946
7.97329217361
7.97092384414
7.92759759901
7.92871932197
7.8833775198
7.84826657351
7.81984210907
7.77908663251
7.7363125779
7.70162463634
7.66809974107
7.60825903766
7.54024339887
7.48307169163
7.44474668571
7.40421377362
7.32527199495
7.24432411912
7.20791479027
7.18185204555
7.16702773703
7.14118801599
7.11652599179
7.12172528037
7.08714930752
7.08473035373
7.11108617883
7.09382130971
7.12590272591
7.06421988705
7.04355584901
7.00333671463
6.98505913262
6.94145097745
6.89197196371
6.83175249132
6.81740392338
6.7996255791
6.74979744402
6.71978568515
6.70919505923
6.63597665588
6.60565236272
6.61318311431
6.57341361131
6.55230633041
6.50224410981
6.46465873647
6.42595918039
6.41527145334
6.36046220444
6.27686471919
6.28810919739
6.21961793072
6.21484290711
6.17724105529
6.13047614587
6.11246947447
6.0522577593
6.0619637898
6.07517017968
6.01287602591
5.95949199581
5.96002696928
5.95280066502
5.88885124593
5.87711181123
5.84256383371
5.79239136382
5.79987648991
5.76668150006
5.7527072029
5.73095297984
5.73423505174
5.74258831575
5.71709964778
5.71179341032
5.72385381222
5.65187740445
5.63798570774
5.62050540127
5.59150172755
5.54524618298
5.5277658765
5.46990886245
5.39841458379
5.29112890094
5.28765601948
5.26962261297
5.23661182293
5.2186407788
5.17658104856
5.15009666778
5.11402711314
5.10998163215
5.03888014295
4.99538754518
4.93471395997
4.86485122834
4.83953776374
4.80137318113
4.70283429033
4.65640441468
4.58778744246
4.49364304548
4.43997625825
4.38735598794
4.36506679141
4.35463025848
4.29315076819
4.24437656079
4.17313808296
4.03087454908
4.02276334901
4.00123756155
3.97719311126
3.96078275171
3.93872199079
3.93690763367
3.90847729809
3.85172859563
3.80867702072
3.72206239452
3.64176585057
3.57887151084
3.52720124032
3.49345640944
3.47230489275
3.44772546899
3.41566815899
3.41314949615
3.39124493972
3.38841973903
3.37135006916
3.34104801291
3.29685425995
3.27808594029
3.27273170741
3.25521303629
3.21144291819
3.1531922676
3.11235868879
3.07440230371
3.04249532706
3.01948695725
2.98700179355
2.97684903996
2.95641297832
2.94163353569
2.90023459718
2.8549031644
2.80743183776
2.79124991382
2.74419048398
2.6566293796
2.63747192161
2.55151882575
2.50037189915
2.49087845589
2.4905676992
2.47888812747
2.40230115842
2.3547459711
2.28541319311
2.27075808732
2.26177814022
2.23013346564
2.20274219015
2.17762779293
2.10158377576
2.09919696901
2.09889893119
2.0697644194
2.01356429776
1.98951984746
1.97146694146
1.96755692627
1.93538827767
1.88208593855
1.8367229888
1.79176582677
1.76149950628
1.65060071475
1.60430265379
1.55145457796
1.52635978873
1.47963374457
1.44241038233
1.3909843958
1.37525934308
1.32537682408
1.26354829996
1.23133478546
1.23693912313
1.20541678659
1.16171062079
1.10256559353
1.05352532444
1.03986206334
1.03410819331
1.02592728254
0.97267724105
0.96034622893
0.92473417561
0.85230015802
0.81329993522
0.80826260956
0.80597238233
0.76777393327
0.75914799784
0.71580436474
0.69290796363
0.67527795389
0.67815816862
0.63888977264
0.59892570046
0.60025794946
0.56400932332
0.55996384233
0.5012314505
0.47814497844
0.46066467196
0.45661919098
0.4339124687
0.42597173161
0.42939963866
0.39383182113
0.36108920429
0.31579511818
0.27137742782
0.26053936741
0.22597826213
0.20506555038
0.1721328626
0.16751854171
0.13008835065
0.12825499465
0.09810988148
0.07075297305
0.05893543612
0.0432103834
0.01998594614
0.01782005576
0.00579495141
0
0
0
0
0
0
0
0
0
0
0
0
0
0
0
0
0
0
0
0
0
0
0
0
0
0
0
0
0
0
0
0
0
0
0
0
0
0
0
0
0
0
0
0
0
0
0
0
0
0
0
0
0
0
0
0
0
0
0
0
0
0
0
0
0
0
0
0
0
0
0
0
0
0
0
0
0
0
0
0
0
0
0
0
0
0
0
0
0
0
0
0
0
0
0
0
0
0
0
0
0
0
0
0
0
0
0
0
0
0
0
0
0
0
0
0
0
0
0
0
0
0
0
0
0
0
0
0
0
0
0
0
0
0
0
0
0
0
0
0
0
0
0
0
0
0
0
0
0
0
0
0
0
0
0
0
0
0
0
0
0
0
0
0
0
0
0
0
0
0
0
0
0
0
0
0
0
0
0
0
0
0
0
0
0
0
0
0
0
0
0
0
0
0
0
0
0
0
0
0
0
0
0
0
0
0
0
0
0
0
0
0
0
0
0
0
0
0
0
0
0
0
0
0
0
0
0
0
0
0
0
0
0
0
0
0
0
0
0
0
0
0
0
0
0
0
0
0
0
0
0
0
0
0
0
0
0
0
0
0
0
0
0
0
0
0
0
0
0
0
0
0
0
0
0
0
0
0
0
0
0
0
0
0
0
0
0
0
0
0
0
0
0
0
0
0
0
0
0
0
0
0
0
0
0
0
0
0
0
0
0
0
0
0
0
0
0
0
0
0
0
0
0
0
0
0
0
0
0
0
0
0
0
0
0
0
0
0
0
0
0
0
0
0
0
0
0
0
0
0
0
0
0
0
0
0
0
0
0
0
0
0
0
0
0
0
0
0
0
0
0
0
0
0
0
0
0
0
0
0
0
0
0
0
0
0
0
0
0
0
0
0
0
0
0
0
0
0
0
0
0
0
0
0
0
0
0
0
0
0
0
0
0
0
0
0
0
0
0
0
0
0
0
0
0
0
0
0
0
0
0
0
0
0
0
0
0
0
0
0
0
0
0
0
0
0
0
0
0
0
0
0
0
0
0
0
0
0
0
0
0
0
0
0
0
0
0
0
0
0
0
0
0
0
0
0
0
0
0
0
0
0
0
0
0
0
0
0
0
0
0
0
0
0
0
0
0
0
0
0
0
0
0
0
0
0
0
0
0
0
0
0
0
0
0
0
0
0
0
0
0
0
0
0
0
0
0
0
0
0
0
0
0
0
0
0
0
0
0
0
0
0
0
0
0
0
0
0
0
0
0
0
0
0
0
0
0
0
0
0
0
0
0
0
0
0
0
0
0
0
0
0
0
0
0
0
0
0
0
0
0
0
0
0
0
0
0
0
0
0
0
0
0
0
0
0
0
0
0
0
0
0
0
0
0
0
0
0
0
0
0
0
0
0
0
0
0
0
0
0
0
0
0
0
0
0
0
0
0
0
0
0
0
0
0
0
0
0
0
0
0
0
0
0
0
0
0
0
0
0
0
0
0
0
0
0
0
0
0
0
0
0
0
0
0
0
0
0
0
0
0
0
0
0
0
0
0
0
0
0
0
0
0
0
0
0
0
0
0
0
0
0
0
0
0
0
0
0
0
0
0
0
0
0
0
0
0
0
0
0
0
0
0
0
0
0
0
0
0
0
0
0
0
0
0
0
0
0
0
0
0
0
0
0
0
0
0
0
0
0
0
0
0
0
0
0
0
0
0
0
0
0
0
0
0
0
0
0
0
0
0
0
0
0
0
0
0
0
0
0
0
0
0
0
0
0
0
0
0
0
0
0
0
0
0
0
0
0
0
0
0
0
0
0
0
0
0
0
0
0
0
0
0
0
0
0
0
0
0
0
0
0
0
0
0
0
0
0
0
0
0
0
0
0
0
0
0
0
0
0
0
0
0
0
0
0
0
0
0
0
0
0
0
0
0
0
0
0
0
0
0
0
0
0
0
0
0
0
0
0
0
0
0
0
0
0
0
0
0
0
0
0
0
0
0
0
0
0
0
0
0
0
0
0
0
0
0
0
0
0
0
0
0
0
0
0
0
0
0
0
0
0
0
0
0
0
0
0
0
0
0
0
0
0
0
0
0
0
0
0
0
0
0
0
0
0
0
0
0
0
0
0
0
0
0
0
0
0
0
0
0
0
0
0
0
0
0
0
0
0
0
0
0
0
0
0
0
0
0
0
0
0
0
0
0
0
0
0
0
0
0
0
0
0
0
0
0
0
0
0
0
0
0
0
0
0
0
0
0
0
0
0
0
0
0
0
0
0
0
0
0
0
0
0
0
0
0
0
0
0
0
0
0
0
0
0
0
0
0
0
0
0
0
0
0
0
0
0
0
0
0
0
0
0
0
0
0
0
0
0
0
0
0
0
0
0
0
0
0
0
0
0
0
0
0
0
0
0
0
0
0
0
0
0
0
0
0
0
0
0
0
0
0
0
0
0
0
0
0
0
0
0
0
0
0
0
0
0
0
0
0
0
0
0
0
0
0
0
0
0
0
0
0
0
0
0
0
0
0
0
0
0
0
0
0
0
0
0
0
0
0
0
0
0
0
0
0
0
0
0
0
0
0
0
0
0
0
0
0
0
0
0
0
0
0
0
0
0
0
0
0
0
0
0
0
0
0
0
0
0
0
0
0
0
0
0
0
0
0
0
0
0
0
0
0
0
0
0
0
0
0
0
0
0
0
0
0
0
0
0
0
0
0
0
0
0
0
0
0
0
0
0
0
0
0
0
0
0
0
0
0
0
0
0
0
0
0
0
0
0
0
0
0
0
0
0
0
0
0
0
0
0
0
0
0
0
0
0
0
0
0
0
0
0
0
0
0
0
0
0
0
0
0
0
0
0
0
0
0
0
0
0
0
0
0
0
0
0
0
0
0
0
0
0
0
0
0
0
0
0
0
0
0
0
0
0
0
0
0
0
0
0
0
0
0
0
0
0
0
0
0
0
0
0
0
0
0
0
0
0
0
0
0
0
0
0
0
0
0
0
0
0
0
0
0
0
0
0
0
0
0
0
0
0
0
0
0
0
0
0
0
0
0
0
0
0
0
0
0
0
0
0
0
0
0
0
0
0
0
0
0
0
0
0
0
0
0
0
0
0
0
0
0
0
0
0
0
0
0
0
0
0
0
0
0
0
0
0
0
0
0
0
0
0
0
0
0
0
0
0
0
0
0
0
0
0
0
0
0
0
0
0
0
0
0
0
0
0
0
0
0
0
0
0
0
0
0
0
0
0
0
0
0
0
0
0
0
0
0
0
0
0
0
0
0
0
0
0
0
0
0
0
0
0
0
0
0
0
0
0
0
0
0
0
0
0
0
0
0
0
0
0
0
0
0
0
0
0
0
0
0
0
0
0
0
0
0
0
0
0
0
0
0
0
0
0
0
0
0
0
0
0
0
0
0
0
0
0
0
0
0
0
0
0
0
0
0
0
0
0
0
0
0
0
0
0
0
0
0
0
0
0
0
0
0
0
0
0
0
0
0
0
0
0
0
0
0
0
0
0
0
0
0
0
0
0
0
0
0
0
0
0
0
0
0
0
0
0
0
0
0
0
0
0
0
0
0
0
0
0
0
0
0
0
0
0
0
0
0
0
0
0
0
0
0
0
0
0
0
0
0
0
0
0
0
0
0
0
0
0
0
0
0
0
0
0
0
0
0
0
0
0
0
0
0
0
0
0
0
0
0
0
0
0
0
0
0
0
0
0
0
0
0
0
0
0
0
0
0
0
0
0
0
0
0
0
0
0
0
0
0
0
0
0
0
0
0
0
0
0
0
0
0
0
0
0
0
0
0
0
0
0
0
0
0
0
0
0
0
0
0
0
0
0
0
0
0
0
0
0
0
0
0
0
0
0
0
0
0
0
0
0
0
0
0
0
0
0
0
0
0
0
0
0
0
0
0
0
0
0
0
0
0
0
0
0
0
0
0
0
0
0
0
0
0
0
0
0
0
0
0
0
0
0
0
0
0
0
0
0
0
0
0
0
0
0
0
0
0
0
0
0
0
0
0
0
0
0
0
0
0
0
0
0
0
0
0
0
0
0
0
0
0
0
0
0
0
0
0
0
0
0
0
0
0
0
0
0
0
0
0
0
0
0
0
0
0
0
0
0
0
0
0
0
0
0
0
0
0
0
0
0
0
0
0
0
0
0
0
0
0
0
0
0
0
0
0
0
0
0
0
0
0
0
0
0
0
0
0
0
0
0
0
0
0
0
0
0
0
0
0
0
0
0
0
0
0
0
0
0
0
0
0
0
0
0
0
0
0
0
0
0
0
0
0
0
0
0
0
0
0
0
0
0
0
0
0
0
0
0
0
0
0
0
0
0
0
0
0
0
0
0
0
0
0
0
0
0
0
0
0
0
0
0
0
0
0
0
0
0
0
0
0
0
0
0
0
0
0
0
0
0
0
0
0
0
0
0
0
0
0
0
0
0
0
0
0
0
0
0
0
0
0
0
0
0
0
0
0
0
0
0
0
0
0
0
0
0
0
0
0
0
0
0
0
0
0
0
0
0
0
0
0
0
0
0
0
0
0
0
0
0
0
0
0
0
0
0
0
0
0
0
0
0
0
0
0
0
0
0
0
0
0
0
0
0
0
0
0
0
0
0
0
0
0
0
0
0
0
0
0
0
0
0
0
0
0
0
0
0
0
0
0
0
0
0
0
0
0
0
0
0
0
0
0
0
0
0
0
0
0
0
0
0
0
0
0
0
0
0
0
0
0
0
0
0
0
0
0
0
0
0
0
0
0
0
0
0
0
0
0
0
0
0
0
0
0
0
0
0
0
0
0
0
0
0
0
0
0
0
0
0
0
0
0
0
0
0
0
0
0
0
0
0
0
0
0
0
0
0
0
0
0
0
0
0
0
0
0
0
0
0
0
0
0
0
0
0
0
0
0
0
0
0
0
0
0
0
0
0
0
0
0
0
0
0
0
0
0
0
0
0
0
0
0
0
0
0
0
0
0
0
0
0
0
0
0
0
0
0
0
0
0
0
0
0
0
0
0
0
0
0
0
0
0
0
0
0
0
0
0
0
0
0
0
0
0
0
0
0
0
0
0
0
0
0
0
0
0
0
0
0
0
0
0
0
0
0
0
0
0
0
0
0
0
0
0
0
0
0
0
0
0
0
0
0
0
0
0
0
0
0
0
0
0
0
0
0
0
0
0
0
0
0
0
0
0
0
0
0
0
0
0
0
0
0
0
0
0
0
0
0
0
0
0
0
0
0
0
0
0
0
0
0
0
0
0
0
0
0
0
0
0
0
0
0
0
0
0
0
0
0
0
0
0
0
0
0
0
0
0
0
0
0
0
0
0
0
0
0
0
0
0
0
0
0
0
0
0
0
0
0
0
0
0
0
0
0
0
0
0
0
0
0
0
0
0
0
0
0
0
0
0
0
0
0
0
0
0
0
0
0
0
0
0
0
0
0
0
0
0
0
0
0
0
0
0
0
0
0
0
0
0
0
0
0
0
0
0
0
0
0
0
0
0
0
0
0
0
0
0
0
0
0
0
0
0
0
0
0
0
0
0
0
0
0
0
0
0
0
0
0
0
0
0
0
0
0
0
0
0
0
0
0
0
0
0
0
0
0
0
0
0
0
0
0
0
0
0
0
0
0
0
0
0
0
0
0
0
0
0
0
0
0
0
0
0
0
0
0
0
0
0
0
0
0
0
0
0
0
0
0
0
0
0
0
0
0
0
0
0
0
0
0
0
0
0
0
0
0
0
0
0
0
0
0
0
0
0
0
0
0
0
0
0
0
0
0
0
0
0
0
0
0
0
0
0
0
0
0
0
0
0
0
0
0
0
0
0
0
0
0
0
0
0
0
0
0
0
0
0
0
0
0
0
0
0
0
0
0
0
0
0
0
0
0
0
0
0
0
0
0
0
0
0
0
0
0
0
0
0
0
0
0
0
0
0
0
0
0
0
0
0
0
0
0
0
0
0
0
0
0
0
0
0
0
0
0
0
0
0
0
0
0
0
0
0
0
0
0
0
0
0
0
0
0
0
0
0
0
0
0
0
0
0
0
0
0
0
0
0
0
0
0
0
0
0
0
0
0
0
0
0
0
0
0
0
0
0
0
0
0
0
0
0
0
0
0
0
0
0
0
0
0
0
0
0
0
0
0
0
0
0
0
0
0
0
0
0
0
0
0
0
0
0
0
0
0
0
0
0
0
0
0
0
0
0
0
0
0
0
0
0
0
0
0
0
0
0
0
0
0
0
0
0
0
0
0
0
0
0
0
0
0
0
0
0
0
0
0
0
0
0
0
0
0
0
0
0
0
0
0
0
0
0
0
0
0
0
0
0
0
0
0
0
0
0
0
0
0
0
0
0
0
0
0
0
0
0
0
0
0
0
0
0
0
0
0
0
0
0
0
0
0
0
0
0
0
0
0
0
0
0
0
0
0
0
0
0
0
0
0
0
0
0
0
0
0
0
0
0
0
0
0
0
0
0
0
0
0
0
0
0
0
0
0
0
0
0
0
0
0
0
0
0
0
0
0
0
0
0
0
0
0
0
0
0
0
0
0
0
0
0
0
0
0
0
0
0
0
0
0
0
0
0
0
0
0
0
0
0
0
0
0
0
0
0
0
0
0
0
0
0
0
0
0
0
0
0
0.008553897027
0.013819658303
0.018628548362
0.024735820961
0.028552866335
0.040460873676
0.043514509976
0.045041328125
0.047559990959
0.047012019238
0.050294091147
0.050294091147
0.049302246462
0.063060997784
0.061383846273
0.062147255348
0.078275704841
0.081786212358
0.082549621433
0.084076439583
0.07757876846
0.092005438635
0.09276884771
0.131312199289
0.145125793751
0.148942839125
0.156576929873
0.159004492205
0.159448365167
0.160211774242
0.142824437579
0.149504309708
0.1566280548
0.155283437656
0.167639707678
0.175082988882
0.175082988882
0.194454014913
0.205532140485
0.24092438774
0.237870751441
0.237870751441
0.246268251264
0.251077141322
0.256649440456
0.257412849531
0.257412849531
0.258176258606
0.257184413921
0.268329012188
0.270084265947
0.284535563931
0.288046071449
0.250329730519
0.249566321445
0.242305241246
0.242305241246
0.239023169337
0.227877940968
0.235239360311
0.236322305497
0.239375941796
0.243956396246
0.24471980532
0.24777344162
0.246781596936
0.252125460461
0.250141771092
0.232084475372
0.235594982889
0.24162415324
0.239868899481
0.250250088673
0.257884179421
0.272845823062
0.292587510131
0.30405164451
0.30557846266
0.308826668118
0.311880304418
0.316917630085
0.320199701993
0.322718364827
0.329054073035
0.346253099564
0.334082160061
0.335074004746
0.330015180781
0.360395339281
0.389466745891
0.404885260749
0.410050682882
0.414402701722
0.416921364556
0.422722099298
0.426004171206
0.412273177208
0.414791840041
0.421662521715
0.435554218424
0.439371263799
0.445706972008
0.44600188031
0.462183804245
0.462183804245
0.46676425869
0.468519512449
0.458806242113
0.46078993148
0.46231674963
0.458398104908
0.471866796849
0.463583135032
0.459890426508
0.468438259693
0.478284475419
0.489748609793
0.499868127028
0.504677017088
0.508231760405
0.516551157985
0.524335582095
0.554218393192
0.562766226372
0.564293044522
0.564064608912
0.562080919542
0.569636908052
0.570400317122
0.575209207182
0.570400317122
0.598793936135
0.599557345205
0.615740529344
0.619786010334
0.621312828484
0.627453967527
0.632719728807
0.647059688198
0.655835956988
0.647482692965
0.650059219954
0.655631519084
0.671733972069
0.669294780184
0.675402052784
0.684713295044
0.682272734454
0.682501170064
0.676323035058
0.672812527538
0.673381367451
0.680140710532
0.690862304034
0.694907785014
0.701700364444
0.682557774024
0.686918401402
0.689403827884
0.705689850578
0.724273340337
0.735646374207
0.751293324667
0.758849313177
0.77725499164
0.7959555784
0.79954418817
0.80710017667
0.80710017667
0.793974388445
0.806076964952
0.804516280349
0.812641108762
0.820275199512
0.823863809272
0.819021052769
0.829469974855
0.856746043639
0.865990813201
0.871563112341
0.875915131181
0.874159877411
0.870420934291
0.881337096951
0.868107209964
0.870753969263
0.886217350024
0.890491266614
0.892703391584
0.899495971024
0.889309350982
0.887554097232
0.872426100951
0.891438984004
0.890218703704
0.889455294624
0.900750226264
0.895406362734
0.896169771804
0.886907263555
0.863719192154
0.864802137341
0.873441071029
0.866910163557
0.862101273507
0.860346019737
0.868686915607
0.871890885277
0.868302275517
0.859526006717
0.866604885906
0.846631913109
0.849457113799
0.846710015359
0.828586246937
0.821258694047
0.8243715632
0.82360815413
0.82024797998
0.82856737755
0.82704055941
0.815804860633
0.80790846783
0.79607856273
0.79630699834
0.810464756727
0.783861668011
0.789595930064
0.791351183824
0.788069111914
0.779496650924
0.778961677464
0.773447242482
0.753803545044
0.753803545044
0.771887818088
0.760436681968
0.759138299428
0.757383045668
0.704218671743
0.701700008913
0.695592736313
0.705762877868
0.697900351508
0.712917989995
0.712951856448
0.707446030015
0.706806957791
0.695740461761
0.687649499801
0.673908136451
0.668721846126
0.662053603541
0.662053603541
0.652742361291
0.649688724991
0.633049929841
0.61334147912
0.60471554368
0.59914324455
0.602516416958
0.599997754128
0.602744852578
0.604500106328
0.600487861696
0.602014679846
0.603769933596
0.60059196045
0.59448468785
0.58761400618
0.57952304422
0.568540408863
0.567776999793
0.563959954413
0.554420276543
0.556710503763
0.557167374983
0.554113738683
0.549533284233
0.546479647943
0.545944674473
0.565850673964
0.565850673964
0.564095420214
0.565850673964
0.565850673964
0.558523121084
0.558523121084
0.560049939234
0.603600881346
0.600318809446
0.610621896386
0.597994715763
0.597231306693
0.591659007563
0.589402646776
0.589402646776
0.589402646776
0.589402646776
0.588639237706
0.586349010476
0.584593756716
0.574050604624
0.568635878688
0.562528606088
0.559474969788
0.56314744021
0.56085721299
0.55551334947
0.564882455889
0.544213047308
0.543893511201
0.543130102121
0.544690786724
0.534844571004
0.534081161924
0.536293286904
0.537285131584
0.525309391348
0.541520332806
0.544652071356
0.548162578866
0.554191749216
0.551594984136
0.549304756916
0.551060010676
0.546786094076
0.517262314465
0.50169483495
0.502902116983
0.496337973173
0.495574564093
0.492064056578
0.479164204549
0.468745389298
0.471230815784
0.49067994406
0.487397872155
0.471360523162
0.454721728009
0.444647076674
0.442128413841
0.433663181117
0.428547753202
0.414806389854
0.414806389854
0.373883579855
0.361265637877
0.357220156894
0.363098993884
0.339339583152
0.336820920319
0.326405864678
0.329621463894
0.308911929847
0.283433631216
0.264845751746
0.261335244228
0.261202298839
0.245020374906
0.238650800248
0.258556799746
0.246739892908
0.247503301984
0.238113957476
0.238113957476
0.234603449958
0.232541658342
0.216666272266
0.207048492149
0.208837612358
0.168955381053
0.153386532832
0.151859714682
0.150104460924
0.150104460924
0.139723271733
0.121251120575
0.117740613057
0.122321067507
0.112100581025
0.112100581025
0.107598228824
0.110116891657
0.092507228514
0.096324273888
0.095560864813
0.094034046663
0.090785211102
0.10039438268
0.096120466088
0.077018481345
0.065944745491
0.068006537106
0.056682237243
0.056615764549
0.061586617522
0.057312700931
0.058532981223
0.05296068209
0.051968837406
0.044106311048
0.042579492899
0.066905244135
0.055760645869
0.057321330468
0.048018696746
0.046491878596
0.037865943164
0.029122910717
0.037019303525
0.027903260527
0.017065200118
0.005089459878
0
0.0027868645
0
0
0
0
0
0
0
0
0
0
0
0
0
0
0
0
0
0
0
0
0
0
0
0
0
0
0
0
0
0
0
0
0
0
0
0
0
0
0
0
0
0
0
0
0
0
0
0
0
0
0
0
0
0
0
0
0
0
0
0
0
0
0
0
0
0
0
0
0
0
0
0
0
0
0
0
0
0
0
0
0
0
0
0
0
0
0
0
0
0
0
0
0
0
0
0
0
0
0
0
0
0
0
0
0
0
0
0
0
0
0
0
0
0
0
0
0
0
0
0
0
0
0
0
0
0
0
0
0
0
0
0
0
0
0
0
0
0
0
0
0
0
0
0
0
0
0
0
0
0
0
0
0
0
0
0
0
0
0
0
0
0
0
0
0
0
0
0
0
0
0
0
0
0
0
0
0
0
0
0
0
0
0
0
0
0
0
0
0
0
0
0
0
0
0
0
0
0
0
0
0
0
0
0
0
0
0
0
0
0
0
0
0
0
0
0
0
0
0
0
0
0
0
0
0
0
0
0
0
0
0
0
0
0
0
0
0
0
0
0
0
0
0
0
0
0
0
0
0
0
0
0
0
0
0
0
0
0
0
0
0
0
0
0
0
0
0
0
0
0
0
0
0
0
0
0
0
0
0
0
0
0
0
0
0
0
0
0
0
0
0
0
0
0
0
0
0
0
0
0
0
0
0
0
0
0
0
0
0
0
0
0
0
0
0
0
0
0
0
0
0
0
0
0
0
0
0
0
0
0
0
0
0
0
0
0
0
0
0
0
0
0
0
0
0
0
0
0
0
0
0
0
0
0
0
0
0
0
0
0
0
0
0
0
0
0
0
0
0
0
0
0
0
0
0
0
0
0
0
0
0
0
0
0
0
0
0
0
0
0
0
0
0
0
0
0
0
0
0
0
0
0
0
0
0
0
0
0
0
0
0
0
0
0
0
0
0
0
0
0
0
0
0
0
0
0
0
0
0
0
0
0
0
0
0
0
0
0
0
0
0
0
0
0
0
0
0
0
0
0
0
0
0
0
0
0
0
0
0
0
0
0
0
0
0
0
0
0
0
0
0
0
0
0
0
0
0
0
0
0
0
0
0
0
0
0
0
0
0
0
0
0
0
0
0
0
0
0
0
0
0
0
0
0
0
0
0
0
0
0
0
0
0
0
0
0
0
0
0
0
0
0
0
0
0
0
0
0
0
0
0
0
0
0
0
0
0
0
0
0
0
0
0
0
0
0
0
0
0
0
0
0
0
0
0
0
0
0
0
0
0
0
0
0
0
0
0
0
0
0
0
0
0
0
0
0
0
0
0
0
0
0
0
0
0
0
0
0
0
0
0
0
0
0
0
0
0
0
0
0
0
0
0
0
0
0
0
0
0
0
0
0
0
0
0
0
0
0
0
0
0
0
0
0
0
0
0
0
0
0
0
0
0
0
0
0
0
0
0
0
0
0
0
0
0
0
0
0
0
0
0
0
0
0
0
0
0
0
0
0
0
0
0
0
0
0
0
0
0
0
0
0
0
0
0
0
0
0
0
0
0
0
0
0
0
0
0
0
0
0
0
0
0
0
0
0
0
0
0
0
0
0
0
0
0
0
0
0
0
0
0
0
0
0
0
0
0
0
0
0
0
0
0
0
0
0
0
0
0
0
0
0
0
0
0
0
0
0
0
0
0
0
0
0
0
0
0
0
0
0
0
0
0
0
0
0
0
0
0
0
0
0
0
0
0
0
0
0
0
0
0
0
0
0
0
0
0
0
0
0
0
0
0
0
0
0
0
0
0
0
0
0
0
0
0
0
0
0
0
0
0
0
0
0
0
0
0
0
0
0
0
0
0
0
0
0
0
0
0
0
0
0
0
0
0
0
0
0
0
0
0
0
0
0
0
0
0
0
0
0
0
0
0
0
0
0
0
0
0
0
0
0
0
0
0
0
0
0
0
0
0
0
0
0
0
0
0
0
0
0
0
0
0
0
0
0
0
0
0
0
0
0
0
0
0
0
0
0
0
0
0
0
0
0
0
0
0
0
0
0
0
0
0
0
0
0
0
0
0
0
0
0
0
0
0
0
0
0
0
0
0
0
0
0
0
0
0
0
0
0
0
0
0
0
0
0
0
0
0
0
0
0
0
0
0
0
0
0
0
0
0
0
0
0
0
0
0
0
0
0
0
0
0
0
0
0
0
0
0
0
0
0
0
0
0
0
0
0
0
0
0
0
0
0
0
0
0
0
0
0
0
0
0
0
0
0
0
0
0
0
0
0
0
0
0
0
0
0
0
0
0
0
0
0
0
0
0
0
0
0
0
0
0
0
0
0
0
0
0
0
0
0
0
0
0
0
0
0
0
0
0
0
0
0
0
0
0
0
0
0
0
0
0
0
0
0
0
0
0
0
0
0
0
0
0
0
0
0
0
0
0
0
0
0
0
0
0
0
0
0
0
0
0
0
0
0
0
0
0
0
0
0
0
0
0
0
0
0
0
0
0
0
0
0
0
0
0
0
0
0
0
0
0
0
0
0
0
0
0
0
0
0
0
0
0
0
0
0
0
0
0
0
0
0
0
0
0
0
0
0
0.007583925725
0.0083473348
0
0
0.002733649988
0.00692809563
0.012500394763
0.036437896177
0.04453324786
0.097979181119
0.085631519637
0.08837861808
0.082349447728
0.07614057578
0.081941310523
0.080949465838
0.086521764972
0.083239693062
0.102168715442
0.094106600101
0.099587798734
0.110902968452
0.105679052059
0.107434305819
0.122235246754
0.132616435944
0.138417170684
0.161376806476
0.167783377101
0.170608577791
0.173446776738
0.184720101572
0.190292400702
0.179795483205
0.185596217945
0.182849119495
0.197732660895
0.197732660895
0.222990151641
0.237645257431
0.255227163249
0.300772164085
0.310389944205
0.314435425185
0.328862095355
0.328098686285
0.335426239175
0.340770102705
0.335883110395
0.336646519465
0.335654674785
0.354433363805
0.375993017709
0.391868403789
0.391104994709
0.388357896269
0.421991280048
0.428326988248
0.430082242018
0.441226840278
0.458267663503
0.456421309247
0.460466790227
0.476648714157
0.493789246428
0.523541461659
0.536290980319
0.561667679602
0.566459181686
0.578060651176
0.601783696037
0.623256009057
0.637147705767
0.637648812784
0.651424042587
0.667684068767
0.677141146173
0.689389557815
0.691986322905
0.704375829275
0.714450480605
0.716969143435
0.720022779745
0.730632404535
0.744267908315
0.754114124035
0.781644454045
0.81525384012
0.83326912005
0.854969868679
0.874923972088
0.918796319629
0.963554693681
0.987064170511
1.01889304491
1.03102948786
1.05854984062
1.05370708412
1.06816762074
1.07526673803
1.08725284762
1.09694872998
1.10610113883
1.12800569526
1.13762347538
1.14319577451
1.16059797874
1.1672864594
1.19418997683
1.19342656776
1.21315223555
1.24298255303
1.24680820694
1.26375353994
1.31974561397
1.33829586737
1.3528006398
1.34815245245
1.35921894847
1.34744810533
1.35202855978
1.3495879992
1.35256353325
1.34546441596
1.34546441596
1.34569285157
1.34744810533
1.35500409383
1.36485030956
1.38519418139
1.39576993975
1.41630388252
1.43500446929
1.44538565848
1.45576684767
1.46233099149
1.47553738136
1.48133811611
1.48767382432
1.4917193053
1.50629630883
1.53141070606
1.54530240277
1.5523234178
1.55014515928
1.56228160223
1.59617226824
1.62029482079
1.65540126888
1.66303535963
1.70378524866
1.7277515967
1.7396726023
1.7502822271
1.75814475346
1.78298647927
1.80542600917
1.85733195512
1.89335664387
1.93675864174
1.9509568763
1.94611411978
1.948404347
1.9677902406
2.00801661482
2.03771722492
2.12894819182
2.14711380512
2.16786581416
2.18946970386
2.2054231922
2.21801650636
2.22746684452
2.23708462465
2.24392217847
2.24140351563
2.2522519454
2.26568677089
2.28110528575
2.31134810914
2.31318146514
2.31844722642
2.3331023322
2.34775606929
2.35423635244
2.37446375735
2.42545237216
2.41986405376
2.42912906141
2.4434923884
2.449599661
2.51688714686
2.51910338216
2.55423034774
2.56049519354
2.56806155138
2.57966302087
2.58427734176
2.56437134227
2.56467788013
2.56139580822
2.56620469828
2.56673967174
2.56571459071
2.5624325188
2.56571459071
2.56342436349
2.56288939002
2.55609681059
2.55541150377
2.55312127654
2.55159445839
2.54907579556
2.53455363517
2.53707229801
2.52943820726
2.53446692438
2.55212219203
2.55135878295
2.53861963363
2.53556599733
2.53174895196
2.52286071447
2.52263227887
2.51247952528
2.50690722615
2.49179524915
2.48950502192
2.49538385891
2.49034653324
2.49057496885
2.47661553924
2.47608056577
2.48035448236
2.48962826945
2.48878675813
2.46550571691
2.46053064513
2.47313997856
2.46176694469
2.45260603579
2.43924931254
2.42680633174
2.39717795277
2.36890006206
2.35942400676
2.33529695601
2.31471803884
2.3174681583
2.30204964345
2.28609615512
2.25898507027
2.25322070139
2.26797129739
2.25828265487
2.24850291183
2.25271035574
2.2377487121
2.23446664019
2.17229771176
2.15176376898
2.15030781325
2.1338974537
2.13214219994
2.15094438606
2.14911103005
2.13468435988
2.13163072357
2.12834865167
2.12201294346
2.13816602076
2.1300750588
2.13512840373
2.12726587738
2.14062260062
2.1205281411
2.09969802981
2.09511757536
2.08785649517
2.07198110909
2.06892747279
2.04847163226
2.03831887868
2.01518817082
1.99564607274
1.9852310171
1.9764098824
1.96679210229
1.94931179581
1.93351451198
1.90420430042
1.89657020967
1.8899279636
1.88786617199
1.83831253624
1.80564215051
1.80487874144
1.79579593479
1.79251386286
1.7817755115
1.77902841306
1.77803656838
1.77467639422
1.76605045879
1.75826603468
1.76286387711
1.76110862335
1.73423897236
1.72629834375
1.7153821811
1.70873993503
1.69622985143
1.68630553345
1.67722272679
1.67950434549
1.65186689571
1.64018732398
1.6375905589
1.62583288492
1.62484104023
1.62495300893
1.60906725352
1.59307989873
1.59006012888
1.5690693149
1.56677908768
1.50081211275
1.50466302457
1.45905516077
1.45323105842
1.40532418795
1.39616327905
1.3676945788
1.34304429264
1.33220623223
1.30192156395
1.30993459456
1.26019317027
1.23404930231
1.21176010577
1.16220349041
1.15323778077
1.11988208821
1.12186577758
1.07889230491
1.05736651746
1.04011464659
1.01186851082
1.01110510175
1.00915527882
1.00995255436
0.992310284953
0.991546875883
0.989256648663
0.970862599753
0.958726156803
0.963374344149
0.948490802749
0.938748685793
0.938281445219
0.915613479719
0.91275504268
0.90534938755
0.8901593083
0.88076996378
0.85596210442
0.84710773338
0.83031273373
0.812035151728
0.813790405498
0.799226400205
0.798462991135
0.760780516658
0.755013018256
0.756103203288
0.756364875247
0.755601466167
0.746518659517
0.741403231597
0.719799341897
0.720319447797
0.720319447797
0.674446891008
0.660978199076
0.656522081482
0.633125311944
0.610233409049
0.594279920729
0.570007034819
0.559397410019
0.556343773719
0.544207330779
0.519545306554
0.514507980884
0.509470655214
0.506188583314
0.498632594804
0.474744349014
0.470470432424
0.450296501945
0.437168214315
0.424268362285
0.418696063155
0.412895328405
0.405339339907
0.387674833625
0.37912700044
0.362454338837
0.345849410135
0.317584517689
0.314302445781
0.314074010171
0.313310601097
0.299953877854
0.293161298428
0.273240431368
0.239001211712
0.227856613445
0.220300624945
0.210989382685
0.182073158361
0.178791086452
0.150745390976
0.140729972499
0.125655621562
0.118021530812
0.110159004455
0.130761940332
0.12625958813
0.152340593127
0.141195994861
0.128200652616
0.117056054349
0.075556534494
0.073938615841
0.07036163563
0.052196022328
0.044333495971
0.049295740406
0.033906072177
0.022989909519
0.019707837611
0.017417610386
0.021911354049
0.010447219671
0
0
0
0
0
0
0
0
0
0
0
0
0
0
0
0
0
0
0
0
0
0
0
0
0
0
0
0
0
0
0
0
0
0
0
0
0
0
0
0
0
0
0
0
0
0
0
0
0
0
0
0
0
0
0
0
0
0
0
0
0
0
0
0
0
0
0
0
0
0
0
0
0
0
0
0
0
0
0
0
0
0
0
0
0
0
0
0
0
0
0
0
0
0
0
0
0
0
0
0
0
0
0
0
0
0
0
0
0
0
0
0
0
0
0
0
0
0
0
0
0
0
0
0
0
0
0
0
0
0
0
0
0
0
0
0
0
0
0
0
0
0
0
0
0
0
0
0
0
0
0
0
0
0
0
0
0
0
0
0
0
0
0
0
0
0
0
0
0
0
0
0
0
0
0
0
0
0
0
0
0
0
0
0
0
0
0
0
0
0
0
0
0
0
0
0
0
0
0
0
0
0
0
0
0
0
0
0
0
0
0
0
0
0
0
0
0
0
0
0
0
0
0
0
0
0
0
0
0
0
0
0
0
0
0
0
0
0
0
0
0
0
0
0
0
0
0
0
0
0
0
0
0
0
0
0
0
0
0
0
0
0
0
0
0
0
0
0
0
0
0
0
0
0
0
0
0
0
0
0
0
0
0
0
0
0
0
0
0
0
0
0
0
0
0
0
0
0
0
0
0
0
0
0
0
0
0
0
0
0
0
0
0
0
0
0
0
0
0
0
0
0
0
0
0
0
0
0
0
0
0
0
0
0
0
0
0
0
0
0
0
0
0
0
0
0
0
0
0
0
0
0
0
0
0
0
0
0
0
0
0
0
0
0
0
0
0
0
0
0
0
0
0
0
0
0
0
0
0
0
0
0
0
0
0
0
0
0
0
0
0
0
0
0
0
0
0
0
0
0
0
0
0
0
0
0
0
0
0
0
0
0
0
0
0
0
0
0
0
0
0
0
0
0
0
0
0
0
0
0
0
0
0
0
0
0
0
0
0
0
0
0
0
0
0
0
0
0
0
0
0
0
0
0
0
0
0
0
0
0
0
0
0
0
0
0
0
0
0
0
0
0
0
0
0
0
0
0
0
0
0
0
0
0
0
0
0
0
0
0
0
0
0
0
0
0
0
0
0
0
0
0
0
0
0
0
0
0
0
0
0
0
0
0
0
0
0
0
0
0
0
0
0
0
0
0
0
0
0
0
0
0
0
0
0
0
0
0
0
0
0
0
0
0
0
0
0
0
0
0
0
0
0
0
0
0
0
0
0
0
0
0
0
0
0
0
0
0
0
0
0
0
0
0
0
0
0
0
0
0
0
0
0
0
0
0
0
0
0
0
0
0
0
0
0
0
0
0
0
0
0
0
0
0
0
0
0
0
0
0
0
0
0
0
0
0
0
0
0
0
0
0
0
0
0
0
0
0
0
0
0
0
0
0
0
0
0
0
0
0
0
0
0
0
0
0
0
0
0
0
0
0
0
0
0
0
0
0
0
0
0
0
0
0
0
0
0
0
0
0
0
0
0
0
0
0
0
0
0
0
0
0
0
0
0
0
0
0
0
0
0
0
0
0
0
0
0
0
0
0
0
0
0
0
0
0
0
0
0
0
0
0
0
0
0
0
0
0
0
0
0
0
0
0
0
0
0
0
0
0
0
0
0
0
0
0
0
0
0
0
0
0
0
0
0
0
0
0
0
0
0
0
0
0
0
0
0
0
0
0
0
0
0
0
0
0
0
0
0
0
0
0
0
0
0
0
0
0
0
0
0
0
0
0
0
0
0
0
0
0
0
0
0
0
0
0
0
0
0
0
0
0
0
0
0
0
0
0
0
0
0
0
0
0
0
0
0
0
0
0
0
0
0
0
0
0
0
0
0
0
0
0
0
0
0
0
0
0
0
0
0
0
0
0
0
0
0
0
0
0
0
0
0
0
0
0
0
0
0
0
0
0
0
0
0
0
0
0
0
0
0
0
0
0
0
0
0
0
0
0
0
0
0
0
0
0
0
0
0
0
0
0
0
0
0
0
0
0
0
0
0
0
0
0
0
0
0
0
0
0
0
0
0
0
0
0
0
0
0
0
0
0
0
0
0
0
0
0
0
0
0
0
0
0
0
0
0
0
0
0
0
0
0
0
0
0
0
0
0
0
0
0
0
0
0
0
0
0
0
0
0
0
0
0
0
0
0
0
0
0
0
0
0
0
0
0
0
0
0
0
0
0
0
0
0
0
0
0
0
0
0
0
0
0
0
0
0
0
0
0
0
0
0
0
0
0
0
0
0
0
0
0
0
0
0
0
0
0
0
0
0
0
0
0
0
0
0
0
0
0
0
0
0
0
0
0
0
0
0
0
0
0
0
0
0
0
0
0
0
0
0
0
0
0
0
0
0
0
0
0
0
0
0
0
0
0
0
0
0
0
0
0
0
0
0
0
0
0
0
0
0
0
0
0
0
0
0
0
0
0
0
0
0
0
0
0
0
0
0
0
0
0
0
0
0
0
0
0
0
0
0
0
0
0
0
0
0
0
0
0
0
0
0
0
0
0
0
0
0
0
0
0
0
0
0
0
0
0
0
0
0
0
0
0
0
0
0
0
0
0
0
0
0
0
0
0
0
0
0
0
0
0
0
0
0
0
0
0
0
0
0
0
0
0
0
0
0
0
0
0
0
0
0
0
0
0
0
0
0
0
0
0
0
0
0
0
0
0
0
0
0
0
0
0
0
0
0
0
0
0
0
0
0
0
0
0
0
0
0
0
0
0
0
0
0
0
0
0
0
0
0
0
0
0
0
0
0
0
0
0
0
0
0
0
0
0
0
0
0
0
0
0
0
0
0
0
0
0
0
0
0
0
0
0
0
0
0
0
0
0
0
0
0
0
0
0
0
0
0
0
0
0
0
0
0
0
0
0
0
0
0
0
0
0
0
0
0
0
0
0
0
0
0
0
0
0
0
0
0
0
0
0
0
0
0
0
0
0
0
0
0
0
0
0
0
0
0
0
0
0
0
0
0
0
0
0
0
0
0
0
0
0
0
0
0
0
0
0
0
0
0
0
0
0
0
0
0
0
0
0
0
0
0
0
0
0
0
0
0
0
0
0
0
0
0
0
0
0
0
0
0
0
0
0
0
0
0
0
0
0
0
0
0
0
0
0
0
0
0
0
0
0
0
0
0
0
0
0
0
0
0
0
0
0
0
0
0
0
0
0
0
0
0
0
0
0
0
0
0
0
0
0
0
0
0
0
0
0
0
0
0
0
0
0
0
0
0
0
0
0
0
0
0
0
0
0
0
0
0
0
0
0
0
0
0
0
0
0
0
0
0
0
0
0
0
0
0
0
0
0
0
0
0
0
0
0
0
0
0
0
0
0
0
0
0
0
0
0
0
0
0
0
0
0
0
0
0
0
0
0
0
0
0
0
0
0
0
0
0
0
0
0
0
0
0
0
0
0
0
0
0
0
0
0
0
0
0
0
0
0
0
0
0
0
0
0
0
0
0
0
0
0
0
0
0
0
0
0
0
0
0
0
0
0
0
0
0
0
0
0
0
0
0
0
0
0
0
0
0
0
0
0
0
0
0
0
0
0
0
0
0
0
0
0
0
0
0
0
0
0
0
0
0
0
0
0
0
0
0
0
0
0
0
0
0
0
0
0
0
0
0
0
0
0
0
0
0
0
0
0
0
0
0
0
0
0
0
0
0
0
0
0
0
0
0
0
0
0
0
0
0
0
0
0
0
0
0
0
0
0
0
0
0
0
0
0
0
0
0
0
0
0
0
0
0
0
0
0
0
0
0
0
0
0
0
0
0
0
0
0
0
0
0
0
0
0
0
0
0
0
0
0
0
0
0
0
0
0
0
0
0
0
0
0
0
0
0
0
0
0
0
0
0
0
0
0
0
0
0
0
0
0
0
0
0
0
0
0
0
0
0
0
0
0
0
0
0
0
0
0
0
0
0
0
0
0
0
0
0
0
0
0
0
0
0
0
0
0
0
0
0
0
0
0
0
0
0
0
0
0
0
0
0
0
0
0
0
0
0
0
0
0
0
0
0
0
0
0
0
0
0
0
0
0
0
0
0
0
0
0
0
0
0
0
0
0
0
0
0
0
0
0
0
0
0
0
0
0
0
0
0
0
0
0
0
0
0
0
0
0
0
0
0
0
0
0
0
0
0
0
0
0
0
0
0
0
0
0
0
0
0
0
0
0
0
0
0
0
0
0
0
0
0
0
0
0
0
0
0
0
0
0
0
0
0
0
0
0
0
0
0
0
0
0
0
0
0
0
0
0
0
0
0
0
0
0
0
0
0
0
0
0
0
0
0
0
0
0
0
0
0
0
0
0
0
0
0
0
0
0
0
0
0
0
0
0
0
0
0
0
0
0
0
0
0
0
0
0
0
0
0
0
0
0
0
0
0
0
0
0
0
0
0
0
0
0
0
0
0
0
0
0
0
0
0
0
0
0
0
0
0
0
0
0
0
0
0
0
0
0
0
0
0
0
0
0
0
0
0
0
0
0
0
0
0
0
0
0
0
0
0
0
0
0
0
0
0
0
0
0
0
0
0
0
0
0
0
0
0
0
0
0
0
0
0
0
0
0
0
0
0
0
0
0
0
0
0
0
0
0
0
0
0
0
0
0
0
0
0
0
0
0
0
0
0
0
0
0
0
0
0
0
0
0
0
0
0
0
0
0
0
0
0
0
0
0
0
0
0
0
0
0
0
0
0
0
0
0
0
0
0
0
0
0
0
0
0
0
0
0
0
0
0
0
0
0
0
0
0
0
0
0
0
0
0
0
0
0
0
0
0
0
0
0
0
0
0
0
0
0
0
0
0
0
0
0
0
0
0
0
0
0
0
0
0
0
0
0
0
0
0
0
0
0
0
0
0
0
0
0
0
0
0
0
0
0
0
0
0
0
0
0
0
0
0
0
0
0
0
0
0
0
0
0
0
0
0
0
0
0
0
0
0
0
0
0
0
0
0
0
0
0
0
0
0
0
0
0
0
0
0
0
0
0
0
0
0
0
0
0
0
0
0
0
0
0
0
0
0
0
0
0
0
0
0
0
0
0
0
0
0
0
0
0
0
0
0
0
0
0
0
0
0
0
0
0
0
0
0
0
0
0
0
0
0
0
0
0
0
0
0
0
0
0
0
0
0
0
0
0
0
0
0
0
0
0
0
0
0
0
0
0
0
0
0
0
0
0
0
0
0
0
0
0
0
0
0
0
0
0
0
0
0
0
0
0
0
0
0
0
0
0
0
0
0
0
0
0
0
0
0
0
0
0
0
0
0
0
0
0
0
0
0
0
0
0
0
0
0
0
0
0
0
0
0
0
0
0
0
0
0
0
0
0
0
0
0
0
0
0
0
0
0
0
0
0
0
0
0
0
0
0
0
0
0
0
0
0
0
0
0
0
0
0
0
0
0
0
0
0
0
0
0
0
0
0
0
0
0
0
0
0
0
0
0
0
0
0
0
0
0
0
0
0
0
0
0
0
0
0
0
0
0
0
0
0
0
0
0
0
0
0
0
0
0
0
0
0
0
0
0
0
0
0
0
0
0
0
0
0
0
0
0
0
0
0
0
0
0
0
0
0
0
0
0
0
0
0
0
0
0
0
0
0
0
0
0
0
0
0
0
0
0
0
0
0
0
0
0
0
0
0
0
0
0
0
0
0
0
0
0
0
0
0
0
0
0
0
0
0
0
0
0
0
0
0
0
0
0
0
0
0
0
0
0
0
0
0
0
0
0
0
0
0
0
0
0
0
0
0
0
0
0
0
0
0
0
0
0
0
0
0
0
0
0
0
0
0
0
0
0
0
0
0
0
0
0
0
0
0
0.004806849465
0
0
0.001092642644
0
0.003507206719
0
0.00022513481
0.006573841274
0.011611166941
0.023669507643
0.039088022502
0.039851431577
0.046722113251
0.050996029843
0.056874866833
0.098897141896
0.132728704552
0.110683161901
0.130944433268
0.140790648993
0.135981758935
0.139761178245
0.129312256154
0.143332679432
0.155012251163
0.155418498061
0.116466487672
0.128374495014
0.149136873395
0.14990028247
0.160580769681
0.165924633206
0.170733523265
0.172260341416
0.180808174601
0.18565719013
0.19748709522
0.20786828441
0.20786828441
0.216884618373
0.219174845593
0.22484685377
0.23248094452
0.253116486648
0.256593127705
0.301481947746
0.307511118096
0.309801345316
0.314838670986
0.316933698954
0.320444206464
0.331282266874
0.331282266874
0.342020618249
0.356481154872
0.356938026092
0.379343581032
0.392700304272
0.400368261475
0.401895079625
0.410977886275
0.397087428772
0.409476935143
0.428952560535
0.434296424065
0.45597117618
0.473227436759
0.504005363113
0.49985139366
0.5056521284
0.526905244453
0.524240746467
0.535613780347
0.543544039603
0.530576454677
0.533858526587
0.568878263894
0.573152180494
0.568309423981
0.568309423981
0.576628821551
0.57633328315
0.57327964685
0.571832299645
0.57394032587
0.587308678663
0.605017420743
0.620469802056
0.617502876545
0.615212649325
0.633071724765
0.645714294544
0.64957444502
0.639125522925
0.638133678235
0.644697822055
0.651718837095
0.666602378485
0.677518541145
0.68670105683
0.70059275354
0.70311141637
0.709995096307
0.712134990177
0.720454387747
0.720454387747
0.709442734872
0.706890205579
0.723529000729
0.727163845105
0.747162814415
0.752049806715
0.762430995905
0.763957814055
0.775865821395
0.782964938685
0.797391608865
0.801009065246
0.806581364386
0.824066060574
0.825202480211
0.831127551787
0.845782657577
0.859578404855
0.872021385675
0.883028648832
0.882036804142
0.900542821745
0.906864901604
0.926276053107
0.928794715947
0.933044004728
0.939379712938
0.970501173104
0.967675972414
0.981197508693
1.00073960679
1.00395394579
1.00603060497
1.01051995892
1.0296286829
1.04306789811
1.03551190961
1.03853167945
1.05638625668
1.07157633593
1.07562181691
1.07562181691
1.08875010455
1.08875010455
1.08473785992
1.08626467806
1.09008172344
1.10346307449
1.10410214671
1.10257532856
1.10913947238
1.13203137528
1.13411779471
1.13411779471
1.12992647857
1.13320855048
1.14263552105
1.14263552105
1.14403800235
1.14295505717
1.13926234863
1.12720400794
1.12392193603
1.12766087915
1.12811775037
1.10878059078
1.11687155275
1.08875401406
1.09003387791
1.08423314318
1.08598839694
1.08598839694
1.06104507177
1.0602816627
1.09029617998
1.09655378594
1.08016503319
1.08076334983
1.07977150516
1.08042294553
1.06474212861
1.05879555872
1.03406580161
1.03334001859
1.02052687736
0.982524086759
0.983287495839
0.994125556249
0.983615640495
0.975753114135
0.969417405925
0.964301978015
0.963767004535
0.954878767052
0.943812271032
0.931392657823
0.949820573186
0.965347576529
0.979467708839
0.979239273239
0.981028393441
0.981028393441
0.988098664091
0.967745662127
0.966982253047
0.97040166006
0.96208226249
0.959597466103
0.964863227383
0.943007404965
0.931828940252
0.916114256886
0.909015139596
0.919027707957
0.917414179018
0.939772368652
0.962960440064
0.952885788734
0.945937004804
0.956426682476
0.953679584026
0.955434837786
0.956198246856
0.955663273396
0.913932818523
0.896089240747
0.883724362187
0.876396809297
0.85762848963
0.85182775488
0.855600564463
0.856434835949
0.840787885479
0.836207431029
0.834771713386
0.834452177269
0.827261959482
0.862074997482
0.865162500234
0.858029516492
0.856765000404
0.848445602824
0.844400121844
0.846106641583
0.816821666936
0.813311159416
0.788519148419
0.782693785879
0.781701941189
0.735479741464
0.732732643014
0.725098552264
0.734547129627
0.732256902407
0.725464322987
0.713324120412
0.709507075032
0.700195832782
0.698440579022
0.696378787402
0.695615378322
0.688516261052
0.693316542574
0.690034470664
0.634380952034
0.632625698284
0.623352082082
0.624912766685
0.611090672182
0.598647691372
0.591142327185
0.594035260781
0.577085538063
0.561973561053
0.563500379203
0.557164670993
0.541630427826
0.538348355926
0.518271284356
0.504457689896
0.505629236185
0.480592941205
0.476012486755
0.475020642075
0.469642912091
0.451297597193
0.448812170711
0.440687342299
0.448846037165
0.449609446245
0.443841947844
0.443306974384
0.433232323054
0.429186842064
0.408211525736
0.405692862896
0.388290658676
0.388290658676
0.386457302666
0.373100579426
0.363025928086
0.34098101554
0.316155768204
0.301957533634
0.300430715484
0.297959547468
0.299408263368
0.284675055328
0.279866165268
0.275820684288
0.270476820758
0.260324067188
0.245668961398
0.243623189049
0.238814298989
0.239073471542
0.210572273544
0.210572273544
0.219187209535
0.217431955765
0.211287057108
0.207470011738
0.192893008198
0.189839371898
0.191366190048
0.172291332522
0.15508369746
0.146548862527
0.142345808348
0.123893265179
0.115267329746
0.118458301151
0.092294695693
0.094269776523
0.089689322073
0.086635685774
0.084540027707
0.090365390258
0.094785142002
0.099549796259
0.091687269902
0.077489035335
0.063903876483
0.063675440875
0.047708954294
0.039298456215
0.04311550159
0.031116393746
0.031788702318
0.025224558501
0.022934331276
0.03350211119
0.031211883966
0.018847005407
0.012465062596
0.008954555078
0
0
0
0
0
0
0
0
0
0
0
0
0
0
0
0
0
0
0
0
0
0
0
0
0
0
0
0
0
0
0
0
0
0
0
0
0
0
0
0
0
0
0
0
0
0
0
0
0
0
0
0
0
0
0
0
0
0
0
0
0
0
0
0
0
0
0
0
0
0
0
0
0
0
0
0
0
0
0
0
0
0
0
0
0
0
0
0
0
0
0
0
0
0
0
0
0
0
0
0
0
0
0
0
0
0
0
0
0
0
0
0
0
0
0
0
0
0
0
0
0
0
0
0
0
0
0
0
0
0
0
0
0
0
0
0
0
0
0
0
0
0
0
0
0
0
0
0
0
0
0
0
0
0
0
0
0
0
0
0
0
0
0
0
0
0
0
0
0
0
0
0
0
0
0
0
0
0
0
0
0
0
0
0
0
0
0
0
0
0
0
0
0
0
0
0
0
0
0
0
0
0
0
0
0
0
0
0
0
0
0
0
0
0
0
0
0
0
0
0
0
0
0
0
0
0
0
0
0
0
0
0
0
0
0
0
0
0
0
0
0
0
0
0
0
0
0
0
0
0
0
0
0
0
0
0
0
0
0
0
0
0
0
0
0
0
0
0
0
0
0
0
0
0
0
0
0
0
0
0
0
0
0
0
0
0
0
0
0
0
0
0
0
0
0
0
0
0
0
0
0
0
0
0
0
0
0
0
0
0
0
0
0
0
0
0
0
0
0
0
0
0
0
0
0
0
0
0
0
0
0
0
0
0
0
0
0
0
0
0
0
0
0
0
0
0
0
0
0
0
0
0
0
0
0
0
0
0
0
0
0
0
0
0
0
0
0
0
0
0
0
0
0
0
0
0
0
0
0
0
0
0
0
0
0
0
0
0
0
0
0
0
0
0
0
0
0
0
0
0
0
0
0
0
0
0
0
0
0
0
0
0
0
0
0
0
0
0
0
0
0
0
0
0
0
0
0
0
0
0
0
0
0
0
0
0
0
0
0
0
0
0
0
0
0
0
0
0
0
0
0
0
0
0
0
0
0
0
0
0
0
0
0
0
0
0
0
0
0
0
0
0
0
0
0
0
0
0
0
0
0
0
0
0
0
0
0
0
0
0
0
0
0
0
0
0
0
0
0
0
0
0
0
0
0
0
0
0
0
0
0
0
0
0
0
0
0
0
0
0
0
0
0
0
0
0
0
0
0
0
0
0
0
0
0
0
0
0
0
0
0
0
0
0
0
0
0
0
0
0
0
0
0
0
0
0
0
0
0
0
0
0
0
0
0
0
0
0
0
0
0
0
0
0
0
0
0
0
0
0
0
0
0
0
0
0
0
0
0
0
0
0
0
0
0
0
0
0
0
0
0
0
0
0
0
0
0
0
0
0
0
0
0
0
0
0
0
0
0
0
0
0
0
0
0
0
0
0
0
0
0
0
0
0
0
0
0
0
0
0
0
0
0
0
0
0
0
0
0
0
0
0
0
0
0
0
0
0
0
0
0
0
0
0
0
0
0
0
0
0
0
0
0
0
0
0
0
0
0
0
0
0
0
0
0
0
0
0
0
0
0
0
0
0
0
0
0
0
0
0
0
0
0
0
0
0
0
0
0
0
0
0
0
0
0
0
0
0
0
0
0
0
0
0
0
0
0
0
0
0
0
0
0
0
0
0
0
0
0
0
0
0
0
0
0
0
0
0
0
0
0
0
0
0
0
0
0
0
0
0
0
0
0
0
0
0
0
0
0
0
0
0
0
0
0
0
0
0
0
0
0
0
0
0
0
0
0
0
0
0
0
0
0
0
0
0
0
0
0
0
0
0
0
0
0
0
0
0
0
0
0
0
0
0
0
0
0
0
0
0
0
0
0
0
0
0
0
0
0
0
0
0
0
0
0
0
0
0
0
0
0
0
0
0
0
0
0
0
0
0
0
0
0
0
0
0
0
0
0
0
0
0
0
0
0
0
0
0
0
0
0
0
0
0
0
0
0
0
0
0
0
0
0
0
0
0
0
0
0
0
0
0
0
0
0
0
0
0
0
0
0
0
0
0
0
0
0
0
0
0
0
0
0
0
0
0
0
0
0
0
0
0
0
0
0
0
0
0
0
0
0
0
0
0
0
0
0
0
0
0
0
0
0
0
0
0
0
0
0
0
0
0
0
0
0
0
0
0
0
0
0
0
0
0
0
0
0
0
0
0
0
0
0
0
0
0
0
0
0
0
0
0
0
0
0
0
0
0
0
0
0
0
0
0
0
0
0
0
0
0
0
0
0
0
0
0
0
0
0
0
0
0
0
0
0
0
0
0
0
0
0
0
0
0
0
0
0
0
0
0
0
0
0
0
0
0
0
0
0
0
0
0
0
0
0
0
0
0
0
0
0
0
0
0
0
0
0
0
0
0
0
0
0
0
0
0
0
0
0
0
0
0
0
0
0
0
0
0
0
0
0
0
0
0
0
0
0
0
0
0
0
0
0
0
0
0
0
0
0
0
0
0
0
0
0
0
0
0
0
0
0
0
0
0
0
0
0
0
0
0
0
0
0
0
0
0
0
0
0
0
0
0
0
0
0
0
0
0
0
0
0
0
0
0
0
0
0
0
0
0
0
0
0
0
0
0
0
0
0
0
0
0
0
0
0
0
0
0
0
0
0
0
0
0
0
0
0
0
0
0
0
0
0
0
0
0
0
0
0
0
0
0
0
0
0
0
0
0
0
0
0
0
0
0
0
0
0
0
0
0
0
0
0
0
0
0
0
0
0
0
0
0
0
0
0
0
0
0
0
0
0
0
0
0
0
0
0
0
0
0
0
0
0
0
0
0
0
0
0
0
0
0
0
0
0
0
0
0
0
0
0
0
0
0
0
0
0
0
0
0
0
0
0
0
0
0
0
0
0
0
0
0
0
0
0
0
0
0
0
0
0
0
0
0
0
0
0
0
0
0
0
0
0
0
0
0
0
0
0
0
0
0
0
0
0
0
0
0
0
0
0
0
0
0
0
0
0
0
0
0
0
0
0
0
0
0
0
0
0
0
0
0
0
0
0
0
0
0
0
0
0
0
0
0
0
0
0
0
0
0
0
0
0
0
0
0
0
0
0
0
0
0
0
0
0
0
0
0
0
0
0
0
0
0
0
0
0
0
0
0
0
0
0
0
0
0
0
0
0
0
0
0
0
0
0
0
0
0
0
0
0
0
0
0
0
0
0
0
0
0
0
0
0
0
0
0
0
0
0
0
0
0
0
0
0
0
0
0
0
0
0
0
0
0
0
0
0
0
0
0
0
0
0
0
0
0
0
0
0
0
0
0
0
0
0
0
0
0
0
0
0
0
0
0
0
0
0
0
0
0
0
0
0
0
0
0
0
0
0
0
0
0
0
0
0
0
0
0
0
0
0
0
0
0
0
0
0
0
0
0
0
0
0
0
0
0
0
0
0
0
0
0
0
0
0
0
0
0
0
0
0
0
0
0
0
0
0
0
0
0
0
0
0
0
0
0
0
0
0
0
0
0
0
0
0
0
0
0
0
0
0
0
0
0
0
0
0
0
0
0
0
0
0
0
0
0
0
0
0
0
0
0
0
0
0
0
0
0
0
0
0
0
0
0
0
0
0
0
0
0
0
0
0
0
0
0
0
0
0
0
0
0
0
0
0
0
0
0
0
0
0
0
0
0
0
0
0
0
0
0
0
0
0
0
0
0
0
0
0
0
0
0
0
0
0
0
0
0
0
0
0
0
0
0
0
0
0
0
0
0
0
0
0
0
0
0
0
0
0
0
0
0
0
0
0
0
0
0
0
0
0
0
0
0
0
0
0
0
0
0
0
0
0
0
0
0
0
0
0
0
0
0
0
0
0
0
0
0
0
0
0
0
0
0
0
0
0
0
0
0
0
0
0
0
0
0
0
0
0
0
0
0
0
0
0
0
0
0
0
0
0
0
0
0
0
0
0
0
0
0
0
0
0
0
0
0
0
0
0
0
0
0
0
0
0
0
0
0
0
0
0
0
0
0
0
0
0
0
0
0
0
0
0
0
0
0
0
0
0
0
0
0
0
0
0
0
0
0
0
0
0
0
0
0
0
0
0
0
0
0
0
0
0
0
0
0
0
0
0
0
0
0
0
0
0
0
0
0
0
0
0
0
0
0
0
0
0
0
0
0
0
0
0
0
0
0
0
0
0
0
0
0
0
0
0
0
0
0
0
0
0
0
0
0
0
0
0
0
0
0
0
0
0
0
0
0
0
0
0
0
0
0
0
0
0
0
0
0
0
0
0
0
0
0
0
0
0
0
0
0
0
0
0
0
0
0
0
0
0
0
0
0
0
0
0
0
0
0
0
0
0
0
0
0
0
0
0
0
0
0
0
0
0
0
0
0
0
0
0
0
0
0
0
0
0
0
0
0
0
0
0
0
0
0
0
0
0
0
0
0
0
0
0
0
0
0
0
0
0
0
0
0
0
0
0
0
0
0
0
0
0
0
0
0
0
0
0
0
0
0
0
0
0
0
0
0
0
0
0
0
0
0
0
0
0
0
0
0
0
0
0
0
0
0
0
0
0
0
0
0
0
0
0
0
0
0
0
0
0
0
0
0
0
0
0
0
0
0
0
0
0
0
0
0
0
0
0
0
0
0
0
0
0
0
0
0
0
0
0
0
0
0
0
0
0
0
0
0
0
0
0
0
0
0
0
0
0
0
0
0
0
0
0
0
0
0
0
0
0
0
0
0
0
0
0
0
0
0
0
0
0
0
0
0
0
0
0
0
0
0
0
0
0
0
0
0
0
0
0
0
0
0
0
0
0
0
0
0
0
0
0
0
0
0
0
0
0
0
0
0
0
0
0
0
0
0
0
0
0
0
0
0
0
0
0
0
0
0
0
0
0
0
0
0
0
0
0
0
0
0
0
0
0
0
0
0
0
0
0
0
0
0
0
0
0
0
0
0
0
0
0
0
0
0
0
0
0
0
0
0
0
0
0
0
0
0
0
0
0
0
0
0
0
0
0
0
0
0
0
0
0
0
0
0
0
0
0
0
0
0
0
0
0
0
0
0
0
0
0
0
0
0
0
0
0
0
0
0
0
0
0
0
0
0
0
0
0
0
0
0
0
0
0
0
0
0
0
0
0
0
0
0
0
0
0
0
0
0
0
0
0
0
0
0
0
0
0
0
0
0
0
0
0
0
0
0
0
0
0
0
0
0
0
0
0
0
0
0
0
0
0
0
0
0
0
0
0
0
0
0
0
0
0
0
0
0
0
0
0
0
0
0
0
0
0
0
0
0
0
0
0
0
0
0
0
0
0
0
0
0
0
0
0
0
0
0
0
0
0
0
0
0
0
0
0
0
0
0
0
0
0
0
0
0
0
0
0
0
0
0
0
0
0
0
0
0
0
0
0
0
0
0
0
0
0
0
0
0
0
0
0
0
0
0
0
0
0
0
0
0
0
0
0
0
0
0
0
0
0
0
0
0
0
0
0
0
0
0
0
0
0
0
0
0
0
0
0
0
0
0
0
0
0
0
0
0
0
0
0
0
0
0
0
0
0
0
0
0
0
0
0
0
0
0
0
0
0
0
0
0
0
0
0
0
0
0
0
0
0
0
0
0
0
0
0
0
0
0
0
0
0
0
0
0
0
0
0
0
0
0
0
0
0
0
0
0
0
0
0
0
0
0
0
0
0
0
0
0
0
0
0
0
0
0
0
0
0
0
0
0
0
0
0
0
0
0
0
0
0
0
0
0
0
0
0
0
0
0
0
0
0
0
0
0
0
0
0
0
0
0
0
0
0
0
0
0
0
0
0
0
0
0
0
0
0
0
0
0
0
0
0
0
0
0
0
0
0
0
0
0
0
0
0
0
0
0
0
0
0
0
0
0
0
0
0
0
0
0
0
0.005586537405
0.003740183144
0.003740183144
0.003740183144
0.000424244785
0
0.003216209129
0.002452800054
0.008560072653
0.005506436354
0.006178744925
0.031003992264
0.035277908856
0.038788416374
0.03470906894
0.048712734347
0.056346825096
0.059878200808
0.067512291557
0.081246415068
0.084528486976
0.084528486976
0.079718966815
0.067362696794
0.075225223151
0.082781211653
0.083009647261
0.078200757203
0.083773056336
0.08386415684
0.070134882253
0.099403248935
0.101921911769
0.101373940046
0.108883693946
0.11328257749
0.121942379372
0.117863031939
0.120381694773
0.120153259164
0.122443486388
0.130559076165
0.135902939689
0.145360017096
0.144596608021
0.170081165676
0.173591673194
0.173363237585
0.150175166178
0.171718341609
0.182862939875
0.168472005457
0.187778428101
0.186023174342
0.188380504364
0.193886330803
0.196138931963
0.197915053917
0.202952379585
0.213071896819
0.218337658096
0.24975167706
0.241498752178
0.225665210987
0.228365444724
0.225618346282
0.234312014614
0.254157800442
0.259228992558
0.262316495308
0.263843313457
0.281425219281
0.267612993522
0.267670857677
0.262633532009
0.264069249657
0.265276531694
0.266039940768
0.250441724313
0.244461287975
0.246979950808
0.247523532812
0.252789294089
0.251797449405
0.259286965211
0.261714527542
0.262706372227
0.267743697894
0.26827867136
0.263776319158
0.266066546383
0.271456644509
0.270145263712
0.26606591628
0.278306457988
0.300752768512
0.30556165857
0.320221154071
0.342880511036
0.331698286705
0.328096678684
0.324814606776
0.325043042385
0.323516224235
0.308520714145
0.321959929353
0.320433111203
0.316922603685
0.314175505242
0.301436355928
0.303191609687
0.30723709067
0.301378491771
0.302585773809
0.301058955659
0.300295546584
0.29953213751
0.302050800343
0.301606927381
0.299316700156
0.296798037322
0.296798037322
0.293287529805
0.290768866971
0.281652193872
0.277391275535
0.257010516241
0.248861690117
0.259247269026
0.259247269026
0.270231164583
0.272521391808
0.270231164583
0.271633645883
0.269343418658
0.262401874572
0.257364548905
0.256066166364
0.258584829198
0.257821420123
0.25660113983
0.248008440744
0.253833803296
0.255393857792
0.248476311413
0.238186222725
0.238186222725
0.228646544856
0.205409739439
0.188235970821
0.178846626314
0.178527090201
0.173170228422
0.172422208515
0.173949026665
0.165858064698
0.167681051356
0.159590089388
0.147702320139
0.150540519085
0.136839631921
0.13859488568
0.136304658455
0.130503923713
0.131495768397
0.131495768397
0.129968950248
0.129968950248
0.127907158631
0.127143749557
0.125616931407
0.126380340482
0.120044632274
0.121799886033
0.121799886033
0.118517814124
0.113623302589
0.112096484439
0.10900898169
0.108245572616
0.108245572616
0.099848072792
0.095496053952
0.099152396616
0.1001442413
0.092883161102
0.096484769123
0.096484769123
0.1249608801
0.131139015111
0.131902424185
0.131902424185
0.131902424185
0.129827634315
0.125906490181
0.115034563322
0.11898581429
0.11120139018
0.103076561764
0.130800851822
0.120701572677
0.122456826436
0.124427517548
0.130578525341
0.128732171078
0.130487424837
0.128960606687
0.138417684095
0.127978630746
0.137019592512
0.122442588976
0.119708488788
0.118945079714
0.115891443415
0.113372780581
0.112609371506
0.114364625265
0.108725223336
0.10948863241
0.10948863241
0.11101545056
0.098783517389
0.078978487137
0.086481001201
0.076634785476
0.076634785476
0.07739819455
0.067245440968
0.058437304528
0.056682050769
0.053628414469
0.052545469282
0.048762290357
0.047463907817
0.031961532291
0.019729599121
0.017974345362
0.023240106639
0.018568551685
0.018568551685
0.015514915386
0.015514915386
0.018988318445
0.020996635621
0.020996635621
0.01496746527
0.015730874345
0.008938294919
0.009416034332
0.029991992887
0.022664439995
0.002515137326
0
0
0
0
0
0
0
0
0
0
0
0
0
0
0
0
0
0
0
0
0
0
0
0
0
0
0
0
0
0
0
0
0
0
0
0
0
0
0
0
0
0
0
0
0
0
0
0
0
0
0
0
0
0
0
0
0
0
0
0
0
0
0
0
0
0
0
0
0
0
0
0
0
0
0
0
0
0
0
0
0
0
0
0
0
0
0
0
0
0
0
0
0
0
0
0
0
0
0
0
0
0
0
0
0
0
0
0
0
0
0
0
0
0
0
0
0
0
0
0
0
0
0
0
0
0
0
0
0
0
0
0
0
0
0
0
0
0
0
0
0
0
0
0
0
0
0
0
0
0
0
0
0
0
0
0
0
0
0
0
0
0
0
0
0
0.001694689589
0.001466253981
0.014822977224
0.023448912656
0.029556185255
0.039173965371
0.034754213633
0.033671268445
0.044587431102
0.058084510467
0.061457682878
0.060922709412
0.075611681646
0.086221306446
0.103166639455
0.126982654137
0.113360607819
0.130754203508
0.136131303381
0.135048358193
0.136346740733
0.142988986798
0.140831704962
0.142358523112
0.128859094234
0.131149321458
0.126168599743
0.131512463267
0.136197016475
0.155847603041
0.159096438602
0.166652427103
0.174013846444
0.183096653095
0.174697893066
0.184087237573
0.179779454531
0.186629898114
0.190446943488
0.202661488686
0.20518015152
0.204097206333
0.208462223428
0.207470378745
0.213271113487
0.212632041262
0.229042400804
0.247971423182
0.250033214798
0.271330566644
0.274612638553
0.298155981834
0.303055972391
0.306109608691
0.294419538119
0.308713262895
0.33336041955
0.33313198395
0.33816930961
0.319722395364
0.320552277141
0.317498640841
0.329863519401
0.347037288011
0.347800697081
0.344876246562
0.349150163152
0.373347967825
0.383513719663
0.384583666593
0.385347075663
0.393666473243
0.384239502665
0.366912379671
0.370194451581
0.348307112239
0.352352593219
0.353422540149
0.365330547489
0.363803729339
0.367849210319
0.368384183789
0.375301730169
0.375616876568
0.373292782885
0.376234450483
0.383027029913
0.415094100173
0.414488264298
0.435483468006
0.437010286156
0.456798207822
0.458325025982
0.470154931072
0.471681749222
0.470918340152
0.472445158302
0.476262203672
0.507787561225
0.492979101062
0.496032737362
0.504352134942
0.504546704099
0.497151418314
0.498678236464
0.509973168084
0.508446349944
0.512491830924
0.521803073184
0.53143385156
0.546122823794
0.556504012974
0.573689411146
0.557372021415
0.574088918815
0.579126244485
0.559717592387
0.566177637452
0.569688144962
0.580832743232
0.577779106932
0.577550671322
0.579305925082
0.577550671322
0.577167161933
0.585029688283
0.583328539058
0.574120135357
0.569311245297
0.592776486327
0.589688983577
0.607626161277
0.61502144706
0.631772210913
0.643942520315
0.654731846714
0.656453864125
0.657980682275
0.664350256928
0.670685965138
0.680885583418
0.654215851137
0.657954794257
0.666580729697
0.666580729697
0.671161184147
0.68768351238
0.694442225347
0.694977198817
0.692458535987
0.705498744134
0.715266857614
0.721615564081
0.733785873474
0.747826534849
0.742541774685
0.737952540798
0.748690892162
0.751972964072
0.776043302381
0.769088760039
0.794049343678
0.808061158423
0.80738884984
0.819425583754
0.852569448669
0.846929416633
0.852958586983
0.862041393633
0.871659173753
0.877618111801
0.911737213421
0.893198418667
0.903057632653
0.912368874913
0.929659740545
0.949123736395
0.955002573375
0.944519784837
0.986899180681
0.995753551721
1.01292732034
1.04414311903
1.04719675532
1.06513393301
1.06838213848
1.06990895663
1.0841071912
1.08998602818
1.09975414166
1.10128095981
1.1025012401
1.10776700138
1.11970887516
1.13805419007
1.15155674845
1.16704173601
1.16636942744
1.17682871888
1.18804105004
1.20292459143
1.21177896248
1.18454336988
1.19240589624
1.20446423694
1.21125681637
1.21652257765
1.22133146771
1.19880505613
1.16976512507
1.15523685554
1.16594807968
1.16770333343
1.17426747725
1.18892697276
1.18848309979
1.1777615063
1.17951676006
1.17855878182
1.16463321867
1.15295364694
1.15572098346
1.15091209341
1.13931062393
1.13755537017
1.1265714746
1.13657041461
1.11535116501
1.11359591124
1.10374969552
1.09492919094
1.07095697175
1.05468394732
1.0649044338
1.05696380519
1.03956160096
1.03627952905
1.04931484689
1.02713948836
1.02004037107
1.01851355292
1.01729327263
0.999460193694
0.986253803804
0.98868986618
0.96212675306
0.931087284244
0.922918220034
0.925470749307
0.925893754084
0.924366935924
0.918632673882
0.901837674232
0.909850533962
0.911605787722
0.903971696972
0.908848319927
0.918076961722
0.91926337556
0.90597888343
0.898821902002
0.899585311072
0.898058492922
0.895311394482
0.887298534762
0.884779871922
0.853235406987
0.852898023689
0.826272656692
0.81605280031
0.81048050118
0.80162613013
0.79758064915
0.80111578448
0.80287103824
0.800759252411
0.80497656505
0.80291477343
0.80268633782
0.80016767499
0.789752619347
0.783723448997
0.775632487027
0.755794220432
0.752283712912
0.765982100673
0.759807095177
0.755761614187
0.746873376694
0.734887267104
0.731638431543
0.726601105873
0.729177632871
0.723343031678
0.704414009298
0.694874331428
0.697040221803
0.6675187917
0.64869323799
0.643793247423
0.638220948293
0.625627634123
0.61620442316
0.60712161651
0.60811346119
0.5901762835
0.58941287443
0.58788605628
0.569774656022
0.569774656022
0.588756543738
0.575694728795
0.580960490065
0.571877683415
0.573599070723
0.563657364787
0.574478208109
0.564938530249
0.541255460954
0.534234445924
0.534143345417
0.514338945264
0.517164145954
0.538117504775
0.522062417107
0.518016936127
0.527004423448
0.522730506848
0.519905306158
0.514299140576
0.511780477746
0.505216333936
0.500864315086
0.497262707069
0.507304752154
0.499213790194
0.508102027687
0.494210330977
0.492069068413
0.47936378554
0.465629662034
0.452945247367
0.427788834362
0.421453126152
0.406034611292
0.407332993832
0.398159086675
0.394420143555
0.385337336895
0.347460293262
0.367547512962
0.359150013132
0.353076606974
0.351321353214
0.345749054084
0.342238546564
0.340176754954
0.333807180292
0.312554064249
0.291028276789
0.283929159509
0.281215927512
0.276256704092
0.293872476363
0.296038366737
0.285246540933
0.271101780814
0.296389269891
0.295854296431
0.291273841971
0.284709698161
0.280129243711
0.27988057001
0.277909878897
0.25332167571
0.263804464249
0.256476911359
0.252966403839
0.250266800203
0.245569878846
0.242287806936
0.218296831083
0.214708221314
0.202343342755
0.202343342755
0.191733717956
0.17698312195
0.17698312195
0.170418978136
0.164618243391
0.170224408974
0.161448140184
0.197507216985
0.195751963225
0.19498855415
0.1965153723
0.195751963225
0.171800482744
0.175058556944
0.171013075964
0.161361429396
0.142125239059
0.130066898357
0.119685709166
0.115853796229
0.110281497096
0.103517935195
0.089169367269
0.085319085548
0.060075961758
0.068328886638
0.049499573303
0.053350485127
0.038466943735
0.035948280901
0.028625117726
0.035409088614
0.023668523213
0.019714142733
0.015897097359
0.013378434525
0.017196110003
0.005901178375
0.013734858103
0
0
0
0
0
0
0
0
0
0
0
0
0
0
0
0
0
0
0
0
0
0
0
0
0
0
0
0
0
0
0
0
0
0
0
0
0
0
0
0
0
0
0
0
0
0
0
0
0
0
0
0
0
0
0
0
0
0
0
0
0
0
0
0
0
0
0
0
0
0
0
0
0
0
0
0
0
0
0
0
0
0
0
0
0
0
0
0
0
0
0
0
0
0
0
0
0
0
0
0
0
0
0
0
0
0
0
0
0
0
0
0
0
0
0
0
0
0
0
0
0
0
0
0
0
0
0
0
0
0
0
0
0
0
0
0
0
0
0
0
0
0
0
0
0
0
0
0
0
0
0
0
0
0
0
0
0
0
0
0
0
0
0
0
0
0
0
0
0
0
0
0
0
0
0
0
0
0
0
0
0
0
0
0
0
0
0
0
0
0
0
0
0
0
0
0
0
0
0
0
0
0
0
0
0
0
0
0
0
0
0
0
0
0
0
0
0
0
0
0
0
0
0
0
0
0
0
0
0
0
0
0
0
0
0
0
0
0
0
0
0
0
0
0
0
0
0
0
0
0
0
0
0
0
0
0
0
0
0
0
0
0
0
0
0
0
0
0
0
0
0
0
0
0
0
0
0
0
0
0
0
0
0
0
0
0
0
0
0
0
0
0
0
0
0
0
0
0
0
0
0
0
0
0
0
0
0
0.000195812463
0
0
0
0
0
0.00027391471
0.020700908606
0.020700908606
0.01101539559
0.01101539559
0.012770649349
0
0
0
0
0
0
0
0
0
0
0
0
0
0
0
0
0
0
0
0
0
0
0
0
0
0
0
0
0
0
0
0
0
0
0
0
0
0
0
0
0.010251005704
0.010251005704
0.014524922296
0.014524922296
0.014524922296
0.004076000205
0.00331259113
0.002549182055
0.002549182055
0.008155347638
0.008155347638
0.011665855156
0.009375627931
0.009375627931
0
0
0
0
0
0
0
0
0
0
0
0
0
0
0
0
0
0
0
0
0
0
0
0
0
0
0
0
0
0
0
0
0
0
0
0
0
0
0
0
0
0
0
0
0
0
0
0
0
0
0
0
0
0
0
0
0
0
0
0
0
0
0
0
0
0
0
0
0
0
0
0
0
0
0
0
0
0
0
0
0
0
0
0
0
0
0
0
0
0
0
0
0
0
0
0
0
0
0
0
0
0
0
0
0
0
0
0
0
0
0
0
0
0
0
0
0
0
0
0
0
0
0
0
0
0
0
0
0
0
0
0
0
0
0
0
0
0
0
0
0
0
0
0
0
0
0
0
0
0
0
0
0
0
0
0
0
0
0
0
0
0
0
0
0
0
0
0
0
0
0
0
0
0
0
0
0
0
0
0
0
0
0
0
0
0
0
0
0
0
0
0
0
0
0
0
0
0
0
0
0
0
0
0
0
0
0
0
0
0
0
0
0
0
0
0
0
0
0
0
0
0
0
0
0
0
0
0
0
0
0
0
0
0
0
0
0
0
0
0
0
0
0
0
0
0
0
0
0
0
0
0
0
0
0
0
0
0
0
0
0
0
0
0
0
0
0
0
0
0
0
0
0
0
0
0
0
0
0
0
0
0
0
0
0
0
0
0
0
0
0
0
0
0
0
0
0
0
0
0
0
0
0
0
0
0
0
0
0
0
0
0
0
0
0
0
0
0
0
0
0
0
0
0
0
0
0
0
0
0
0
0
0
0
0
0
0
0
0
0
0
0
0
0
0
0
0
0
0
0
0
0
0
0
0
0
0
0
0
0
0
0
0
0
0
0
0
0
0
0
0
0
0
0
0
0
0
0
0
0
0
0
0
0
0
0
0
0
0
0
0
0
0
0
0
0
0
0
0
0
0
0
0
0
0
0
0
0
0
0
0
0
0
0
0
0
0
0
0
0
0
0
0
0
0
0
0
0
0
0
0
0
0
0
0
0
0
0
0
0
0
0
0
0
0
0
0
0
0
0
0
0
0
0
0
0
0
0
0
0
0
0
0
0
0
0
0
0
0
0
0
0
0
0
0
0
0
0
0
0
0
0
0
0
0
0
0
0
0
0
0
0
0
0
0
0
0
0
0
0
0
0
0
0
0
0
0
0
0
0
0
0
0
0
0
0
0
0
0
0
0
0
0
0
0
0
0
0
0
0
0
0
0
0
0
0
0
0
0
0
0
0
0
0
0
0
0
0
0
0
0
0
0
0
0
0
0
0
0
0
0
0
0
0
0
0
0
0
0
0
0
0
0
0
0
0
0
0
0
0
0
0
0
0
0
0
0
0
0
0
0
0
0
0
0
0
0
0
0
0
0
0
0
0
0
0
0
0
0
0
0
0
0
0
0
0
0
0
0
0
0
0
0
0
0
0
0
0
0
0
0
0
0
0
0
0
0
0
0
0
0
0
0
0
0
0
0
0
0
0
0
0
0
0
0
0
0
0
0
0
0
0
0
0
0
0
0
0
0
0
0
0
0
0
0
0
0
0
0
0
0
0
0
0
0
0
0
0
0
0
0
0
0
0
0
0
0
0
0
0
0
0
0
0
0
0
0
0
0
0
0
0
0
0
0
0
0
0
0
0
0
0
0
0
0
0
0
0
0
0
0
0
0
0
0
0
0
0
0
0
0
0
0
0
0
0
0
0
0
0
0
0
0
0
0
0
0
0
0
0
0
0
0
0
0
0
0
0
0
0
0
0
0
0
0
0
0
0
0
0
0
0
0
0
0
0
0
0
0
0
0
0
0
0
0
0
0
0
0
0
0
0
0
0
0
0
0
0
0
0
0
0
0
0
0
0
0
0
0
0
0
0
0
0
0
0
0
0
0
0
0
0
0
0
0
0
0
0
0
0
0
0
0
0
0
0
0
0
0
0
0
0
0
0
0
0
0
0
0
0
0
0
0
0
0
0
0
0
0
0
0
0
0
0
0
0
0
0
0
0
0
0
0
0
0
0
0
0
0
0
0
0
0
0
0
0
0
0
0
0
0
0
0
0
0
0
0
0
0
0
0
0
0
0
0
0
0
0
0
0
0
0
0
0
0
0
0
0
0
0
0
0
0
0
0
0
0
0
0
0
0
0
0
0
0
0
0
0
0
0
0
0
0
0
0
0
0
0
0
0
0
0
0
0
0
0
0
0
0
0
0
0
0
0
0
0
0
0
0
0
0
0
0
0
0
0
0
0
0
0
0
0
0
0
0
0
0
0
0
0
0
0
0
0
0
0
0
0
0
0
0
0
0
0.00408851987
0.08377198811
0.15561538811
0.19867219983
0.23919924078
0.24010596459
0.25869458266
0.2424836202
0.24750194699
0.26965802723
0.28619272362
0.31076177803
0.32942473874
0.34313219423
0.36994524127
0.40271659624
0.45684766543
0.50689625767
0.50061772111
0.50313638395
0.52554078718
0.53620838465
0.56850712852
0.6066194969
0.66356402872
0.69329787516
0.68735130527
0.75609063653
0.76236971979
0.83014194268
0.87839280619
0.89701529071
0.96691901592
1.00694169083
1.052944172
1.04984988862
1.06412622543
1.05160799249
1.06877315258
1.07609768445
1.09515167377
1.11715896027
1.12425807754
1.21259639025
1.21947442025
1.27371369853
1.3213502261
1.36451711622
1.36723958685
1.40949525495
1.44351110491
1.46139480816
1.48012550176
1.51049448992
1.55588315676
1.55647297338
1.67450196502
1.73019308871
1.80333765004
1.84260239491
1.91587792383
2.00320135395
2.10005859081
2.10715770809
2.18385264404
2.27901944751
2.3630809311
2.47908262769
2.51854372353
2.6178468705
2.69202616462
2.74780838881
2.84452379235
2.889373096
2.91604641702
3.02018866938
3.10748536018
3.23165549088
3.35946172616
3.42510316432
3.61237296115
3.66398108628
3.72226473523
3.82950829382
3.88281159275
4.01690867033
4.17635097166
4.23366188331
4.31450190078
4.50433255602
4.61809037269
4.69094967749
4.79126005831
4.84308790202
4.93426874098
5.04391386117
5.13816548642
5.18133113732
5.31348939144
5.44278857841
5.58242271998
5.62058730258
5.7946869507
5.81693567105
5.90196037391
5.96459690979
6.05267787786
6.13513733258
6.22690525074
6.27973530849
6.29201758659
6.40574638574
6.53877453858
6.57301295728
6.60275102251
6.69084422923
6.8042341637
6.8250816005
6.85785545492
6.97899144884
7.01824086696
7.09273667616
7.17791371541
7.30240988341
7.44617149733
7.62373139552
7.72067260582
7.81207664349
7.88325201617
7.93301806827
7.96108713127
8.05620935673
8.07744160462
8.13604138078
8.20144377593
8.23627316303
8.32539084159
8.32941715278
8.48634125051
8.67198237561
8.71960066811
8.82671201995
8.90182801519
8.96770302147
8.99745960551
9.05011670084
9.10485280483
9.21184420961
9.23314156141
9.28207910049
9.33681024709
9.37945557508
9.54696147322
9.61780385226
9.67994065406
9.90248999512
9.99975998008
10.1225008944
10.1359799557
10.3729082094
10.4557046595
10.5831893598
10.7190646038
10.7816582768
10.8855984408
10.9580445886
11.0215882614
11.1078570252
11.1714998854
11.2940585987
11.4258634503
11.5147480656
11.5934897961
11.653206776
11.7399171304
12.020705622
12.1926835945
12.2852296598
12.3133786945
12.3652254075
12.4934364125
12.5032826282
12.7348141531
12.8132239793
13.0129144369
13.1907991332
13.3515419286
13.5183601289
13.6098042921
13.6559514982
13.8489143051
13.8992581976
14.0254332367
14.0413232109
14.1317341439
14.1646502447
14.2868224275
14.3329880233
14.3542781353
14.4228522447
14.4409397557
14.4788112993
14.5485040896
14.5878759543
14.6786715272
14.8144578864
14.9029972072
15.1624149683
15.3274902829
15.3929091567
15.4325166968
15.5025370226
15.5927507574
15.6355357701
15.7082892153
15.7475887403
15.9431632009
16.0501428674
16.2498804066
16.3439494429
16.4732779772
16.7028348133
16.8323683071
16.9241849593
16.9994753065
17.0988108428
17.1133052459
17.1360513136
17.290475438
17.3531573615
17.5104772072
17.6886489419
17.7616855365
17.8863216684
17.9833748474
18.092639442
18.2144327474
18.2242339887
18.3434629141
18.4733999132
18.5815787124
18.632429362
18.6761687432
18.6930548433
18.7049326353
18.6525671892
18.6811582275
18.6844975335
18.7801108845
18.7715876791
18.7757219823
18.6688594793
18.6596985704
18.6654376815
18.6630470066
18.6627473369
18.6999793077
18.7753979895
18.8221140774
18.8604317349
18.9034256166
18.9660134185
18.9812945982
19.0460554218
19.0830215019
19.1027125646
19.0527570717
19.0591708821
19.057564593
19.0878113469
19.1016160534
19.1370046909
19.2097732459
19.2703109985
19.3380539658
19.3804202339
19.4433145737
19.49201655
19.5192765995
19.6283249054
19.6208573886
19.6632177855
19.7089629844
19.6999537817
19.7084515122
19.751334623
19.8469399955
19.8555659309
19.9176738861
19.9079187708
19.9398246582
19.9753924757
19.9714973281
20.0010021089
19.9554391109
19.9581788611
19.8739668018
19.8440305164
19.7848898999
19.793599696
19.8019719589
19.7751956907
19.7061638631
19.7011179289
19.6588053062
19.6343964539
19.606708267
19.4611705521
19.4283322239
19.2976416845
19.2248839121
19.1532133035
19.0177040012
18.8380979175
18.6935956531
18.5196053657
18.370962301
18.2201373265
18.0406058024
17.9504804308
17.8178281967
17.7433117573
17.6544615091
17.4349674566
17.2881793547
17.1247106126
16.8897984543
16.6519182229
16.4226625541
16.188643604
15.9336853321
15.7460046565
15.6109694677
15.5586730105
15.3830148102
15.3051385888
15.156128101
14.9740873279
14.859262936
14.7108899808
14.5428685123
14.5205825748
14.3042841215
14.2603344313
14.1827606374
14.0548894276
13.9335928395
13.8267508084
13.7588032947
13.5159493603
13.3788215133
13.2168460696
13.0740729495
12.9248795179
12.9043455752
12.819307874
12.7095283066
12.6819863471
12.5304041812
12.438693497
12.3396942548
12.2779232237
12.2176386473
12.1371800278
12.020109753
11.9573166618
11.9079146407
11.8394967359
11.7786787256
11.6970056969
11.6803539034
11.5289939555
11.4664002826
11.3238698357
11.258450962
11.1684161692
11.102626288
11.0452983762
10.9925951547
10.8806821527
10.836731703
10.7335225174
10.7304688811
10.7085304582
10.6319935043
10.5176442187
10.4736390554
10.3646902414
10.3167689746
10.2810486037
10.1967788099
10.1427383406
10.0964046938
10.0432784675
10.0232816056
9.9485027556
9.90973250795
9.87153405897
9.88007328354
9.81201928022
9.70638549086
9.63179258045
9.58324680865
9.51754465629
9.45816082409
9.31616085244
9.23751261336
9.21342392734
9.08477030956
8.97035016583
8.75509229123
8.69585818323
8.46566962319
8.42658542699
8.26917168093
8.19635302322
8.07515979526
8.07187772335
8.01264422449
7.97409204319
7.81358418466
7.74381916325
7.65002281931
7.62510773168
7.58564476653
7.55358745651
7.4241870209
7.36897628654
7.37193695302
7.3529298284
7.34506730204
7.2485107319
7.13341427771
6.91460616225
6.87155156633
6.77719675182
6.67166934373
6.57564774707
6.49168175368
6.38521986447
6.36720458453
6.23184014074
6.1548054306
6.03320960687
5.88033283907
5.82316113184
5.75592503411
5.72919271824
5.70118949776
5.67836532776
5.67180118394
5.62421339037
5.59231065354
5.56562070416
5.49531483816
5.43089368028
5.36549493616
5.3087461252
5.18879204694
5.08544289739
5.01942718846
4.95136394637
4.85625609214
4.77763521828
4.71064768154
4.67714365444
4.6607332949
4.58190446573
4.48977801668
4.40248845301
4.38104076781
4.31050372879
4.16009988983
4.10093012626
4.04973885537
3.97806237571
3.92272402448
3.8491419577
3.78467206582
3.73749240945
3.64742188088
3.51857660653
3.28393660219
3.18339191462
3.09633665769
2.996648349
2.93965023423
2.87133392873
2.81867044483
2.75366744879
2.64110054838
2.58163861392
2.54942323011
2.52851051837
2.5145160916
2.50839582076
2.46421056784
2.43655151126
2.39716664836
2.39136591362
2.3551676324
2.34350407994
2.33968703457
2.32182795913
2.30560419031
2.2401130855
2.24343315518
2.20328488321
2.15992677043
2.10176321851
2.10567575411
2.05209265665
2.05155768318
2.02611325099
1.97214551342
1.95680510082
1.92108107879
1.90543412833
1.87833604173
1.86741987907
1.858015667
1.86266824407
1.83854569153
1.77488007278
1.74251622491
1.68229088138
1.6496985979
1.63473245606
1.5966459757
1.58733473344
1.55810262411
1.55214118667
1.51558152445
1.51336939947
1.50451502842
1.47550337628
1.4581097806
1.41651279271
1.38056033509
1.38254402445
1.36788891868
1.36155134116
1.33773532647
1.30758360358
1.26926868762
1.25891212623
1.24746099011
1.26411878415
1.26619357402
1.25131003263
1.24299063505
1.23489967308
1.20766425139
1.20685660652
1.20632163304
1.19517703478
1.19365021663
1.19749069201
1.18428430213
1.15352537465
1.13757188633
1.10925351944
1.08780583423
1.05406100337
1.035314182
1.01311608597
0.996561151481
0.963579729686
0.923655395112
0.91050265055
0.85333094332
0.84753020858
0.850692333363
0.832983591273
0.829701519363
0.806192042543
0.79043312337
0.776072925897
0.774546107747
0.764150050998
0.751478634578
0.757118666603
0.742998534293
0.707033078396
0.671465260866
0.634448727446
0.611689661439
0.601308472249
0.583955002031
0.577881595884
0.6140361629
0.597619694236
0.570371274286
0.568616020526
0.552890967806
0.539305808956
0.529745262892
0.508981515807
0.499363735697
0.486927994722
0.481446796089
0.459313804059
0.460840622209
0.436567736299
0.427825333961
0.397202481385
0.399983446289
0.379630444315
0.369327357365
0.376135956066
0.375493754332
0.36160205762
0.343854950872
0.354722028806
0.368744693099
0.371474574467
0.362848639034
0.36607347689
0.36571820502
0.338664354227
0.334618873243
0.331565236944
0.326299475669
0.318971922774
0.29958602918
0.301681687248
0.30553259907
0.287673523625
0.278055743512
0.282703930858
0.276325009062
0.273806346229
0.285247113004
0.253732754896
0.244309543937
0.244309543937
0.241367876337
0.24850086007
0.238883079953
0.225821265013
0.216510022754
0.199336254135
0.202995726313
0.183111116615
0.168796415138
0.172535358265
0.159792449334
0.155518532741
0.146435726091
0.145672317016
0.130331904406
0.151467464235
0.155430344757
0.127968356758
0.131478864276
0.146736676425
0.134504743254
0.132977925104
0.142969975977
0.13945946846
0.132360351177
0.125489669502
0.097799245895
0.136495843355
0.136802381212
0.141635899079
0.139117236245
0.139117236245
0.136905111269
0.137896955953
0.129042584911
0.131789683353
0.127515766762
0.124233694853
0.128532239255
0.141874094933
0.136073360192
0.129280780765
0.126762117932
0.089910785427
0.08464502415
0.078309315943
0.074263834959
0.072508581201
0.074492270568
0.09052101102
0.085678254513
0.087433508272
0.075794412724
0.067918888109
0.053284020418
0.055574247643
0.049238539435
0.046719876601
0.032648478296
0.032797442954
0.032797442954
0.032797442954
0.029058499828
0.038361133549
0.040116387308
0.039435470199
0.029214983716
0.015194560439
0.007294408017
0.0007302642
0.006564865393
0
0
0
0
0
0
0
0
0
0
0
0
0
0
0
0
0
0
0
0
0
0
0
0
0
0
0
0
0
0
0
0
0
0
0
0
0
0
0
0
0
0
0
0
0
0
0
0
0
0
0
0.002597465657
0.001638857321
0
0.004741857733
0
0
0.007431722123
0.008195131198
0
0
0
0
0
0
0
0
0
6.65431670001e-05
6.65431670001e-05
0.00716566045
0.005410406691
0.008464042991
0.008907915953
0
0.004177128143
0.001372165545
0
0.001691701656
0
0.002902743309
0
0.009889891894
0.012761327188
0.014902589752
0.011649364475
0.017756637073
0.018520046148
0.025084189965
0.030884924708
0.044241647951
0.033029316785
0.03379272586
0.037609771234
0.042862534255
0.048878706351
0.046131607909
0.052467316117
0.052467316117
0.051475471432
0.049720217673
0.04716768839
0.050449760299
0.053503396598
0.066938222089
0.07884622943
0.094890818258
0.100691553
0.104037076589
0.123156908509
0.131920179048
0.135396820116
0.153333997807
0.168902846028
0.146214471538
0.14608574497
0.154940116011
0.161810797686
0.169047250074
0.172557757592
0.202172007607
0.207677834046
0.214387921506
0.2443834399
0.246673667125
0.250719148108
0.264075871352
0.278984040553
0.28402136622
0.270730485569
0.286022164168
0.293884690526
0.303822006754
0.329757176602
0.348102491501
0.354472066159
0.365310126569
0.372180808243
0.384010713338
0.391566701838
0.398130845653
0.410611452523
0.416640622878
0.423047193494
0.423810602568
0.425565856329
0.433329412243
0.443162629714
0.478701492118
0.481755128418
0.495568722878
0.487571360821
0.488334769901
0.494898913711
0.513408690937
0.514935509087
0.521271217297
0.531117433017
0.530125588337
0.547377459207
0.535203390191
0.535966799271
0.535738363661
0.543328218604
0.551419180574
0.551954154034
0.559348179621
0.560111588701
0.55968795382
0.56274159013
0.57434305961
0.577250860764
0.589236970354
0.592747477864
0.601077244789
0.589733057549
0.605060471902
0.631864280298
0.62497010152
0.629745755231
0.637699382088
0.62654063386
0.63234136861
0.66226465588
0.66684511033
0.682636635747
0.686453681127
0.699888506607
0.712170784712
0.750222660019
0.75635017071
0.77176868557
0.77428734841
0.77810439378
0.77634914002
0.771734819128
0.771199845658
0.791300414306
0.793055668076
0.792520694606
0.825619104906
0.822814142307
0.835713994347
0.844874903237
0.844111494167
0.845409876707
0.862355209707
0.869682762597
0.874720088267
0.877238751107
0.881989777009
0.885043413309
0.889055027847
0.894855762587
0.894855762587
0.901191470797
0.916688087897
0.926762739227
0.91929795974
0.941494186451
0.948244750096
0.943372625354
0.968943893794
1.01044215344
1.01021371783
1.03402973252
1.05280842153
1.07280739084
1.08890545411
1.12409450267
1.14168677783
1.17436166178
1.21137106809
1.24749409717
1.25428667659
1.26611658169
1.27748961557
1.28680085782
1.3105681385
1.32682816468
1.33293543728
1.35068465554
1.34624814593
1.36306162286
1.38031349373
1.39420519044
1.40780071864
1.44146294905
1.46378977164
1.47592621459
1.48528169265
1.50034743505
1.50945486951
1.53369451907
1.55041141647
1.59502817419
1.59655499234
1.60105734454
1.60685807928
1.6058662346
1.60838489743
1.63462660515
1.63524417907
1.67285892065
1.68568067042
1.69224481424
1.682144905
1.69855526454
1.70313571899
1.72000294975
1.72000294975
1.71493175763
1.71241309479
1.71088627665
1.7040444416
[truncated: 11,062,314 more chars]
