# Supplementary material for: cAMP Receptor Protein Controls Vibrio cholerae Gene Expression in Response to Host Colonization
Source: mBio. 2018 Jul 10;9(4):e00966-18. doi: 10.1128/mBio.00966-18 (PMC6050953; doi:10.1128/mBio.00966-18)
Supplement: DATA SET S6 [file mbo004183969sd6.txt]

2.11022162782
2.1541107054
2.11067050207
2.16448722495
2.09611913659
2.09712519891
2.03064418649
2.01399120353
2.00356598626
2.04709518516
2.06630132318
2.05841163585
2.05803116313
2.06957720452
2.00540663484
2.05352373933
2.06433176679
2.04881255815
2.05241523397
2.03415610655
2.00928116399
2.02376613953
2.03396940993
2.00313234549
2.014760303
1.96287909503
1.95396048098
1.9750460511
1.98780013909
1.99290177429
1.94398236487
1.85166935089
1.85632388493
1.86907797292
1.80734863121
1.84776040753
1.86443865945
1.89290099016
1.82812092141
1.78470888887
1.7421344115
1.64546542011
1.63391407234
1.55969314615
1.39036117254
1.35839330269
1.30755921092
1.32836915593
1.35259267558
1.31423938415
1.25890841424
1.24035837405
1.20015091946
1.17329232866
1.12483080456
1.07891929518
1.08651510083
1.06710464106
1.10914252442
1.07523173435
0.99343583504
0.95138266401
0.89186953019
0.87131297734
0.82513872598
0.80388785613
0.76131337879
0.70215014234
0.61017390414
0.58404568342
0.50959523363
0.37557821026
0.42095078816
0.4277833109
0.47279834759
0.32850384866
0.33241272491
0.27859069566
0.27019492255
0.21133788655
0.17110516302
0.16855434542
0.11053486459
0.0977807766
0.07532186015
0
0
0
0
0
0
0
0
0
0
0
0
0
0
0
0
0
0
0
0
0
0
0
0
0
0
0
0
0
0
0
0
0
0
0
0
0
0
0
0
0
0
0
0
0
0
0
0
0
0
0
0
0
0
0
0
0
0
0
0
0
0
0
0
0
0
0
0
0
0
0
0
0
0
0
0
0
0
0
0
0
0
0
0
0
0
0
0
0
0
0
0
0
0
0
0
0
0
0
0
0
0
0
0
0
0
0
0
0
0
0
0
0
0
0
0
0
0
0
0
0
0
0
0
0
0
0
0
0
0
0
0
0
0
0
0
0
0
0
0
0
0
0
0
0
0
0
0
0
0
0
0
0
0
0
0
0
0
0
0
0
0
0
0
0
0
0
0
0
0
0
0
0
0
0
0
0
0
0
0
0
0
0
0
0
0
0
0
0
0
0
0
0
0
0
0
0
0
0
0
0
0
0
0
0
0
0
0
0
0
0
0
0
0
0
0
0
0
0
0
0
0
0
0
0
0
0
0
0
0
0
0
0
0
0
0
0
0
0
0
0
0
0
0
0
0
0
0
0
0
0
0
0
0
0
0
0
0
0
0
0
0
0
0
0
0
0
0
0
0
0
0
0
0
0
0
0
0
0
0
0
0
0
0
0
0
0
0
0
0
0
0
0
0
0
0
0
0
0
0
0
0
0
0
0
0
0
0
0
0
0
0
0
0
0
0
0
0
0
0
0
0
0
0
0
0
0
0
0
0
0
0
0
0
0
0
0
0
0
0
0
0
0
0
0
0
0
0
0
0
0
0
0
0
0
0
0
0
0
0
0
0
0
0
0
0
0
0
0
0
0
0
0
0
0
0
0
0
0
0
0
0
0
0
0
0
0
0
0
0
0
0
0
0
0
0
0
0
0
0
0
0
0
0
0
0
0
0
0
0
0
0
0
0
0
0
0
0
0
0
0
0
0
0
0
0
0
0
0
0
0
0
0
0
0
0
0
0
0
0
0
0
0
0
0
0
0
0
0
0
0
0
0
0
0
0
0
0
0
0
0
0
0
0
0
0
0
0
0
0
0
0
0
0
0
0
0
0
0
0
0
0
0
0
0
0
0
0
0
0
0
0
0
0
0
0
0
0
0
0
0
0
0
0
0
0
0
0
0
0
0
0
0
0
0
0
0
0
0
0
0
0
0
0
0
0
0
0
0
0
0
0
0
0
0
0
0
0
0
0
0
0
0
0
0
0
0
0
0
0
0
0
0
0
0
0
0
0
0
0
0
0
0
0
0
0
0
0
0
0
0
0
0
0
0
0
0
0
0
0
0
0
0
0
0
0
0
0
0
0
0
0
0
0
0
0
0
0
0
0
0
0
0
0
0
0
0
0
0
0
0
0
0
0
0
0
0
0
0
0
0
0
0
0
0
0
0
0
0
0
0
0
0
0
0
0
0
0
0
0
0
0
0
0
0
0
0
0
0
0
0
0
0
0
0
0
0
0
0
0
0
0
0
0
0
0
0
0
0
0
0
0
0
0
0
0
0
0
0
0
0
0
0
0
0
0
0
0
0
0
0
0
0
0
0
0
0
0
0
0
0
0
0
0
0
0
0
0
0
0
0
0
0
0
0
0
0
0
0
0
0
0
0
0
0
0
0
0
0
0
0
0
0
0
0
0
0
0
0
0
0
0
0
0
0
0
0.01175275869
0.00920194109
0
0.13182373797
0.13437455557
0.217942769
0.205188681
0.23086215672
0.2102903162
0.24293721538
0.25358147772
0.27070683081
0.29434321853
0.32150800978
0.33239030951
0.3553476679
0.34710808318
0.38111304101
0.36635951984
0.41447662433
0.41651371232
0.45673114819
0.49073610602
0.50093937642
0.53859601339
0.51897882732
0.55740639103
0.59438399867
0.56729822171
0.57467208047
0.73700609741
0.76267957311
0.80230223322
0.91368055159
0.94819923905
0.99481738415
1.02236264814
1.06565380965
1.10092579869
1.11503794535
1.12720490142
1.1624945156
1.17847845052
1.15963225828
1.2111124666
1.2546416655
1.28082887081
1.27504820629
1.38071475893
1.27016802071
1.4216265789
1.48614945052
1.46559073161
1.47205042546
1.58727493483
1.60948904001
1.63552770078
1.68951970466
1.69717215746
1.70607548385
1.69961578999
1.72167894605
1.73766288097
1.82148145056
1.90190553813
1.92036601837
2.00747792302
2.03893206326
2.02669170486
2.08149132006
2.09889994209
2.11395479714
2.16785256616
2.2471084991
2.26082254792
2.3603464584
2.41684404834
2.42318898039
2.44614633878
2.51582902736
2.59250035996
2.67213589567
2.71244289149
2.82983774573
3.08995159689
3.11673357797
3.16655717101
3.1911787885
3.20774985534
3.24437225923
3.28390068447
3.28071373163
3.2846815925
3.32236430129
3.33979819227
3.44368485405
3.46625409588
3.52830275964
3.5577198119
3.67547671087
3.77845415507
3.9479830451
3.97562020648
4.04894162397
4.22722382833
4.27355099357
4.2837734237
4.333556393
4.41714537188
4.51640894492
4.62018454957
4.6643927778
4.73937611694
4.79022783384
4.79819363366
4.87937946954
4.9238204959
4.97351083206
5.01891181923
5.10499263109
5.13244599767
5.2151690121
5.19798955062
5.32325800168
5.39714215209
5.43184463435
5.53811681401
5.54899911374
5.60528240063
5.67687059314
5.69999325124
5.71588528876
5.76706694045
5.80460881562
5.92060037966
5.96783259846
5.99539635755
6.15149213026
6.21161619747
6.27879707178
6.2896640838
6.38318217546
6.42666003361
6.38283011209
6.38350914139
6.45959334201
6.4676875896
6.4855433128
6.53443134408
6.55220515108
6.72302313399
6.79325012751
6.79371485368
6.81916878717
6.82768406403
6.89417062133
7.01046227657
7.04243014647
7.08308703964
7.15138640052
7.20707404172
7.24002714134
7.23424647684
7.30532093974
7.34086775099
7.30244806969
7.29626406802
7.39974585808
7.45858520186
7.61409297273
7.65371329533
7.70662583451
7.71833354213
7.81226815961
7.87875471681
7.96423077169
7.93340141829
7.99703095747
8.03426576217
7.99046117673
7.96100837688
8.00624406448
8.09458711856
8.08925589261
8.15209077078
8.2040923526
8.24989674392
8.23804313496
8.24824640526
8.31574112385
8.31719107993
8.43384027644
8.53977568029
8.56221930909
8.55508058589
8.59156295897
8.57404948932
8.59617162999
8.4724184634
8.47829102528
8.61504974061
8.63130936765
8.72697260236
8.86965965676
8.9965972472
9.02585898098
9.09413541039
9.13229900316
9.12178429298
9.18450200488
9.26528450354
9.22745732754
9.32523272534
9.38738857423
9.49844854475
9.4904845852
9.59393112508
9.7652651748
9.78348848772
9.89667363869
9.95767044418
9.97893980914
10.2276013565
10.3625196617
10.5391573311
10.6388450066
10.731810552
10.78690108
11.0049680367
11.078317625
11.1985946991
11.2108350575
11.2109577688
11.2453303162
11.3139643539
11.4129730003
11.5088986713
11.6408443268
11.782877826
11.8754183318
11.9216568741
12.1066162828
12.1210768593
12.0969835606
12.252400304
12.2598332143
12.2668066378
12.3679105539
12.376177745
12.46965615
12.5164151958
12.501899645
12.5539983634
12.5463459106
12.5584209693
12.5602927576
12.6039475694
12.6167016574
12.7505191011
12.7801199481
12.7870014742
12.775490683
12.8535385694
12.8982528835
12.8608442652
12.9212354437
12.9334758021
12.940900696
12.9564965144
13.0040998893
12.9918595309
12.962427191
12.8458669901
12.8414443842
12.8132200909
12.7129689507
12.6811183143
12.6419198238
12.7460496952
12.7434366185
12.7022231016
12.5954371923
12.5486758089
12.5141571215
12.5310167637
12.4970852083
12.4206105536
12.3136593445
12.3028565564
12.279899198
12.2798073005
12.2240377432
12.1517705214
12.064198394
11.9860333412
11.9338612206
11.8866803426
12.0124400889
11.9707826783
11.9624511962
11.9707826783
11.9622858965
11.9215515907
11.9268567448
11.8295031792
11.7408683423
11.6504599622
11.658935247
11.6172778363
11.6802941047
11.5607175571
11.5119214233
11.4512155305
11.353293328
11.2901698746
11.1848837275
11.1672117992
11.1424316558
10.9909799386
10.8573277946
10.7766801546
10.6946666777
10.6840605674
10.6634887268
10.5464995472
10.4980096139
10.3377745042
10.2478438007
10.1870460105
10.1047998026
10.0817557861
10.0271789877
9.97922718304
9.83866824401
9.68659006729
9.51586841829
9.48951591329
9.46730180808
9.43884471669
9.43884471669
9.3631157197
9.39567072153
9.39966151393
9.30852894013
9.28557158173
9.22051051436
9.15233676656
9.10795158442
9.09383943772
8.91867559301
8.90592150501
8.90496678356
8.85446416116
8.7743859607
8.65718014055
8.60906303605
8.60849119175
8.55451594307
8.52900776707
8.46634670247
8.43153710218
8.37631886229
8.33898685378
8.22224890016
8.18466566546
8.08785633776
7.97464130989
7.91653757555
7.8103411357
7.71961343353
7.65126273189
7.61674404449
7.65327745273
7.62905923945
7.54251457125
7.48033265062
7.44768575142
7.42847196962
7.37806124459
7.34609337479
7.27164292492
7.23780326682
7.20326164783
7.16228326653
7.15140096683
7.13719692286
7.1043333831
6.94837851111
6.94837851111
6.92287033521
6.86658704821
6.8430325766
6.7668564786
6.7002046215
6.73516493243
6.71934629723
6.67053166827
6.63671050523
6.62437824955
6.37571386741
6.35656350655
6.32784841513
6.27881948314
6.29206880568
6.27131317032
6.23848247636
6.14562491901
6.07150440406
5.97149967669
5.92382356404
5.77996814984
5.74843739987
5.68103377581
5.60813122162
5.56146407319
5.53751674296
5.46457049176
5.30210692274
5.22242448259
5.14778790053
5.0959272195
5.02643596957
5.02362481453
4.98273599318
4.92858699804
4.82699462138
4.87303698307
4.85345037233
4.73699335025
4.75661046922
4.66721154659
4.65669492915
4.60483424813
4.40520927652
4.40060287586
4.38126114349
4.35795469058
4.30807975675
4.10390293268
4.07318593641
3.98403293351
3.96969409795
3.93345981063
3.85601755129
3.80857947614
3.78451127492
3.81521791717
3.76190728007
3.71027618976
3.69893440302
3.64375197766
3.54506562234
3.51638184201
3.50189686648
3.42023101663
3.36530345094
3.35870285636
3.25949512762
3.14526576221
3.12008752102
3.08273474704
3.01206602584
3.05777845272
2.95031351412
2.93678849939
2.90667713015
2.91835095065
2.91825905325
2.87562842599
2.79973319229
2.73410945912
2.65389887173
2.41583425619
2.27823267937
2.23486878019
2.2149169844
2.07834883783
2.0562703941
1.94331109594
1.88243990346
1.8799999756
1.83768880458
1.75057616419
1.72624842839
1.6292837822
1.58957156215
1.57743751887
1.45220875449
1.43044415504
1.35613984522
1.32055604376
1.41572373831
1.34200656042
1.32574700039
1.25434871193
1.26043557692
1.19041297225
1.11853386698
1.08775875608
1.13566452644
1.1067612038
1.04109457656
0.97651586065
1.0648027649
1.04933255958
1.02577808797
0.95746343935
0.92481654017
0.83151508901
0.75309671123
0.67427789815
0.68506830047
0.65193140604
0.59943225231
0.52620273222
0.48913322717
0.48335256264
0.41789346456
0.41211280003
0.33753754004
0.34008835764
0.2953663998
0.2883982827
0.23262872541
0.23376533445
0.25119688798
0.24932509971
0.2978263816
0.295275564
0.26354579864
0.25454293103
0.25454293103
0.24043078437
0.19252267655
0.19034468783
0.15132999219
0.15455983912
0.15193474925
0.06299168007
0.05143035102
0.0175906929
0
0
0
0
0
0
0
0
0
0
0
0
0
0
0
0
0
0
0
0
0
0
0
0
0
0
0
0
0
0
0
0
0
0
0
0
0
0
0
0
0
0
0
0
0
0
0
0
0
0
0
0
0
0
0
0
0
0
0
0
0
0
0
0
0
0
0
0
0
0
0
0
0
0
0
0
0
0
0
0
0
0
0
0
0
0
0
0
0
0
0
0
0
0
0
0
0
0
0
0
0
0
0
0
0
0
0
0
0
0
0
0
0
0
0
0
0
0
0
0
0
0
0
0
0
0
0
0
0
0
0
0
0
0
0
0
0
0
0
0
0
0
0
0
0
0
0
0
0
0
0
0
0
0
0
0
0
0
0
0
0
0
0
0
0
0
0
0
0
0
0
0
0
0
0
0
0
0
0
0
0
0
0
0
0
0
0
0
0
0
0
0
0
0
0
0
0
0
0
0
0
0
0
0
0
0
0
0
0
0
0
0
0
0
0
0
0
0
0
0
0
0
0
0
0
0
0
0
0
0
0
0
0
0
0
0
0
0
0
0
0
0
0
0
0
0
0
0
0
0
0
0
0
0
0
0
0
0
0
0
0
0
0
0
0
0
0
0
0
0
0
0
0
0
0
0
0
0
0
0
0
0
0
0
0
0
0
0
0
0
0
0
0
0
0
0
0
0
0
0
0
0
0
0
0
0
0
0
0
0
0
0
0
0
0
0
0
0
0
0
0
0
0
0
0
0
0
0
0
0
0
0
0
0
0
0
0
0
0
0
0
0
0
0
0
0
0
0
0
0
0
0
0
0
0
0
0
0
0
0
0
0
0
0
0
0
0
0
0
0
0
0
0
0
0
0
0
0
0
0
0
0
0
0
0
0
0
0
0
0
0
0
0
0
0
0
0
0
0
0
0
0
0
0
0
0
0
0
0
0
0
0
0
0
0
0
0
0
0
0
0
0
0
0
0
0
0
0
0
0
0
0
0
0
0
0
0
0
0
0
0
0
0
0
0
0
0
0
0
0
0
0
0
0
0
0
0
0
0
0
0
0
0
0
0
0
0
0
0
0
0
0
0
0
0
0
0
0
0.01093268954
0.08852108887
0.09362272407
0.09654637056
0.09580071278
0.08000057268
0.07744975508
0.03494948288
0.03239866528
0.00927600717
0.01407137483
0.03260612735
0.00391944521
0
0
0
0
0
0
0
0
0
0
0
0
0
0
0
0
0
0
0
0
0
0
0
0
0
0
0
0
0
0
0
0
0
0
0
0
0
0
0
0
0
0
0
0
0
0
0
0
0
0
0
0
0
0
0
0
0
0
0
0
0
0
0
0
0
0
0
0
0
0
0
0
0
0
0
0
0
0
0
0
0
0
0
0
0
0
0
0
0
0
0
0
0
0
0
0
0
0
0
0
0
0
0
0
0
0
0
0
0
0
0
0
0
0
0
0
0
0
0
0
0
0
0
0
0
0
0
0
0
0
0
0
0
0
0
0
0
0
0
0
0
0
0
0
0
0
0
0
0
0
0
0
0
0
0
0
0
0
0
0
0
0
0
0
0
0
0
0
0
0
0
0
0
0
0
0
0
0
0
0
0
0
0
0
0
0
0
0
0
0
0
0
0
0
0
0
0
0
0
0
0
0
0
0
0
0
0
0
0
0
0
0
0
0
0
0
0
0
0
0
0
0
0
0
0
0
0
0
0
0
0
0
0
0
0
0
0
0
0
0
0
0
0
0
0
0
0
0
0
0
0
0
0
0
0
0
0
0
0
0
0
0
0
0
0
0
0
0
0
0
0
0
0
0
0
0
0
0
0
0
0
0
0
0
0
0
0
0
0
0
0
0
0
0
0
0
0
0
0
0
0
0
0
0
0
0
0
0
0
0
0
0
0
0
0
0
0
0
0
0
0
0
0
0
0
0
0
0
0
0
0
0
0
0
0
0
0
0
0
0
0
0
0
0
0
0
0
0
0
0
0
0
0
0
0
0
0
0
0
0
0
0
0
0
0
0
0
0
0
0
0
0
0
0
0
0
0
0
0
0
0
0
0
0
0
0
0
0
0
0
0
0
0
0
0
0
0
0
0
0
0
0
0
0
0
0
0
0
0
0
0
0
0
0
0
0
0
0
0
0
0
0
0
0
0
0
0
0
0
0
0
0
0
0
0
0
0
0
0
0
0
0
0
0
0
0
0
0
0
0
0
0
0
0
0
0
0
0
0
0
0
0
0
0
0
0
0
0
0
0
0
0
0
0
0
0
0
0
0
0
0
0
0
0
0
0
0
0
0
0
0
0
0
0
0
0
0
0
0
0
0
0
0
0
0
0
0
0
0
0
0
0
0
0
0
0
0
0
0
0
0
0
0
0
0
0
0
0
0
0
0
0
0
0
0
0
0
0
0
0
0
0
0
0
0
0
0
0
0
0
0
0
0
0
0
0
0
0
0
0
0
0
0
0
0
0
0
0
0
0
0
0
0
0
0
0
0
0
0
0
0
0
0
0
0
0
0
0
0
0
0
0
0
0
0
0
0
0
0
0
0
0
0
0
0
0
0
0
0
0
0
0
0
0
0
0
0
0
0
0
0
0
0
0
0
0
0
0
0
0
0
0
0
0
0
0
0
0
0
0
0
0
0
0
0
0
0
0
0
0
0
0
0
0
0
0
0
0
0
0
0
0
0
0
0
0
0
0
0
0
0
0
0
0
0
0
0
0
0
0
0
0
0
0
0
0
0
0
0
0
0
0
0
0
0
0
0
0
0
0
0
0
0
0
0
0
0
0
0
0
0
0
0
0
0
0
0
0
0
0
0
0
0
0
0
0
0
0
0
0
0
0
0
0
0
0
0
0
0
0
0
0
0
0
0
0
0
0
0
0
0
0
0
0
0
0
0
0
0
0
0
0
0
0
0
0
0
0
0
0
0
0
0
0
0
0
0
0
0
0
0
0
0
0
0
0
0
0
0
0
0
0
0
0
0
0
0
0
0
0
0
0
0
0
0
0
0
0
0
0
0
0
0
0
0
0
0
0
0
0
0
0
0
0
0
0
0
0
0
0
0
0
0
0
0
0
0
0
0
0
0
0
0
0
0
0
0
0
0
0
0
0
0
0
0
0
0
0
0
0
0
0
0
0
0
0
0
0
0
0
0
0
0
0
0
0
0
0
0
0
0
0
0
0
0
0
0
0
0
0
0
0
0
0
0
0
0
0
0
0
0
0
0
0
0
0
0
0
0
0
0
0
0
0
0
0
0
0
0
0
0
0
0
0
0
0
0
0
0
0
0
0
0
0
0
0
0
0
0
0
0
0
0
0
0
0
0
0
0
0
0
0
0
0
0
0
0
0
0
0
0
0
0
0
0
0
0
0
0
0
0
0
0
0
0
0
0
0
0
0
0
0
0
0
0
0
0
0
0
0
0
0
0
0
0
0
0
0
0
0
0
0
0
0
0
0
0
0
0
0
0
0
0
0
0
0
0
0
0
0
0
0
0
0
0
0
0
0
0
0
0
0
0
0
0
0
0
0
0
0
0
0
0
0
0
0
0
0
0
0
0
0
0
0
0
0
0
0
0
0
0
0
0
0
0
0
0
0
0
0
0
0
0
0
0
0.044262305
0.0468131226
0.05701639299
0.07367935725
0.12745768955
0.12745768955
0.16985077667
0.20104771978
0.20104771978
0.21260904883
0.2351040184
0.2402056536
0.2819373365
0.29748945793
0.30004027553
0.31789599872
0.28155686379
0.28042308946
0.34712918906
0.34731298387
0.36652676573
0.36642956194
0.36464967108
0.3741072837
0.38212492154
0.37368625434
0.38967018926
0.38679023972
0.39835156878
0.38679023972
0.46440631258
0.51430330794
0.51759213947
0.55023903865
0.55278985624
0.58799521687
0.5912250638
0.61524192424
0.66436799286
0.6567821685
0.76242111474
0.80233999399
0.83107801691
0.83376362599
0.86735526541
0.89416251545
0.94746317125
1.02194660095
1.01616593643
1.02697396388
1.03836999322
1.08494524424
1.08456483863
1.10632943808
1.1070084674
1.09694609773
1.11028731765
1.16229654324
1.19103456616
1.22180967707
1.23298288957
1.29569746105
1.3302161485
1.36778088806
1.37543334085
1.50902933487
1.50647851727
1.59975155917
1.60192954787
1.61098899556
1.62442211288
1.68621037209
1.62443055956
1.65972017374
1.73064141717
1.72132470525
1.71418598207
1.71636397079
1.72545639835
1.7138950693
1.8575105389
1.87509056988
1.86107032063
1.84185653877
1.82264275692
1.85379069673
1.86280120818
1.92405287337
1.97829907229
2.01272586233
2.01782749753
2.00028882603
2.00539046123
2.01695179029
2.03106393695
2.042625266
2.11320449437
2.16747509226
2.22886001436
2.25792716922
2.25785289695
2.26550534974
2.25326499135
2.25836662655
2.30094110391
2.3187968271
2.33342270337
2.30332662179
2.31819971389
2.3690314682
2.40336636084
2.41327871847
2.41072790087
2.48399330267
2.50762969039
2.50762969039
2.4739080015
2.49090090055
2.54088214948
2.54960174816
2.57715465596
2.61923389881
2.61923389881
2.62214990146
2.64000562465
2.69350295837
2.72224098128
2.77402505258
2.82929470043
2.83762618256
2.83147268914
2.84745662407
2.87935786548
2.89347001213
2.89602082973
2.87816510654
2.92862403196
2.95794918681
2.95794918681
2.95066956289
2.97027146129
3.00214743374
2.99486780983
3.01085174476
3.04740752019
3.06271242579
3.05761079059
3.04349864393
3.02683567968
3.02870746794
3.03125828554
3.03703895007
3.03636756459
3.0392988549
3.13887393477
3.14901057672
3.14833154739
3.15922149095
3.15156903815
3.15411985575
3.16245133787
3.17197557894
3.17010379067
3.17597635261
3.1909084293
3.26249872076
3.26835365757
3.33432648525
3.38805895456
3.35999996097
3.37020323136
3.47388854031
3.51566392016
3.47318134021
3.47850725973
3.46762496001
3.45606363095
3.4419514843
3.47324032482
3.46446938536
3.47069715104
3.45996339587
3.45959056699
3.47672356391
3.45105008821
3.45683075274
3.45360854964
3.48514460599
3.47426230625
3.46338000653
3.45113964815
3.44858883055
3.47364990537
3.52176700986
3.52431782746
3.52040895121
3.5382646744
3.51205453758
3.51460535517
3.5229368373
3.55184015995
3.56017164207
3.5833762163
3.6076250049
3.61986536328
3.60492564274
3.53765003634
3.55176218299
3.56879797614
3.58260392234
3.60940352854
3.65429609249
3.68972573743
3.69683919167
3.73563958426
3.73886943118
3.75417433678
3.78104057143
3.84542254232
3.86718714178
3.85562581271
3.8217861546
3.81629640286
3.81374558526
3.82980379245
3.79902868154
3.82042045211
3.83235461005
3.8797192829
3.90838303355
3.91858630394
3.91308657089
3.9778589958
3.9865143035
3.99402585558
4.13895752709
4.2037613302
4.30418942431
4.69517007742
4.68867987532
4.77804951873
5.68673960557
6.09124506808
7.95131847172
8.03446799322
8.15634894151
8.23388927456
8.23582391947
8.23591581685
8.21792763965
8.20568728125
8.22047845725
8.24123409251
8.22935127547
8.25172150195
8.25827309313
8.33189837363
8.33295023192
8.32461874972
8.31588393046
8.32180018933
8.30440685498
8.31664721338
8.30508588428
8.27243898518
8.25772354892
8.24429043162
8.250615334
8.2053796465
8.19944890275
8.16289312735
8.10892792713
8.09404485375
8.06874420694
7.91212509601
7.87392946049
7.92320327075
7.83750293165
7.79968019207
7.76595850321
7.71732766901
7.58566768723
7.57911609595
7.57259741754
7.5570782089
7.5225595214
7.4689419481
7.43748780786
7.45611445778
7.43706597569
7.43451515809
7.32161798485
7.20242641746
7.18298828417
7.16887613751
7.11563890273
7.07414679182
6.99729166441
6.91415743054
6.86697655251
6.76648503737
6.72813087599
6.62607377302
6.57742444384
6.47206322166
6.39546529138
6.36927808606
6.35825254816
6.30894268473
6.28394823835
6.18059206135
6.13692196173
6.08214674554
5.99743163616
5.92576152757
5.88504798721
5.78268468381
5.79019623589
5.67964765746
5.56640205433
5.42172670997
5.30014962472
5.21947431103
5.19155621815
5.19063213907
5.13404265173
5.06313348856
5.01780677367
4.98010113338
4.88685873392
4.80813181825
4.83365207449
4.79124579866
4.70348987643
4.66199776551
4.58639438166
4.51831783753
4.44010698893
4.41443351322
4.37013572504
4.31654415647
4.2820125859
4.26125695058
4.25615531538
4.23439071593
4.22874010088
4.15766563799
4.08050110272
4.01152271244
3.97962147104
3.97196901824
3.89718469448
3.88817418302
3.93142768971
3.91477236929
3.91222155169
3.84692775334
3.8073993281
3.78326770586
3.7142740279
3.63524091178
3.61024646539
3.62171589705
3.62276775526
3.62786939046
3.63552184326
3.61120642621
3.69930195892
3.65755498835
3.5994260521
3.55588920935
3.56864329735
3.53276655124
3.51678261632
3.51522467234
3.49869649957
3.48203353532
3.43473018454
3.41806722029
3.3353189369
3.29149351884
3.25522101235
3.20306411218
3.18640114792
3.1672539945
3.15892251238
3.18618450742
3.15359659284
3.12485856992
3.14271429312
3.14458608139
3.08468723558
3.07598292456
3.10716143968
3.10393159276
3.07638632878
3.05462172933
3.01049011084
2.97571422627
2.94702754412
2.89689251136
2.88278036472
2.87512791191
2.87325612365
2.87070530605
2.83777747538
2.83012502259
2.82794703388
2.80449444096
2.82372351048
2.7910766113
2.78529594677
2.76343180609
2.76703448191
2.7311577358
2.71231678284
2.73977014942
2.70014982677
2.64866197462
2.61720783438
2.61533604612
2.59305771706
2.56551245307
2.55239318002
2.55280416098
2.54342846448
2.48906066278
2.46752879436
2.42760227126
2.34321419488
2.33488271276
2.33301092449
2.3049519309
2.31253775525
2.30930790832
2.27853279742
2.23548828739
2.19704543602
2.22131715612
2.21111388573
2.2053332212
2.20210337426
2.10766821588
2.07954259385
2.03969798687
1.99899529778
1.90710331314
1.90965413074
1.87888666368
1.86044380856
1.85466314403
1.81487752167
1.61710848631
1.57259405763
1.48553565982
1.48444010466
1.40651252499
1.44331922093
1.41645298629
1.38928819502
1.36523608433
1.35947070747
1.29953574144
1.25663510105
1.27397709464
1.25034070692
1.24013743652
1.18180941779
1.1767077826
1.07284028055
0.98190905959
0.89453681751
0.84981485966
0.76929807183
0.70578416434
0.70363668385
0.67421963161
0.66775993775
0.50561101573
0.50951989199
0.47109232829
0.48045039967
0.45477692396
0.35870801469
0.20072129399
0.1650283427
0.09296865004
0.08786701484
0.06311214046
0.00974485622
0.01780064614
0
0
0
0
0
0
0
0
0
0
0
0
0
0
0
0
0
0
0
0
0
0
0
0
0
0
0
0
0
0
0
0
0
0
0
0
0
0
0
0
0
0
0
0
0
0
0
0
0
0
0
0
0
0
0
0
0
0
0
0
0
0
0
0
0
0
0
0
0
0
0
0
0
0
0
0
0
0
0
0
0
0
0
0
0
0
0
0
0
0
0
0
0
0
0
0
0
0
0
0
0
0
0
0
0
0
0
0
0
0
0
0
0
0
0
0
0
0
0
0
0
0
0
0
0
0
0
0
0
0
0
0
0
0
0
0
0
0
0
0
0
0
0
0
0
0
0
0
0
0
0
0
0
0
0
0
0
0
0
0
0
0
0
0
0
0
0
0
0
0
0
0
0
0
0
0
0
0
0
0
0
0
0
0
0
0
0
0
0
0
0
0
0
0
0
0
0
0
0
0
0
0
0
0
0
0
0
0
0
0
0
0
0
0
0
0
0
0
0
0
0
0
0
0
0
0
0
0
0
0
0
0
0
0
0
0
0
0
0
0
0
0
0
0
0
0
0
0
0
0
0
0
0
0
0
0
0
0
0
0
0
0
0
0
0
0
0
0
0
0
0
0
0
0
0
0
0
0
0
0
0
0
0
0
0
0
0
0
0
0
0
0
0
0
0
0
0
0
0
0
0
0
0
0
0
0
0
0
0
0
0
0
0
0
0
0
0
0
0
0
0
0.07309921345
0.17135906163
0.17156041446
0.18649249116
0.16665102076
0.2488879791
0.27027974966
0.3344856367
0.2884416733
0.29050483309
0.30972625879
0.34021045692
0.36452587397
0.41033019827
0.46151184996
0.40018831703
0.43402797515
0.45069093941
0.4399924345
0.42956721722
0.44929472869
0.43376023239
0.43556539221
0.43675815115
0.45523391906
0.49808408863
0.55401894565
0.56194702355
0.80595446705
0.81173513158
0.86763030191
0.929015224
0.8851745854
0.95498288703
0.96436098809
0.99497079928
1.02438785153
0.99133754812
1.09663360934
1.1619274077
1.21327435912
1.21320095681
1.28427541969
1.39836535186
1.38018049673
1.42370969563
1.42958225757
1.46538560134
1.43200543027
1.43532717458
1.49425317649
1.55016887378
1.58450763847
1.59794075579
1.67633773667
1.69441010037
1.7206333588
1.84967065533
1.85228810137
1.95283242479
2.05342261119
2.06434860786
2.10464795984
2.05238621204
2.08797204538
2.07217190527
2.1149125523
2.0804375618
2.17326423827
2.27594669234
2.27039031213
2.35557692167
2.35374278822
2.40922143273
2.41509399466
2.59305303809
2.65634740327
2.73987202406
2.92989293744
2.96551248642
3.05427737277
3.14970547188
3.17657170653
3.21244845263
3.26924546914
3.33540209163
3.36549817322
3.28423356153
3.35463904348
3.35012774763
3.36106138813
3.25688244637
3.27619576945
3.34779924962
3.39569440723
3.4292607777
3.48709886829
3.53640873172
3.60737447492
3.72885966277
3.77289414458
3.8041240005
3.93522532682
4.01760392164
4.00638484613
4.03835271598
4.11933189264
4.11186323465
4.17355201973
4.16964314348
4.18118154102
4.22405020569
4.24932558354
4.25510624807
4.27176921232
4.35538869944
4.38387018988
4.39770140504
4.46503229138
4.56042217132
4.56212248353
4.73781688012
4.81354587702
4.93064370928
4.96546095333
5.04486689836
5.18297739563
5.22702032412
5.29489020906
5.38892203033
5.41068662978
5.55173549688
5.66888997626
5.66888997626
5.77516215589
5.87581897078
5.92173368755
5.98009171726
6.04549036323
6.15040448423
6.22995279746
6.28451043604
6.33246224084
6.46055036069
6.49183920119
6.49712463125
6.47758652654
6.4484583552
6.57158260039
6.63228849309
6.77305322127
7.01246381527
7.19941661497
7.36520192837
7.43934093857
7.59885035293
7.59562050613
7.63795694603
7.71855564993
7.89237388897
8.11376345997
8.33172329885
8.52151542435
8.63221020985
8.73936370877
8.78663648417
8.95684440357
9.14261442554
9.14259149406
9.46515160966
9.52960107896
9.69720917733
9.93441885114
9.97591096204
9.99470291162
10.1178109991
10.177324133
10.2248541056
10.2241750763
10.3231982073
10.4121283934
10.4204598755
10.4492331487
10.5731611662
10.7287432094
10.7654322416
10.9006743724
10.9946142962
11.1289454694
11.2901626014
11.3746701817
11.6556409824
11.7343955046
11.9354829563
12.0176472481
12.1704503503
12.18620229
12.2734979223
12.3591982616
12.4078290956
12.5386003157
12.6686419014
12.7378445761
12.8024593451
12.8174419597
12.9174174078
13.0264057048
13.1080510277
13.1946829185
13.3462999353
13.3925284964
13.471255412
13.6047000268
13.6149032971
13.6470878075
13.775689657
13.8165089482
13.845834103
13.8983738134
13.9749664373
13.9764897957
14.0963603923
14.1984664986
14.1926858342
14.3317887077
14.6330979534
14.6769602945
14.7643586755
14.8386629853
14.9044705133
14.9371174125
14.9449674131
14.8976946377
14.9446098719
14.9776777333
15.0451648081
15.1186247888
15.2407669445
15.4024780819
15.48162683
15.5615465045
15.6002312653
15.6278508016
15.6106741077
15.6364371433
15.7226319141
15.8170121654
15.8931882634
16.016289577
15.987551554
16.0178129353
16.0854561986
16.0933329357
16.0831296653
16.1292096818
16.204640122
16.3888230592
16.4197314269
16.5344269861
16.4859815485
16.6112079755
16.6112079755
16.6259991514
16.666812233
16.6538285544
16.967891888
17.1938502048
17.2803214708
17.3409622027
17.5086077885
17.6931301444
17.781304127
17.8274637221
17.9084842583
17.9072786163
17.9877120205
18.0318576306
18.0799198278
18.2191603948
18.4970422494
18.4744730076
18.6053528843
18.7536553034
18.8222886766
19.0937398781
19.2139198826
19.3968633949
19.6090578569
19.5440397507
19.6529945373
19.6944866482
19.7607894107
19.7878209451
19.7899607146
19.8469230308
19.9388021324
20.0768768822
20.2344768536
20.243487365
20.4368721851
20.5874782731
20.6255852186
20.6794203695
20.6863508989
20.9372523214
21.0814139361
21.1235490233
21.0978755476
21.1463959892
21.2660131605
21.3291865544
21.5442414471
21.7220780849
22.0186133598
22.0900362525
22.1622881867
22.2686522638
22.3031709513
22.6109897641
22.6768125797
22.877055497
23.0500302769
23.1516487255
23.2621782113
23.4693393392
23.5858355547
23.597730026
23.7518244582
23.9296159316
24.0447333229
24.0964287042
24.4353211846
24.7847653652
24.9228324712
24.9616689169
25.4170917545
25.5838226111
25.9983301294
26.5000978916
26.5026487092
26.7300079788
27.0751250174
27.1920299435
27.1771186993
27.2845836379
27.281959418
27.3771839983
27.3398949508
27.4108041141
27.3809628921
27.3892943743
27.3756269913
27.3781778089
27.4392143011
27.495497588
27.7356835452
27.7384743074
27.7104153138
27.6750714571
27.7237022912
27.7625769561
27.826700927
27.8535671617
28.0261849979
28.0914787962
27.9736500966
27.9904049583
28.0867310646
28.0982923937
28.0840149473
28.00879968
28.0819418062
28.0146109199
27.8993534978
27.9528608127
27.891221031
27.8380941887
27.8101185788
27.7417602332
27.6769801644
27.6258152679
27.6511388463
27.5052648389
27.4401363403
27.3449117601
27.207128793
27.0063110625
26.9047920882
26.8000401978
26.6400149547
26.5372483142
26.5224800698
26.4303200367
26.280354826
26.0911289998
26.0151916037
26.0299827797
25.9962287424
26.0028451218
25.7260221379
25.6756848152
25.5957237811
25.3154451983
25.0282728039
24.9078884776
24.869277119
24.7970098972
24.623268268
24.5476494583
24.4406982493
24.4126392557
24.2117243884
24.022375425
23.9410572021
23.922614347
23.8482915422
23.6693118133
23.5324735195
23.2792110452
23.1394001685
22.9169831383
22.888758845
22.5300824785
22.497013747
22.4703128121
22.3580938654
22.3291905428
22.3215870933
22.1772111755
22.1057914901
22.0089608326
21.8746296594
21.882074583
21.7458370358
21.5425788131
21.2836497043
21.0536492543
21.0601089481
20.9097938399
20.7877030251
20.7594787318
20.6938558014
20.5193814646
20.4564309547
20.3376342777
20.2394202926
20.1201674031
20.0830542012
19.9813699271
19.8873413132
19.8444911436
19.7831062215
19.8055313552
19.7524779153
19.6823810383
19.6339063255
19.472195188
19.2374643971
18.9941246918
18.894312206
18.698890298
18.5986017374
18.4418454303
18.2898238336
18.2495244817
18.2130826652
18.1012356774
17.776024333
17.6593016672
17.5023225434
17.2929666715
17.1675726075
16.9509362417
16.853582676
16.7768843346
16.7361126125
16.3704525687
16.3333417043
16.2201703734
16.1093630965
16.0263973697
16.0528570598
15.9781309178
15.9233894844
15.8156131061
15.8446726171
15.7749562129
15.721359338
15.6316177355
15.5202439207
15.5010301388
15.5120777383
15.5347409093
15.4893399223
15.4534631761
15.4290734868
15.2746848674
15.1419874449
15.0790791644
14.9758615507
14.9531613894
14.8623594151
14.6237924856
14.607749566
14.4759692104
14.3371388216
14.2125461924
14.0468342812
13.9300602746
13.777029049
13.7457210488
13.6733795547
13.5737323686
13.447091303
13.4329791564
13.4068562421
13.305171968
13.2391991403
13.1020599523
12.9892101095
12.9917609271
12.8940582669
12.9096722749
12.8265074657
12.8149461366
12.7867347264
12.636231387
12.623477299
12.4859215182
12.3733473004
12.1630038613
12.11130848
11.7985802735
11.6950242112
11.4467875652
11.1668019271
11.0590460757
10.8195146107
10.7050793889
10.6300141337
10.4854796901
10.4478230531
10.0815684389
10.015779406
9.92339107843
9.88923757596
9.76518307558
9.63829682589
9.55243118699
9.3144367663
9.23490841575
9.25643080019
9.22242584229
9.10480133019
9.05429870789
8.94921928709
8.90517635859
8.89062388471
8.82165991213
8.77864444283
8.71725952073
8.61981115582
8.40371145131
8.34157409748
8.24176161168
8.05456306361
8.02769682901
7.93121219677
7.91913713817
7.72292790712
7.64745160384
7.44680768692
7.19672742338
7.02057353978
6.96700637028
6.90307063048
6.84255914531
6.67917463743
6.55359677845
6.37505737695
6.29956030825
6.03948664103
5.92853465835
5.85294569217
5.76943098558
5.62869072348
5.33768742979
5.22757977619
5.05421628216
4.89472302536
4.83130101528
4.65953916221
4.58299547452
4.5005249823
4.52706418396
4.38678704646
4.30560121058
4.28060676421
4.3419355364
4.25113356204
4.28445949056
4.24493106531
4.27535708171
4.24594002945
4.19026236956
4.15574368212
4.09555916279
4.13823077683
4.10189454372
4.03542648151
4.02709499938
3.92864057223
3.84787656857
3.81642242832
3.70085646827
3.67450396323
3.65534442398
3.62120620924
3.53879470163
3.50750586111
3.499174379
3.46584845049
3.39868286386
3.40888613426
3.33406809484
3.29477777409
3.28810056977
3.26851395904
3.22226864281
3.16827897639
3.11964814229
3.09105866394
3.07021113122
3.04160636519
3.03004503613
2.97781917004
2.97262563744
2.96616594359
2.86666730205
2.87595407008
2.83069391652
2.75335877515
2.71265608606
2.73306262686
2.7559762883
2.75784807657
2.76973934043
2.75913353577
2.80841048641
2.90931828886
2.87973593689
2.85473384667
2.84197975868
2.91038680197
2.89796264876
2.86803186691
2.88407004442
2.84774619716
2.83379935022
2.78936443309
2.77763780431
2.672650281
2.65121561634
2.63574541103
2.59808877405
2.51432685163
2.552075386
2.51387057202
2.52258018941
2.53938929366
2.59622205767
2.58856960488
2.5534637855
2.53160728865
2.52096302632
2.46587249837
2.44410789891
2.3698035891
2.32959613453
2.33882939571
2.36815455055
2.33188968791
2.29975651833
2.25723104429
2.2964348411
2.27057152846
2.2563774657
2.21982169026
2.20059262073
2.20569425594
2.20755840036
2.18203493671
2.26385376752
2.20716480604
2.20138414151
2.21472536142
2.16998811592
2.08667329465
2.10614427363
2.08437967418
2.08448685925
2.0703747126
2.12254683333
2.0407532715
2.06597200221
2.10980506409
2.09147784073
2.02058717267
1.96982735317
1.95888606883
2.01658165697
2.04120851375
2.0271553517
2.06463817516
2.07484144556
2.07739226315
2.07572800405
2.06868875499
2.10915193919
2.16024169349
2.12157455778
2.20715692771
2.12580579211
2.13668809183
2.0619803778
2.07031185993
2.05276320714
2.05284512325
2.05957576731
2.05616212557
1.99628380668
1.95616824952
1.8437862734
1.83873597896
1.85011351321
1.91180987503
1.89290229362
1.8715786861
1.92376849907
1.96678163091
1.95010337898
1.91558469154
1.92359992484
1.88034641815
1.82064425023
1.80533934463
1.7741247764
1.72728381445
1.70082091692
1.64099393883
1.60375913406
1.60188734579
1.61590759504
1.6417296153
1.61064830394
1.54591112929
1.4700849286
1.46940589927
1.51293509818
1.49873339157
1.50697297629
1.50697297629
1.50922523729
1.60347660087
1.5904086686
1.57878071109
1.56489284877
1.61776249393
1.6247359174
1.62796576432
1.62541494673
1.63119561126
1.61768822165
1.58549606747
1.60690312571
1.58717561425
1.57952316145
1.67347523267
1.66956635642
1.73203371206
1.68632128516
1.67731077371
1.60129997535
1.61588215467
1.61333133708
1.63933474759
1.63346218566
1.63938899017
1.63360832565
1.68259122321
1.7310282812
1.71691613454
1.72269679907
1.73290006947
1.82773856498
1.82331595911
1.80505689879
1.84566245121
1.88004023794
1.87754076112
1.96068707525
1.95048380485
1.93705068752
1.91416229503
1.96101854465
1.93265335062
1.91989926263
1.85902807014
1.84287883549
1.81720535978
1.88505287754
1.94895256413
1.94372611875
1.97059235339
1.98402547072
2.03314926899
2.12200284533
2.10278906347
2.11128584532
2.11886402583
2.08621946412
2.09082265738
2.04802382859
2.00770154509
1.91948804317
1.87565264383
1.89163657875
1.85320901505
1.8462945762
1.90503678328
1.92102071821
1.91524005368
1.94210628833
1.90343063882
1.8756810531
1.8705794179
1.95062673743
1.98333712474
1.97244718118
1.98770074598
1.99348141052
2.02870970263
2.03126052022
1.97361917467
1.96977692686
1.97300677378
2.00055203777
2.04969660148
2.05989987187
2.068231354
2.05599099562
2.0201142495
2.01433358498
2.00268035852
1.97258427694
1.97122621828
1.97887867108
1.99418357667
1.98692922172
1.95513750285
1.94935683832
1.90872071056
1.90038922844
1.89018595804
1.89273677565
1.86451248234
1.85618100021
1.86364965819
1.8846762437
1.91851590182
1.91706063938
1.91195900418
1.91638161006
1.93959616557
1.90074990997
1.91341210057
1.92820327655
1.90103084145
1.90582627621
1.86978656784
1.88321968517
1.84978890905
1.83958563865
1.87753318841
1.88654369986
1.89810502892
1.88476380899
1.90112821663
1.90690888115
1.91635120611
1.91274853029
1.92619693529
1.960639013
2.0378240752
2.05448703946
2.03136438135
2.03411194397
2.05323382841
2.09713585622
2.08557452716
2.10104473247
2.11608633171
2.11490121661
2.09194385822
2.08662791997
2.09539121559
2.07872825134
2.12089939158
2.08899815018
2.08398841239
2.08248180916
2.06717690357
2.07117767724
2.08821347039
2.07714213658
2.06918348334
2.05575036602
2.09096337046
2.096744035
2.11715057579
2.1045373885
2.09571067185
2.08337841606
2.10146606742
2.11302739648
2.1137064258
2.10162372331
2.09209948225
2.11777295795
2.16821425825
2.15067551965
2.14992986188
2.19233293028
2.16656989463
2.18522705279
2.17855218593
2.17954265498
2.18285441802
2.18030360041
2.18624809717
2.17349400918
2.15294737051
2.17397395603
2.1434897579
2.15505108696
2.15062848108
2.14229699896
2.15874332271
2.17030465176
2.16962328498
2.2370413267
2.2319396915
2.21357788254
2.22447546994
2.30929979624
2.2897131855
2.26717765931
2.26708576191
2.2716736675
2.26334218537
2.24344937419
2.26011233844
2.24749915117
2.25544782312
2.25875958617
2.25620876856
2.26777009762
2.25824585655
2.2364812571
2.25127243308
2.25203337852
2.22057923829
2.22281621161
2.24968244626
2.23375749595
2.28752818442
2.26612112617
2.27190179071
2.23930856976
2.26098127182
2.27254260087
2.31249969929
2.32574902181
2.29216743077
2.29533829309
2.30111895762
2.31455207494
2.34182164672
2.35015312885
2.34437246431
2.32958128833
2.33580141018
2.34272349289
2.34459528116
2.38981247352
2.41904573096
2.40964710294
2.41542776747
2.42091751923
2.4357086952
2.42919001674
2.40342698109
2.40784958696
2.41941091601
2.41505493858
2.42993567452
2.44828663223
2.39129374067
2.38002332439
2.38303653082
2.38513260342
2.38692247557
2.39134508143
2.37859099344
2.37536114651
2.38369262864
2.38811523451
2.42049882733
2.43784082092
2.44430051477
2.47575465501
2.51333788966
2.51409119127
2.50643873848
2.50861672719
2.46480893425
2.43080397642
2.43777739989
2.4348537534
2.42396380985
2.42260575119
2.49848088809
2.51047403065
2.52526520663
2.53614750635
2.55348949994
2.53584130591
2.52886788245
2.5091664428
2.51103823107
2.5051351609
2.50777787591
2.51678838737
2.50335527004
2.47754089361
2.46530053523
2.44285690644
2.4009238036
2.37434848172
2.31925795376
2.3032073904
2.28008473228
2.28272744729
2.24315846541
2.26026619338
2.23595077633
2.25380649952
2.26723961685
2.20809407264
2.21319570783
2.21387473717
2.18464147973
2.21286577303
2.19546479484
2.24405797412
2.23558559128
2.18695475717
2.18108453269
2.20165637321
2.22340334754
2.24073769729
2.22912502745
2.20665846717
2.23789596692
2.26254051591
2.22254736438
2.18990046521
2.18443364495
2.15620935163
2.14022541671
2.14746134368
2.1326701677
2.1326701677
2.12358538397
2.17852269246
2.1593089106
2.15675809301
2.14910564021
2.1820411147
2.19615326135
2.18850080855
2.18281204144
2.13085415662
2.13731385048
2.13731385048
2.16648047947
2.16205787361
2.13842148588
2.13076903309
2.1129133099
2.11614315682
2.09966398739
2.09966398739
2.11309710472
2.1069436113
2.11668449286
2.13402648644
2.10341667526
2.10341667526
2.11598696845
2.1598942355
2.10403511827
2.17139657995
2.15328599708
2.160565621
2.16311643859
2.15487685387
2.13514934241
2.15928096466
2.16761244679
2.05882710434
2.04394403095
2.00874631418
1.97041064788
1.9326621135
1.97225402687
1.90536413244
1.92626590777
1.88798158224
1.85801788759
1.7594281046
1.75375228769
1.71936685713
1.69828128701
1.71494425126
1.69828128701
1.63162943
1.55783884979
1.56837125213
1.58024642547
1.54166274048
1.53145947008
1.53401028768
1.46451897064
1.44853503572
1.41230919509
1.41268202397
1.37244930044
1.3295838432
1.29812970297
1.2962579147
1.2993782391
1.28585322437
1.25260069818
1.22213178771
1.19674922477
1.19053674675
1.18288429395
1.14904463584
1.1573837618
1.12039851033
1.09371607049
1.04258575956
1.04836642408
1.04541750864
1.03640699718
1.03640699718
1.03062633265
1.00818270387
0.98386728682
0.9036951571
0.89349188671
0.84012700702
0.82159989833
0.82527684642
0.82782766402
0.82235319994
0.84262648384
0.78603175723
0.78603175723
0.77447042817
0.82014156269
0.75697989004
0.7821305248
0.80024110767
0.8085725898
0.73312919927
0.73057838168
0.76067446326
0.7174514648
0.71431351526
0.71904996541
0.72739673521
0.71869242419
0.735743505
0.7382943226
0.7075192117
0.7024175765
0.68643364157
0.71001868851
0.69695075624
0.68726121546
0.6447786355
0.63066648885
0.59581866946
0.58238555213
0.58816621666
0.55618305914
0.54717254769
0.53109147609
0.51051963558
0.50834164686
0.51157149379
0.50646985859
0.51225052312
0.49881740579
0.48725607674
0.49745934713
0.48589801807
0.47756653595
0.46563237801
0.46912786875
0.47326954314
0.4704125251
0.44864792565
0.46059737125
0.45985935731
0.47959451262
0.47126303049
0.47721430111
0.44491729932
0.42825433506
0.40258085935
0.4139583936
0.39317902393
0.35513193294
0.32540103642
0.31346687847
0.28496165368
0.28938425955
0.28683344196
0.33061750052
0.3428578589
0.35118934103
0.27645795974
0.25155541077
0.25087638144
0.26469761531
0.27625894436
0.27235006811
0.26333955666
0.21649095087
0.23353438786
0.20119368911
0.17505782457
0.17543065346
0.18706625479
0.14449177744
0.14157577478
0.0898651729
0.05841103267
0.03490790184
0.01240528844
0
0
0
0
0
0
0
0
0
0
0
0
0
0
0
0
0
0
0
0
0
0
0
0
0
0
0
0
0
0
0
0
0
0
0
0
0
0
0
0
0
0
0
0
0
0
0
0
0
0
0
0
0
0
0
0
0
0
0
0
0
0
0
0
0
0
0
0
0
0
0
0
0
0
0
0
0
0
0
0
0
0
0
0
0
0
0
0
0
0
0
0
0
0
0
0
0
0
0
0
0
0
0
0
0
0
0
0
0
0
0
0
0
0
0
0
0
0
0
0
0
0
0
0
0
0
0
0
0
0
0
0
0
0
0
0
0
0
0
0
0
0
0
0
0
0
0
0
0
0
0
0
0
0
0
0
0
0
0
0
0
0
0
0
0
0
0
0
0
0
0
0
0
0
0
0
0
0
0
0
0
0
0
0
0
0
0
0
0
0
0
0
0
0
0
0
0
0
0
0
0
0
0
0
0
0
0
0
0
0
0
0
0
0
0
0
0
0
0
0
0
0
0
0
0
0
0
0
0
0
0
0
0
0
0
0
0
0
0
0
0
0
0
0
0
0
0
0
0
0
0
0
0
0
0
0
0
0
0
0
0
0
0
0
0
0
0
0
0
0
0
0
0
0
0
0
0
0
0
0
0
0
0
0
0
0
0
0
0
0
0
0
0
0
0
0
0
0
0
0
0
0
0
0
0
0
0
0
0
0
0
0
0
0
0
0
0
0
0
0
0
0
0
0
0
0
0
0
0
0
0
0
0
0
0
0
0
0
0
0
0
0
0
0
0
0
0
0
0
0
0
0
0
0
0
0
0
0
0
0
0
0
0
0
0
0
0
0
0
0
0
0
0
0
0
0
0
0
0
0
0
0
0
0
0
0
0
0
0
0
0
0
0
0
0
0
0
0
0
0
0
0
0
0
0
0
0
0
0
0
0
0
0
0
0
0
0
0
0
0
0
0
0
0
0
0
0
0
0
0
0
0
0
0
0
0
0
0
0
0
0
0
0
0
0
0
0
0
0
0
0
0
0
0
0
0
0
0
0
0
0
0
0
0
0
0
0
0
0
0
0
0
0
0
0
0
0
0
0
0
0
0
0
0
0
0
0
0
0
0
0
0
0
0
0
0
0
0
0
0
0
0
0
0
0
0
0
0
0
0
0
0
0
0
0
0
0
0
0
0
0
0
0
0
0
0
0
0
0
0
0
0
0
0
0
0
0
0
0
0
0
0
0
0
0
0
0
0
0
0
0
0
0
0
0
0
0
0
0
0
0
0
0
0
0
0
0
0
0
0
0
0
0
0
0
0
0
0
0
0
0
0
0
0
0
0
0
0
0
0
0
0
0
0
0
0
0
0
0
0
0
0
0
0
0
0
0
0
0
0
0
0
0
0
0
0
0
0
0
0
0
0
0
0
0
0
0
0
0
0
0
0
0
0
0
0
0
0
0
0
0
0
0
0
0
0
0
0
0
0
0
0
0
0
0
0
0
0
0
0
0
0
0
0
0
0
0
0
0
0
0
0
0
0
0
0
0
0
0
0
0
0
0
0
0
0
0
0
0
0
0
0
0
0
0
0
0
0
0
0
0
0
0
0
0
0
0
0
0
0
0
0
0
0
0
0
0
0
0
0
0
0
0
0
0
0
0
0
0
0
0
0
0
0
0
0
0
0
0
0
0
0
0
0
0
0
0
0
0
0
0
0
0
0
0
0
0
0
0
0
0
0
0
0
0
0
0
0
0
0
0
0
0
0
0
0
0
0
0
0
0
0
0
0
0
0
0
0
0
0
0
0
0
0
0
0
0
0
0
0
0
0
0
0
0
0
0
0
0
0
0
0
0
0
0
0
0
0
0
0
0
0
0
0
0
0
0
0
0
0
0
0
0
0
0
0
0
0
0
0
0
0
0
0
0
0
0
0
0
0
0
0
0
0
0
0
0
0
0
0
0
0
0
0
0
0
0
0
0
0
0
0
0
0
0
0
0
0
0
0
0
0
0
0
0
0
0
0
0
0
0
0
0
0
0
0
0
0
0
0
0
0
0
0
0
0
0
0
0
0
0
0
0
0
0
0
0
0
0
0
0
0
0
0
0
0
0
0
0
0
0
0
0
0
0
0
0
0
0
0
0
0
0
0
0
0
0
0
0
0
0
0
0
0
0
0
0
0
0
0
0
0
0
0
0
0
0
0
0
0
0
0
0
0
0
0
0
0
0
0
0
0
0
0
0
0
0
0
0
0
0
0
0
0
0
0
0
0
0
0
0
0
0
0
0
0
0
0
0
0
0
0
0
0
0
0
0
0
0
0
0
0
0
0
0
0
0
0
0
0
0
0
0
0
0
0
0
0
0
0
0
0
0
0
0
0
0
0
0
0
0
0
0
0
0
0
0
0
0
0
0
0
0
0
0
0
0
0
0
0
0
0
0
0
0
0
0
0
0
0
0
0
0
0
0
0
0
0
0
0
0
0
0
0
0
0
0
0
0
0
0
0
0
0
0
0
0
0
0
0
0
0
0
0
0
0
0
0
0
0
0
0
0
0
0
0
0
0
0
0
0
0
0
0
0
0
0
0
0
0
0
0
0
0
0
0
0
0
0
0
0
0
0
0
0
0
0
0
0
0
0
0
0
0
0
0
0
0
0
0
0
0
0
0
0
0
0
0
0
0
0
0
0
0
0
0
0
0
0
0
0
0
0
0
0
0
0
0
0
0
0
0
0
0
0
0
0
0
0
0
0
0
0
0
0
0
0
0
0
0
0
0
0
0
0
0
0
0
0
0
0
0
0
0
0
0
0
0
0
0
0
0
0
0
0
0
0
0
0
0
0
0
0
0
0
0
0
0
0
0
0
0
0
0
0
0
0
0
0
0
0
0
0
0
0
0
0
0
0
0
0
0
0
0
0
0
0
0
0
0
0
0
0
0
0
0
0
0
0
0
0
0
0
0
0
0
0
0
0
0
0
0
0
0
0
0
0
0
0
0
0
0
0
0
0
0
0
0
0
0
0
0
0
0
0
0
0
0
0
0
0
0
0
0
0
0
0
0
0
0
0
0
0
0
0
0
0
0
0
0
0
0
0
0
0
0
0
0
0
0
0
0
0
0
0
0
0
0
0
0
0
0
0
0
0
0
0
0
0
0
0
0
0
0
0
0
0
0
0
0
0
0
0
0
0
0
0
0
0
0
0
0
0
0
0
0
0
0
0
0
0
0
0
0
0
0
0
0
0
0
0
0
0
0
0
0
0
0
0
0
0
0
0
0
0
0
0
0
0
0
0
0
0
0
0
0
0
0
0
0
0
0
0
0
0
0
0
0
0
0
0
0
0
0
0
0
0
0
0
0
0
0
0
0
0
0
0
0
0
0
0
0
0
0
0
0
0
0
0
0
0
0
0
0
0
0
0
0
0
0
0
0
0
0
0
0
0
0
0
0
0
0
0
0
0
0
0
0
0
0
0
0
0
0
0
0
0
0
0
0
0
0
0
0
0
0
0
0
0
0
0
0
0
0
0
0
0
0
0
0
0
0
0
0
0
0
0
0
0
0
0
0
0
0
0
0
0
0
0
0
0
0
0
0
0
0
0
0
0
0
0
0
0
0
0
0
0
0
0
0
0
0
0
0
0
0
0
0
0
0
0
0
0
0
0
0
0
0
0
0
0
0
0
0
0
0
0
0
0
0
0
0
0
0
0
0
0
0
0
0
0
0
0
0
0
0
0
0
0
0
0
0
0
0
0
0
0
0
0
0
0
0
0
0
0
0
0
0
0
0
0
0
0
0
0
0
0
0
0
0
0
0
0
0
0
0
0
0
0
0
0
0
0
0
0
0
0
0
0
0
0
0
0
0
0
0
0
0
0
0
0
0
0
0
0
0
0
0
0
0
0
0
0
0
0
0
0
0
0
0
0
0
0
0
0
0
0
0
0
0
0
0
0
0
0
0
0
0
0
0
0
0
0
0
0
0
0
0
0
0
0
0
0
0
0
0
0
0
0
0
0
0
0
0
0
0
0
0
0
0
0
0
0
0
0
0
0
0
0
0
0
0
0
0
0
0
0
0
0
0
0
0
0
0
0
0
0
0
0
0
0
0
0
0
0
0
0
0
0
0
0
0
0
0
0
0
0
0
0
0
0
0
0
0
0
0
0
0
0
0
0
0
0
0
0
0
0
0
0
0
0
0
0
0
0
0
0
0
0
0
0
0
0
0
0
0
0
0
0
0
0
0
0
0
0
0
0
0
0
0
0
0
0
0
0
0
0
0
0
0
0
0
0
0
0
0
0
0
0
0
0
0
0
0
0
0
0
0
0
0
0
0
0
0
0
0
0
0
0
0
0
0
0
0
0
0
0
0
0
0
0
0
0
0
0
0
0
0
0
0
0
0
0
0
0
0
0
0
0
0
0
0
0
0
0
0
0
0
0
0
0
0
0
0
0
0
0
0
0
0
0
0
0
0
0
0
0
0
0
0
0
0
0
0
0
0
0
0
0
0
0
0
0
0
0
0
0
0
0
0
0
0
0
0
0
0
0
0
0
0
0
0
0
0
0
0
0
0
0
0
0
0
0
0
0
0
0
0
0
0
0
0
0
0
0
0
0
0
0
0
0
0
0
0
0
0
0
0
0
0
0
0
0
0
0
0
0
0
0
0
0
0
0
0
0
0
0
0
0
0
0
0
0
0
0
0
0
0
0
0
0
0
0
0
0
0
0
0
0
0
0
0
0
0
0
0
0
0
0
0
0
0
0
0
0
0
0
0
0
0
0
0
0
0
0
0
0
0
0
0
0
0
0
0
0
0
0
0
0
0
0
0
0
0
0
0
0
0
0
0
0
0
0
0
0
0
0
0
0
0
0
0
0
0
0
0
0
0
0
0
0
0
0
0
0
0
0
0
0
0
0
0
0
0
0
0
0
0
0
0
0
0
0
0
0
0
0
0
0
0
0
0
0
0
0
0
0
0
0
0
0
0
0
0
0
0
0
0
0
0
0
0
0
0
0
0
0
0
0
0
0
0
0
0
0
0
0
0
0
0
0
0
0
0
0
0
0
0
0
0
0
0
0
0
0
0
0
0
0
0
0
0
0
0
0
0
0
0
0
0
0
0
0
0
0
0
0
0
0
0
0
0
0
0
0
0
0
0
0
0
0
0
0
0
0
0
0
0
0
0
0
0
0
0
0
0
0
0
0
0
0
0
0
0
0
0
0
0
0
0
0
0
0
0
0
0
0
0
0
0
0
0
0
0
0
0
0
0
0
0
0
0
0
0
0
0
0
0
0
0
0
0
0
0
0
0
0
0
0
0
0
0
0
0
0
0
0
0
0
0
0
0
0
0
0
0
0
0
0
0
0
0
0
0
0
0
0
0
0
0
0
0
0
0
0
0
0
0
0
0
0
0
0
0
0
0
0
0
0
0
0
0
0
0
0
0
0
0
0
0
0
0
0
0
0
0
0
0
0
0
0
0
0
0
0
0
0
0
0
0
0
0
0
0
0
0
0
0
0
0
0
0
0
0
0
0
0
0
0
0
0
0
0
0
0
0
0
0
0
0
0
0
0
0
0
0
0
0
0
0
0
0
0
0
0
0
0
0
0
0
0
0
0
0
0
0
0
0
0
0
0
0
0
0
0
0
0
0
0
0
0
0
0
0
0
0
0
0
0
0
0
0
0
0
0
0
0
0
0
0
0
0
0
0
0
0
0
0
0
0
0
0
0
0
0
0
0
0
0
0
0
0
0
0
0
0
0
0
0
0
0
0
0
0
0
0
0
0
0
0
0
0
0
0
0
0
0
0
0
0
0
0
0
0
0
0
0
0
0
0
0
0
0
0
0
0
0
0
0
0
0
0
0
0
0
0
0
0
0
0
0
0
0
0
0
0
0
0
0
0
0
0
0
0
0
0
0
0
0
0
0
0
0
0
0
0
0
0
0
0
0
0
0
0
0
0
0
0
0
0
0
0
0
0
0
0
0
0
0
0
0
0
0
0
0
0
0
0
0
0
0
0
0
0
0
0
0
0
0
0
0
0
0
0
0
0
0
0
0
0
0
0
0
0
0
0
0
0
0
0
0
0
0
0
0
0
0
0
0
0
0
0
0
0
0
0
0
0
0
0
0
0
0
0
0
0
0
0
0
0
0
0
0
0
0
0
0
0
0
0
0
0
0
0
0
0
0
0
0
0
0
0
0
0
0
0
0
0
0
0
0
0
0
0
0
0
0
0
0
0
0
0
0
0
0
0
0
0
0
0
0
0
0
0
0
0
0
0
0
0
0
0
0
0
0
0
0
0
0
0
0
0
0
0
0
0
0
0
0
0
0
0
0
0
0
0
0
0
0
0
0
0
0
0
0
0
0
0
0
0
0
0
0
0
0
0
0
0
0
0
0
0
0
0
0
0
0
0
0
0
0
0
0
0
0
0
0
0
0
0
0
0
0
0
0
0
0
0
0
0
0
0
0
0
0
0
0
0
0
0
0
0
0
0
0
0
0
0
0
0
0
0
0
0
0
0
0
0
0
0
0
0
0
0
0
0
0
0
0
0
0
0
0
0
0
0
0
0
0
0
0
0
0
0
0
0
0
0
0
0
0
0
0
0
0
0
0
0
0
0
0
0
0
0
0
0
0
0
0
0
0
0
0
0
0
0
0
0
0
0
0
0
0
0
0
0
0
0
0
0
0
0
0
0
0
0
0
0
0
0
0
0
0
0
0
0
0
0
0
0
0
0
0
0
0
0
0
0
0
0
0
0
0
0
0
0
0
0
0
0
0
0
0
0
0
0
0
0
0
0
0
0
0
0
0
0
0
0
0
0
0
0
0
0
0
0
0
0
0
0
0
0
0
0
0
0
0
0
0
0
0
0
0
0
0
0
0
0
0
0
0
0
0
0
0
0
0
0
0
0
0
0
0
0
0
0
0
0
0
0
0
0
0
0
0
0
0
0
0
0
0
0
0
0
0
0
0
0
0
0
0
0
0
0
0
0
0
0
0
0
0
0
0
0
0
0
0
0
0
0
0
0
0
0
0
0
0
0
0
0
0
0
0
0
0
0
0
0
0
0
0
0
0
0
0
0
0
0
0
0
0
0
0
0
0
0
0
0
0
0
0
0
0
0
0
0
0
0
0
0
0
0
0
0
0
0
0
0
0
0
0
0
0
0
0
0
0
0
0
0
0
0
0
0
0
0
0
0
0
0
0
0
0
0
0
0
0
0
0
0
0
0
0
0
0
0
0
0
0
0
0
0
0
0
0
0
0
0
0
0
0
0
0
0
0
0
0
0
0
0
0
0
0
0
0
0
0
0.00013353161
0.00778598441
0.00523516681
0.0200492743
0.05684308713
0.17225342316
0.17007543445
0.18095773418
0.19911965781
0.1846193946
0.15555988357
0.12113309353
0.12352538527
0.11991506563
0.11631238981
0.08190402775
0.10179683893
0.10434765654
0.12159775271
0.13133629681
0.13133629681
0.15160958073
0.15956823396
0.18587784491
0.12234334338
0.1106824731
0.09913876917
0.143451845
0.15291710145
0.17469698858
0.16286470933
0.16031389173
0.14658455526
0.13834497054
0.14922727027
0.19816954409
0.19417875171
0.21617294188
0.21294309495
0.22121559246
0.21685961503
0.22669005655
0.13447578095
0.16457186252
0.17035252705
0.15467799999
0.15607975558
0.17716532571
0.1746145081
0.18451157807
0.17480674961
0.19334150213
0.23074013913
0.21917881008
0.20405769929
0.1991398589
0.24419859252
0.2996695932
0.2385474131
0.25143475798
0.25330654625
0.27983286482
0.30446212614
0.31548532659
0.40491074719
0.43350786937
0.4349915411
0.44715849717
0.46462610379
0.48061003872
0.50705444116
0.51215607636
0.62469570838
0.61618510636
0.61363428877
0.64686831987
0.7038306361
0.7109036008
0.7211068712
0.74287147065
0.76004816451
0.76975620039
0.79730146437
0.80682570544
0.84420141092
0.84743125785
0.8794910251
0.89241041282
0.90584353014
0.92182746506
0.95124451731
0.96212681704
0.95048357187
0.95303438946
1.00370231156
1.02720544239
1.03621595385
1.0768291501
1.08125175596
1.10586572962
1.11164639415
1.14608316549
1.19006710939
1.28525563649
1.28848548341
1.32592781736
1.33936093468
1.3380542168
1.39028772671
1.35555707368
1.36995489385
1.34243803914
1.37627769726
1.39617050844
1.40519951497
1.40264869737
1.42764314376
1.44872871388
1.45383034908
1.4641989192
1.51470154156
1.54916888824
1.58759645195
1.59337711647
1.79558107645
1.83812504558
1.89876954917
1.89370396708
1.19248695083
1.20639243827
1.21397826263
1.25458992427
1.23724793069
1.25587458061
1.23223819289
1.24958018648
1.2706657566
1.32428790051
1.45244314609
1.45783569407
1.46137938527
1.47301498661
1.57327457357
1.64389282395
1.65194337461
1.67948863859
1.68203945618
2.3267459323
2.33290706954
2.39055605894
2.39565769413
2.38741810941
2.37025991063
2.42144156233
2.4642917319
2.52530382511
2.5580426217
2.57276039536
2.64774373451
2.64556574579
2.72515548561
2.72124660934
2.87721429733
2.93478224058
2.91652318026
2.94984910877
2.9915065194
3.03504336214
3.01721611532
3.05521186553
3.10017105792
3.17609446241
3.19785906186
3.20619818781
3.18515631463
3.23846695172
3.26211862711
3.2646694447
3.31568579669
3.32788559845
3.35533896501
3.42927568521
3.46087837001
3.51389568977
3.52262293227
3.55825239546
3.51383663804
3.52072050157
3.52209705532
3.43762712992
3.52587828666
3.61590933428
3.67865231503
3.70338425791
3.62092935897
3.61824608734
3.60230745107
3.66827029746
3.74985189373
3.75897279767
3.74284272275
3.73443696834
3.71272370967
3.72150229295
3.7457587254
3.77792794809
3.81087427384
3.85435977579
3.91179766957
3.87893122807
3.91464267445
3.91787252138
4.06219796836
4.11831281522
4.11590289835
4.10246978103
4.1376674978
4.17148866083
4.18858343857
4.19190518291
4.23077984778
4.25125979089
4.21512818512
4.25907921622
4.25907921622
4.2779201692
4.30750252116
4.35515576932
4.418013579
4.418013579
4.38380656975
4.44550293157
4.47371724358
4.47682228031
4.49399897417
4.52883914973
4.54159323773
4.53513354387
4.58056503928
4.63361847924
4.68531386056
4.72238336559
4.78683960878
4.76132465891
4.85259813342
4.92573575611
4.97481369138
5.06797424182
5.05641291276
5.06169834277
5.10213859547
5.09644982834
5.15254932043
5.18011220954
5.19541711513
5.20293274459
5.21058519739
5.23831425618
5.22506493364
5.2602450253
5.31653595604
5.34236562013
5.37424159258
5.39591429463
5.43227869853
5.45854017611
5.44952966466
5.39413527373
5.35192598141
5.36477196681
5.39584650429
5.4189691624
5.48885086635
5.52472761246
5.51278581067
5.64390773103
5.63234640197
5.65762942367
5.66128110281
5.66196013214
5.67981585533
5.68586747005
5.71567263886
5.73666631157
5.73402359657
5.75000753149
5.76718422535
5.78137828812
5.78392910572
5.75251785957
5.76451100213
5.78709553162
5.75967501074
5.74137305635
5.74499101982
5.6723019658
5.60513871664
5.61274747249
5.55714321492
5.55016979146
5.58193777597
5.53782144514
5.48460270545
5.46096631773
5.43342105375
5.44667037626
5.40997370011
5.42340681743
5.37800059099
5.45662329051
5.41718676268
5.41965325961
5.41267983614
5.37275331305
5.31629708259
5.23787636736
5.2530556599
5.24608223643
5.22813461583
5.22243586742
5.11350802256
5.08165578446
5.04442097969
5.02919041349
4.95512567567
4.96923782233
4.92266170134
4.86349766204
4.81605958688
4.82626285728
4.77417171557
4.72766986687
4.67801237641
4.60781916566
4.59221804091
4.56670986492
4.56219536165
4.48346844597
4.44581180899
4.42112356305
4.41309828137
4.34398984161
4.34323654001
4.29322471575
4.29577553335
4.20174371208
4.12507237947
4.08868190376
4.08936093309
4.08936093309
4.0108491904
4.00470334083
4.00433051194
3.96553011936
3.92658882604
3.91009116151
3.90431049698
3.88190742481
3.86660251922
3.83358279116
3.87131049299
3.83222683146
3.76392747051
3.76137665291
3.76306464636
3.75375704581
3.74474653434
3.73386423462
3.71022784689
3.69101406505
3.64816389547
3.56015792272
3.52428117661
3.48772540118
3.44419620227
3.38057430684
3.31047341963
3.29088680889
3.35437841634
3.35263667752
3.31706613187
3.28586918875
3.25331411989
3.31402525192
3.31305764727
3.32716979392
3.32716979392
3.29783465779
3.29423198198
3.27166274014
3.26950003909
3.25096528657
3.22222726365
3.20985364838
3.15305663188
3.14754925499
3.15452267846
3.11450659543
3.11450659543
3.10430332503
3.0473410088
3.0119779923
2.99531502805
2.87876530573
2.88700489044
2.7287580708
2.718462903
2.69414748595
2.65307720724
2.61991657846
2.59382127054
2.5100922609
2.44452067138
2.41290269892
2.38280661734
2.38722922322
2.40134136987
2.38467840562
2.36937350002
2.35159969294
2.3445190844
2.34924024689
2.34586949924
2.30566204465
2.3085419942
2.27980397128
2.26150725616
2.30753112275
2.25564751023
2.26069780464
2.24148402279
2.20111804237
2.15862541402
2.10189582882
2.03601489854
2.12731427347
2.09075849803
2.04571505208
2.0156189705
1.99434196174
2.00672846012
1.96762186709
1.93608581072
2.01271948852
2.00748459643
1.97733717408
1.97164840696
1.94716769018
1.86928831096
1.82320829446
1.85557950143
1.8470642245
1.87966742674
1.82593495745
1.78053397027
1.7740152918
1.70602743766
1.66198450915
1.53584792758
1.55660646472
1.55743840792
1.5559318047
1.5061748401
1.48502264154
1.40774882224
1.399790169
1.38523092117
1.35452921258
1.37008133401
1.34499499023
1.30911824412
1.30787501436
1.33333184957
1.27571577298
1.27061413778
1.24906384137
1.22594118326
1.20604837207
1.17986116676
1.12760472534
1.17770377208
1.12839390866
1.11533362022
1.09758828952
1.12303748091
1.11898770392
1.11898770392
1.04923308052
1.04204535402
1.02147351351
0.97232894979
0.94359092687
0.87948988747
0.84888007627
0.79283636138
0.66271663127
0.63128542254
0.61911846647
0.57423120891
0.56334890918
0.60906133608
0.62413344353
0.62083696816
0.57183330518
0.52582756096
0.55751973859
0.47904003874
0.45336656303
0.35546191861
0.35204827687
0.34844560105
0.28779104906
0.28779104906
0.24356753316
0.23268523344
0.22886504716
0.18377026043
0.18121944283
0.19594165292
0.22066805091
0.20077523973
0.21620255097
0.18678549872
0.17190242533
0.1251433795
0.13083979045
0.15497141269
0.11794560459
0.12845507543
0.10413965838
0.10992032291
0.10413965838
0.10481868772
0.10226787011
0.08951378212
0.02320578037
0.00722184544
0
0.00848800669
0
0
0
0
0
0
0
0
0
0
0
0
0
0
0
0
0
0
0
0
0
0
0
0
0
0
0
0
0
0
0
0
0
0
0
0
0
0
0
0
0
0
0
0
0
0
0
0
0
0
0
0
0
0
0
0
0
0
0
0
0
0
0
0
0
0
0
0
0
0
0
0
0
0
0
0
0
0
0
0
0
0
0
0
0
0
0
0
0
0
0
0
0
0
0
0
0
0
0
0
0
0
0
0
0
0
0
0
0
0
0
0
0
0
0
0
0
0
0
0
0
0
0
0
0
0
0
0
0
0
0
0
0
0
0
0
0
0
0
0
0
0
0
0
0
0
0
0
0
0
0
0
0
0
0
0
0
0
0
0
0
0
0
0
0
0
0
0
0
0
0
0
0
0
0
0
0
0
0
0
0
0
0
0
0
0
0
0
0
0
0
0
0
0
0
0
0
0
0
0
0
0
0
0
0
0
0
0
0
0
0
0
0
0
0
0
0
0
0
0
0
0
0
0
0
0
0
0
0
0
0
0
0
0
0
0
0
0
0
0
0
0
0
0
0
0
0
0
0
0
0
0
0
0
0
0
0
0
0
0
0
0
0
0
0
0
0
0
0
0
0
0
0
0
0
0
0
0
0
0
0
0
0
0
0
0
0
0
0
0
0
0
0
0
0
0
0
0
0
0
0
0
0
0
0
0
0
0
0
0
0
0
0
0
0
0
0
0
0
0
0
0
0
0
0
0
0
0
0
0
0
0
0
0
0
0
0
0
0
0
0
0
0
0
0
0
0
0
0
0
0
0
0
0
0
0
0
0
0
0
0
0
0
0
0
0
0
0
0
0
0
0
0
0
0
0
0
0
0
0
0
0
0
0
0
0
0
0
0
0
0
0
0
0
0
0
0
0
0
0
0
0
0
0
0
0
0
0
0
0
0
0
0
0
0
0
0
0
0
0
0
0
0
0
0
0
0
0
0
0
0
0
0
0
0
0
0
0
0
0
0
0
0
0
0
0
0
0
0
0
0
0
0
0
0
0
0
0
0
0
0
0
0
0
0
0
0
0
0
0
0
0
0
0
0
0
0
0
0
0
0
0
0
0
0
0
0
0
0
0
0
0
0
0
0
0
0
0
0
0
0
0
0
0
0
0
0
0
0
0
0
0
0
0
0
0
0
0
0
0
0
0
0
0
0
0
0
0
0
0
0
0
0
0
0
0
0
0
0
0
0
0
0
0
0
0
0
0
0
0
0
0
0
0
0
0
0
0
0
0
0
0
0
0
0
0
0
0
0
0
0
0
0
0
0
0
0
0
0
0
0
0
0
0
0
0
0
0
0
0
0
0
0
0
0
0
0
0
0
0
0
0
0
0
0
0
0
0
0
0
0
0
0
0
0
0
0
0
0
0
0
0
0
0
0
0
0
0
0
0
0
0
0
0
0
0
0
0
0
0
0
0
0
0
0
0
0
0
0
0
0
0
0
0
0
0
0
0
0
0
0
0
0
0
0
0
0
0
0
0
0
0
0
0
0
0
0
0
0
0
0
0
0
0
0
0
0
0
0
0
0
0
0
0
0
0
0
0
0
0
0
0
0
0
0
0
0
0
0
0
0
0
0
0
0
0
0
0
0
0
0
0
0
0
0
0
0
0
0
0
0
0
0
0
0
0
0
0
0
0
0
0
0
0
0
0
0
0
0
0
0
0
0
0
0
0
0
0
0
0
0
0
0
0
0
0
0
0
0
0
0
0
0
0
0
0
0
0
0
0
0
0
0
0
0
0
0
0
0
0
0
0
0
0
0
0
0
0
0
0
0
0
0
0
0
0
0
0
0
0
0
0
0
0
0
0
0
0
0
0
0
0
0
0
0
0
0
0
0
0
0
0
0
0
0
0
0
0
0
0
0
0
0
0
0
0
0
0
0
0
0
0
0
0
0
0
0
0
0
0
0
0
0
0
0
0
0
0
0
0
0
0
0
0
0
0
0
0
0
0
0
0
0
0
0
0
0
0
0
0
0
0
0
0
0
0
0
0
0
0
0
0
0
0
0
0
0
0
0
0
0
0
0
0
0
0
0
0
0
0
0
0
0
0
0
0
0
0
0
0
0
0
0
0
0
0
0
0
0
0
0
0
0
0
0
0
0
0
0
0
0
0
0
0
0
0
0
0
0
0
0
0
0
0
0
0
0
0
0
0
0
0
0
0
0
0
0
0
0
0
0
0
0
0
0
0
0
0
0
0
0
0
0
0
0
0
0
0
0
0
0
0
0
0
0
0
0
0
0
0
0
0
0
0
0
0
0
0
0
0
0
0
0
0
0
0
0
0
0
0
0
0
0
0
0
0
0
0
0
0
0
0
0
0
0
0
0
0
0
0
0
0
0
0
0
0
0
0
0
0
0
0
0
0
0
0
0
0
0
0
0
0
0
0
0
0
0
0
0
0
0
0
0
0
0
0
0
0
0
0
0
0
0
0
0
0
0
0
0
0
0
0
0
0
0
0
0
0
0
0
0
0
0
0
0
0
0
0
0
0
0
0
0
0
0
0
0
0
0
0
0
0
0
0
0
0
0
0
0
0
0
0
0
0
0
0
0
0
0
0
0
0
0
0
0
0
0
0
0
0
0
0
0
0
0
0
0
0
0
0
0
0
0
0
0
0
0
0
0
0
0
0
0
0
0
0
0
0
0
0
0
0
0
0
0
0
0
0
0
0
0
0
0
0
0
0
0
0
0
0
0
0
0
0
0
0
0
0
0
0
0
0
0
0
0
0
0
0
0
0
0
0
0
0
0
0
0
0
0
0
0
0
0
0
0
0
0
0
0
0
0
0
0
0
0
0
0
0
0
0
0
0
0
0
0
0
0
0
0
0
0
0
0
0
0
0
0
0
0
0
0
0
0
0
0
0
0
0
0
0
0
0
0
0
0
0
0
0
0
0
0
0
0
0
0
0
0
0
0
0
0
0
0
0
0
0
0
0
0
0
0
0
0
0
0
0
0
0
0
0
0
0
0
0
0
0
0
0
0
0
0
0
0
0
0
0
0
0
0
0
0
0
0
0
0
0
0
0
0
0
0
0
0
0
0
0
0
0
0
0
0
0
0
0
0
0
0
0
0
0
0
0
0
0
0
0
0
0
0
0
0
0
0
0
0
0
0
0
0
0
0
0
0
0
0
0
0
0
0
0
0
0
0
0
0
0
0
0
0
0
0
0
0
0
0
0
0
0
0
0
0
0
0
0
0
0
0
0
0
0
0
0
0
0
0
0
0
0
0
0
0
0
0
0
0
0
0
0
0
0
0
0
0
0
0
0
0
0
0
0
0
0
0
0
0
0
0
0
0
0
0
0
0
0
0
0
0
0
0
0
0
0
0
0
0
0
0
0
0
0
0
0
0
0
0
0
0
0
0
0
0
0
0
0
0
0
0
0
0
0
0
0
0
0
0
0
0
0
0
0
0
0
0
0
0
0
0
0
0
0
0
0
0
0
0
0
0
0
0
0
0
0
0
0
0
0
0
0
0
0
0
0
0
0
0
0
0
0
0
0
0
0
0
0
0
0
0
0
0
0
0
0
0
0
0
0
0
0
0
0
0
0
0
0
0
0
0
0
0
0
0
0
0
0
0
0
0
0
0
0
0
0
0
0
0
0
0
0
0
0
0
0
0
0
0
0
0
0
0
0
0
0
0
0
0
0
0
0
0
0
0
0
0
0
0
0
0
0
0
0
0
0
0
0
0
0
0
0
0
0
0
0
0
0
0
0
0
0
0
0
0
0
0
0
0
0
0
0
0
0
0
0
0
0
0
0
0
0
0
0
0
0
0
0
0
0
0
0
0
0
0
0
0
0
0
0
0
0
0
0
0
0
0
0
0
0
0
0
0
0
0
0
0
0
0
0
0
0
0
0
0
0
0
0
0
0
0
0
0
0
0
0
0
0
0
0
0
0
0
0
0
0
0
0
0
0
0
0
0
0
0
0
0
0
0
0
0
0
0
0
0
0
0
0
0
0
0
0
0
0
0
0
0
0
0
0
0
0
0
0
0
0
0
0
0
0
0
0
0
0
0
0
0
0
0
0
0
0
0
0
0
0
0
0
0
0
0
0
0
0
0
0
0
0
0
0
0
0
0
0
0
0
0
0
0
0
0
0
0
0
0
0
0
0
0
0
0
0
0
0
0
0
0
0
0
0
0
0
0
0
0
0
0
0
0
0
0
0
0
0
0
0
0
0
0
0
0
0
0
0
0
0
0
0
0
0
0
0
0
0
0
0
0
0
0
0
0
0
0
0
0
0
0
0
0
0
0
0
0
0
0
0
0
0
0
0
0
0
0
0
0
0
0
0
0
0
0
0
0
0
0
0
0
0
0
0
0
0
0
0
0
0
0
0
0
0
0
0
0
0
0
0
0
0
0
0
0
0
0
0
0
0
0
0
0
0
0
0
0
0
0
0
0
0
0
0
0
0
0
0
0
0
0
0
0
0
0
0
0
0
0
0
0
0
0
0
0
0
0
0
0
0
0
0
0
0
0
0
0
0
0
0
0
0
0
0
0
0
0
0
0
0
0
0
0
0
0
0
0
0
0
0
0
0
0
0
0
0
0
0
0
0
0
0
0
0
0
0
0
0
0
0
0
0
0
0
0
0
0
0
0
0
0
0
0
0
0
0
0
0
0
0
0
0
0
0
0
0
0
0
0
0
0
0
0
0
0
0
0
0
0
0
0
0
0
0
0
0
0
0
0
0
0
0
0
0
0
0
0
0
0
0
0
0
0
0
0
0
0
0
0
0
0
0
0
0
0
0
0
0
0
0
0
0
0
0
0
0
0
0
0
0
0
0
0
0
0
0
0
0
0
0
0
0
0
0
0
0
0
0
0
0
0
0
0
0
0
0
0
0
0
0
0
0
0
0
0
0
0
0
0
0
0
0
0
0
0
0
0
0
0
0
0
0
0
0
0
0
0
0
0
0
0
0
0
0
0
0
0
0
0
0
0
0
0
0
0
0
0
0
0
0
0
0
0
0
0
0
0
0
0
0
0
0
0
0
0
0
0
0
0
0
0
0
0
0
0
0
0
0
0
0
0
0
0
0
0
0
0
0
0
0
0
0
0
0
0
0
0
0
0
0
0
0
0
0
0
0
0
0
0
0
0
0
0
0
0
0
0
0
0
0
0
0
0
0
0
0
0
0
0
0
0
0
0
0
0
0
0
0
0
0
0
0
0
0
0
0
0
0
0
0
0
0
0
0
0
0
0
0
0
0
0
0
0
0
0
0
0
0
0
0
0
0
0
0
0
0
0
0
0
0
0
0
0
0
0
0
0
0
0
0
0
0
0
0
0
0
0
0
0
0
0
0
0
0
0
0
0
0
0
0
0
0
0
0
0
0
0
0
0
0
0
0
0
0
0
0
0
0
0
0
0
0
0
0
0
0
0
0
0
0
0
0
0
0
0
0
0
0
0
0
0
0
0
0
0
0
0
0
0
0
0
0
0
0
0
0
0
0
0
0
0
0
0
0
0
0
0
0
0
0
0
0
0
0
0
0
0
0
0
0
0
0
0
0
0
0
0
0
0
0
0
0
0
0
0
0
0
0
0
0
0
0
0
0
0
0
0
0
0
0
0
0
0
0
0
0
0
0
0
0
0
0
0
0
0
0
0
0
0
0
0
0
0
0
0
0
0
0
0
0
0
0
0
0
0
0
0
0
0
0
0
0
0
0
0
0
0
0
0
0
0
0
0
0
0
0
0
0
0
0
0
0
0
0
0
0
0
0
0
0
0
0
0
0
0
0
0
0
0
0
0
0
0
0
0
0
0
0
0
0
0
0
0
0
0
0
0
0
0
0
0
0
0
0
0
0
0
0
0
0
0
0
0
0
0
0
0
0
0
0
0
0
0
0
0
0
0
0
0
0
0
0
0
0
0
0
0
0
0
0
0
0
0
0
0
0
0
0
0
0
0
0
0
0
0
0
0
0
0
0
0
0
0
0
0
0
0
0
0
0
0
0
0
0
0
0
0
0
0
0
0
0
0
0
0
0
0
0
0
0
0
0
0
0
0
0
0
0
0
0
0
0
0
0
0
0
0
0
0
0
0
0
0
0
0
0
0
0
0
0
0
0
0
0
0
0
0
0
0
0
0
0
0
0
0
0
0
0
0
0
0
0
0
0
0
0
0
0
0
0
0
0
0
0
0
0
0
0
0
0
0
0
0
0
0
0
0
0
0
0
0
0
0
0
0
0
0
0
0
0
0
0
0
0
0
0
0
0
0
0
0
0
0
0
0
0
0
0
0
0
0
0
0
0
0
0
0
0
0
0
0
0
0
0
0
0
0
0
0
0
0
0
0
0
0
0
0
0
0
0
0
0
0
0
0
0
0
0
0
0
0
0
0
0
0
0
0
0
0
0
0
0
0
0
0
0
0
0
0
0
0
0
0
0
0
0
0
0
0
0
0
0
0
0
0
0
0
0
0
0
0
0
0
0
0
0
0
0
0
0
0
0
0
0
0
0
0
0
0
0
0
0
0
0
0
0
0
0
0
0
0
0
0
0
0
0
0
0
0
0
0
0
0
0
0
0
0
0
0
0
0
0
0
0
0
0
0
0
0
0
0
0
0
0
0
0
0
0
0
0
0
0
0
0
0
0
0
0
0
0
0
0
0
0
0
0
0
0
0
0
0
0
0
0
0
0
0
0
0
0
0
0
0
0
0
0
0
0
0
0
0
0
0
0
0
0
0
0
0
0
0
0
0
0
0
0
0
0
0
0
0
0
0
0
0
0
0
0
0
0
0
0
0
0
0
0
0
0
0
0
0
0
0
0
0
0
0
0
0
0
0
0
0
0
0
0
0
0
0
0
0
0
0
0
0
0
0
0
0
0
0
0
0
0
0
0
0
0
0
0
0
0
0
0
0
0
0
0
0
0
0
0
0
0
0
0
0
0
0
0
0
0
0
0
0
0
0
0
0
0
0
0
0
0
0
0.00092778115
0
0
0
0
0
0
0
0
0
0
0
0
0
0
0
0
0
0.09822476671
0.17173054337
0.13971447306
0.17890064475
0.19867105031
0.1893872512
0.19703970399
0.17270135543
0.16336090918
0.18873582829
0.26454433675
0.29951776919
0.23063368087
0.25749991552
0.28141957219
0.35664101583
0.36565152729
0.31515130948
0.34592642039
0.33759493827
0.34660544972
0.30826978342
0.32051014181
0.32884162394
0.33462228846
0.29544142315
0.30660465436
0.32663836626
0.36590114769
0.30505225524
0.32358700776
0.34024997202
0.33807198331
0.40096110405
0.38939213117
0.36483714211
0.37571944184
0.35600191167
0.34810988687
0.45005425988
0.4558349244
0.45083516791
0.38903926486
0.3849465938
0.39668086641
0.40617139182
0.46491359891
0.47120799305
0.49514059992
0.44081883264
0.39178466141
0.39396265012
0.36858008718
0.33670411475
0.31936212116
0.37349792759
0.39261981203
0.42490916999
0.41079702334
0.39954953855
0.41178225311
0.42334358216
0.41319929638
0.43204024935
0.41537728509
0.36997629792
0.34184390202
0.28301447243
0.34246628419
0.3284383911
0.29120358634
0.31041736818
0.26715615055
0.32169529409
0.3192363739
0.29454812798
0.28689567517
0.22205895926
0.27070508104
0.2475518476
0.29687699869
0.31098914534
0.30010684562
0.30265766322
0.33375426225
0.31786222473
0.30883321818
0.32942355378
0.29738905549
0.31081452897
0.31877842149
0.3275417171
0.35033524328
0.40376151213
0.35105279738
0.39371917215
0.38178501421
0.38756567873
0.36818659716
0.3637639913
0.39910784805
0.55578374031
0.54167159365
0.56960497419
0.53695283574
0.57282958184
0.62883717654
0.66659335475
0.56105628722
0.52209970623
0.5428200913
0.52947887138
0.55965686907
0.55965686907
0.55132538694
0.59052918375
0.58355576028
0.58714081098
0.56928508778
0.5800754901
0.58585615463
0.57565288424
0.5941952806
0.58045072356
0.62871396805
0.63185432214
0.67096091517
0.68194275613
0.68449357374
0.71372683118
0.68683766503
0.67831554711
0.70330999349
0.75507877711
0.74885101141
0.72956382724
0.8028215181
0.83589782623
0.88041989873
0.88550624626
0.84128506783
0.82157081218
0.84365689974
0.87130934879
0.85052233528
0.91500231281
0.95186428869
0.97620263725
1.06135159197
1.07392188516
1.08978100988
1.08437317424
1.1143039561
1.1224701385
1.1636061757
1.19324751227
1.28743305027
1.29651783401
1.31044618585
1.2968477688
1.29069427539
1.28948622878
1.28948622878
1.2721442352
1.328133469
1.31657213994
1.30749500005
1.30899395943
1.34213609313
1.33148572158
1.29481431438
1.28429960427
1.33581038791
1.32501998559
1.33403049704
1.33836120551
1.33739126341
1.29700001403
1.29955083162
1.43320821482
1.45480751454
1.47175141029
1.48450549828
1.53049361737
1.5583450818
1.55551333271
1.58522894157
1.5884587885
1.61328793516
1.5979448104
1.65815990505
1.67564279936
1.83417191768
1.85083488194
1.90269556297
1.91025611837
1.91608047984
1.93766128449
2.0098181138
2.01814959593
2.05861424763
2.07256109457
2.17446491094
2.21034165705
2.21589803725
2.22422951938
2.19855604366
2.24324194841
2.24483804446
2.21219114528
2.13386546776
2.12366219736
2.09501607185
2.08736361905
2.10011770704
2.05924564086
2.06502630538
2.12782352873
2.17727953216
2.16316738551
2.08071538838
2.0890468705
2.03860323274
2.05390813833
2.04557665621
2.01110166569
1.98423543105
1.94734972081
1.93272384454
1.91013931504
1.84152610981
1.80368567803
1.78694844151
1.85695792456
1.86244003249
1.80887607032
1.82404618443
1.82472521376
1.74640718007
1.80536892948
1.79635841802
1.68722398106
1.67957152826
1.67446989306
1.68287564745
1.65975298935
1.65720217175
1.63172771141
1.6290849964
1.7084532866
1.66169424077
1.66169424077
1.64826112344
1.7045007134
1.69106759608
1.69711156696
1.68983194306
1.67925584377
1.69339092191
1.69849255711
1.66839647553
1.64476008781
1.59619902247
1.64200334677
1.63112104704
1.63008447649
1.56081991546
1.55503925093
1.55248843333
1.54778489599
1.51804635562
1.49883257376
1.48043872197
1.51044290615
1.50975623298
1.42805980781
1.41303059443
1.41881125895
1.40860798856
1.43533332249
1.49424379821
1.48336149849
1.45963321337
1.44290362067
1.43780198547
1.42791255936
1.41838831829
1.41251575635
1.40958212858
1.40635228165
1.30333835819
1.27647212354
1.31529304307
1.27074563451
1.26683675825
1.18315378301
1.16988596541
1.1340092193
1.14990125682
1.16627330829
1.23845079878
1.29682541625
1.2750608168
1.26938733733
1.32744737479
1.25756567085
1.22009282869
1.23352594601
1.23284691669
1.199073887
1.14069926952
1.09123175021
1.06121227836
1.04491449917
1.01413938827
1.0126894322
1.02935239646
0.981840049
0.96007544955
0.96144115204
0.95633951684
0.92046277074
0.90890144168
0.90960340253
0.90403704104
0.90111339455
0.90149386727
0.88618896167
0.89119869947
0.86433246482
0.86181222254
0.82797256443
0.80688699431
0.79710555612
0.76171116144
0.72432016828
0.71097894836
0.69763772843
0.70946236385
0.69603689036
0.66474804984
0.61485105448
0.64599665682
0.62459724243
0.67021777191
0.65392763653
0.57791997849
0.5702675257
0.5702675257
0.55037471452
0.53261088873
0.54056954197
0.4570166833
0.43405932491
0.3890825074
0.41890289677
0.3755619291
0.39145396662
0.34919092896
0.42450944217
0.40030121021
0.37852132309
0.36135541337
0.36322720163
0.30577956507
0.29421823602
0.28146414802
0.26480118376
0.25068903711
0.19086446358
0.21951058909
0.18805644885
0.17071445527
0.11863423193
0.13560863589
0.13237878897
0.11676003909
0.06489935806
0.02022109716
0
0
0
0
0
0
0
0
0
0
0
0
0
0
0
0
0
0
0
0
0
0
0
0
0
0
0
0
0
0
0
0
0
0
0
0
0
0
0
0
0
0
0
0
0
0
0
0
0
0
0
0
0
0
0
0
0
0
0
0
0
0
0
0
0
0
0
0
0
0
0
0
0
0
0
0
0
0
0
0
0
0
0
0
0
0
0
0
0
0
0
0
0
0
0
0
0
0
0
0
0
0
0
0
0
0
0
0
0
0
0
0
0
0
0
0
0
0
0
0
0
0
0
0
0
0
0
0
0
0
0
0
0
0
0
0
0
0
0
0
0
0
0
0
0
0
0
0
0
0
0
0
0
0
0
0
0
0
0
0
0
0
0
0
0
0
0
0
0
0
0
0
0
0
0
0
0
0
0
0
0
0
0
0
0
0
0
0
0
0
0
0
0
0
0
0
0
0
0
0
0
0
0
0
0
0
0
0
0
0
0
0
0
0
0
0
0
0
0
0
0
0
0
0
0
0
0
0
0
0
0
0
0
0
0
0
0
0
0
0
0
0
0
0
0
0
0
0
0
0
0
0
0
0
0
0
0
0
0
0
0
0
0
0
0
0
0
0
0
0
0
0
0
0
0
0
0
0
0
0
0
0
0
0
0
0
0
0
0
0
0
0
0
0
0
0
0
0
0
0
0
0
0
0
0
0
0
0
0
0
0
0
0
0
0
0
0
0
0
0
0
0
0
0
0
0
0
0
0
0
0
0
0
0
0
0
0
0
0
0
0
0
0
0
0
0
0
0
0
0
0
0
0
0
0
0
0
0
0
0
0
0
0
0
0
0
0
0
0
0
0
0
0
0
0
0
0
0
0
0
0
0
0
0
0
0
0
0
0
0
0
0
0
0
0
0
0
0
0
0
0
0
0
0
0
0
0
0
0
0
0
0
0
0
0
0
0
0
0
0
0
0
0
0
0
0
0
0
0
0
0
0
0
0
0
0
0
0
0
0
0
0
0
0
0
0
0
0
0
0
0
0
0
0
0
0
0
0
0
0
0
0
0
0
0
0
0
0
0
0
0
0
0
0
0
0
0
0
0
0
0
0
0
0
0
0
0
0
0
0
0
0
0
0
0
0
0
0
0
0
0
0
0
0
0
0
0
0
0
0
0
0
0
0
0
0
0
0
0
0
0
0
0
0
0
0
0
0
0
0
0
0
0
0
0
0
0
0
0
0
0
0
0
0
0
0
0
0
0
0
0
0
0
0
0
0
0
0
0
0
0
0
0
0
0
0
0
0
0
0
0
0
0
0
0
0
0
0
0
0
0
0
0
0
0
0
0
0
0
0
0
0
0
0
0
0
0
0
0
0
0
0
0
0
0
0
0
0
0
0
0
0
0
0
0
0
0
0
0
0
0
0
0
0
0
0
0
0
0
0
0
0
0
0
0
0
0
0
0
0
0
0
0
0
0
0
0
0
0
0
0
0
0
0
0
0
0
0
0
0
0
0
0
0
0
0
0
0
0
0
0
0
0
0
0
0
0
0
0
0
0
0
0
0
0
0
0
0
0
0
0
0
0
0
0
0
0
0
0
0
0
0
0
0
0
0
0
0
0
0
0
0
0
0
0
0
0
0
0
0
0
0
0
0
0
0
0
0
0
0
0
0
0
0
0
0
0
0
0
0
0
0
0
0
0
0
0
0
0
0
0
0
0
0
0
0
0
0
0
0
0
0
0
0
0
0
0
0
0
0
0
0
0
0
0
0
0
0
0
0
0
0
0
0
0
0
0
0
0
0
0
0
0
0
0
0
0
0
0
0
0
0
0
0
0
0
0
0
0
0
0
0
0
0
0
0
0
0
0
0
0
0
0
0
0
0
0
0
0
0
0
0
0
0
0
0
0
0
0
0
0
0
0
0
0
0
0
0
0
0
0
0
0
0
0
0
0
0
0
0
0
0
0
0
0
0
0
0
0
0
0
0
0
0
0
0
0
0
0
0
0
0
0
0
0
0
0
0
0
0
0
0
0
0
0
0
0
0
0
0
0
0
0
0
0
0
0
0
0
0
0
0
0
0
0
0
0
0
0
0
0
0
0
0
0
0
0
0
0
0
0
0
0
0
0
0
0
0
0
0
0
0
0
0
0
0
0
0
0
0
0
0
0
0
0
0
0
0
0
0
0
0
0
0
0
0
0
0
0
0
0
0
0
0
0
0
0
0
0
0
0
0
0
0
0
0
0
0
0
0
0
0
0
0
0
0
0
0
0
0
0
0
0
0
0
0
0
0
0
0
0
0
0
0
0
0
0
0
0
0
0
0
0
0
0
0
0
0
0
0
0
0
0
0
0
0
0
0
0
0
0
0
0
0
0
0
0
0
0
0
0
0
0
0
0
0
0
0
0
0
0
0
0
0
0
0
0
0
0
0
0
0
0
0
0
0
0
0
0
0
0
0
0
0
0
0
0
0
0
0
0
0
0
0
0
0
0
0
0
0
0
0
0
0
0
0
0
0
0
0
0
0
0
0
0
0
0
0
0
0
0
0
0
0
0
0
0
0
0
0
0
0
0
0
0
0
0
0
0
0
0
0
0
0
0
0
0
0
0
0
0
0
0
0
0
0
0
0
0
0
0
0
0
0
0
0
0
0
0
0
0
0
0
0
0
0
0
0
0
0
0
0
0
0
0
0
0
0
0
0
0
0
0
0
0
0
0
0
0
0
0
0
0
0
0
0
0
0
0
0
0
0
0
0
0
0
0
0
0
0
0
0
0
0
0
0
0
0
0
0
0
0
0
0
0
0
0
0
0
0
0
0
0
0
0
0
0
0
0
0
0
0
0
0
0
0
0
0
0
0
0
0
0
0
0
0
0
0
0
0
0
0
0
0
0
0
0
0
0
0
0
0
0
0
0
0
0
0
0
0
0
0
0
0
0
0
0
0
0
0
0
0
0
0
0
0
0
0
0
0
0
0
0
0
0
0
0
0
0
0
0
0
0
0
0
0
0
0
0
0
0
0
0
0
0
0
0
0
0
0
0
0
0
0
0
0
0
0
0
0
0
0
0
0
0
0
0
0
0
0
0
0
0
0
0
0
0
0
0
0
0
0
0
0
0
0
0
0
0
0
0
0
0
0
0
0
0
0
0
0
0
0
0
0
0
0
0
0
0
0
0
0
0
0
0
0
0
0
0
0
0
0
0
0
0
0
0
0
0
0
0
0
0
0
0
0
0
0
0
0
0
0
0
0
0
0
0
0
0
0
0
0
0
0
0
0
0
0
0
0
0
0
0
0
0
0
0
0
0
0
0
0
0
0
0
0
0
0
0
0
0
0
0
0
0
0
0
0
0
0
0
0
0
0
0
0
0
0
0
0
0
0
0
0
0
0
0
0
0
0
0
0
0
0
0
0
0
0
0
0
0
0
0
0
0
0
0
0
0
0
0
0
0
0
0
0
0
0
0
0
0
0
0
0
0
0
0
0
0
0
0
0
0
0
0
0
0
0
0
0
0
0
0
0
0
0
0
0
0
0
0
0
0
0
0
0
0
0
0
0
0
0
0
0
0
0
0
0
0
0
0
0
0
0
0
0
0
0
0
0
0
0
0
0
0
0
0
0
0
0
0
0
0
0
0
0
0
0
0
0
0
0
0
0
0
0
0
0
0
0
0
0
0
0
0
0
0
0
0
0
0
0
0
0
0
0
0
0
0
0
0
0
0
0
0
0
0
0
0
0
0
0
0
0
0
0
0
0
0
0
0
0
0
0
0
0
0
0
0
0
0
0
0
0
0
0
0
0
0
0
0
0
0
0
0
0
0
0
0
0
0
0
0
0
0
0
0
0
0
0
0
0
0
0
0
0
0
0
0
0
0
0
0
0
0
0
0
0
0
0
0
0
0
0
0
0
0
0
0
0
0
0
0
0
0
0
0
0
0
0
0
0
0
0
0
0
0
0
0
0
0
0
0
0
0
0
0
0
0
0
0
0
0
0
0
0
0
0
0
0
0
0
0
0
0
0
0
0
0
0
0
0
0
0
0
0
0
0
0
0
0
0
0
0
0
0
0
0
0
0
0
0
0
0
0
0
0
0
0
0
0
0
0
0
0
0
0
0
0
0
0
0
0
0
0
0
0
0
0
0
0
0
0
0
0
0
0
0
0
0
0
0
0
0
0
0
0
0
0
0
0
0
0
0
0
0
0
0
0
0
0
0
0
0
0
0
0
0
0
0
0
0
0
0
0
0
0
0
0
0
0
0
0
0
0
0
0
0
0
0
0
0
0
0
0
0
0
0
0
0
0
0
0
0
0
0
0
0
0
0
0
0
0
0
0
0
0
0
0
0
0
0
0
0
0
0
0
0
0
0
0
0
0
0
0
0
0
0
0
0
0
0
0
0
0
0
0
0
0
0
0
0
0
0
0
0
0
0
0
0
0
0
0
0
0
0
0
0
0
0
0
0
0
0
0
0
0
0
0
0
0
0
0
0
0
0
0
0
0
0
0
0
0
0
0
0
0
0
0
0
0
0
0
0
0
0
0
0
0
0
0
0
0
0
0
0
0
0
0
0
0
0
0
0
0
0
0
0
0
0
0
0
0
0
0
0
0
0
0
0
0
0
0
0
0
0
0
0
0
0
0
0
0
0
0
0
0
0
0
0
0
0
0
0
0
0
0
0
0
0
0
0
0
0
0
0
0
0
0
0
0
0
0
0
0
0
0
0
0
0
0
0
0
0
0
0
0
0
0
0
0
0
0
0
0
0
0
0
0
0
0
0
0
0
0
0
0
0
0
0
0
0
0
0
0
0
0
0
0
0
0
0
0
0
0
0
0
0
0
0
0
0
0
0
0
0
0
0
0
0
0
0
0
0
0
0
0
0
0
0
0
0
0
0
0
0
0
0
0
0
0
0
0
0
0
0
0
0
0
0
0
0
0
0
0
0
0
0
0
0
0
0
0
0
0
0
0
0
0
0
0
0
0
0
0
0
0
0
0
0
0
0
0
0
0
0
0
0
0
0
0
0
0
0
0
0
0
0
0
0
0
0
0
0
0
0
0
0
0
0
0
0
0
0
0
0
0
0
0
0
0
0
0
0
0
0
0
0
0
0
0
0
0
0
0
0
0
0
0
0
0
0
0
0
0
0
0
0
0
0
0
0
0
0
0
0
0
0
0
0
0
0
0
0
0
0
0
0
0
0
0
0
0
0
0
0
0
0
0
0
0
0
0
0
0
0
0
0
0
0
0
0
0
0
0
0
0
0
0
0
0
0
0
0
0
0
0
0
0
0
0
0
0
0
0
0
0
0
0
0
0
0
0
0
0
0
0
0
0
0
0
0
0
0
0
0
0
0
0
0
0
0
0
0
0
0
0
0
0
0
0
0
0
0
0
0
0
0
0
0
0
0
0
0
0
0
0
0
0
0
0
0
0
0
0
0
0
0
0
0
0
0
0
0
0
0
0
0
0
0
0
0
0
0
0
0
0
0
0
0
0
0
0
0
0
0
0
0
0
0
0
0
0
0
0
0
0
0
0
0
0
0
0
0
0
0
0
0
0
0
0
0
0
0
0
0
0
0
0
0
0
0
0
0
0
0
0
0
0
0
0
0
0
0
0
0
0
0
0
0
0
0
0
0
0
0
0
0
0
0
0
0
0
0
0
0
0
0
0
0
0
0
0
0
0
0
0
0
0
0
0
0
0
0
0
0
0
0
0
0
0
0
0
0
0
0
0
0
0
0
0
0
0
0
0
0
0
0
0
0
0
0
0
0
0
0
0
0
0
0
0
0
0
0
0
0
0
0
0
0
0
0
0
0
0
0
0
0
0
0
0
0
0
0
0
0
0
0
0
0
0
0
0
0
0
0
0
0
0
0
0
0
0
0
0
0
0
0
0
0
0
0
0
0
0
0
0
0
0
0
0
0
0
0
0
0
0
0
0
0
0
0
0
0
0
0
0
0
0
0
0
0
0
0
0
0
0
0
0
0
0
0
0
0
0
0
0
0
0
0
0
0
0
0
0
0
0
0
0
0
0
0
0
0
0
0
0
0
0
0
0
0
0
0
0
0
0
0
0
0
0
0
0
0
0
0
0
0
0
0
0
0
0
0
0
0
0
0
0
0
0
0
0
0
0
0
0
0
0
0
0
0
0
0
0
0
0
0
0
0
0
0
0
0
0
0
0
0
0
0
0
0
0
0
0
0
0
0
0
0
0
0
0
0
0
0
0
0
0
0
0
0
0
0
0
0
0
0
0
0
0
0
0
0
0
0
0
0
0
0
0
0
0
0
0
0
0
0
0
0
0
0
0
0
0
0
0
0
0
0
0
0
0
0
0
0
0
0
0
0
0
0
0
0
0
0
0
0
0
0
0
0
0
0
0
0
0
0
0
0
0
0
0
0
0
0
0
0
0
0
0
0
0
0
0
0
0
0
0
0
0
0
0
0
0
0
0
0
0
0
0
0
0
0
0
0
0
0
0
0
0
0
0
0
0
0
0
0
0
0
0
0
0
0
0
0
0
0
0
0
0
0
0
0
0
0
0
0
0
0
0
0
0
0
0
0
0
0
0
0
0
0
0
0
0
0
0
0
0
0
0
0
0
0
0
0
0
0
0
0
0
0
0
0
0
0
0
0
0
0
0
0
0
0
0
0
0
0
0
0
0
0
0
0
0
0
0
0
0
0
0
0
0
0
0
0
0
0
0
0
0
0
0
0
0
0
0
0
0
0
0
0
0
0
0
0
0
0
0
0
0
0
0
0
0
0
0
0
0
0
0
0
0
0
0
0
0
0
0
0
0
0
0
0
0
0
0
0
0
0
0
0
0
0
0
0
0
0
0
0
0
0
0
0
0
0
0
0
0
0
0
0
0
0
0
0
0
0
0
0
0
0
0
0
0
0
0
0
0
0
0
0
0
0
0
0
0
0
0
0
0
0
0
0
0
0
0
0
0
0
0
0
0
0
0
0
0
0
0
0
0
0
0
0
0
0
0
0
0
0
0
0
0
0
0
0
0
0
0
0
0
0
0
0
0
0
0
0
0
0
0
0
0
0
0
0
0
0
0
0
0
0
0
0
0
0
0
0
0
0
0
0
0
0
0
0
0
0
0
0
0
0
0
0
0
0
0
0
0
0
0
0
0
0
0
0
0
0
0
0
0
0
0
0
0
0
0
0
0
0
0
0
0
0
0
0
0
0
0
0
0
0
0
0
0
0
0
0
0
0
0
0
0
0
0
0
0
0
0
0
0
0
0
0
0
0
0
0
0
0
0
0
0
0
0
0
0
0
0
0
0
0
0
0
0
0
0
0
0
0
0
0
0
0
0
0
0
0
0
0
0
0
0
0
0
0
0
0
0
0
0
0
0
0
0
0
0
0
0
0
0
0
0
0
0
0
0
0
0
0
0
0
0
0
0
0
0
0
0
0
0
0
0
0
0
0
0
0
0
0
0
0
0
0
0
0
0
0
0
0
0
0
0
0
0
0
0
0
0
0
0
0
0
0
0
0
0
0
0
0
0
0
0
0
0
0
0
0
0
0
0
0
0
0
0
0
0
0
0
0
0
0
0
0
0
0
0
0
0
0
0
0
0
0
0
0
0
0
0
0
0
0
0
0
0
0
0
0
0
0
0
0
0
0
0
0
0
0
0
0
0
0
0
0
0
0
0
0
0
0
0
0
0
0
0
0
0
0
0
0
0
0
0
0
0
0
0
0
0
0
0
0
0
0
0
0
0
0
0
0
0
0
0
0
0
0
0
0
0
0
0
0
0
0
0
0
0
0
0
0
0
0
0
0
0
0
0
0
0
0
0
0
0
0
0
0
0
0
0
0
0
0
0
0
0
0
0
0
0
0
0
0
0
0
0
0
0
0
0
0
0
0
0
0
0
0
0
0
0
0
0
0
0
0
0
0
0
0
0
0
0
0
0
0
0
0
0
0
0
0
0
0
0
0
0
0
0
0
0
0
0
0
0
0
0
0
0
0
0
0
0
0
0
0
0
0
0
0
0
0
0
0
0
0
0
0
0
0
0
0
0
0
0
0
0
0
0
0
0
0
0
0
0
0
0
0
0
0
0
0
0
0
0
0
0
0
0
0
0
0
0
0
0
0
0
0
0
0
0
0
0
0
0
0
0
0
0
0
0
0
0
0
0
0
0
0
0
0
0
0
0
0
0
0
0
0
0
0
0
0
0
0
0
0
0
0
0
0
0
0
0
0
0
0
0
0
0
0
0
0
0
0
0
0
0
0
0
0
0
0
0
0
0
0
0
0
0
0
0
0
0
0
0
0
0
0
0
0
0
0
0
0
0
0
0
0
0
0
0
0
0
0
0
0
0
0
0
0
0
0
0
0
0
0
0
0
0
0
0
0
0
0
0
0
0
0
0
0
0
0
0
0
0
0
0
0
0
0
0
0
0
0
0
0
0
0
0
0
0
0
0
0
0
0
0
0
0
0
0
0
0
0
0
0
0
0
0
0
0
0
0
0
0
0
0
0
0
0
0
0
0
0
0
0
0
0
0
0
0
0
0
0
0
0
0
0
0
0
0
0
0
0
0
0
0
0
0
0
0
0
0
0
0
0
0
0
0
0
0
0
0
0
0
0
0
0
0
0
0
0
0
0
0
0
0
0
0
0
0
0
0
0
0
0
0
0
0
0
0
0
0
0
0
0
0
0
0
0
0
0
0
0
0
0
0
0
0
0
0
0
0
0
0
0
0
0
0
0
0
0
0
0
0
0
0
0
0
0
0
0
0
0
0
0
0
0
0
0
0
0
0
0
0
0
0
0
0
0
0
0
0
0
0
0
0
0
0
0
0
0
0
0
0
0
0
0
0
0
0
0
0
0
0
0
0
0
0
0
0
0
0
0
0
0
0
0
0
0
0
0
0
0
0
0
0
0
0
0
0
0
0
0
0
0
0
0
0
0
0
0
0
0
0
0
0
0
0
0
0
0
0
0
0
0
0
0
0
0
0
0
0
0
0
0
0
0
0
0
0
0
0
0
0
0
0
0
0
0
0
0
0
0
0
0
0
0
0
0
0
0
0
0
0
0
0
0
0
0
0
0
0
0
0
0
0
0
0
0
0
0
0
0
0
0
0
0
0
0
0
0
0
0
0
0
0
0
0
0
0
0
0
0
0
0
0
0
0
0
0
0
0
0
0
0
0
0
0
0
0
0
0
0
0
0
0
0
0
0
0
0
0
0
0
0
0
0
0
0
0
0
0
0
0
0
0
0
0
0
0
0
0
0
0
0
0
0
0
0
0
0
0
0
0
0
0
0
0
0
0
0
0
0
0
0
0
0
0
0
0
0
0
0
0
0
0
0
0
0
0
0
0
0
0
0
0
0
0
0
0
0
0
0
0
0
0
0
0
0
0
0
0
0
0
0
0
0
0
0
0
0
0
0
0
0
0
0
0
0
0
0
0
0
0
0
0
0
0
0
0
0
0
0
0
0
0
0
0
0
0
0
0
0
0
0
0
0
0
0
0
0
0
0
0
0
0
0
0
0
0
0
0
0
0
0
0
0
0
0
0
0
0
0
0
0
0
0
0
0
0
0
0
0
0
0
0
0
0
0
0
0
0
0
0
0
0
0
0
0
0
0
0
0
0
0
0
0
0
0
0
0
0
0
0
0
0
0
0
0
0
0
0
0
0
0
0
0
0
0
0
0
0
0
0
0
0
0
0
0
0
0
0
0
0
0
0
0
0
0
0
0
0
0
0
0
0
0
0
0
0
0
0
0
0
0
0
0
0
0
0
0
0
0
0
0
0
0
0
0
0
0
0
0
0
0
0
0
0
0
0
0
0
0
0
0
0
0
0
0
0
0
0
0
0
0
0
0
0
0
0
0
0
0
0
0
0
0
0
0
0
0
0
0
0
0
0
0
0
0
0
0
0
0
0
0
0
0
0
0
0
0
0
0
0
0
0
0
0
0
0
0
0
0
0
0
0
0
0
0
0
0
0
0
0
0
0
0
0
0
0
0
0
0
0
0
0
0
0
0
0
0
0
0
0
0
0
0
0
0
0
0
0
0
0
0
0
0
0
0
0
0
0
0
0
0
0
0
0
0
0
0
0
0
0
0
0
0
0
0
0
0
0
0
0
0
0
0
0
0
0
0
0
0
0
0
0
0
0
0
0.00817936872
0.00817936872
0.00779889601
0.00779889601
0.00364200105
0.00799797848
0.01955930754
0.01955930754
0.0035753726
0.0035753726
0.01691659252
0.02014643946
0.03732313332
0.06800104045
0.07055185805
0.06985754104
0.06407687651
0.04673488294
0.06271881786
0.06348974459
0.09527381964
0.13693123027
0.14713450066
0.15733777106
0.16056761799
0.18951994395
0.213835361
0.213835361
0.23462995124
0.25443086501
0.25188004741
0.26463413541
0.27228658821
0.29583107854
0.30161174306
0.32957883923
0.38371464565
0.41771960349
0.43506159707
0.46515767865
0.49389570157
0.49389570157
0.68431608002
0.72206461439
0.71701431997
0.70358120264
0.75015645366
0.76464907305
0.79151530769
0.84151184429
0.84406266189
0.84158611655
0.86167116925
0.85165169365
0.86508481098
0.87018644618
0.91881728028
1.02029926446
1.06314943403
1.1083666264
1.14747321943
1.14305061357
1.16617327168
1.20579359432
1.21412507645
1.32735218448
1.41560334123
1.37185460002
1.42643139837
1.45465569168
1.60183198036
1.66286700507
1.76604172473
1.80514831777
1.89349814578
1.89349814578
1.97176557445
2.02374335473
2.02820885468
2.09408978498
2.19219578223
2.1966183881
2.22337977513
2.29309617935
2.44131668242
2.45985143494
2.62053511323
2.63906986575
2.81149800326
2.89839110135
3.05351839944
3.18493357003
3.25791353684
3.32210647365
3.37796792835
3.39102821678
3.52413815471
3.5951207202
3.66280003642
3.81515223258
3.87585812536
3.96303215492
4.01557186528
4.06998336391
4.08018663431
4.14480140333
4.16588697345
4.27872449744
4.32344645529
4.41389999974
4.54823117299
4.66929452863
4.70781165227
4.74998279252
4.84469364312
4.96252715183
5.03716139646
5.12585965436
5.25015285693
5.24795958056
5.33501797837
5.41255213511
5.54756233768
5.61149807737
5.69237240643
5.85889099183
5.95678799242
5.96256865694
5.95319843822
5.96527349689
6.08151935623
6.22040318481
6.35923801008
6.43814872057
6.56770885806
6.67120359832
6.75112327294
6.87389311713
6.90518195765
7.00227832613
7.04002686051
7.02932835559
7.09227886551
7.15111297001
7.19464216891
7.23952942647
7.29727345359
7.36131187483
7.44228340767
7.58487266072
7.64585424571
7.78341526588
7.87744789001
7.97200021475
8.10651197539
8.23063987824
8.26192871876
8.38732278288
8.43559841322
8.52265681101
8.66548476613
8.87404684681
8.97603732133
9.14205309549
9.27647616617
9.28157780137
9.31609648877
9.40570570427
9.44952581587
9.55324717797
9.62432164087
9.75219312027
9.82453374439
9.95903021739
10.0584942733
10.149704824
10.2411368243
10.2565336274
10.3617900019
10.4309926765
10.5052969863
10.5685307652
10.6050131383
10.6297695472
10.6591865995
10.7258384565
10.7625580641
10.7510886325
10.7802676474
10.8006741882
10.9263676788
11.034370746
11.11414952
11.1707093019
11.2411966329
11.2808169555
11.3505333598
11.3787761482
11.5442155745
11.6821250246
11.8620224847
11.9771398761
12.108754932
12.4301222886
12.5449457983
12.7884305683
12.8331525261
12.9701754177
13.1062130795
13.1801445604
13.3234862452
13.4599877632
13.6351135229
13.6771722389
13.7072683205
13.8508022466
13.856634252
13.8981263628
14.0365317121
14.1170317448
14.2474540418
14.4086293881
14.6862035748
14.8774970643
14.9901663196
15.0944680398
15.166534879
15.2522352181
15.5103804499
15.6167421896
15.746650757
15.8709524062
16.0239102294
16.2768451734
16.2914710497
16.3686203644
16.514347567
16.6582273803
16.7589264246
17.1717861333
17.4463602351
17.5950117488
17.759273704
17.872519307
17.96502777
18.0153160893
18.1453502697
18.2206820388
18.3433599855
18.3797504613
18.4576084437
18.467811714
18.7445413663
18.8026964414
18.9817310774
19.1623253974
19.2116352607
19.2985283589
19.5030169283
19.6795192418
19.88253936
20.1530734949
20.3292273785
20.5991261809
20.7027794469
20.9482295755
21.0767287433
21.2828134087
21.3583104775
21.5825992961
21.7054610377
21.7568079891
21.8685302338
21.8848259812
21.8989381278
22.0084401544
22.1173825884
22.2847090907
22.3127680842
22.4911818728
22.5517392209
22.5702739735
22.570787703
22.5831576136
22.6977612754
22.7438412919
22.7889604776
22.8187993621
22.8171558685
22.7812791223
22.7975539701
22.8116661167
22.8795107326
22.9128366611
22.9065422669
22.8876193979
22.9042823622
22.9219727857
22.9335341147
22.8772508278
22.8150215766
22.7978448828
22.8043045766
22.7770808008
22.7646000005
22.7396055541
22.6997303718
22.6607890785
22.6249123324
22.5936234918
22.5686290455
22.5269716348
22.514052247
22.4629142923
22.4270375462
22.4154762172
22.3795994712
22.3052951613
22.3349317558
22.2877998811
22.2543330519
22.1040164761
22.0657542122
22.0218598283
22.0281542224
21.908962655
21.7897902474
21.7113390239
21.652438291
21.5521863479
21.4944707301
21.4420886755
21.3966876883
21.1620195155
21.0878805055
20.7991946336
20.7306709884
20.6058640562
20.5044859825
20.384266956
20.3251190073
20.113261321
20.0678603339
19.868765847
19.7859462604
19.7992874803
19.7838172749
19.6394659614
19.5181460733
19.4837192833
19.3735382274
19.3713365043
19.2222898949
19.0552384201
18.9352031883
18.7584865718
18.6916885748
18.6598860047
18.6401584932
18.5990339719
18.364762668
18.3237842867
18.1566576697
18.0631395779
18.0170266486
17.9168031149
17.803649409
17.798547774
17.7503326628
17.6811299881
17.6383388033
17.5316447914
17.3568489665
17.1806950828
17.0103225283
16.7955885263
16.6405023823
16.6122673048
16.5201240271
16.5327907212
16.4188660886
16.4438605351
16.3894490365
16.3197082332
16.2169958353
16.0779114567
15.9978264824
15.8694412733
15.8087353806
15.6399959124
15.4979074388
15.4050683764
15.2461652537
15.2174272307
15.114384898
15.0940702547
14.9476640227
14.8777715345
14.7675864684
14.5905836811
14.3643672301
14.1513825434
13.9923875232
13.7216687908
13.6419144159
13.4818346246
13.2175955487
13.0820716166
12.8569569641
12.7773005957
12.5602440706
12.5032817544
12.2853607324
11.9803079101
11.843591219
11.6991800509
11.5665375358
11.4495483562
11.3288155999
11.263702389
10.9217453615
10.8593085811
10.609621979
10.4338171901
10.2366940326
10.0803418657
10.0593350714
9.98749966314
9.96828588124
9.87867666574
9.82613695544
9.79606380532
9.75831527102
9.68986502804
9.63449880791
9.61783584361
9.52363872261
9.51088463461
9.44999494705
9.32773883245
9.29457820365
8.99703169426
8.76288803516
8.66061662924
8.59565189567
8.48995389779
8.3285092741
8.26826810756
8.09617311224
8.01303887836
7.98753070236
7.85422698836
7.77872991956
7.65799716336
7.50430219628
7.36997102298
7.2136544653
7.07935386741
6.92603319666
6.80904401699
6.72640822506
6.67366622483
6.53287535771
6.40678376917
6.38747488252
6.24356135354
6.08559379257
6.07210933447
6.01626550489
6.01221572793
5.98086025896
5.96090081933
5.91520891938
5.79753924289
5.78232623469
5.77636948631
5.72840239387
5.74020176033
5.63163596019
5.49761863122
5.42405997917
5.29342337916
5.23646106292
5.14008595321
5.03959443809
5.04027346742
4.93142753866
4.84095549912
4.66524260745
4.58313730029
4.4359380801
4.34387525087
4.23375317957
4.15226114324
4.00238636236
3.89155067611
3.81280526535
3.70090250032
3.63441594303
3.54412769829
3.35355546759
3.34267316786
3.11750563999
2.98544435285
2.95480927271
2.92508602002
2.84665766094
2.73294529968
2.68335974402
2.5758084529
2.43206867035
2.33990863734
2.25233650993
2.13466830094
2.06738561506
1.97484510933
1.82182707256
1.69074424132
1.64653601309
1.65758361253
1.54995337422
1.54485173902
1.53839204516
1.52248762179
1.43456116057
1.42367886085
1.35328342729
1.30806920385
1.19189995425
1.06993475243
1.02895637112
1.02131156216
1.01876074457
0.89375423266
0.86279532694
0.84170975682
0.79307892271
0.79052810512
0.79372189894
0.8129586123
0.79119401284
0.78257161794
0.76335783609
0.66726599532
0.64550139587
0.62415862862
0.63469867479
0.60273080495
0.58351702309
0.57909441723
0.57654359963
0.54605940149
0.54350858389
0.52752464898
0.52174398445
0.523929617
0.5253772356
0.53948938225
0.50143464743
0.49565398291
0.48987331838
0.48034907731
0.47484934426
0.41312764639
0.41359767906
0.37194026843
0.3661596039
0.34694582204
0.32601877778
0.32090949875
0.31257801662
0.26717702945
0.24473340066
0.18964287271
0.17606885465
0.11198777783
0.13356858247
0.18295795745
0.21080708441
0.15901303183
0.12636613264
0.11294065917
0.04816059042
0
0.046335468
0.04956531493
0.04018197458
0.03999053595
0.00827302225
0
0
0
0
0
0
0
0
0
0
0
0
0
0
0
0
0
0
0
0
0
0
0.0222316632007
0
0
0
0
0
0
0
0
0
0
0
0
0
0
0
0
0
0
0
0
0
0
0
0
0
0
0
0
0
0
0
0
0
0
0
0
0
0
0
0
0
0
0
0
0
0
0
0
0
0
0
0
0
0
0
0
0
0
0
0
0
0
0
0
0
0
0
0
0
0
0
0
0
0
0
0
0
0
0
0
0
0
0
0
0
0
0
0
0
0
0
0
0
0
0
0
0
0
0
0
0
0
0
0
0
0
0
0
0
0
0
0
0
0
0
0
0
0
0
0
0
0
0
0
0
0
0
0
0
0
0
0
0
0
0
0
0
0
0
0
0
0
0
0
0
0
0
0
0
0
0
0
0
0
0
0
0
0
0
0
0
0
0
0
0
0
0
0
0
0
0
0
0
0
0
0
0
0
0
0
0
0
0
0
0
0
0
0
0
0
0
0
0
0
0
0
0
0
0
0
0
0
0
0
0
0
0
0
0
0
0
0
0
0
0
0
0
0
0
0
0
0
0
0
0
0
0
0
0
0
0
0
0
0
0
0
0
0
0
0
0
0
0
0
0
0
0
0
0
0
0
0
0
0
0
0
0
0
0
0
0
0
0
0
0
0
0
0
0
0
0
0
0
0
0
0
0
0
0
0
0
0
0
0
0
0
0
0
0
0
0
0
0
0
0
0
0
0
0
0
0
0
0
0
0
0
0
0
0
0
0
0
0
0
0
0
0
0
0
0
0
0
0
0
0
0
0
0
0
0
0
0
0
0
0
0
0
0
0
0
0
0
0
0
0
0
0
0
0
0
0
0
0
0
0
0
0
0
0
0
0
0
0
0
0
0
0
0
0
0
0
0
0
0
0
0
0
0
0
0
0
0
0
0
0
0
0
0
0
0
0
0
0
0
0
0
0
0
0
0
0
0
0
0
0
0
0
0
0
0
0
0
0
0
0
0
0
0
0
0
0
0
0
0
0
0
0
0
0
0
0
0
0
0
0
0
0
0
0
0
0
0
0
0
0
0
0
0
0
0
0
0
0
0
0
0
0
0
0
0
0
0
0
0
0
0
0
0
0
0
0
0
0
0
0
0
0
0
0
0
0
0
0
0
0
0
0
0
0
0
0
0
0
0
0
0
0
0
0
0
0
0
0
0
0
0
0
0
0
0
0
0
0
0
0
0
0
0
0
0
0
0
0
0
0
0
0
0
0
0
0
0
0
0
0
0
0
0
0
0
0
0
0
0
0
0
0
0
0
0
0
0
0
0
0
0
0
0
0
0
0
0
0
0
0
0
0
0
0
0
0
0
0
0
0
0
0
0
0
0
0
0
0
0
0
0
0
0
0
0
0
0
0
0
0
0
0
0
0
0
0
0
0
0
0
0
0
0
0
0
0
0
0
0
0
0
0
0
0
0
0
0
0
0
0
0
0
0
0
0
0
0
0
0
0
0
0
0
0
0
0
0
0
0
0
0
0
0
0
0
0
0
0
0
0
0
0
0
0
0
0
0
0
0
0
0
0
0
0
0
0
0
0
0
0
0
0
0
0
0
0
0
0
0
0
0
0
0
0
0
0
0
0
0
0
0
0
0
0
0
0
0
0
0
0
0
0
0
0
0
0
0
0
0
0
0
0
0
0
0
0
0
0
0
0
0
0
0
0
0
0
0
0
0
0
0
0
0
0
0
0
0
0
0
0
0
0
0
0
0
0
0
0
0
0
0
0
0
0
0
0
0
0
0
0
0
0
0
0
0
0
0
0
0
0
0
0
0
0
0
0
0
0
0
0
0
0
0
0
0
0
0
0
0
0
0
0
0
0
0
0
0
0
0
0
0
0
0
0
0
0
0
0
0
0
0
0
0
0
0
0
0
0
0
0
0
0
0
0
0
0
0
0
0
0
0
0
0
0
0
0
0
0
0
0
0
0
0
0
0
0
0
0
0
0
0
0
0
0
0
0
0
0
0
0
0
0
0
0
0
0
0
0
0
0
0
0
0
0
0
0
0
0
0
0
0
0
0
0
0
0
0
0
0
0
0
0
0
0
0
0
0
0
0
0
0
0
0
0
0
0
0
0
0
0
0
0
0
0
0
0
0
0
0
0
0
0
0
0
0
0
0
0
0
0
0
0
0
0
0
0
0
0
0
0
0
0
0
0
0
0
0
0
0
0
0
0
0
0
0
0
0
0
0
0
0
0
0
0
0
0
0
0
0
0
0
0
0
0
0
0
0
0
0
0
0
0
0
0
0
0
0
0
0
0
0
0
0
0
0
0
0
0
0
0
0
0
0
0
0
0
0
0
0
0
0
0
0
0
0
0
0
0
0
0
0
0
0
0
0
0
0
0
0
0
0
0
0
0
0
0
0
0
0
0
0
0
0
0
0
0
0
0
0
0
0
0
0
0
0
0
0
0
0
0
0
0
0
0
0
0
0
0
0
0
0
0
0
0
0
0
0
0
0
0
0
0
0
0
0
0
0
0
0
0
0
0
0
0
0
0
0
0
0
0
0
0
0
0
0
0
0
0
0
0
0
0
0
0
0
0
0
0
0
0
0
0
0
0
0
0
0
0
0
0
0
0
0
0
0
0
0
0
0
0
0
0
0
0
0
0
0
0
0
0
0
0
0
0
0
0
0
0
0
0
0
0
0
0
0
0
0
0
0
0
0
0
0
0
0
0
0
0
0
0
0
0
0
0
0
0
0
0
0
0
0
0
0
0
0
0
0
0
0
0
0
0
0
0
0
0
0
0
0
0
0
0
0
0
0
0
0
0
0
0
0
0
0
0
0
0
0
0
0
0
0
0
0
0
0
0
0
0
0
0
0
0
0
0
0
0
0
0
0
0
0
0
0
0
0
0
0
0
0
0
0
0
0
0
0
0
0
0
0
0
0
0
0
0
0
0
0
0
0
0
0
0
0
0
0
0
0
0
0
0
0
0
0
0
0
0
0
0
0
0
0
0
0
0
0
0
0
0
0
0
0
0
0
0
0
0
0
0
0
0
0
0
0
0
0
0
0
0
0
0
0
0
0
0
0
0
0
0
0
0
0
0
0
0
0
0
0
0
0
0
0
0
0
0
0
0
0
0
0
0
0
0
0
0
0
0
0
0
0
0
0
0
0
0
0
0
0
0
0
0
0
0
0
0
0
0
0
0
0
0
0
0
0
0
0
0
0
0
0
0
0
0
0
0
0
0
0
0
0
0
0
0
0
0
0
0
0
0
0
0
0
0
0
0
0
0
0
0
0
0
0
0
0
0
0
0
0
0
0
0
0
0
0
0
0
0
0
0
0
0
0
0
0
0
0
0
0
0
0
0
0
0
0
0
0
0
0
0
0
0
0
0
0
0
0
0
0
0
0
0
0
0
0
0
0
0
0
0
0
0
0
0
0
0
0
0
0
0
0
0
0
0
0
0
0
0
0
0
0
0
0
0
0
0
0
0
0
0
0
0
0
0
0
0
0
0
0
0
0
0
0
0
0
0
0
0
0
0
0
0
0
0
0
0
0
0
0
0
0
0
0
0
0
0
0
0
0
0
0
0
0
0
0
0
0
0
0
0
0
0
0
0
0
0
0
0
0
0
0
0
0
0
0
0
0
0
0
0
0
0
0
0
0
0
0
0
0
0
0
0
0
0
0
0
0
0
0
0
0
0
0
0
0
0
0
0
0
0
0
0
0
0
0
0
0
0
0
0
0
0
0
0
0
0
0
0
0
0
0
0
0
0
0
0
0
0
0
0
0
0
0
0
0
0
0
0
0
0
0
0
0
0
0
0
0
0
0
0
0
0
0
0
0
0
0
0
0
0
0
0
0
0
0
0
0
0
0
0
0
0
0
0
0
0
0
0
0
0
0
0
0
0
0
0
0
0
0
0
0
0
0
0
0
0
0
0
0
0
0
0
0
0
0
0
0
0
0
0
0
0
0
0
0
0
0
0
0
0
0
0
0
0
0
0
0
0
0
0
0
0
0
0
0
0
0
0
0
0
0
0
0
0
0
0
0
0
0
0
0
0
0
0
0
0
0
0
0
0
0
0
0
0
0
0
0
0
0
0
0
0
0
0
0
0
0
0
0
0
0
0
0
0
0
0
0
0
0
0
0
0
0
0
0
0
0
0
0
0
0
0
0
0
0
0
0
0
0
0
0
0
0
0
0
0
0
0
0
0
0
0
0
0
0
0
0
0
0
0
0
0
0
0
0
0
0
0
0
0
0
0
0
0
0
0
0
0
0
0
0
0
0
0
0
0
0
0
0
0
0
0
0
0
0
0
0
0
0
0
0
0
0
0
0
0
0
0
0
0
0
0
0
0
0
0
0
0
0
0
0
0
0
0
0
0
0
0
0
0
0
0
0
0
0
0
0
0
0
0
0
0
0
0
0
0
0
0
0
0
0
0
0
0
0
0
0
0
0
0
0
0
0
0
0
0
0
0
0
0
0
0
0
0
0
0
0
0
0
0
0
0
0
0
0
0
0
0
0
0
0
0
0
0
0
0
0
0
0
0
0
0
0
0
0
0
0
0
0
0
0
0
0
0
0
0
0
0
0
0
0
0
0
0
0
0
0
0
0
0
0
0
0
0
0
0
0
0
0
0
0
0
0
0
0
0
0
0
0
0
0
0
0
0
0
0
0
0
0
0
0
0
0
0
0
0
0
0
0
0
0
0
0
0
0
0
0
0
0
0
0
0
0
0
0
0
0
0
0
0
0
0
0
0
0
0
0
0
0
0
0
0
0
0
0
0
0
0
0
0
0
0
0
0
0
0
0
0
0
0
0
0
0
0
0
0
0
0
0
0
0
0
0
0
0
0
0
0
0
0
0
0
0
0
0
0
0
0
0
0
0
0
0
0
0
0
0
0
0
0
0
0
0
0
0
0
0
0
0
0
0
0
0
0
0
0
0
0
0
0
0
0
0
0
0
0
0
0
0
0
0
0
0
0
0
0
0
0
0
0
0
0
1.62244916359
1.68774296195
1.68163236261
1.71209362924
1.7287565935
1.72861890019
1.76245855832
1.77589167564
1.79901433375
1.82436632135
1.80696003677
1.86654744288
1.85214672091
1.902814643
1.90868720494
1.97262294463
2.01836618535
2.05492196079
2.09988349064
2.10348616645
2.1121981213
2.10873023697
2.13148771003
2.13356849496
2.18128516414
2.22019274181
2.22529437701
2.18022035572
2.17681669527
2.18582720673
2.13326376202
2.13468844912
2.15238564646
2.15155042875
2.16446981647
2.12415517682
2.14368280295
2.08926599795
2.12382604487
2.13636495987
2.03134846293
2.05573050842
2.06283872336
2.10245904601
2.14203567172
2.15750587704
2.22487578541
2.25836460907
2.26776323708
2.27923266872
2.28906311025
2.32277024722
2.28960961843
2.31783391174
2.329211446
2.30390228538
2.39469113811
2.35439178614
2.39230562024
2.36560468531
2.34036215314
2.47272192977
2.51737725917
2.49691727865
2.52055366637
2.50414789924
2.50644385717
2.5640919766
2.61813064634
2.80417598792
2.87764040509
2.90980735742
2.86983270098
2.9035620337
2.96615500241
3.13539734896
3.11906899442
3.16859082344
3.27836065991
3.25831930417
3.20841232752
3.29844403976
3.27038504618
3.26365883855
3.30426439096
3.26623645971
3.23340576571
3.25194051824
3.25637076794
3.21656141122
3.22866704521
3.29235920263
3.31592285268
3.32370856237
3.34383183422
3.31014072066
3.30466625657
3.29327022724
3.26789530814
3.22940111599
3.21567708589
3.13830822887
3.17295456122
3.18739664268
3.21750036808
3.20406725076
3.29340848489
3.34628817846
3.36715710808
3.34845705584
3.32491256552
3.30381935157
3.26686788284
3.28795345296
3.31438787412
3.32594920317
3.34789759743
3.35622907956
3.31141843173
3.3535610956
3.4241837824
3.43440234046
3.46747107184
3.46424122491
3.47326702404
3.51261165446
3.5766236983
3.55230828124
3.51966138206
3.47865242542
3.48120324303
3.42422563912
3.42349526903
3.41465005729
3.46537222198
3.45088724642
3.42540514226
3.33833910062
3.34088991822
3.29186332373
3.31872955837
3.28462739675
3.28717821435
3.34414053057
3.3418654052
3.33445653468
3.37747200397
3.43859972894
3.47912867162
3.5250533697
3.56713261254
3.62301780159
3.65232446134
3.69035392721
3.63457899644
3.49264868558
3.57312170937
3.60116220787
3.81011880633
3.80775178355
3.75525577013
3.92166730467
3.93383426074
3.98674446253
4.02942852952
4.03292408736
4.00475106773
3.95639592583
3.97628873701
3.99533721915
4.00097174369
3.97583115732
4.02612625052
4.06943350255
4.14406774716
4.29624662706
4.42310723501
4.47154896792
4.52883277226
4.56247014048
4.58491376925
4.5848984816
4.62009619838
4.65061411216
4.63882085493
4.57532167076
4.54805209898
4.60615342882
4.62527531326
4.52423432102
4.51098259394
4.51069168116
4.62741040789
4.59799335565
4.5843949386
4.60292969113
4.57811903955
4.61410063327
4.65225250477
4.68489940395
4.65412429304
4.62250632056
4.63879645594
4.63794361309
4.65362134757
4.68595440247
4.6465102308
4.67651441499
4.70692434083
4.71270500535
4.67027900545
4.67027900545
4.65966999337
4.59388323085
4.57969681191
4.56048303006
4.54059021888
4.52273449569
4.48669244986
4.4364655197
4.37049269202
4.36983418963
4.36428545326
4.31123201329
4.34901789688
4.32073936098
4.27772389169
4.24694878078
4.24551644984
4.23755779659
4.21985739183
4.16440401629
4.08589454396
4.15820749458
4.08797736075
4.04887076771
4.00780048901
4.05947737523
3.93363861451
3.89186864532
3.7131121061
3.65074959807
3.61456665151
3.60002269137
3.56159512765
3.53614593628
3.52314463245
3.46056695142
3.39296190746
3.36176496435
3.27349851994
3.23294197083
3.25861544655
3.24923975003
3.16939144588
3.24262386779
3.2755440546
3.2263994909
3.2154429189
3.16012280022
3.09898596393
3.00593727347
2.95879775493
2.9446932521
2.80337140297
2.75902541433
2.75323710597
2.78263339277
2.73345678624
2.71281067344
2.6628807653
2.64621780104
2.63069705779
2.64783005472
2.52331323246
2.47019630436
2.38278510736
2.38991384926
2.37657262933
2.35956974898
2.28229592969
2.28977456897
2.26103654604
2.24483597062
2.19693550663
2.13343158043
2.11032420999
2.03748828422
2.07225185004
2.0322916113
1.93026298474
1.8657401131
1.80665792281
1.70239225581
1.70307128514
1.68940623965
1.70520637976
1.69942571524
1.61895496182
1.54184263728
1.46985110766
1.44988168675
1.44620473865
1.36215657836
1.29822083866
1.2705783709
1.21879960598
1.20281567106
1.00502377131
0.93159837616
0.91561444123
0.93048753333
0.96187881691
0.85935021379
0.89364140948
0.88140105109
0.8411659901
0.82736004388
0.83365443802
0.68197603194
0.6711856296
0.66204710052
0.62820744242
0.63349811168
0.61743990448
0.52099816633
0.57769250129
0.54647793305
0.51383103387
0.50362776348
0.40708882155
0.38272206371
0.34305644243
0.33907329389
0.32308935896
0.27382319248
0.25715258439
0.25752541328
0.23269626662
0.19385772196
0.17787378704
0.1832073504
0.18898801494
0.15344120362
0.13837440254
0.10317668576
0.10317668576
0.09807505057
0.0554086758
0.06561194619
0.07319012671
0.07641997364
0
0
0
0
0
0
0
0
0
0
0
0
0
0
0
0
0
0
0
0
0
0
0
0
0
0
0
0
0
0
0
0
0
0
0
0
0
0
0
0
0
0
0
0
0
0
0
0
0
0
0
0
0
0
0
0
0
0
0
0
0
0
0
0
0
0
0
0
0
0
0
0
0
0
0
0
0
0
0
0
0
0
0
0
0
0
0
0
0
0
0
0
0
0
0
0
0
0
0
0
0
0
0
0
0
0
0
0
0
0
0
0
0
0
0
0
0
0
0
0
0
0
0
0
0
0
0
0
0
0
0
0
0
0
0
0
0
0
0
0
0
0
0
0
0
0
0
0
0
0
0
0
0
0
0
0
0
0
0
0
0
0
0
0
0
0
0
0
0
0
0
0
0
0
0
0
0
0
0
0
0
0
0
0
0
0
0
0
0
0
0
0
0
0
0
0
0
0
0
0
0
0
0
0
0
0
0
0
0
0
0
0
0
0
0
0
0
0
0
0
0
0
0
0
0
0
0
0
0
0
0
0
0
0
0
0
0
0
0
0
0
0
0
0
0
0
0
0
0
0
0
0
0
0
0
0
0
0
0
0
0
0
0
0
0
0
0
0
0
0
0
0
0
0
0
0
0
0
0
0
0
0
0
0
0
0
0
0
0
0
0
0
0
0
0
0
0
0
0
0
0
0
0
0
0
0
0
0
0
0
0
0
0
0
0
0
0
0
0
0
0
0
0
0
0
0
0
0
0
0
0
0
0
0
0
0
0
0
0
0
0
0
0
0
0
0
0
0
0
0
0
0
0
0
0
0
0
0
0
0
0
0
0
0
0
0
0
0
0
0
0
0
0
0
0
0
0
0
0
0
0
0
0
0
0
0
0
0
0
0
0
0
0
0
0
0
0
0
0
0
0
0
0
0
0
0
0
0
0
0
0
0
0
0
0
0
0
0
0
0
0
0
0
0
0
0
0
0
0
0
0
0
0
0
0
0
0
0
0
0
0
0
0
0
0
0
0
0
0
0
0
0
0
0
0
0
0
0
0
0
0
0
0
0
0
0
0
0
0
0
0
0
0
0
0
0
0
0
0
0
0
0
0
0
0
0
0
0
0
0
0
0
0
0
0
0
0
0
0
0
0
0
0
0
0
0
0
0
0
0
0
0
0
0
0
0
0
0
0
0
0
0
0
0
0
0
0
0
0
0
0
0
0
0
0
0
0
0
0
0
0
0
0
0
0
0
0
0
0
0
0
0
0
0
0
0
0
0
0
0
0
0
0
0
0
0
0
0
0
0
0
0
0
0
0
0
0
0
0
0
0
0
0
0
0
0
0
0
0
0
0
0
0
0
0
0
0
0
0
0
0
0
0
0
0
0
0
0
0
0
0
0
0
0
0
0
0
0
0
0
0
0
0
0
0
0
0
0
0
0
0
0
0
0
0
0
0
0
0
0
0
0
0
0
0
0
0
0
0
0
0
0
0
0
0
0
0
0
0
0
0
0
0
0
0
0
0
0
0
0
0
0
0
0
0
0
0
0
0
0
0
0
0
0
0
0
0
0
0
0
0
0
0
0
0
0
0
0
0
0
0
0
0
0
0
0
0
0
0
0
0
0
0
0
0
0
0
0
0
0
0
0
0
0
0
0
0
0
0
0
0
0
0
0
0
0
0
0
0
0
0
0
0
0
0
0
0
0
0
0
0
0
0
0
0
0
0
0
0
0
0
0
0
0
0
0
0
0
0
0
0
0
0
0
0
0
0
0
0
0
0
0
0
0
0
0
0
0
0
0
0
0
0
0
0
0
0
0
0
0
0
0
0
0
0
0
0
0
0
0
0
0
0
0
0
0
0
0
0
0
0
0
0
0
0
0
0
0
0
0
0
0
0
0
0
0
0
0
0
0
0
0
0
0
0
0
0
0
0
0
0
0
0
0
0
0
0
0
0
0
0
0
0
0
0
0
0
0
0
0
0
0
0
0
0
0
0
0
0
0
0
0
0
0
0
0
0
0
0
0
0
0
0
0
0
0
0
0
0
0
0
0
0
0
0
0
0
0
0
0
0
0
0
0
0
0
0
0
0
0
0
0
0
0
0
0
0
0
0
0
0
0
0
0
0
0
0
0
0
0
0
0
0
0
0
0
0
0
0
0
0
0
0
0
0
0
0
0
0
0
0
0
0
0
0
0
0
0
0
0
0
0
0
0
0
0
0
0
0
0
0
0
0
0
0
0
0
0
0
0
0
0
0
0
0
0
0
0
0
0
0
0
0
0
0
0
0
0
0
0
0
0
0
0
0
0
0
0
0
0
0
0
0
0
0
0
0
0
0
0
0
0
0
0
0
0
0
0
0
0
0
0
0
0
0
0
0
0
0
0
0
0
0
0
0
0
0
0
0
0
0
0
0
0
0
0
0
0
0
0
0
0
0
0
0
0
0
0
0
0
0
0
0
0
0
0
0
0
0
0
0
0
0
0
0
0
0
0
0
0
0
0
0
0
0
0
0
0
0
0
0
0
0
0
0
0
0
0
0
0
0
0
0
0
0
0
0
0
0
0
0
0
0
0
0
0
0
0
0
0
0
0
0
0
0
0
0
0
0
0
0
0
0
0
0
0
0
0
0
0
0
0
0
0
0
0
0
0
0
0
0
0
0
0
0
0
0
0
0
0
0
0
0
0
0
0
0
0
0
0
0
0
0
0
0
0
0
0
0
0
0
0
0
0
0
0
0
0
0
0
0
0
0
0
0
0
0
0
0
0
0
0
0
0
0
0
0
0
0
0
0
0
0
0
0
0
0
0
0
0
0
0
0
0
0
0
0
0
0
0
0
0
0
0
0
0
0
0
0
0
0
0
0
0
0
0
0
0
0
0
0
0
0
0
0
0
0
0
0
0
0
0
0
0
0
0
0
0
0
0
0
0
0
0
0
0
0
0
0
0
0
0
0
0
0
0
0
0
0
0
0
0
0
0
0
0
0
0
0
0
0
0
0
0
0
0
0
0
0
0
0
0
0
0
0
0
0
0
0
0
0
0
0
0
0
0
0
0
0
0
0
0
0
0
0
0
0
0
0
0
0
0
0
0
0
0
0
0
0
0
0
0
0
0
0
0
0
0
0
0
0
0
0
0
0
0
0
0
0
0
0
0
0
0
0
0
0
0
0
0
0
0
0
0
0
0
0
0
0
0
0
0
0
0
0
0
0
0
0
0
0
0
0
0
0
0
0
0
0
0
0
0
0
0
0
0
0
0
0
0
0
0
0
0
0
0
0
0
0
0
0
0
0
0
0
0
0
0
0
0
0
0
0
0
0
0
0
0
0
0
0
0
0
0
0
0
0
0
0
0
0
0
0
0
0
0
0
0
0
0
0
0
0
0
0
0
0
0
0
0
0
0
0
0
0
0
0
0
0
0
0
0
0
0
0
0
0
0
0
0
0
0
0
0
0
0
0
0
0
0
0
0
0
0
0
0
0
0
0
0
0
0
0
0
0
0
0
0
0
0
0
0
0
0
0
0
0
0
0
0
0
0
0
0
0
0
0
0
0
0
0
0
0
0
0
0
0
0
0
0
0
0
0
0
0
0
0
0
0
0
0
0
0
0
0
0
0
0
0
0
0
0
0
0
0
0
0
0
0
0
0
0
0
0
0
0
0
0
0
0
0
0
0
0
0
0
0
0
0
0
0
0
0
0
0
0
0
0
0
0
0
0
0
0
0
0
0
0
0
0
0
0
0
0
0
0
0
0
0
0
0
0
0
0
0
0
0
0
0
0
0
0
0
0
0
0
0
0
0
0
0
0
0
0
0
0
0
0
0
0
0
0
0
0
0
0
0
0
0
0
0
0
0
0
0
0
0
0
0
0
0
0
0
0
0
0
0
0
0
0
0
0
0
0
0
0
0
0
0
0
0
0
0
0
0
0
0
0
0
0
0
0
0
0
0
0
0
0
0
0
0
0
0
0
0
0
0
0
0
0
0
0
0
0
0
0
0
0
0
0
0
0
0
0
0
0
0
0
0
0
0
0
0
0
0
0
0
0
0
0
0
0
0
0
0
0
0
0
0
0
0
0
0
0
0
0
0
0
0
0
0
0
0
0
0
0
0
0
0
0
0
0
0
0
0
0
0
0
0
0
0
0
0
0
0
0
0
0
0
0
0
0
0
0
0
0
0
0
0
0
0
0
0
0
0
0
0
0
0
0
0
0
0
0
0
0
0
0
0
0
0
0
0
0
0
0
0
0
0
0
0
0
0
0
0
0
0
0
0
0
0
0
0
0
0
0
0
0
0
0
0
0
0
0
0
0
0
0
0
0
0
0
0
0
0
0
0
0
0
0
0
0
0
0
0
0
0
0
0
0
0
0
0
0
0
0
0
0
0
0
0
0
0
0
0
0
0
0
0
0
0
0
0
0
0
0
0
0
0
0
0
0
0
0
0
0
0
0
0
0
0
0
0
0
0
0
0
0
0
0
0
0
0
0
0
0
0
0
0
0
0
0
0
0
0
0
0
0
0
0
0
0
0
0
0
0
0
0
0
0
0
0
0
0
0
0
0
0
0
0
0
0
0
0
0
0
0
0
0
0
0
0
0
0
0
0
0
0
0
0
0
0
0
0
0
0
0
0
0
0
0
0
0
0
0
0
0
0
0
0
0
0
0
0
0
0
0
0
0
0
0
0
0
0
0
0
0
0
0
0
0
0
0
0
0
0
0
0
0
0
0
0
0
0
0
0
0
0
0
0
0
0
0
0
0
0
0
0
0
0
0
0
0
0
0
0
0
0
0
0
0
0
0
0
0
0
0
0
0
0
0
0
0
0
0
0
0
0
0
0
0
0
0
0
0
0
0
0
0
0
0
0
0
0
0
0
0
0
0
0
0
0
0
0
0
0
0
0
0
0
0
0
0
0
0
0
0
0
0
0
0
0
0
0
0
0
0
0
0
0
0
0
0
0
0
0
0
0
0
0
0
0
0
0
0
0
0
0
0
0
0
0
0
0
0
0
0
0
0
0
0
0
0
0
0
0
0
0
0
0
0
0
0
0
0
0
0
0
0
0
0
0
0
0
0
0
0
0
0
0
0
0
0
0
0
0
0
0
0
0
0
0
0
0
0
0
0
0
0
0
0
0
0
0
0
0
0
0
0
0
0
0
0
0
0
0
0
0
0
0
0
0
0
0
0
0
0
0
0
0
0
0
0
0
0
0
0
0
0
0
0
0
0
0
0
0
0
0
0
0
0
0
0
0
0
0
0
0
0
0
0
0
0
0
0
0
0
0
0
0
0
0
0
0
0
0
0
0
0
0
0
0
0
0
0
0
0
0
0
0
0
0
0
0
0
0
0
0
0
0
0
0
0
0
0
0
0
0
0
0
0
0
0
0
0
0
0
0
0
0
0
0
0
0
0
0
0
0
0
0
0
0
0
0
0
0
0
0
0
0
0
0
0
0
0
0
0
0
0
0
0
0
0
0
0
0
0
0
0
0
0
0
0
0
0
0
0
0
0
0
0
0
0
0
0
0
0
0
0
0
0
0
0
0
0
0
0
0
0
0
0
0
0
0
0
0
0
0
0
0
0
0
0
0
0
0
0
0
0
0
0
0
0
0
0
0
0
0
0
0
0
0
0
0
0
0
0
0
0
0
0
0
0
0
0
0
0
0
0
0
0
0
0
0
0
0
0
0
0
0
0
0
0
0
0
0
0
0
0
0
0
0
0
0
0
0
0
0
0
0
0
0
0
0
0
0
0
0
0
0
0
0
0
0
0
0
0
0
0
0
0
0
0
0
0
0
0
0
0
0
0
0
0
0
0
0
0
0
0
0
0
0
0
0
0
0
0
0
0
0
0
0
0
0
0
0
0
0
0
0
0
0
0
0
0
0
0
0
0
0
0
0
0
0
0
0
0
0
0
0
0
0
0
0
0
0
0
0
0
0
0
0
0
0
0
0
0
0
0
0
0
0
0
0
0
0
0
0
0
0
0
0
0
0
0
0
0
0
0
0
0
0
0
0
0
0
0
0
0
0
0
0
0
0
0
0
0
0
0
0
0
0
0
0
0
0
0
0
0
0
0
0
0
0
0
0
0
0
0
0
0
0
0
0
0
0
0
0
0
0
0
0
0
0
0
0
0
0
0
0
0
0
0
0
0
0
0
0
0
0
0
0
0
0
0
0
0
0
0
0
0
0
0
0
0
0
0
0
0
0
0
0
0
0
0
0
0
0
0
0
0
0
0
0
0
0
0
0
0
0
0
0
0
0
0
0
0
0
0
0
0
0
0
0
0
0
0
0
0
0
0
0
0
0
0
0
0
0
0
0
0
0
0
0
0
0
0
0
0
0
0
0
0
0
0
0
0
0
0
0
0
0
0
0
0
0
0
0
0
0
0
0
0
0
0
0
0
0
0
0
0
0
0
0
0
0
0
0
0
0
0
0
0
0
0
0
0
0
0
0
0
0
0
0
0
0
0
0
0
0
0
0
0
0
0
0
0
0
0
0
0
0
0
0
0
0
0
0
0
0
0
0
0
0
0
0
0
0
0
0
0
0
0
0
0
0
0
0
0
0
0
0
0
0
0
0
0
0
0
0
0
0
0
0
0
0
0
0
0
0
0
0
0
0
0
0
0
0
0
0
0
0
0
0
0
0
0
0
0
0
0
0
0
0
0
0
0
0
0
0
0
0
0
0
0
0
0
0
0
0
0
0
0
0
0
0
0
0
0
0
0
0
0
0
0
0
0
0
0
0
0
0
0
0
0
0
0
0
0
0
0
0
0
0
0
0
0
0
0
0
0
0
0
0
0
0
0
0
0
0
0
0
0
0
0
0
0
0
0
0
0
0
0
0
0
0
0
0
0
0
0
0
0
0
0
0
0
0
0
0
0
0
0
0
0
0
0
0
0
0
0
0
0
0
0
0
0
0
0
0
0
0
0
0
0
0
0
0
0
0
0
0
0
0
0
0
0
0
0
0
0
0
0
0
0
0
0
0
0
0
0
0
0
0
0
0
0
0
0
0
0
0
0
0
0
0
0
0
0
0
0
0
0
0
0
0
0
0
0
0
0
0
0
0
0
0
0
0
0
0
0
0
0
0
0
0
0
0
0
0
0
0
0
0
0
0
0
0
0
0
0
0
0
0
0
0
0
0
0
0
0
0
0
0
0
0
0
0
0
0
0
0
0
0
0
0
0
0
0
0
0
0
0
0
0
0
0
0
0
0
0
0
0
0
0
0
0
0
0
0
0
0
0
0
0
0
0
0
0
0
0
0
0
0
0
0
0
0
0
0
0
0
0
0
0
0
0
0
0
0
0
0
0
0
0
0
0
0
0
0
0
0
0
0
0
0
0
0
0
0
0
0
0
0
0
0
0
0
0
0
0
0
0
0
0
0
0
0
0
0
0
0
0
0
0
0
0
0
0
0
0
0
0
0
0
0
0
0
0
0
0
0
0
0
0
0
0
0
0
0
0
0
0
0
0
0
0
0
0
0
0
0
0
0
0
0
0
0
0
0
0
0
0
0
0
0
0
0
0
0
0
0
0
0
0
0
0
0
0
0
0
0
0
0
0
0
0
0
0
0
0
0
0
0
0
0
0
0
0
0
0
0
0
0
0
0
0
0
0
0
0
0
0
0
0
0
0
0
0
0
0
0
0
0
0
0
0
0
0
0
0
0
0
0
0
0
0
0
0
0
0
0
0
0
0
0
0
0
0
0
0
0
0
0
0
0
0
0
0
0
0
0
0
0
0
0
0
0
0
0
0
0
0
0
0
0
0
0
0
0
0
0
0
0
0
0
0
0
0
0
0
0
0
0
0
0
0
0
0
0
0
0
0
0
0
0
0
0
0
0
0
0
0
0
0
0
0
0
0
0
0
0
0
0
0
0
0
0
0
0
0
0
0
0
0
0
0
0
0
0
0
0
0
0
0
0
0
0
0
0
0
0
0
0
0
0
0
0
0
0
0
0
0
0
0
0
0
0
0
0
0
0
0
0
0
0
0
0
0
0
0
0
0
0
0
0
0
0
0
0
0
0
0
0
0
0
0
0
0
0
0
0
0
0
0
0
0
0
0
0
0
0
0
0
0
0
0
0
0
0
0
0
0
0
0
0
0
0
0
0
0
0
0
0
0
0
0
0
0
0
0
0
0
0
0
0
0
0
0
0
0
0
0
0
0
0
0
0
0
0
0
0
0
0
0
0
0
0
0
0
0
0
0
0
0
0
0
0
0
0
0
0
0
0
0
0
0
0
0
0
0
0
0
0
0
0
0
0
0
0
0
0
0
0
0
0
0
0
0
0
0
0
0
0
0
0
0
0
0
0
0
0
0
0
0
0
0
0
0
0
0
0
0
0
0
0
0
0
0
0
0
0
0
0
0
0
0
0
0
0
0
0
0
0
0
0
0
0
0
0
0
0
0
0
0
0
0
0
0
0
0
0
0
0
0
0
0
0
0
0
0
0
0
0
0
0
0
0
0
0
0
0
0
0
0
0
0
0
0
0
0
0
0
0
0
0
0
0
0
0
0
0
0
0
0
0
0
0
0
0
0
0
0
0
0
0
0
0
0
0
0
0
0
0
0
0
0
0
0
0
0
0
0
0
0
0
0
0
0
0
0
0
0
0
0
0
0
0
0
0
0
0
0
0
0
0
0
0
0
0
0
0
0
0
0
0
0
0
0
0
0
0
0
0
0
0
0
0
0
0
0
0
0
0
0
0
0
0
0
0
0
0
0
0
0
0
0
0
0
0
0
0
0
0
0
0
0
0
0
0
0
0
0
0
0
0
0
0
0
0
0
0
0
0
0
0
0
0
0
0
0
0
0
0
0
0
0
0
0
0
0
0
0
0
0
0
0
0
0
0
0
0
0
0
0
0
0
0
0
0
0
0
0
0
0
0
0
0
0
0
0
0
0
0
0
0
0
0
0
0
0
0
0
0
0
0
0
0
0
0
0
0
0
0
0
0
0
0
0
0
0
0
0
0
0
0
0
0
0
0
0
0
0
0
0
0
0
0
0
0
0
0
0
0
0
0
0
0
0
0
0
0
0
0
0
0
0
0
0
0
0
0
0
0
0
0
0
0
0
0
0
0
0
0
0
0
0
0
0
0
0
0
0
0
0
0
0
0
0
0
0
0
0
0
0
0
0
0
0
0
0
0
0
0
0
0
0
0
0
0
0
0
0
0
0
0
0
0
0
0
0
0
0
0
0
0
0
0
0
0
0
0
0
0
0
0
0
0
0
0
0
0
0
0
0
0
0
0
0
0
0
0
0
0
0
0
0
0
0
0
0
0
0
0
0
0
0
0
0
0
0
0
0
0
0
0
0
0
0
0
0
0
0
0
0
0
0
0
0
0
0
0
0
0
0
0
0
0
0
0
0
0
0
0
0
0
0
0
0
0
0
0
0
0
0
0
0
0
0
0
0
0
0
0
0
0
0
0
0
0
0
0
0
0
0
0
0
0
0
0
0
0
0
0
0
0
0
0
0
0
0
0
0
0
0
0
0
0
0
0
0
0
0
0
0
0
0
0
0
0
0
0
0
0
0
0
0
0
0
0
0
0
0
0
0
0
0
0
0
0
0
0
0
0
0
0
0
0
0
0
0
0
0
0
0
0
0
0
0
0
0
0
0
0
0
0
0
0
0
0
0
0
0
0
0
0
0
0
0
0
0
0
0
0
0
0
0
0
0
0
0
0
0
0
0
0
0
0
0
0
0
0
0
0
0
0
0
0
0
0
0
0
0
0
0
0
0
0
0
0
0
0
0
0
0
0
0
0
0
0
0
0
0
0
0
0
0
0
0
0
0
0
0
0
0
0
0
0
0
0
0
0
0
0
0
0
0
0
0
0
0
0
0
0
0
0
0
0
0
0
0
0
0
0
0
0
0
0
0
0
0
0
0
0
0
0
0
0
0
0
0
0
0
0
0
0
0
0
0
0
0
0
0
0
0
0
0
0
0
0
0
0
0
0
0
0
0
0
0
0
0
0
0
0
0
0
0
0
0
0
0
0
0
0
0
0
0
0
0
0
0
0
0
0
0
0
0
0
0
0
0
0
0
0
0
0
0
0
0
0
0
0
0
0
0
0
0
0
0
0
0
0
0
0
0
0
0
0
0
0
0
0
0
0
0
0
0
0
0
0
0
0
0
0
0
0
0
0
0
0
0
0
0
0
0
0
0
0
0
0
0
0
0
0
0
0
0
0
0
0
0
0
0
0
0
0
0
0
0
0
0
0
0
0
0
0
0
0
0
0
0
0
0
0
0
0
0
0
0
0
0
0
0
0
0
0
0
0
0
0
0
0
0
0
0
0
0
0
0
0
0
0
0
0
0
0
0
0
0
0
0
0
0
0
0
0
0
0
0
0
0
0
0
0
0
0
0
0
0
0
0
0
0
0
0
0
0
0
0
0
0
0
0
0
0
0
0
0
0
0
0
0
0
0
0
0
0
0
0
0
0
0
0
0
0
0
0
0
0
0
0
0
0
0
0
0
0
0
0
0
0
0
0
0
0
0
0
0
0
0
0
0
0
0
0
0
0
0
0
0
0
0
0
0
0
0
0
0
0
0
0
0
0
0
0
0
0
0
0
0
0
0
0
0
0
0
0
0
0
0
0
0
0
0
0
0
0
0
0
0
0
0
0
0
0
0
0
0
0
0
0
0
0
0
0
0
0
0
0
0
0
0
0
0
0
0
0
0
0
0
0
0
0
0
0
0
0
0
0
0
0
0
0
0
0
0
0
0
0
0
0
0
0
0
0
0
0
0
0
0
0
0
0
0
0
0
0
0
0
0
0
0
0
0
0
0
0
0
0
0
0
0
0
0
0
0
0
0
0
0
0
0
0
0
0
0
0
0
0
0
0
0
0
0
0
0
0
0
0
0
0
0
0
0
0
0
0
0
0
0
0
0
0
0
0
0
0
0
0
0
0
0
0
0
0
0
0
0
0
0
0
0
0
0
0
0
0
0
0
0
0
0
0
0
0
0
0
0
0
0
0
0
0
0
0
0
0
0
0
0
0
0
0
0
0
0
0
0
0
0
0
0
0
0
0
0
0
0
0
0
0
0
0
0
0
0
0
0
0
0
0
0
0
0
0
0
0
0
0
0
0
0
0
0
0
0
0
0
0
0
0
0
0
0
0
0
0
0
0
0
0
0
0
0
0
0
0
0
0
0
0
0
0
0
0
0
0
0
0
0
0
0
0
0
0
0
0
0
0
0
0
0
0
0
0
0
0
0
0
0
0
0
0
0
0
0
0
0
0
0
0
0
0
0
0
0
0
0
0
0
0
0
0
0
0
0
0
0
0
0
0
0
0
0
0
0
0
0
0
0
0
0
0
0
0
0
0
0
0
0
0
0
0
0
0
0
0
0
0
0
0
0
0
0
0
0
0
0
0
0
0
0
0
0
0
0
0
0
0
0
0
0
0
0
0
0
0
0
0
0
0
0
0
0
0
0
0
0
0
0
0
0
0
0
0
0
0
0
0
0
0
0
0
0
0
0
0
0
0
0
0
0
0
0
0
0
0
0
0
0
0
0
0
0
0
0
0
0
0
0
0
0
0
0
0
0
0
0
0
0
0
0
0
0
0
0
0
0
0
0
0
0
0
0
0
0
0
0
0
0
0
0
0
0
0
0
0
0
0
0
0
0
0
0
0
0
0
0
0
0
0
0
0
0
0
0
0
0
0
0
0
0
0
0
0
0
0
0
0
0
0
0
0
0
0
0
0
0
0
0
0
0
0
0
0
0
0
0
0
0
0
0
0
0
0
0
0
0
0
0
0
0
0
0
0
0
0
0
0
0
0
0
0
0
0
0
0
0
0
0
0
0
0
0
0
0
0
0
0
0
0
0
0
0
0
0
0
0
0
0
0
0
0
0
0
0
0
0
0
0
0
0
0
0
0
0
0
0
0
0
0
0
0
0
0
0
0
0
0
0
0
0
0
0
0
0
0
0
0
0
0
0
0
0
0
0
0
0
0
0
0
0
0
0
0
0
0
0
0
0
0
0
0
0
0
0
0
0
0
0
0
0
0
0
0
0
0
0
0
0
0
0
0
0
0
0
0
0
0
0
0
0
0
0
0
0
0
0
0
0
0
0
0
0
0
0
0
0
0
0
0
0
0
0
0
0
0
0
0
0
0
0
0
0
0
0
0
0
0
0
0
0
0
0
0
0
0
0
0
0
0
0
0
0
0
0
0
0
0
0
0
0
0
0
0
0
0
0
0
0
0
0
0
0
0
0
0
0
0
0
0
0
0
0
0
0
0
0
0
0
0
0
0
0
0
0
0
0
0
0
0
0
0
0
0
0
0
0
0
0
0
0
0
0
0
0
0
0
0
0
0
0
0
0
0
0
0
0
0
0
0
0
0
0
0
0
0.06681599972
0.10412507677
0.12345368753
0.13229889926
0.13484971686
0.14896186351
0.14386022831
0.22655026285
0.26459735382
0.28817475694
0.29402438737
0.35166573293
0.39501113702
0.4498007038
0.47547417952
0.52087516669
0.52939044362
0.64139194703
0.64904439983
0.66552356928
0.67385505141
0.67963571594
0.70530919166
0.76675753477
0.75873225309
0.76601187699
0.78777647644
0.86895152816
0.87983382789
0.95280301055
0.95535382815
0.9878354276
1.00960002705
1.03974744942
1.04995071981
1.05072164654
1.07758788118
1.1276005083
1.19083872359
1.22858725796
1.26221938691
1.26659298945
1.2496085371
1.30713271629
1.31529809584
1.2859400282
1.28406823994
1.28406823994
1.2786274915
1.25728472424
1.26389530012
1.26168680318
1.28486320663
1.32925522967
1.42414987508
1.42670069269
1.54113905475
1.57719959567
1.69345840522
1.71777382227
1.65458921812
1.67672664645
1.70750175737
1.7670148912
1.85271523034
1.86802013593
1.94471143112
1.99743493629
2.08893880436
2.09226054869
2.14922286492
2.12473079964
2.16128657508
2.20463197917
2.21364249063
2.23353530181
2.25207005433
2.26058533127
2.2689168134
2.3073443771
2.36889459892
2.40486324243
2.40486324243
2.50855409626
2.62418521726
2.66652165722
2.70001141796
2.7249982205
2.7812815074
2.82231122949
2.82996368228
2.91786640914
2.98237633055
3.04401844977
3.12206633612
3.18090044062
3.23854178618
3.32304936638
3.34991560103
3.50886074794
3.57160372869
3.64561712572
3.66490517985
3.75453289034
3.86801653088
3.97339304071
3.99230062212
4.02592831465
4.25264380523
4.40117902255
4.4322603339
4.5121438883
4.57301508079
4.70817585977
4.74706901973
4.80590312422
4.87884937538
4.97255126184
5.09263703155
5.05106097267
5.31950050233
5.34772479564
5.42813970478
5.44990430423
5.55295428081
5.68846292532
5.76133490419
5.79162001985
5.89245996487
5.99271955183
6.06017605123
6.18004664794
6.34351540945
6.51414429105
6.61314449062
6.82470362017
6.91157298391
7.06631069793
7.12378674376
7.19605396559
7.31100605725
7.40112900228
7.47035017201
7.66718475394
7.79190977004
7.90297738443
7.98170430013
8.10379511503
8.13836434034
8.19516135694
8.37234269964
8.43618123563
8.48886949049
8.55062724149
8.61004847801
8.68673830561
8.83195177861
8.88891409481
9.00964538359
9.13887492159
9.26520454753
9.35036064876
9.40205603006
9.55255936945
9.57605485653
9.67008667783
9.78519642537
9.85304104137
10.0915339038
10.2981643418
10.5204725142
10.5519266544
10.5811470287
10.6716005731
10.7332611876
10.7326740556
10.7300566096
10.9634485016
11.025512453
11.2489889853
11.3352030541
11.5153931669
11.6022862651
11.6823712394
11.7408991434
11.8365285953
11.9262886928
12.1154446831
12.247904068
12.3098027198
12.3577192743
12.45753176
12.4876278417
12.6807931194
12.9135053175
13.0457994027
13.1797577471
13.3212276436
13.4574306051
13.5594089993
13.7547951599
13.8455971342
13.9664951901
14.062447803
14.190484582
14.3653907994
14.494776526
14.5488151957
14.6159807823
14.7209407663
14.8173235198
14.915777947
14.9730541075
15.0067352398
15.0310506568
15.1146319918
15.1724065944
15.2350806092
15.2336514856
15.3174700553
15.4132632723
15.4741344647
15.5413000514
15.596317177
15.7211830937
15.88425229
15.9652828075
16.2166162819
16.5944178074
16.7618899524
16.8790015377
16.9832519171
17.1164798914
17.2171275949
17.2770625609
17.3865645875
17.4736229853
17.6288559339
17.693470703
17.8526310229
17.8743956222
18.0478410324
18.0912783338
18.3736371041
18.4471123725
18.5568962004
18.7216809966
18.9694729459
19.224702175
19.2662685583
19.4337090195
19.4848906712
19.5367513523
19.7054359132
19.7251634246
19.8131765441
19.8924171893
19.9490119159
20.0236890546
20.0849407199
20.1271118601
20.2473943077
20.3079349007
20.401966722
20.445098693
20.5665119461
20.701356849
20.9139746106
20.9559804511
20.9648256629
20.9889267769
21.051131629
21.1919224962
21.2096863219
21.2307052635
21.3223515669
21.3332338666
21.4369299598
21.4297912366
21.4589534292
21.4608099298
21.5272964871
21.5324900196
21.6120721156
21.7462600507
21.7788150525
21.8604412157
21.9280783025
22.0217372948
22.0302525718
22.0329686892
22.114760152
22.1680608078
22.3389477564
22.3905175247
22.5420735252
22.6041374766
22.7399920083
22.9090071686
23.0007109892
23.0461119763
23.1993407497
23.2109411008
23.1860762066
23.2392949462
23.231880531
23.1989527003
23.2110277589
23.2710546223
23.3059215343
23.3353385866
23.3945255574
23.4248788361
23.4043069956
23.4151892953
23.340020254
23.3355976482
23.3471819088
23.3497993548
23.3410078213
23.3877668672
23.3641304794
23.3103980101
23.2984148488
23.2070442377
23.2131977311
23.1404590091
23.0455032801
23.0510082524
23.0457413175
22.9129091037
22.8265297352
22.6652404298
22.5680108044
22.4164600433
22.1078474394
22.0394156915
22.0208219544
21.9997363842
21.8445118824
21.7933302307
21.7324590382
21.6312884938
21.4461958281
21.2134102277
20.9375179253
20.8059028694
20.66387024
20.4184958514
20.2236739583
20.1832926903
20.0700470871
19.9952290477
19.7360724473
19.5265748047
19.2701528166
19.1026610146
18.9348430495
18.6064086991
18.1199350584
17.712437222
17.6532302887
17.6207486892
17.483187669
17.4610012374
17.4591294491
17.3102452044
17.3002738621
17.1178070893
16.8996473652
16.6850903169
16.3763629512
16.2904973123
16.2073477907
16.1580379273
16.0014950535
16.0035550729
15.9940308318
15.8993199812
15.8194003066
15.6805240548
15.4977848642
15.4345281539
15.3698444189
15.2520851826
15.1944438371
15.0469452573
14.9794305762
14.8282902987
14.7765949174
14.7177608129
14.7112826239
14.5375639261
14.4889330921
14.2533800335
14.2558389538
14.1879943379
14.0411257171
13.9310914658
13.9418489553
13.9041923184
13.8339621845
13.8621580685
13.8437886157
13.7752649704
13.7375164361
13.6123060997
13.5264404608
13.437867816
13.382171661
13.3617651202
13.3304762797
13.2669438772
13.2500971181
13.1988488379
13.1079734612
13.0239796106
12.8936239422
12.7342730535
12.7259415714
12.6168552678
12.4792942476
12.4473263778
12.3688880375
12.2758651802
12.1430382057
12.1007851493
11.9801251308
11.9571677724
11.8057518028
11.7186934049
11.6382860725
11.5563621555
11.5454798558
11.4788279988
11.3563399561
11.3371261742
11.1422966373
11.0132899161
10.9092201242
10.8753804661
10.7249000582
10.6046810315
10.4732497705
10.3116113706
10.1536438097
9.94568735594
9.85135931561
9.75630003501
9.69168526601
9.59515760143
9.50120769633
9.42826144513
9.30617063023
9.24869458453
9.11142447712
9.00710513181
8.88702941051
8.77651841977
8.77464663157
8.64558239317
8.53097873147
8.40310725197
8.29327529063
8.29564231337
8.26231638497
8.12510445923
7.9874101822
7.97856263304
7.87041866511
7.80233601176
7.59880216388
7.45665323812
7.40698817093
7.27799733491
7.17634597364
7.11931702896
7.11139425744
6.94222821501
6.89233121965
6.73026334377
6.59457411187
6.49221080847
6.47554784422
6.41266396274
6.39345018088
6.34897100247
6.18039683399
6.06069153701
6.01784136743
5.95186853975
5.87194886513
5.77559051058
5.75518396979
5.60058715648
5.53393529947
5.50758279443
5.42407573166
5.33543645836
5.26504102481
5.18507000941
5.16585622755
5.09986490479
5.04800422376
4.96502000194
4.93543444255
4.84854134447
4.7853765315
4.73232309153
4.68128234054
4.59117789062
4.55665920318
4.43841827996
4.41988352745
4.36403969787
4.29214530494
4.15437528809
4.11155883418
4.06360702941
4.02653752436
4.00545195425
3.99967128971
3.91437983257
3.79841811212
3.76399132207
3.67421680694
3.65243691982
3.61258466901
3.56463286425
3.55953122904
3.52851574329
3.48175669746
3.40370116727
3.2849328996
3.1284956762
3.11183271195
3.02991360416
2.95425123569
2.87587341453
2.83180608703
2.81973626764
2.7729772218
2.74491822821
2.62701285178
2.48875751461
2.50646519049
2.35774568113
2.14633983816
2.0554644615
1.92232604719
1.82669812986
1.70001940941
1.65581118118
1.62955500996
1.55976520341
1.4932052438
1.47467049128
1.44881322076
1.43095749757
1.34525715842
1.30026037834
1.36227829536
1.28805059528
1.26373517823
1.29706110674
1.29593497624
1.22382861772
1.23913352332
1.23080204119
1.21439393661
1.20634869233
1.14224000908
1.11070395274
1.05170454852
1.04583198659
1.03366503052
1.06266555695
1.06589540387
1.05756392175
1.01521983795
0.93950322689
0.86318098882
0.85161965976
0.84448093657
0.82594618404
0.79133559919
0.78359124899
0.7657355258
0.74839353221
0.76505649647
0.75017576053
0.73710018444
0.73064049058
0.71616315886
0.67607897989
0.66961928603
0.68277671114
0.66611374688
0.67152158254
0.66251107108
0.55067967651
0.53402435609
0.52323395377
0.51745328924
0.50334114259
0.48922899593
0.48344833141
0.47511684928
0.40550312661
0.38999156182
0.38750737266
0.36910587702
0.35972253667
0.34884023695
0.34050875483
0.29138268619
0.26638823981
0.26893905741
0.24371268287
0.23283038315
0.23283038315
0.25265656589
0.30602144557
0.2735583412
0.27100752361
0.2786599764
0.24800203185
0.23644070279
0.24477218492
0.23711973213
0.21416237374
0.25449230104
0.22596180729
0.20742705477
0.21465767537
0.19867374045
0.18778379689
0.27930054805
0.27930054805
0.27930054805
0.26234900849
0.26453464103
0.18711998812
0.20358386989
0.20103305229
0.18050410587
0.18124211981
0.15287692578
0.16602911161
0.18269207587
0.07303867002
0.07881933455
0.07558948762
0.07205344024
0.05216062907
0.03617669414
0.03039602961
0.08080441711
0.56923554693
0.55378062928
0.55888226448
0.56789277594
0.55055078235
0.53779669436
0.5287861829
0.5287861829
0.52946521224
0.52181275943
0.54216031562
0.45101632623
0.3970595726
0.42921647652
0.44189629225
0.43356481012
0.44699792745
0.45532940957
0.45432044545
0
0
0
0
0
0
0
0
0
0
0
0
0
0
0
0
0
0
0
0
0
0
0
0
0
0
0
0
0
0
0
0
0
0
0
0
0
0
0
0
0
0
0
0
0
0
0
0
0
0
0
0
0
0
0
0
0
0
0
0
0
0
0
0
0
0
0
0
0
0
0
0
0
0
0
0
0
0
0
0
0
0
0
0
0
0
0
0
0
0
0
0
0
0
0
0
0
0
0
0
0
0
0
0
0
0
0
0
0
0
0
0
0
0
0
0
0
0
0
0
0
0
0
0
0
0
0
0
0
0
0
0
0
0
0
0
0.05902489941
0.08254565536
0.17740505052
0.22435313043
0.27966647522
0.33983423938
0.34816572151
0.46027077643
0.46062831765
0.47011119924
0.52235999681
0.5380377313
0.54246033717
0.54205700004
0.52936954049
0.52623159096
0.52946143789
0.53554065903
0.62401135809
0.69778277856
0.74964345959
0.83363731019
0.86822262608
0.85242248596
0.88626214407
0.90870577285
0.93880185444
1.00951877611
1.05381656428
1.08647875112
1.10637156231
1.14811853289
1.16107397371
1.18283857316
1.19049102595
1.30186484081
1.28993302033
1.34876712483
1.53188051145
1.59350500554
1.65037542436
1.6976481998
1.75263241265
1.7820494649
1.8255786638
1.83864659607
1.8814530687
1.8966660769
1.90230671066
1.94012187347
1.97098888179
2.00108496337
2.00618659857
2.04588032353
2.14690996727
2.13925751447
2.16425196086
2.19179722484
2.2474014824
2.25692572346
2.2750876471
2.36467836743
2.39547197342
2.41145590834
2.44646983031
2.4721618011
2.52470151146
2.60342842714
2.67995295511
2.74983465906
2.79809266427
2.80497419034
2.8114338842
2.87503968909
2.89973557885
2.93456046674
2.97485981872
2.97485981872
3.02122841054
3.03475102071
3.06229628469
3.1121351654
3.16734809899
3.16412589589
3.19242970076
3.31437487287
3.33110212811
3.37266764135
3.3865730617
3.37702064984
3.42820230154
3.44409433907
3.47507697915
3.47053664255
3.55109929339
3.57338526628
3.64273117908
3.64900264172
3.66533647403
3.74811316669
3.79929481839
3.86411624661
3.92379468016
3.96905476662
3.97092655488
4.04387280604
4.09496256033
4.08580664464
4.17915943659
4.21091977726
4.21204590775
4.17682525948
4.1594832659
4.16526393043
4.24740972711
4.26849529723
4.3215302421
4.3636347539
4.41886618258
4.44819133744
4.46730557805
4.47563706018
4.49475894462
4.52897143163
4.55583766628
4.65093429597
4.72696038201
4.78001382197
4.92564912714
4.99868727571
5.0805621222
5.14873747581
5.20867244184
5.20581018454
5.2537619893
5.26750130706
5.36064189494
5.3650645008
5.46145256071
5.51841487695
5.57664335443
5.60959645406
5.69670619263
5.74930014558
5.77871719783
5.77923092743
5.80286731515
5.88500313056
5.92426584487
5.99392857087
6.00316423661
6.07691192273
6.08027415659
6.07913273843
6.14484836898
6.21205981862
6.33497967485
6.43896354042
6.46533454053
6.49287216069
6.59057482082
6.74990044045
6.83230430422
6.88789327412
6.90574899731
6.93191327113
6.98408336004
6.99105678346
7.12028632154
7.16587110354
7.13424548729
7.25432595061
7.32958344726
7.45272612036
7.52567237146
7.60381739461
7.68568225973
7.77193004414
7.88177205402
7.91067537662
7.93056818782
7.98444833169
8.01973794577
8.08554547387
8.16566866726
8.29933900073
8.33572947643
8.44438717393
8.45152589713
8.58254530734
8.62607450634
8.78480978658
8.85587112781
8.87958178785
8.96685769613
9.01225868323
9.14306372334
9.14456268275
9.22440895502
9.23252089481
9.17278821871
9.17216053017
9.24670214165
9.35515077528
9.37183667106
9.42404177168
9.42591356008
9.39972635468
9.38051257278
9.33749710358
9.29836757899
9.44219217953
9.42943809143
9.45006417463
9.47683851186
9.44155887896
9.44739852808
9.38326691334
9.38610864373
9.35915051165
9.2876236413
9.23017607184
9.15496227197
9.11602097867
9.11024031417
9.06383880953
9.09325586173
9.03365083045
9.02835308179
8.94658011395
8.88400243295
8.85577813955
8.82898530727
8.77543663282
8.73448118301
8.71458837181
8.67924975429
8.66590853437
8.77144560201
8.74222756511
8.69954269521
8.65713198298
8.60594035
8.59522335
8.58857986134
8.53501269174
8.46957275336
8.39084583766
8.29711257301
8.29803728354
8.2094317931
8.1691324411
8.1018015547
8.0174592742
7.96913464061
7.96867225177
7.89827681817
7.89317518297
7.8416107211
7.79347221979
7.74926399149
7.68483301736
7.61665846651
7.53597784651
7.35750741092
7.3200497893
7.293862584
7.28841185424
7.2881132976
7.26674445856
7.2422637418
7.20992304306
7.16332929698
7.14192988257
7.20877077367
7.21200062059
7.10641985611
7.09408760032
7.09654652051
7.07763893911
7.05018557253
7.0030307663
6.96970483779
6.91888079441
6.82697345505
6.78583888536
6.7236096342
6.68969336634
6.60738817384
6.56858778125
6.51162546502
6.51162546502
6.45059044032
6.38455862802
6.35565530537
6.31858580033
6.31603498274
6.30583171234
6.27957787857
6.28175586729
6.2690017793
6.17847106074
6.16180809649
6.18879230036
6.16037897296
6.13495592051
6.09262946185
6.1118432437
6.082119991
6.07997251051
6.06384767487
6.00817001499
5.98640541554
5.96520945293
5.84003202932
5.78826324569
5.72364847666
5.69826591373
5.65473671482
5.61953899805
5.56087950993
5.5091107263
5.51166154391
5.50843169697
5.49179924095
5.44702827979
5.42203383341
5.31423896001
5.30522844855
5.30471471895
5.32356331574
5.30334056977
5.29433005831
5.29042118204
5.29238486772
5.28854939378
5.26386114784
5.25630059244
5.22662634307
5.27234117452
5.25710055991
5.18567766714
5.15025035966
4.98173764744
5.01433167126
5.00600018913
4.9493135651
4.94891997077
4.93482311179
4.92904244726
4.84334210811
4.75254013377
4.70447437006
4.63782251305
4.57011355855
4.55555431072
4.55019998192
4.51900303881
4.47301491971
4.43322929734
4.36814536561
4.3309358298
4.3418433985
4.3572072887
4.29664229665
4.22519500488
4.22009336968
4.13193411034
4.07272717697
3.96739122376
3.87892039049
3.83381031609
3.82007099833
3.78045067568
3.78045067568
3.72030898335
3.63325058555
3.64031590641
3.58089466999
3.49460719891
3.46976807096
3.43890340011
3.40695846177
3.39893318009
3.43787964556
3.3878907528
3.34632523957
3.34906509125
3.33427391526
3.25112439371
3.10819923484
3.09799596445
2.98915767951
2.9602030161
2.92381254039
2.87349371282
2.79499108147
2.78155796415
2.77135469376
2.7265493523
2.69636137332
2.66430160607
2.62068291431
2.59605365299
2.60194761184
2.5244134551
2.45726315614
2.42421291984
2.30993629105
2.29381909922
2.25403347686
2.24935891314
2.18949734942
2.05960406972
2.0543371348
2.03183772882
2.02859703064
1.99272028453
1.97350650268
1.95869683161
1.93896932015
1.94502777585
1.86621660661
1.87164737374
1.80141723991
1.7557690369
1.66877726755
1.62033022826
1.58109802216
1.5618842403
1.53567176602
1.51016359004
1.34758229017
1.36406145961
1.35250013056
1.30242932169
1.25051963734
1.22875503789
1.22807600856
1.20221873804
1.1263817532
1.09050500708
1.00786921515
0.97884027945
0.97434106386
0.97237737818
0.92660356212
0.92405724804
0.95596379582
0.94342925014
0.92030659202
0.91992050733
0.95242416832
0.91196949791
0.93467563019
0.94045629472
0.9412019525
0.9146189868
0.88129305828
0.88593230466
0.84504582075
0.84574778158
0.84251793465
0.74265958584
0.7491192797
0.66430025978
0.62517073525
0.62375369197
0.61062677509
0.5944438248
0.62712129932
0.61605520479
0.62227532664
0.6454875447
0.62194305438
0.61138224277
0.55952156174
0.55479275543
0.54808497577
0.54808497577
0.53757550494
0.51293859977
0.38613223441
0.38259618704
0.37611799809
0.39427992173
0.39938155693
0.40448319213
0.40439129472
0.41527359445
0.46336309253
0.44670012828
0.44312272141
0.46762717255
0.45028517896
0.42465459733
0.37382284302
0.43856525696
0.41680065751
0.40200948152
0.42937095069
0.35414957414
0.34139548615
0.29448789576
0.26279571813
0.2399869043
0.22738136086
0.22295875499
0.25764274215
0.23406533904
0.25407144453
0.27378046092
0.29061483411
0.27598895784
0.27487811503
0.35326037259
0.38414033111
0.38954052292
0.38434699031
0.38876959618
0.39237227201
0.36372614649
0.384752732
0.39053339652
0.37574222055
0.35156770422
0.3338452379
0.33487947099
0.26698134821
0.22695768844
0.22695768844
0.23264645557
0.21853430892
0.27386287427
0.26808220974
0.29522864012
0.32211016243
0.30876894251
0.22345695843
0.21189562937
0.22778766689
0.22523684929
0.23356833142
0.2585857093
0.23113234272
0.21297041909
0.21620026601
0.20218001677
0.17216818876
0.16346387775
0.15768321322
0.13601051117
0.20739407631
0.20671504698
0.22377377163
0.23381851617
0.23721977205
0.23662178888
0.1622479488
0.14312606436
0.12409607731
0.13310658877
0.10691938344
0.13899203381
0.07252630905
0.09962213441
0.12808446512
0.12298282992
0.0790502268
0.05616714068
0.05871795829
0.06450626664
0.04638483253
0.02794197742
0.03168555396
0
0
0
0.00474504703
0.00287325876
0
0
0
0
0
0
0.06395851979
0.06439033328
0.06439033328
0.06035584397
0.06222763224
0.0402378785
0.08268761277
0.02073318387
0.0411702329
0.0309669625
0.0868642989
0.08431348131
0.05471263424
0.08134373331
0.09705197603
0.08939952323
0.12387451373
0.11050802485
0.06784165009
0.15431581778
0.15357016
0.13452167787
0.08252323644
0.06909011912
0.06317619769
0.04719226277
0.05978782491
0.04264484672
0.06945209675
0.05203583089
0.04332387605
0.02869799978
0.04791178163
0.03784941196
0.03784941196
0
0
0
0.00747006143
0
0
0.00302983044
0
0
0
0.00731684196
0.01204564827
0
0
0
0
0
0
0
0
0
0
0
0
0
0
0.03484681827
0.02651533614
0.03529391943
0.01893715562
0.00834576867
0
0
0
0
0
0
0
0
0
0
0
0
0
0
0
0
0
0
0
0
0
0
0
0
0
0
0
0
0
0
0
0.02646012331
0.0050017243
0.03038428724
0.05860858055
0.07828468412
0.07641289585
0.0767190963
0.07144364758
0.08164691798
0.06602816811
0.00314742695
0.00314742695
0
0
0
0
0
0
0
0
0
0
0
0
0
0
0
0
0
0
0
0
0
0
0
0
0
0
0
0
0
0
0
0
0
0
0
0
0
0
0
0
0
0
0
0
0
0
0
0
0
0
0
0
0
0
0
0
0
0
0
0
0
0
0
0
0
0
0
0
0
0
0
0
0
0
0
0
0
0
0
0
0
0
0
0
0
0
0
0
0
0
0
0
0
0.01601430232
0.04702745063
0.03756219418
0.02923071205
0.00383292855
0
0.00247480278
0.00570464971
0
0
0
0.00294717292
0.00294717292
0.00766833539
0.0236522703
0.0214742816
0
0.00197419478
0
0
0
0
0
0
0
0
0
0
0
0
0
0
0
0.00371038871
0
0
0
0
0.00071246995
0.00207052861
0
0
0
0
0
0
0
0
0
0
0
0
0
0
0
0
0
0
0
0
0
0
0
0
0
0
0
0
0
0
0
0
0
0
0
0
0
0
0
0
0
0
0
0
0
0
0
0
0
0
0
0
0
0
0
0
0
0
0
0.05007796578
0
0
0
0
0
0
0
0
0
0
0
0
0
0
0
0
0
0
0
0
0.05215098634
0.07000670953
0.0348856025
0.01330479785
5.54753299999e-05
0.03906339708
0.03906339708
0
0
0
0
0.00044156004
0.00517801017
0.00194816324
0.06024413914
0
0
0.00776975711
0.00521893952
0.02114936761
0.02962175045
0.04305486778
0.06294767896
0.04874597236
0.02841370384
0.02604668105
0.05801455089
0.08420175621
0.07587027408
0.05056198343
0.06070626922
0.05969810795
0.0404843261
0.11216651494
0.08355644254
0
0.03577037731
0.06705921782
0.09818953249
0.10329116769
0.14024270352
0.11543205194
0.10994230018
0.13739566676
0.23343616675
0.22119580836
0.27079190965
0.30357970956
0.30170792129
0.31259022101
0.30074031664
0.1431964952
0.17778945491
0.22444662205
0.2538636743
0.26438078898
0.2650598183
0.25100665625
0.25355747385
0.19716176261
0.19609461673
0.20852721662
0.18184477677
0.19272707649
0.13272868943
0.11997460144
0.08828242381
0.00900603101
0.00030172
0
0.00239779261
0
0
0
0
0
0
0
0
0
0
0
0
0
0
0
0
0
0
0
0
0
0
0
0
0
0
0
0
0
0
0
0
0
0
0
0
0
0
0
0
0.02357066926
0.0380556448
0.02031789083
0.01857935945
0.01135872015
0.00775604433
0.00265440913
0
0
0
0
0
0
0
0
0.01506777818
0
0.06286112421
0.09848067319
0.10749118465
0.14059282882
0.17256069867
0.16355018722
0.20559564728
0.18792371891
0.22451006968
0.22232684169
0.17148744354
0.18679234914
0.15660670762
0.20819169644
0.20887072576
0.19830227031
0.22704029324
0.23214192843
0.30926560148
0.35466111087
0.29811532048
0.27237762089
0.25513283108
0.27502564225
0.25784894839
0.26618043052
0.25474391166
0.25729472926
0.19636929419
0.16713603675
0.19939241481
0.15612355335
0.14711304189
0.1445622243
0.15003668837
0.13227286258
0.11484895288
0.11995058808
0.07497377058
0.04156592595
0.02048035583
0.0273618819
0.02804091122
0.08249062902
0.08691323489
0.1612717873
0.1510685169
0.16842900557
0.14921522372
0.10088294622
0.10343376383
0.09323049343
0.1102967948
0.1516709365
0.11647321972
0.18836213488
0.12628530036
0.12003226569
0.14325212758
0.13379451497
0.080716676
0.13483251983
0.16169875447
0.15149548408
0.111568961
0.07824303249
0.029216438
0.05608267264
0.00710741895
0
0
0
0.08468576987
0.09999067547
0.08009786428
0.05960176355
0.02814762331
0
0
0
0
0
0
0
0
0
0
0
0
0
0
0
0
0
0
0
0
0
0
0
0
0
0
0
0
0
0
0
0
0
0
0
0
0
0
0
0
0
0
0
0
0
0
0
0
0
0
0
0
0
0
0
0
0
0
0
0
0
0
0
0
0
0
0
0
0
0
0
0
0
0
0
0
0
0
0
0
0
0
0
0
0
0
0
0
0
0
0
0
0
0
0
0
0
0
0
0
0
0
0
0
0
0
0
0
0
0
0
0
0
0
0
0
0
0
0
0
0
0
0
0
0
0
0
0
0
0
0
0
0
0
0
0
0
0
0
0
0
0
0
0
0
0
0
0
0
0
0
0
0
0
0
0
0
0
0
0
0
0
0
0
0
0
0
0
0
0
0
0
0
0
0
0
0
0
0
0
0
0
0
0
0
0
0
0
0
0
0
0
0
0
0
0
0
0
0
0
0
0
0
0
0
0
0
0
0
0
0
0
0
0
0
0
0
0
0
0
0
0
0
0
0
0
0
0
0
0
0
0
0
0
0
0
0
0
0
0
0
0
0
0
0
0
0
0
0
0
0
0
0
0
0
0
0
0
0
0
0
0
0
0
0
0
0
0
0
0
0
0
0
0
0
0
0
0
0
0
0
0
0
0
0
0
0
0
0
0
0
0
0
0
0
0
0
0
0
0
0
0
0
0
0
0
0
0
0
0
0
0
0
0
0
0
0
0
0
0
0
0
0
0
0
0
0
0
0
0
0
0
0
0
0
0
0
0
0
0
0
0
0
0
0
0
0
0
0
0
0
0
0
0
0
0
0
0
0
0
0
0
0
0
0
0
0
0
0
0
0
0
0
0
0
0
0
0
0
0
0
0
0
0
0
0
0
0
0
0
0
0
0
0
0
0
0
0
0
0
0
0
0
0
0
0
0
0
0
0
0
0
0
0
0
0
0
0
0
0
0
0
0
0
0
0
0
0
0
0
0
0
0
0
0
0
0
0
0
0
0
0
0
0
0
0
0
0
0
0
0
0
0
0
0
0
0
0
0
0
0
0
0
0
0
0
0
0
0
0
0
0
0
0
0
0
0
0
0
0
0
0
0
0
0
0
0
0
0
0
0
0
0
0
0
0
0
0
0
0
0
0
0
0
0
0
0
0
0
0
0
0
0
0
0
0
0
0
0
0
0
0
0
0
0
0
0
0
0
0
0
0
0
0
0
0
0
0
0
0
0
0
0
0
0
0
0
0
0
0
0
0
0
0
0
0
0
0
0
0
0
0
0
0
0
0
0
0
0
0
0
0
0
0
0
0
0
0
0
0
0
0
0
0
0
0
0
0
0
0
0
0
0
0
0
0
0
0
0
0
0
0
0
0
0
0
0
0
0
0
0
0
0
0
0
0
0
0
0
0
0
0
0
0
0
0
0
0
0
0
0
0
0
0
0
0
0
0
0
0
0
0
0
0
0
0
0
0
0
0
0
0
0
0
0
0
0
0
0
0
0
0
0
0
0
0
0
0
0
0
0
0
0
0
0
0
0
0
0
0
0
0
0
0
0
0
0
0
0
0
0
0
0
0
0
0
0
0
0
0
0
0
0
0
0
0
0
0
0
0
0
0
0
0
0
0
0
0
0
0
0
0
0
0
0
0
0
0
0
0
0
0
0
0
0
0
0
0
0
0
0
0
0
0
0
0
0
0
0
0
0
0
0
0
0
0
0
0
0
0
0
0
0
0
0
0
0
0
0
0
0
0
0
0
0
0
0
0
0
0
0
0
0
0
0
0
0
0
0
0
0
0
0
0
0
0
0
0
0
0
0
0
0
0
0
0
0
0
0
0
0
0
0
0
0
0
0
0
0
0
0
0
0
0
0
0
0
0
0
0
0
0
0
0
0
0
0
0
0
0
0
0
0
0
0
0
0
0
0
0
0
0
0
0
0
0
0
0
0
0
0
0
0
0
0
0
0
0
0
0
0
0
0
0
0
0
0
0
0
0
0
0
0
0
0
0
0
0
0
0
0
0
0
0
0
0
0
0
0
0
0
0
0
0
0
0
0
0
0
0
0
0
0
0
0
0
0
0
0
0
0
0
0
0
0
0
0
0
0
0
0
0
0
0
0
0
0
0
0
0
0
0
0
0
0
0
0
0
0
0
0
0
0
0
0
0
0
0
0
0
0
0
0
0
0
0
0
0
0
0
0
0
0
0
0
0
0
0
0
0
0
0
0
0
0
0
0
0
0
0
0
0
0
0
0
0
0
0
0
0
0
0
0
0
0
0
0
0
0
0
0
0
0
0
0
0
0
0
0
0
0
0
0
0
0
0
0
0
0
0
0
0
0
0
0
0
0
0
0
0
0
0
0
0
0
0
0
0
0
0
0
0
0
0
0
0
0
0
0
0
0
0
0
0
0
0
0
0
0
0
0
0
0
0
0
0
0
0
0
0
0
0
0
0
0
0
0
0
0
0
0
0
0
0
0
0
0
0
0
0
0
0
0
0
0
0
0
0
0
0
0
0
0
0
0
0
0
0
0
0
0
0
0
0
0
0
0
0
0
0
0
0
0
0
0
0
0
0
0
0
0
0
0
0
0
0
0
0
0
0
0
0
0
0
0
0
0
0
0
0
0
0
0
0
0
0
0
0
0
0
0
0
0
0
0
0
0
0
0
0
0
0
0
0
0
0
0
0
0
0
0
0
0
0
0
0
0
0
0
0
0
0
0
0
0
0
0
0
0
0
0
0
0
0
0
0
0
0
0
0
0
0
0
0
0
0
0
0
0
0
0
0
0
0
0
0
0
0
0
0
0
0
0
0
0
0
0
0
0
0
0
0
0
0
0
0
0
0
0
0
0
0
0
0
0
0
0
0
0
0
0
0
0
0
0
0
0
0
0
0
0
0
0
0
0
0
0
0
0
0
0
0
0
0
0
0
0
0
0
0
0
0
0
0
0
0
0
0
0
0
0
0
0
0
0
0
0
0
0
0
0
0
0
0
0
0
0
0
0
0
0
0
0
0
0
0
0
0
0
0
0
0
0
0
0
0
0
0
0
0
0
0
0
0
0
0
0
0
0
0
0
0
0
0
0
0
0
0
0
0
0
0
0
0
0
0
0
0
0
0
0
0
0
0
0
0
0
0
0
0
0
0
0
0
0
0
0
0
0
0
0
0
0
0
0
0
0
0
0
0
0
0
0
0
0
0
0
0
0
0
0
0
0
0
0
0
0
0
0
0
0
0
0
0
0
0
0
0
0
0
0
0
0
0
0
0
0
0
0
0
0
0
0
0
0
0
0
0
0
0
0
0
0
0
0
0
0
0
0
0
0
0
0
0
0
0
0
0
0
0
0
0
0
0
0
0
0
0
0
0
0
0
0
0
0
0
0
0
0
0
0
0
0
0
0
0
0
0
0
0
0
0
0
0
0
0
0
0
0
0
0
0
0
0
0
0
0
0
0
0
0
0
0
0
0
0
0
0
0
0
0
0
0
0
0
0
0
0
0
0
0
0
0
0
0
0
0
0
0
0
0
0
0
0
0
0
0
0
0
0
0
0
0
0
0
0
0
0
0
0
0
0
0
0
0
0
0
0
0
0
0
0
0
0
0
0
0
0
0
0
0
0
0
0
0
0
0
0
0
0
0
0
0
0
0
0
0
0
0
0
0
0
0
0
0
0
0
0
0
0
0
0
0
0
0
0
0
0
0
0
0
0
0
0
0
0
0
0
0
0
0
0
0
0
0
0
0
0
0
0
0
0
0
0
0
0
0
0
0
0
0
0
0
0
0
0
0
0
0
0
0
0
0
0
0
0
0
0
0
0
0
0
0
0
0
0
0
0
0
0
0
0
0
0
0
0
0
0
0
0
0
0
0
0
0
0
0
0
0
0
0
0
0
0
0
0
0
0
0
0
0
0
0
0
0
0
0
0
0
0
0
0
0
0
0
0
0
0
0
0
0
0
0
0
0
0
0
0
0
0
0
0
0
0
0
0
0
0
0
0
0
0
0
0
0
0
0
0
0
0
0
0
0
0
0
0
0
0
0
0
0
0
0
0
0
0
0
0
0
0
0
0
0
0
0
0
0
0
0
0
0
0
0
0
0
0
0
0
0
0
0
0
0
0
0
0
0
0
0
0
0
0
0
0
0
0
0
0
0
0
0
0
0
0
0
0
0
0
0
0
0
0
0
0
0
0
0
0
0
0
0
0
0
0
0
0
0
0
0
0
0
0
0
0
0
0
0
0
0
0
0
0
0
0
0
0
0
0
0
0
0
0
0
0
0
0
0
0
0
0
0
0
0
0
0
0
0
0
0
0
0
0
0
0
0
0
0
0
0
0
0
0
0
0
0
0
0
0
0
0
0
0
0
0
0
0
0
0
0
0
0
0
0
0
0
0
0
0
0
0
0
0
0
0
0
0
0
0
0
0
0
0
0
0
0
0
0
0
0
0
0
0
0
0
0
0
0
0
0
0
0
0
0
0
0
0
0
0
0
0
0
0
0
0
0
0
0
0
0
0
0
0
0
0
0
0
0
0
0
0
0
0
0
0
0
0
0
0
0
0
0
0
0
0
0
0
0
0
0
0
0
0
0
0
0
0
0
0
0
0
0
0
0
0
0
0
0
0
0
0
0
0
0
0
0
0
0
0
0
0
0
0
0
0
0
0
0
0
0
0
0
0
0
0
0
0
0
0
0
0
0
0
0
0
0
0
0
0
0
0
0
0
0
0
0
0
0
0
0
0
0
0
0
0
0
0
0
0
0
0
0
0
0
0
0
0
0
0
0
0
0
0
0
0
0
0
0
0
0
0
0
0
0
0
0
0
0
0
0
0
0
0
0
0
0
0
0
0
0
0
0
0
0
0
0
0
0
0
0
0
0
0
0
0
0
0
0
0
0
0
0
0
0
0
0
0
0
0
0
0
0
0
0
0
0
0
0
0
0
0
0
0
0
0
0
0
0
0
0
0
0
0
0
0
0
0
0
0
0
0
0
0
0
0
0
0
0
0
0
0
0
0
0
0
0
0
0
0
0
0
0
0
0
0
0
0
0
0
0
0
0
0
0
0
0
0
0
0
0
0
0
0
0
0
0
0
0
0
0
0
0
0
0
0
0
0
0
0
0
0
0
0
0
0
0
0
0
0
0
0
0
0
0
0
0
0
0
0
0
0
0
0
0
0
0
0
0
0
0
0
0
0
0
0
0
0
0
0
0
0
0
0
0
0
0
0
0
0
0
0
0
0
0
0
0
0
0
0
0
0
0
0
0
0
0
0
0
0
0
0
0
0
0
0
0
0
0
0
0
0
0
0
0
0
0
0
0
0
0
0
0
0
0
0
0
0
0
0
0
0
0
0
0
0
0
0
0
0
0
0
0
0
0
0
0
0
0
0
0
0
0
0
0
0
0
0
0
0
0
0
0
0
0
0
0
0
0
0
0
0
0
0
0
0
0
0
0
0
0
0
0
0
0
0
0
0
0
0
0
0
0
0
0
0
0
0
0
0
0
0
0
0
0
0
0
0
0
0
0
0
0
0
0
0
0
0
0
0
0
0
0
0
0
0
0
0
0
0
0
0
0
0
0
0
0
0
0
0
0
0
0
0
0
0
0
0
0
0
0
0
0
0
0
0
0
0
0
0
0
0
0
0
0
0
0
0
0
0
0
0
0
0
0
0
0
0
0
0
0
0
0
0
0
0
0
0
0
0
0
0
0
0
0
0
0
0
0
0
0
0
0
0
0
0
0
0
0
0
0
0
0
0
0
0
0
0
0
0
0
0
0
0
0
0
0
0
0
0
0
0
0
0
0
0
0
0
0
0
0
0
0
0
0
0
0
0
0
0
0
0
0
0
0
0
0
0
0
0
0
0
0
0
0
0
0
0
0
0
0
0
0
0
0
0
0
0
0
0
0
0
0
0
0
0
0
0
0
0
0
0
0
0
0
0
0
0
0
0
0
0
0
0
0
0
0
0
0
0
0
0
0
0
0
0
0
0
0
0
0
0
0
0
0
0
0
0
0
0
0
0
0
0
0
0
0
0
0
0
0
0
0
0
0
0
0
0
0
0
0
0
0
0
0
0
0
0
0
0
0
0
0
0
0
0
0
0
0
0
0
0
0
0
0
0
0
0
0
0
0
0
0
0
0
0
0
0
0
0
0
0
0
0
0
0
0
0
0
0
0
0
0
0
0
0
0
0
0
0
0
0
0
0
0
0
0
0
0
0
0
0
0
0
0
0
0
0
0
0
0
0
0
0
0
0
0
0
0
0
0
0
0
0
0
0
0
0
0
0
0
0
0
0
0.01638436269
0.02658763309
0
0
0
0
0
0
0
0
0.00657104906
0
0.04320109678
0.05714794372
0.10458601888
0.11440881655
0.08484562431
0.08484562431
0.15505726305
0.1631997111
0.25577843599
0.25540560711
0.29105806888
0.33203645019
0.31200273828
0.29856962096
0.29336086778
0.3252621092
0.41016304523
0.43302850622
0.44391080594
0.46717960404
0.44983761046
0.440827099
0.44555590531
0.47196505751
0.47091319929
0.47091319929
0.5365950471
0.5391458647
0.48215297313
0.52573875207
0.5391718694
0.57895749176
0.56196459272
0.56706622792
0.53214420335
0.54537823821
0.54723240134
0.56458968259
0.57167786786
0.58323919691
0.58443195585
0.57610047373
0.567860889
0.45123479544
0.42769030513
0.4117982676
0.43925163418
0.4501339339
0.44936300717
0.47044857729
0.44613316025
0.44358234265
0.43848070745
0.43660891917
0.39794178347
0.4367727514
0.40959500993
0.39616189261
0.40704419234
0.41469664513
0.45238619489
0.44082486583
0.44660553036
0.45748018625
0.48268893568
0.54607329095
0.54675232027
0.54165068508
0.58585891331
0.58330809571
0.57752743118
0.5802435485
0.59571375382
0.67634820528
0.63946249504
0.64740352315
0.69064180928
0.68405650237
0.67581691765
0.66101809782
0.63036015327
0.62919796968
0.6720044423
0.71202810206
0.74544359052
0.66156079706
0.64370507386
0.66301075312
0.68914661767
0.67818240182
0.6596476493
0.6803756782
0.67459501367
0.65431408595
0.68127221799
0.68569482387
0.68960370012
0.68960370012
0.74421718303
0.74166636544
0.76330535184
0.78345382554
0.73822141262
0.74646099734
0.7188261734
0.73038750246
0.74262786085
0.77068685443
0.76745700751
0.76490618991
0.77622473955
0.76543433723
0.75928084381
0.7734006343
0.7549148851
0.76694858428
0.7716031183
0.79556099414
0.79811181174
0.76353888171
0.80602146167
0.77403830415
0.77794718041
0.69947746186
0.64599768618
0.63001375125
0.64276783925
0.64531865684
0.65552957106
0.63682951882
0.66799274629
0.74848716697
0.77918566815
0.76898239775
0.78410350854
0.76669488651
0.75258273985
0.79060222441
0.78331495667
0.84792418082
0.79556819817
0.79729908572
0.81651286757
0.75472460836
0.74316327931
0.77609110995
0.78629438035
0.77149556054
0.80210537173
0.76057510873
0.74926863935
0.74671782175
0.73879208132
0.7127886708
0.72509565762
0.73911590688
0.74415855746
0.71470014573
0.69322645906
0.71038465784
0.71038465784
0.71715899882
0.73856605705
0.74443861899
0.8027795208
0.76861073076
0.83039898996
0.81696587264
0.82197561044
0.79630213472
0.78806254999
0.79452224385
0.81727207308
0.7944066121
0.80851875875
0.85177226545
0.84353268073
0.84022091768
0.84600158221
0.84532255288
0.83376122383
0.82865958863
0.83511928249
0.86578487086
0.86262165238
0.8585718754
0.85024039327
0.84918089122
0.82957899282
0.83926853361
0.87259446211
0.8443701688
0.79976618018
0.79007663939
0.7946263258
0.76892227477
0.846170758
0.86606356918
0.91386449194
0.89373364336
0.95081596067
0.93602478468
0.96120826514
0.89764325538
0.85470352585
0.89313108955
0.9148037916
0.91728798076
0.9920875251
1.01708197148
1.01904565715
0.95156863082
0.95120344575
0.9605867861
0.97788064632
0.97209998179
0.9623385733
0.96488939089
0.99098469881
1.01462108653
1.04794701504
1.05763655583
1.02707050868
0.96231040252
0.98334463187
0.93913640363
0.88610145875
0.86259068408
0.8835843568
0.8030064183
0.79348217723
0.78556722092
0.79525676172
0.73137476737
0.70527945945
0.71977972266
0.79635922495
0.79813911582
0.76375368527
0.74386087408
0.74589796207
0.83409296891
0.84611668681
0.84543765747
0.81306645051
0.84384156142
0.83635294085
0.79155758069
0.81956523349
0.76383099356
0.79460610446
0.78294757164
0.77002818392
0.78112565665
0.71746560916
0.67328498734
0.6848463164
0.63452748884
0.74147482578
0.69794562687
0.71715940872
0.72414047602
0.68435485366
0.73313182775
0.81072022708
0.80816940949
0.74539585339
0.75522629489
0.75522629489
0.75267547729
0.75777711249
0.73619630785
0.71529453254
0.70118238588
0.68954678455
0.70299518953
0.71055574494
0.71879532967
0.71879532967
0.76595777971
0.80073897066
0.78917764161
0.75449365444
0.79442541679
0.78354311707
0.77776245254
0.77776245254
0.75873246549
0.76451313003
0.78478641393
0.74771690889
0.74703787955
0.77107760439
0.82277748922
0.83365978895
0.83365978895
0.80983960642
0.7985844778
0.77227486686
0.75638282933
0.75128119414
0.74294971201
0.75060216481
0.75060216481
0.74805134721
0.72089653724
0.73620144284
0.74121118063
0.7328796985
0.67773492795
0.67450508102
0.66039293436
0.64630605667
0.57138170213
0.53136568622
0.49803975771
0.55622293654
0.53700915469
0.52359132503
0.4982087621
0.43694180922
0.39003421883
0.36180992552
0.32238948821
0.31387421128
0.29466042942
0.2761256769
0.2710240417
0.26023363938
0.2660143039
0.27559432216
0.26763566893
0.24076943428
0.21141136663
0.20630973144
0.16118443648
0.18836211085
0.18145531582
0.12809043613
0.10513307774
0.12255698744
0.14432158689
0.12765862264
0.13448350155
0.09561888508
0.08906729381
0.07572607389
0.07572607389
0.0583021642
0.04561470464
0.03583326645
0.05001968539
0.05001968539
0.04671316162
0.04624079149
0.05312996139
0.0246247366
0.01884407207
0
0.00218110782
0
0
0
0
0
0
0
0
0
0
0
0
0
0
0
0
0
0
0
0
0
0
0
0
0
0
0
0
0
0
0
0
0
0
0
0
0
0
0
0
0
0
0
0
0
0
0
0
0
0
0
0
0
0
0
0
0
0
0
0
0
0
0
0
0
0
0
0
0
0
0
0
0
0
0
0
0
0
0
0
0
0
0
0
0
0
0
0
0
0
0
0
0
0
0
0
0
0
0
0
0
0
0
0
0
0
0
0
0
0
0
0
0
0
0
0
0
0
0
0
0
0
0
0
0
0
0
0
0
0
0
0
0
0
0
0
0
0
0
0
0
0
0
0
0
0
0
0
0
0
0
0
0
0
0
0
0
0
0
0
0
0
0
0
0
0
0
0
0
0
0
0
0
0
0
0
0
0
0
0
0
0
0
0
0
0
0
0
0
0
0
0
0
0
0
0
0
0
0
0
0
0
0
0
0
0
0
0
0
0
0
0
0
0
0
0
0
0
0
0
0
0
0
0
0
0
0
0
0
0
0
0
0
0
0
0
0
0
0
0
0
0
0
0
0
0
0
0
0
0
0
0
0
0
0
0
0
0
0
0
0
0
0
0
0
0
0
0
0
0
0
0
0
0
0
0
0
0
0
0
0
0
0
0
0
0
0
0
0
0
0
0
0
0
0
0
0
0
0
0
0
0
0
0
0
0
0
0
0
0
0
0
0
0
0
0
0
0
0
0
0
0
0
0
0
0
0
0
0
0
0
0
0
0
0
0
0
0
0
0
0
0
0
0
0
0
0
0
0
0
0
0
0
0
0
0
0
0
0
0
0
0
0
0
0
0
0
0
0
0
0
0
0
0
0
0
0
0
0
0
0
0
0
0
0
0
0
0
0
0
0
0
0
0
0
0
0
0
0
0
0
0
0
0
0
0
0
0
0
0
0
0
0
0
0
0
0
0
0
0
0
0
0
0
0
0
0
0
0
0
0
0
0
0
0
0
0
0
0
0
0
0
0
0
0
0
0
0
0
0
0
0
0
0
0
0
0
0
0
0
0
0
0
0
0
0
0
0
0
0
0
0
0
0
0
0
0
0
0
0
0
0
0
0
0
0
0
0
0
0
0
0
0
0
0
0
0
0
0
0
0
0
0
0
0
0
0
0
0
0
0
0
0
0
0
0
0
0
0
0
0
0
0
0
0
0
0
0
0
0
0
0
0
0
0
0
0
0
0
0
0
0
0
0
0
0
0
0
0
0
0
0
0
0
0
0
0
0
0
0
0
0
0
0
0
0
0
0
0
0
0
0
0
0
0
0
0
0
0
0
0
0
0
0
0
0
0
0
0
0
0
0
0
0
0
0
0
0
0
0
0
0
0
0
0
0
0
0
0
0
0
0
0
0
0
0
0
0
0
0
0
0
0
0
0
0
0
0
0
0
0
0
0
0
0
0
0
0
0
0
0
0
0
0
0
0
0
0
0
0
0
0
0
0
0
0
0
0
0
0
0
0
0
0
0
0
0
0
0
0
0
0
0
0
0
0
0
0
0
0
0
0
0
0
0
0
0
0
0
0
0
0
0
0
0
0
0
0
0
0
0
0
0
0
0
0
0
0
0
0
0
0
0
0
0
0
0
0
0
0
0
0
0
0
0
0
0
0
0
0
0
0
0
0
0
0
0
0
0
0
0
0
0
0
0
0
0
0
0
0
0
0
0
0
0
0
0
0
0
0
0
0
0
0
0
0
0
0
0
0
0
0
0
0
0
0
0
0
0
0
0
0
0
0
0
0
0
0
0
0
0
0
0
0
0
0
0
0
0
0
0
0
0
0
0
0
0
0
0
0
0
0
0
0
0
0
0
0
0
0
0
0
0
0
0
0
0
0
0
0
0
0
0
0
0
0
0
0
0
0
0
0
0
0
0
0
0
0
0
0
0
0
0
0
0
0
0
0
0
0
0
0
0
0
0
0
0
0
0
0
0
0
0
0
0
0
0
0
0
0
0
0
0
0
0
0
0
0
0
0
0
0
0
0
0
0
0
0
0
0
0
0
0
0
0
0
0
0
0
0
0
0
0
0
0
0
0
0
0
0
0
0
0
0
0
0
0
0
0
0
0
0
0
0
0
0
0
0
0
0
0
0
0
0
0
0
0
0
0
0
0
0
0
0
0
0
0
0
0
0
0
0
0
0
0
0
0
0
0
0
0
0
0
0
0
0
0
0
0
0
0
0
0
0
0
0
0
0
0
0
0
0
0
0
0
0
0
0
0
0
0
0
0
0
0
0
0
0
0
0
0
0
0
0
0
0
0
0
0
0
0
0
0
0
0
0
0
0
0
0
0
0
0
0
0
0
0
0
0
0
0
0
0
0
0
0
0
0
0
0
0
0
0
0
0
0
0
0
0
0
0
0
0
0
0
0
0
0
0
0
0
0
0
0
0
0
0
0
0
0
0
0
0
0
0
0
0
0
0
0
0
0
0
0
0
0
0
0
0
0
0
0
0
0
0
0
0
0
0
0
0
0
0
0
0
0
0
0
0
0
0
0
0
0
0
0
0
0
0
0
0
0
0
0
0
0
0
0
0
0
0
0
0
0
0
0
0
0
0
0
0
0
0
0
0
0
0
0
0
0
0
0
0
0
0
0
0
0
0
0
0
0
0
0
0
0
0
0
0
0
0
0
0
0
0
0
0
0
0
0
0
0
0
0
0
0
0
0
0
0
0
0
0
0
0
0
0
0
0
0
0
0
0
0
0
0
0
0
0
0
0
0
0
0
0
0
0
0
0
0
0
0
0
0
0
0
0
0
0
0
0
0
0
0
0
0
0
0
0
0
0
0
0
0
0
0
0
0
0
0
0
0
0
0
0
0
0
0
0
0
0
0
0
0
0
0
0
0
0
0
0
0
0
0
0
0
0
0
0
0
0
0
0
0
0
0
0
0
0
0
0
0
0
0
0
0
0
0
0
0
0
0
0
0
0
0
0
0
0
0
0
0
0
0
0
0
0
0
0
0
0
0
0
0
0
0
0
0
0
0
0
0
0
0
0
0
0
0
0
0
0
0
0
0
0
0
0
0
0
0
0
0
0
0
0
0
0
0
0
0
0
0
0
0
0
0
0
0
0
0
0
0
0
0
0
0
0
0
0
0
0
0
0
0
0
0
0
0
0
0
0
0
0
0
0
0
0
0
0
0
0
0
0
0
0
0
0
0
0
0
0
0
0
0
0
0
0
0
0
0
0
0
0
0
0
0
0
0
0
0
0
0
0
0
0
0
0
0
0
0
0
0
0
0
0
0
0
0
0
0
0
0
0
0
0
0
0
0
0
0
0
0
0
0
0
0
0
0
0
0
0
0
0
0
0
0
0
0
0
0
0
0
0
0
0
0
0
0
0
0
0
0
0
0
0
0
0
0
0
0
0
0
0
0
0
0
0
0
0
0
0
0
0
0
0
0
0
0
0
0
0
0
0
0
0
0
0
0
0
0
0
0
0
0
0
0
0
0
0
0
0
0
0
0
0
0
0
0
0
0
0
0
0
0
0
0
0
0
0
0
0
0
0
0
0
0
0
0
0
0
0
0
0
0
0
0
0
0
0
0
0
0
0
0
0
0
0
0
0
0
0
0
0
0
0
0
0
0
0
0
0
0
0
0
0
0
0
0
0
0
0
0
0
0
0
0
0
0
0
0
0
0
0
0
0
0
0
0
0
0
0
0
0
0
0
0
0
0
0
0
0
0
0
0
0
0
0
0
0
0
0
0
0
0
0
0
0
0
0
0
0
0
0
0
0
0
0
0
0
0
0
0
0
0
0
0
0
0
0
0
0
0
0
0
0
0
0
0
0
0
0
0
0
0
0
0
0
0
0
0
0
0
0
0
0
0
0
0
0
0
0
0
0
0
0
0
0
0
0
0
0
0
0
0
0
0
0
0
0
0
0
0
0
0
0
0
0
0
0
0
0
0
0
0
0
0
0
0
0
0
0
0
0
0
0
0
0
0
0
0
0
0
0
0
0
0
0
0
0
0
0
0
0
0
0
0
0
0
0
0
0
0
0
0
0
0
0
0
0
0
0
0
0
0
0
0
0
0
0
0
0
0
0
0
0
0
0
0
0
0
0
0
0
0
0
0
0
0
0
0
0
0
0
0
0
0
0
0
0
0
0
0
0
0
0
0
0
0
0
0
0
0
0
0
0
0
0
0
0
0
0
0
0
0
0
0
0
0
0
0
0
0
0
0
0
0
0
0
0
0
0
0
0
0
0
0
9.19587900001e-05
0.01965483518
0.05660717387
0.02803846095
0.06431096743
0.08029490235
0.06000633079
0.07189759466
0.12869461117
0.12140974798
0.1835655968
0.21790048944
0.27231198807
0.28280944576
0.27220283825
0.32432071642
0.32288074163
0.37754266352
0.4238117141
0.42645910402
0.38898626186
0.5052779171
0.51823335792
0.54697138085
0.62360986776
0.72155056529
0.72665220049
0.76030041996
0.8075731954
0.80434334847
0.86755950221
0.8905168606
0.87646610311
0.86744030399
0.88229046458
0.86664878321
0.85899633042
0.86119194425
0.8855073613
0.93602527135
0.96270771119
0.97546179918
1.03681831199
1.09783040521
1.14255470051
1.16168422878
1.20158024364
1.28352702497
1.24872450422
1.26147859221
1.20093436562
1.19447467176
1.20399891283
1.18881962028
1.21086515122
1.20840623103
1.23527246568
1.27195385416
1.30460075334
1.31234510353
1.35587430244
1.40059626028
1.41335034828
1.43265602753
1.44032610545
1.46599958116
1.46787136943
1.51004250967
1.50311285026
1.50311285026
1.52303937709
1.44841751834
1.43483826101
1.46858602172
1.53613208107
1.52492829323
1.56199779827
1.62729159663
1.73515993945
1.78688058972
1.89247374005
1.90981573363
1.94206453497
2.00304057507
2.07861104613
2.08807099621
2.10728477806
2.18790110714
2.31883713374
2.4205214078
2.54070968767
2.63662240854
2.60386301792
2.66780406398
2.71201229221
2.80916597249
2.74756150808
2.81645033842
2.89433292505
2.94790009462
2.9446702477
2.92616630901
2.93458968853
3.03717253426
3.09891266012
3.09322389299
3.09017784087
3.15268889346
3.19856225076
3.19788322143
3.1897355341
3.24938956864
3.25772105077
3.33118103154
3.34823531977
3.2882572009
3.28174326446
3.32180457903
3.35580953687
3.39798067712
3.42552594109
3.43785819688
3.43361938583
3.47311409541
3.5318563025
3.5442375616
3.58784103279
3.61784521697
3.69748919938
3.70837149911
3.71382222884
3.80188959077
3.84796960727
3.84083088408
3.88903988598
3.91854883563
3.89864073678
3.9411847059
4.1312530209
4.10789232538
4.1345671885
4.13950352397
4.19192927539
4.17231215643
4.21995776075
4.30268101368
4.33216469437
4.3763729226
4.38215358713
4.39567860186
4.40911171918
4.37095984769
4.4175535938
4.48363891293
4.49264942439
4.5060006256
4.52844425438
4.55910540634
4.58185523557
4.60134470962
4.60899716242
4.70422174263
4.72598634209
4.82701451833
4.86153320578
4.88814458076
4.90548657435
4.94110612334
5.00759268063
4.98582808118
5.01526042109
5.10602474062
5.21467689328
5.20889622875
5.19751869451
5.23576246341
5.28932963298
5.29443126818
5.39333513397
5.47688589366
5.55065731413
5.4908327406
5.60035850151
5.64178108219
5.73825740595
5.8524577306
5.90215367877
6.00297512871
6.05074190967
6.16721735967
6.24271442847
6.24645800497
6.37342376616
6.27912426924
6.23706345431
6.34963002821
6.44046257785
6.55482666761
6.50644101747
6.59638250514
6.76336057754
6.76920022665
6.82729865476
6.84583340726
6.85212780136
6.95673251452
6.96100657584
6.98803811024
7.07355465458
7.11510728467
7.15744372457
7.22783915817
7.20700925058
7.20768827998
7.26270540556
7.24407585384
7.30699795445
7.29620755223
7.36150135053
7.35691344493
7.43538316345
7.42149530116
7.49754431866
7.46159570481
7.48148851611
7.51395162036
7.50193320884
7.47038950869
7.46783869109
7.50507349589
7.49793477269
7.54373909705
7.54884073225
7.52079258985
7.52657325445
7.52912407195
7.49902799035
7.51892080155
7.51432444925
7.57884732096
7.61660873839
7.67465108363
7.67397205423
7.68672614223
7.67259106415
7.70378800717
7.69103101742
7.70800782589
7.60659480772
7.59316169042
7.45984094877
7.40002925832
7.3035385168
7.2664690118
7.2278667646
7.15361379556
7.17285050894
7.17936154349
7.14451292136
7.07163329863
7.08013008043
6.99688866155
6.90693101615
6.91846467176
6.8715218311
6.88273406564
6.81896362564
6.77155846331
6.74069822887
6.65822773667
6.64853352093
6.58243741765
6.55505745335
6.45884764334
6.4205111072
6.42013063446
6.47622401732
6.45760741578
6.47878488326
6.40365540418
6.42604769212
6.4513535782
6.4788988422
6.46472771099
6.4683456744
6.4259655375
6.4426285018
6.45122329026
6.40650133246
6.35737526382
6.36757853422
6.37710277532
6.37132211072
6.34513490542
6.25917206281
6.27793640596
6.14063048394
6.10091826396
6.1215643767
6.16360596475
6.17771811145
6.24778657912
6.27668990172
6.2216912712
6.1858145251
6.1698305902
6.1118408147
6.05109757272
6.01216479319
5.94958711219
5.87425534309
5.8443835459
5.81102704206
5.76052441966
5.76555942639
5.75467712669
5.72280115429
5.6010587693
5.56626438962
5.49893350327
5.49186818244
5.45603112297
5.60393594156
5.50471292517
5.38902682983
5.39667928262
5.38245681056
5.32353080864
5.25679703556
5.24591473584
5.21640578617
5.16276521427
5.21916099261
5.20317705769
5.08211370204
4.97863745685
4.9919633891
4.95489388406
4.78881716056
4.78184373709
4.73941539972
4.66097939682
4.60901837169
4.46819853096
4.39810929784
4.34594241638
4.26201111684
4.32262948152
4.23193783256
4.15192626053
4.16016584526
4.13343964137
4.07562978867
4.05136861421
4.03500420657
4.00371536605
4.01517949133
3.98910791776
3.98077643564
3.98978694709
3.93882273875
3.93664475004
3.85151712511
3.80000553861
3.7618504597
3.74568242436
3.71210373514
3.68710928876
3.65762240065
3.6282053484
3.61769587756
3.6010329133
3.54594238535
3.54339156775
3.54975936421
3.53768430555
3.47217533419
3.35085100964
3.2525069079
3.18568357482
3.17658116596
3.11024782814
3.04666198583
2.93576287855
2.88099617616
2.79439479372
2.75046983442
2.71332919741
2.71960509646
2.70025041389
2.69180853927
2.63646147883
2.5738837978
2.52984086929
2.49972629262
2.35408334361
2.3872484088
2.35248250553
2.31374874139
2.32395201178
2.29048518254
2.27697014911
2.26863866699
2.21439246808
2.17445065732
2.15031903508
2.13705121748
2.08031318558
2.04885503506
2.01496243447
1.97022198154
1.92550002369
1.91665481196
1.88264985412
1.87754821893
1.7950777267
1.69686287156
1.58427577083
1.5624368991
1.52569732886
1.51623971624
1.49005251092
1.5111173156
1.47933324056
1.46709288218
1.4919701622
1.47935697491
1.40229431834
1.40484513594
1.38211736825
1.32597498208
1.37814710282
1.33161524315
1.32260473169
1.34659835501
1.33384426702
1.24301171734
1.18845007245
1.07619217076
1.00988940827
0.91501325794
0.8677404825
0.82376418245
0.87567910606
0.90805031303
0.9200150463
0.86237370075
0.80932026078
0.75990087482
0.6863008633
0.60177565797
0.57622699245
0.60075671253
0.55331863737
0.53241686206
0.52731522687
0.48174893997
0.43819687668
0.41898309482
0.35915852128
0.39729276766
0.38130883274
0.35189178048
0.34544737429
0.3428965567
0.33575783351
0.2959316545
0.29661068384
0.25363810863
0.19779427906
0.17357075941
0.13353711836
0.13353711836
0.1219757893
0.12603080555
0.09775517147
0.07937887769
0.02121615869
0
0
0
0
0
0
0
0
0
0
0
0
0
0
0
0
0
0
0
0
0
0
0
0
0
0
0
0
0
0
0
0
0
0
0
0
0
0
0
0
0
0
0
0
0
0
0
0
0
0
0
0
0
0
0
0
0
0
0
0
0
0
0
0
0
0
0
0
0
0
0
0
0
0
0
0
0
0
0
0
0
0
0
0
0
0
0
0
0
0
0
0
0
0
0
0
0
0
0
0
0
0
0
0
0
0
0
0
0
0
0
0
0
0
0
0
0
0
0
0
0
0
0
0
0
0
0
0
0
0
0
0
0
0
0
0
0
0
0
0
0
0
0
0
0
0
0
0
0
0
0
0
0
0
0
0
0
0
0
0
0
0
0
0
0
0
0
0
0
0
0
0
0
0
0
0
0
0
0
0
0
0
0
0
0
0
0
0
0
0
0
0
0
0
0
0
0
0
0
0
0
0
0
0
0
0
0
0
0
0
0
0
0
0
0
0
0
0
0
0
0
0
0
0
0
0
0
0
0
0
0
0
0
0
0
0
0
0
0
0
0
0
0
0
0
0
0
0
0
0
0
0
0
0
0
0
0
0
0
0
0
0
0
0
0
0
0
0
0
0
0
0
0
0
0
0
0
0
0
0
0
0
0
0
0
0
0
0
0
0
0
0
0
0
0
0
0
0
0
0
0
0
0
0
0
0
0
0
0
0
0
0
0
0
0
0
0
0
0
0
0
0
0
0
0
0
0
0
0
0
0
0
0
0
0
0
0
0
0
0
0
0
0
0
0
0
0
0
0
0
0
0
0
0
0
0
0
0
0
0
0
0
0
0
0
0
0
0
0
0
0
0
0
0
0
0
0
0
0
0
0
0
0
0
0
0
0
0
0
0
0
0
0
0
0
0
0
0
0
0
0
0
0
0
0
0
0
0
0
0
0
0
0
0
0
0
0
0
0
0
0
0
0
0
0
0
0
0
0
0
0
0
0
0
0
0
0
0
0
0
0
0
0
0
0
0
0
0
0
0
0
0
0
0
0
0
0
0
0
0
0
0
0
0
0
0
0
0
0
0
0
0
0
0
0
0
0
0
0
0
0
0
0
0
0
0
0
0
0
0
0
0
0
0
0
0
0
0
0
0
0
0
0
0
0
0
0
0
0
0
0
0
0
0
0
0
0
0
0
0
0
0
0
0
0
0
0
0
0
0
0
0
0
0
0
0
0
0
0
0
0
0
0
0
0
0
0
0
0
0
0
0
0
0
0
0
0
0
0
0
0
0
0
0
0
0
0.03223936244
0.03479018004
0.03989181524
0.01516535014
0.02940310985
0.00556320323
0.00953870794
0
0.01255425182
0.07425061363
0.09405152741
0.09014265115
0.10357576848
0.15771157489
0.13713973437
0.17743908635
0.20107547408
0.20362629168
0.22313863014
0.27022761078
0.27975185185
0.34546748241
0.44845847435
0.45356010954
0.45541661015
0.46635025066
0.46635025066
0.46890106826
0.49068095538
0.4670882646
0.51239735436
0.55310004346
0.59016954851
0.59969378957
0.62145838902
0.67025452284
0.70613126895
0.69269815163
0.65904228831
0.66962603142
0.68493093701
0.68493093701
0.63069639222
0.66266426206
0.66266426206
0.64689703475
0.63609134476
0.67624979601
0.66060811465
0.66315893225
0.65737826771
0.65414842078
0.66247990291
0.69681479555
0.78788451266
0.80110863333
0.81229713349
0.84608545083
0.9130235457
0.9155743633
0.93382818435
0.96982733608
0.98191003859
1.02689449993
1.04431840963
1.09512723245
1.13879733206
1.18414697846
1.20283938687
1.22783383325
1.23794520624
1.25791993353
1.2496803488
1.2598836192
1.25852556054
1.22384157337
1.24232498513
1.32066668606
1.36538864391
1.45877718335
1.45846333908
1.45013185695
1.47085224201
1.43410976996
1.44686385796
1.48002448675
1.47492285154
1.48716320993
1.48784223926
1.41763300508
1.49143740545
1.48528391204
1.48528391204
1.48963988946
1.45293797403
1.47033895221
1.4545388121
1.46628393597
1.59824020408
1.5862754708
1.58440368254
1.59049054752
1.60504979533
1.61015143053
1.59348846627
1.57338578848
1.62342892383
1.64519352328
1.69050261305
1.69236675747
1.7364830883
1.70006210436
1.7371316094
1.81406624836
1.84280427127
1.8585257027
1.86070369142
1.84506201005
1.84302492206
1.92562305918
1.96324598049
1.96324598049
1.96001613356
1.96324598049
1.96182129339
1.94890190568
1.97185926407
1.97471628211
1.99961883109
1.97540609559
1.96925260216
1.97690505496
1.8752768637
1.89155935524
1.90356014161
1.96669123893
2.06710090505
2.05583048877
2.06601082767
2.10930045457
2.12086178363
2.12409163055
2.13743285047
2.16684990273
2.14025929318
2.10948418227
2.13958026385
2.15301338118
2.14850972916
2.13692313114
2.24119397032
2.18663713454
2.15367879565
2.14976991939
2.10897613576
2.10897613576
2.15985682629
2.21323175437
2.21000190743
2.22325122995
2.21491974782
2.23413352968
2.19621969558
2.20267938944
2.16755063857
2.16499982096
2.17520309136
2.15492216362
2.16903431028
2.19802953032
2.19297159207
2.20595760822
2.21871169622
2.2442198722
2.24864247807
2.22939812089
2.24819537691
2.27830674616
2.26496552624
2.22721699186
2.27224515015
2.23442234349
2.25371797436
2.27225272689
2.26460027409
2.28194226767
2.26272848582
2.25762685062
2.26310889143
2.26378792076
2.31133084353
2.29866865294
2.31999910143
2.448079339
2.39785240883
2.42218311356
2.46143584659
2.46143584659
2.44868175859
2.41857038935
2.43132447734
2.43469522499
2.46602228468
2.47826264306
2.51122098195
2.4618062709
2.45738366504
2.45812932281
2.49549424415
2.42579633502
2.39300089128
2.33407488937
2.29746690321
2.26992163923
2.26737082163
2.34292139721
2.32588560407
2.30531376356
2.2963032521
2.31847118869
2.32357282388
2.31847118869
2.3011291951
2.22499075183
2.22056814597
2.21478748144
2.19948257584
2.20458421105
2.15978885087
2.11617773587
2.12127937106
2.08472359563
2.08187422143
2.01619995035
1.95855860478
1.87576662445
1.86479242732
1.82720919266
1.76209918912
1.75954837152
1.75233537605
1.68895102078
1.67228805653
1.63472331697
1.6379531639
1.62639183484
1.60351639257
1.59450588111
1.63627578319
1.58050622589
1.53876689915
1.46837146559
1.46837146559
1.4595928823
1.4586458717
1.45861215605
1.49347526311
1.48844025636
1.42560013893
1.42957564363
1.3752660237
1.36709984129
1.34159166531
1.30962379546
1.30962379546
1.31472543066
1.32455587216
1.3122412415
1.29634920397
1.28329655937
1.2958515649
1.22749321934
1.20130601401
1.15777681511
1.15845584444
1.14060012126
1.16854114561
1.16058249238
1.13587895877
1.13009829424
1.13957883837
1.10889562486
1.0481897321
1.03220579718
1.02455334438
1.01435007399
0.93791677878
0.92448366145
0.90204003267
0.92804344318
0.91851920211
0.89811266132
0.89556184373
0.96878348148
0.99596115585
0.95771738695
1.01432740123
1.04555491967
1.03212180234
0.9822982093
0.9822982093
0.97209493891
0.9892531377
0.97071838517
0.94669388091
0.94992372783
0.93972045743
0.91795585798
0.91285422279
0.8878597764
0.87187584149
0.8167118441
0.82977213253
0.80433822881
0.7704985707
0.74295330672
0.68938613715
0.66439169076
0.52894764283
0.52789578462
0.51633445557
0.49255039326
0.47214385246
0.46959303486
0.41551614594
0.39885318169
0.40021124036
0.4026954295
0.4026954295
0.37463643591
0.36766301245
0.37717640227
0.37575171516
0.36809926236
0.36107449812
0.30326932035
0.31602340834
0.2543683389
0.19865776623
0.21464170115
0.30360763473
0.30360763473
0.31516896379
0.31261814619
0.28603518047
0.28977875702
0.27680038468
0.28258104921
0.26587519088
0.23510007997
0.23077467788
0.23255456875
0.21011093996
0.20756012237
0.18324470532
0.17746404079
0.16344379154
0.12206200601
0.09018603356
0.08951464807
0.04124135519
0.07698330981
0.06542198075
0.01875483232
0
0
0.0226352993
0.03875168825
0.0180902878
0.00720798808
0
0
0
0
0
0
0
0
0
0
0
0
0
0.00979228283
0.02286785893
0.03616771937
0.01108137559
0
0
0
0
0
0
0
0
0
0
0
0
0
0
0
0
0
0
0
0
0
0
0
0
0
0
0
0
0
0
0
0
0
0
0
0
0
0
0
0
0
0
0
0
0
0
0
0
0
0
0
0
0
0
0
0
0
0
0
0
0
0
0
0
0
0
0
0
0
0
0
0
0
0
0
0
0
0
0
0
0
0
0
0
0
0
0
0
0
0
0
0
0
0
0
0
0
0
0
0
0
0
0
0
0
0
0
0
0
0
0
0
0
0
0
0
0
0
0
0
0
0
0
0
0
0
0
0
0
0
0
0
0
0
0
0
0
0
0
0
0
0
0
0
0
0
0
0
0
0
0
0
0
0
0
0
0
0
0
0
0
0
0
0
0
0
0
0
0
0
0
0
0
0
0
0
0
0
0
0
0
0
0
0
0
0
0
0
0
0
0
0
0
0
0
0
0
0
0
0
0
0
0
0
0
0
0
0
0
0
0
0
0
0
0
0
0
0
0
0
0
0
0
0
0
0
0
0
0
0
0
0
0
0
0
0
0
0
0
0
0
0
0
0
0
0
0
0
0
0
0
0
0
0
0
0
0
0
0
0
0
0
0
0
0
0
0
0
0
0
0
0
0
0
0
0
0
0
0
0
0
0
0
0
0
0
0
0
0
0
0
0
0
0
0
0
0
0
0
0
0
0
0
0
0
0
0
0
0
0
0
0
0
0
0
0
0
0
0
0
0
0
0
0
0
0
0
0
0
0
0
0
0
0
0
0
0
0
0
0
0
0
0
0
0
0
0
0
0
0
0
0
0
0
0
0
0
0
0
0
0
0
0
0
0
0
0
0
0
0
0
0
0
0
0
0
0
0
0
0
0
0
0
0
0
0
0
0
0
0
0
0
0
0
0
0
0
0
0
0
0
0
0
0
0
0
0
0
0
0
0
0
0
0
0
0
0
0
0
0
0
0
0
0
0
0
0
0
0
0
0
0
0
0
0
0
0
0
0
0
0
0
0
0
0
0
0
0
0
0
0
0
0
0
0
0
0
0
0
0
0
0
0
0
0
0
0
0
0
0
0
0
0
0
0
0
0
0
0
0
0
0
0
0
0
0
0
0
0
0
0
0
0
0
0
0
0
0
0
0
0
0
0
0
0
0
0
0
0
0
0
0
0
0
0
0
0
0
0
0
0
0
0
0
0
0
0
0
0
0
0
0
0
0
0
0
0
0
0
0
0
0
0
0
0
0
0
0
0
0
0
0
0
0
0
0
0
0
0
0
0
0
0
0
0
0
0
0
0
0
0
0
0
0
0
0
0
0
0
0
0
0
0
0
0
0
0
0
0
0
0
0
0
0
0
0
0
0
0
0
0
0
0
0
0
0
0
0
0
0
0
0
0
0
0
0
0
0
0
0
0
0
0
0
0
0
0
0
0
0
0
0
0
0
0
0
0
0
0
0
0
0
0
0
0
0
0
0
0
0
0
0
0
0
0
0
0
0
0
0
0
0
0
0
0
0
0
0
0
0
0
0
0
0
0
0
0
0
0
0
0
0
0
0
0
0
0
0
0
0
0
0
0
0
0
0
0
0
0
0
0
0
0
0
0
0
0
0
0
0
0
0
0
0
0
0
0
0
0
0
0
0
0
0
0
0
0
0
0
0
0
0
0
0
0
0
0
0
0
0
0
0
0
0
0
0
0
0
0
0
0
0
0
0
0
0
0
0
0
0
0
0
0
0
0
0
0
0
0
0
0
0
0
0
0
0
0
0
0
0
0
0
0
0
0
0
0
0
0
0
0
0
0
0
0
0
0
0
0
0
0
0
0
0
0
0
0
0
0
0
0
0
0
0
0
0
0
0
0
0
0
0
0
0
0
0
0
0
0
0
0
0
0
0
0
0
0
0
0
0
0
0
0
0
0
0
0
0
0
0
0
0
0
0
0
0
0
0
0
0
0
0
0
0
0
0
0
0
0
0
0
0
0
0
0
0
0
0
0
0
0
0
0
0
0
0
0
0
0
0
0
0
0
0
0
0
0
0
0
0
0
0
0
0
0
0
0
0
0
0
0
0
0
0
0
0
0
0
0
0
0
0
0
0
0
0
0
0
0
0
0
0
0
0
0
0
0
0
0
0
0
0
0
0
0
0
0
0
0
0
0
0
0
0
0
0
0
0
0
0
0
0
0
0
0
0
0
0
0
0
0
0
0
0
0
0
0
0
0
0
0
0
0
0
0
0
0
0
0
0
0
0
0
0
0
0
0
0
0
0
0
0
0
0
0
0
0
0
0
0
0
0
0
0
0
0
0
0
0
0
0
0
0
0
0
0
0
0
0
0
0
0
0
0
0
0
0
0
0
0
0
0
0
0
0
0
0
0
0
0
0
0
0
0
0
0
0
0
0
0
0
0
0
0
0
0
0
0
0
0
0
0
0
0
0
0
0
0
0
0
0
0
0
0
0
0
0
0
0
0
0
0
0
0
0
0
0
0
0
0
0
0
0
0
0
0
0
0
0
0
0
0
0
0
0
0
0
0
0
0
0
0
0
0
0
0
0
0
0
0
0
0
0
0
0
0
0
0
0
0
0
0
0
0
0
0
0
0
0
0
0
0
0
0
0
0
0
0
0
0
0
0
0
0
0
0
0
0
0
0
0
0
0
0
0
0
0
0
0
0
0
0
0
0
0
0
0
0
0
0
0
0
0
0
0
0
0
0
0
0
0
0
0
0
0
0
0
0
0
0
0
0
0
0
0
0
0
0
0
0
0
0
0
0
0
0
0
0
0
0
0
0
0
0
0
0
0
0
0
0
0
0
0
0
0
0
0
0
0
0
0
0
0
0
0
0
0
0
0
0
0
0
0
0
0
0
0
0
0
0
0
0
0
0
0
0
0
0
0
0
0
0
0
0
0
0
0
0
0
0
0
0
0
0
0
0
0
0
0
0
0
0
0
0
0
0
0
0
0
0
0
0
0
0
0
0
0
0
0
0
0
0
0
0
0
0
0
0
0
0
0
0
0
0
0
0
0
0
0
0
0
0
0
0
0
0
0
0
0
0
0
0
0
0
0
0
0
0
0
0
0
0
0
0
0
0
0
0
0
0
0
0
0
0
0
0
0
0
0
0
0
0
0
0
0
0
0
0
0
0
0
0
0
0
0
0
0
0
0
0
0
0
0
0
0
0
0
0
0
0
0
0
0
0
0
0
0
0
0
0
0
0
0
0
0
0
0
0
0
0
0
0
0
0
0
0
0
0
0
0
0
0
0
0
0
0
0
0
0
0
0
0
0
0
0
0
0
0
0
0
0
0
0
0
0
0
0
0
0
0
0
0
0
0
0
0
0
0
0
0
0
0
0
0
0
0
0
0
0
0
0
0
0
0
0
0
0
0
0
0
0
0
0
0
0
0
0
0
0
0
0
0
0
0
0
0
0
0
0
0
0
0
0
0
0
0
0
0
0
0
0
0
0
0
0
0
0
0
0
0
0
0
0
0
0
0
0
0
0
0
0
0
0
0
0
0
0
0
0
0
0
0
0
0
0
0
0
0
0
0
0
0
0
0
0
0
0
0
0
0
0
0
0
0
0
0
0
0
0
0
0
0
0
0
0
0
0
0
0
0
0
0
0
0
0
0
0
0
0
0
0
0
0
0
0
0
0
0
0
0
0
0
0
0
0
0
0
0
0
0
0
0
0
0
0
0
0
0
0
0
0
0
0
0
0
0
0
0
0
0
0
0
0
0
0
0
0
0
0
0
0
0
0
0
0
0
0
0
0
0
0
0
0
0
0
0
0
0
0
0
0
0
0
0
0
0
0
0
0
0
0
0
0
0
0
0
0
0
0
0
0
0
0
0
0
0
0
0
0
0
0
0
0
0
0
0
0
0
0
0
0
0
0
0
0
0
0
0
0
0
0
0
0
0
0
0
0
0
0
0
0
0
0
0
0
0
0
0
0
0
0
0
0
0
0
0
0
0
0
0
0
0
0
0
0
0
0
0
0
0
0
0
0
0
0
0
0
0
0
0
0
0
0
0
0
0
0
0
0
0
0
0
0
0
0
0
0
0
0
0
0
0
0
0
0
0
0
0
0
0
0
0
0
0
0
0
0
0
0
0
0
0
0
0
0
0
0
0
0.03444259751
0.00930201115
0.01763349328
0.03899999488
0.0523412148
0.07118216776
0.05584668684
0.10211049814
0.15854379709
0.13300745033
0.15086317352
0.224488454
0.25069328445
0.30660374247
0.31680701286
0.30383097799
0.29074775805
0.29083965546
0.29811927937
0.36116846057
0.38000941353
0.3886470961
0.46665892935
0.45730085796
0.48102914309
0.5041518012
0.52884004713
0.54295219379
0.60780419735
0.62161014357
0.62416096117
0.60836082105
0.69439029213
0.70202745726
0.74848030265
0.75311954902
0.77420511914
0.79971329513
0.82402871218
0.83814085883
0.89667640673
0.93251025874
0.97639699886
1.01851913579
1.05872659036
1.06127740796
1.10254670204
1.14796297687
1.21316487782
1.21962457169
1.22983782338
1.27200896363
1.26733914191
1.27311980644
1.26193130627
1.37237339821
1.38156770447
1.41098475672
1.41974040851
1.4780607834
1.59172821872
1.61094200057
1.64523787119
1.65033950639
1.74317856871
1.83428143713
1.92777659729
2.00838528253
2.1821714787
2.22933095984
2.26667615709
2.39069366746
2.46797062707
2.55757984248
2.62765378792
2.73427439747
2.8165129615
2.92632729778
2.95139601644
2.96482913377
3.03326088165
3.06335696322
3.1083522087
3.14422895482
3.17109518946
3.33229259736
3.39168332555
3.43099744776
3.45681946802
3.4827004729
3.56152926728
3.65215976556
3.67647518261
3.7322447399
3.711516711
3.73111096557
3.72695487349
3.73460732629
3.74038799081
3.79194247139
3.78614651919
3.79379897199
3.84639766697
3.86935502536
3.937126239
3.94770233827
4.03167325736
4.04556659747
4.17771978199
4.2548314419
4.30788488187
4.43423366751
4.52316385358
4.56533499383
4.64083206257
4.75068251905
4.79186842952
4.96240394623
5.13773199587
5.2229186054
5.28554762721
5.30153156212
5.44035874356
5.5331978059
5.55751322296
5.5411259509
5.56867121488
5.66531814475
5.77777439315
5.855630038
5.96008467198
5.99057120758
6.01264200747
6.07402692956
6.13802842774
6.18725637506
6.23566292483
6.33508729407
6.41687875696
6.54203411904
6.79090399844
6.96497346354
7.11851841868
7.30107702179
7.52706214227
7.6169109296
7.6847555456
7.74310970328
7.76157105346
7.83067505684
8.07222008074
8.20077058944
8.39583969829
8.65991857561
8.70574139493
8.85213911316
8.99334947496
9.12990086646
9.13755331916
9.17488002133
9.23125520561
9.29076833951
9.50948845902
9.76352492932
9.97012412728
10.0586585529
10.187888091
10.2263156546
10.379934882
10.4000122909
10.5297555586
10.5986276337
10.8230304112
10.9354560843
11.2490447775
11.2823707059
11.5148745049
11.6244355162
11.7024473495
11.7631532422
11.8656084429
11.921794526
12.2087198049
12.2605804859
12.4033365063
12.4422035272
12.5296837572
12.5960050148
12.6068873145
12.680512595
12.7828834751
12.8468192148
12.9368502625
13.0422704693
13.1423494688
13.2207701841
13.2999893653
13.6070792755
13.7371877283
13.9003488218
14.0572889236
14.3502437557
14.6519748336
14.7330206386
14.8710219861
15.0174282181
15.1390053032
15.319416493
15.3903256562
15.5111494397
15.7849134216
15.8808170311
16.1521710958
16.3281781748
16.4951562472
16.834185618
16.9896023613
17.1315859874
17.1228434572
17.2343825717
17.2831237313
17.4461195251
17.4865841769
17.6596414705
17.7385336858
17.8811963412
17.9221747225
18.093245466
18.1563175787
18.224512092
18.2359457762
18.3622760667
18.3712131759
18.4435186169
18.4838179688
18.5702386968
18.6367481855
18.7912860143
18.8281902196
18.9020328392
19.0037171133
19.0910135485
19.0887689313
19.1220948599
19.1515119121
19.1881572474
19.1662831254
19.1713847606
19.2063986825
19.1494363663
19.2475423636
19.3308480736
19.4543511897
19.5009449358
19.6258437654
19.7418239809
19.8028055659
19.9338945734
19.9723221371
19.9748882425
20.0349800615
20.0305574556
20.0497536123
20.1240579222
20.1095973455
20.1463369158
20.1304633064
20.2610072061
20.3225574279
20.3179695223
20.2671554603
20.2530433136
20.2646046426
20.2470551198
20.2637662175
20.2711577014
20.2288212614
20.27251576
20.2283665164
20.2204078632
20.2421724627
20.2757179335
20.3233213083
20.288472686
20.3059676606
20.193071152
20.1556902073
19.9234201096
19.8639069758
19.7226023791
19.6136605426
19.5748930628
19.5118016522
19.3583737964
19.30795309
19.1736219168
19.0892796363
18.9423352759
18.8591857543
18.7484909688
18.4975510886
18.4307345965
18.3127548807
18.3384283563
18.3116540191
18.2963491135
18.1405290331
17.9918476757
18.0091896694
17.8849681962
17.7545458993
17.5836966054
17.5105260699
17.3883995076
17.3634884448
17.0882484352
16.963984938
16.6642308017
16.5476643241
16.4797683674
16.4336698558
16.3192857363
16.147040729
16.0749388069
15.994340103
15.9400120551
15.818122593
15.7468834951
15.7194301285
15.7096663154
15.5831713898
15.5374219727
15.4003990811
15.3659546659
15.3438609345
15.2447274781
15.2510952746
15.1633646213
15.1142200576
15.0912626992
15.0808748312
15.0687997725
14.9803986037
14.9361903754
14.8705481472
14.8548857004
14.8664470294
14.8672179562
14.7305197601
14.7309002329
14.7257985976
14.6852772988
14.6643570284
14.6014676692
14.4712106718
14.3050035262
14.2584097801
14.2540101057
14.1978921185
14.173270501
14.094708885
14.0409764157
13.9627632297
13.8031314096
13.7160730118
13.6227202199
13.5321754426
13.5014003318
13.4221596865
13.3139751619
13.2136935134
13.157476855
13.0753739524
13.0391243774
12.9950814488
12.9130395627
12.6788959037
12.6124606871
12.511603987
12.416124547
12.3568265863
12.3063239639
12.1472555414
12.0293798033
11.9730528194
11.8868387506
11.7939996883
11.6795798213
11.572668299
11.5478391523
11.432133759
11.3273949863
11.1868895542
11.0697350747
10.9149973607
10.8805376579
10.7450137257
10.6306901254
10.5931068908
10.4290280659
10.3919585608
10.215621547
10.1977658238
10.0753061903
9.86381368925
9.84527893665
9.67319922905
9.55127371395
9.50790981475
9.28887759081
9.06552697714
9.04154149488
8.87762943719
8.86674713739
8.66372701909
8.59094606779
8.4190240831
8.23575063611
8.06596374609
8.04145929495
7.88578929363
7.81623818913
7.68016848449
7.50750478524
7.36475110238
7.2400175726
7.0973549172
7.01555581044
6.86176807597
6.77606773677
6.64949620137
6.51127137247
6.50872586122
6.42676909863
6.29016803929
6.28357508854
6.21144112361
6.19793373398
6.07552907487
5.9724867421
5.88474931496
5.80920090548
5.69424881379
5.52030496174
5.35279787203
5.22365025009
5.12221172435
5.06234104932
4.97629161564
4.6774131865
4.67163252196
4.51898941303
4.40685465273
4.20580499402
4.06880817427
3.98720130904
3.88329615217
3.86153155272
3.68629627045
3.63443558943
3.58629998986
3.48946015386
3.44082931975
3.35122010435
3.31367058534
3.16438293639
3.07207219276
2.98640790673
2.95772659806
2.93084507574
2.87004735269
2.83551104012
2.79557927775
2.76667595511
2.67852747993
2.58976259357
2.56950219277
2.51723817461
2.44871452933
2.40551446237
2.37661113973
2.36077334481
2.27534716327
2.21761392031
2.10609396546
2.07353896368
1.98873282686
1.90167442906
1.82107572511
1.79556754912
1.73724717423
1.70085669851
1.67586225214
1.65154683508
1.61822090658
1.48256932949
1.44278370713
1.44278370713
1.44091191886
1.39000595937
1.33610819035
1.3143435909
1.25562745563
1.1910126866
1.18829656928
1.25382600047
1.15251455529
1.14313121494
1.08752695737
0.97492069691
0.96157947699
0.96479693806
0.93657264475
0.9275621333
0.81038472241
0.80584267981
0.82542461564
0.72620924306
0.66465902125
0.58779625
0.58592446173
0.56528599277
0.55117384612
0.52362858213
0.63794947223
0.62051558125
0.54022307774
0.52678996042
0.54067782274
0.52296300028
0.51567573253
0.45438270783
0.44094959051
0.42710919691
0.40967530591
0.36377908422
0.35636466882
0.38040439365
0.32549759341
0.35854025297
0.318240901
0.3131392658
0.26825200824
0.2316962328
0.25138004732
0.2661712233
0.24772836818
0.24262673299
0.23896507256
0.20562385638
0.22540714504
0.23364672976
0.13808544087
0.13908595832
0.08778947771
0.1029105885
0.03789248236
0.02504649696
0.05996852152
0.03251515494
0.06980420231
0.06470256711
0
0.03142323735
0.03750776487
0
0
0
0
0
0
0
0
0
0
0
0
0
0
0
0
0
0
0
0
0
0
0
0
0
0
0
0
0
0
0
0
0
0
0
0
0
0
0
0
0
0
0
0
0
0
0
0
0
0
0
0
0
0
0
0
0
0
0
0
0
0
0
0
0
0
0
0
0
0
0
0
0
0
0
0
0
0
0
0
0
0
0
0
0
0
0
0
0
0
0
0
0
0
0
0
0
0
0
0
0
0
0
0
0
0
0
0
0
0
0
0
0
0
0
0
0
0
0
0
0
0
0
0
0
0
0
0
0
0
0
0
0
0
0
0
0
0
0
0
0
0
0
0
0
0
0
0
0
0
0
0
0
0
0
0
0
0
0
0
0
0
0
0
0
0
0
0
0
0
0
0
0
0
0
0
0
0
0
0
0
0
0
0
0
0
0
0
0
0
0
0
0
0
0
0
0
0
0
0
0
0
0
0
0
0
0
0
0
0
0
0
0
0
0
0
0
0
0
0
0
0
0
0
0
0
0
0
0
0
0
0
0
0
0
0
0
0
0
0
0
0
0
0
0
0
0
0
0
0
0
0
0
0
0
0
0
0
0
0
0
0
0
0
0
0
0
0
0
0
0
0
0
0
0
0
0
0
0
0
0
0
0
0
0
0
0
0
0
0
0
0
0
0
0
0
0
0
0
0
0
0
0
0
0
0
0
0
0
0
0
0
0
0
0
0
0
0
0
0
0
0
0
0
0
0
0
0
0
0
0
0
0
0
0
0
0
0
0
0
0
0
0
0
0
0
0
0
0
0
0
0
0
0
0
0
0
0
0
0
0
0
0
0
0
0
0
0
0
0
0
0
0
0
0
0
0
0
0
0
0
0
0
0
0
0
0
0
0
0
0
0
0
0
0
0
0
0
0
0
0
0
0
0
0
0
0
0
0
0
0
0
0
0
0
0
0
0
0
0
0
0
0
0
0
0
0
0
0
0
0
0
0
0
0
0
0
0
0
0
0
0
0
0
0
0
0
0
0
0
0
0
0
0
0
0
0
0
0
0
0
0
0
0
0
0
0
0
0
0
0
0
0
0
0
0
0
0
0
0
0
0
0
0
0
0
0
0
0
0
0
0
0
0
0
0
0
0
0
0
0
0
0
0
0
0
0
0
0
0
0
0
0
0
0
0
0
0
0
0
0
0
0
0
0
0
0
0
0
0
0
0
0
0
0
0
0
0
0
0
0
0
0
0
0
0
0
0
0
0
0
0
0
0
0
0
0
0
0
0
0
0
0
0
0
0
0
0
0
0
0
0
0
0
0
0
0
0
0
0
0
0
0
0
0
0
0
0
0
0
0
0
0
0
0
0
0
0
0
0
0
0
0
0
0
0
0
0
0
0
0
0
0
0
0
0
0
0
0
0
0
0
0
0
0
0
0
0
0
0
0
0
0
0
0
0
0
0
0
0
0
0
0
0
0
0
0
0
0
0
0
0
0
0
0
0
0
0
0
0
0
0
0
0
0
0
0
0
0
0
0
0
0
0
0
0
0
0
0
0
0
0
0
0
0
0
0
0
0
0
0
0
0
0
0
0
0
0
0
0
0
0
0
0
0
0
0
0
0
0
0
0
0
0
0
0
0
0
0
0
0
0
0
0
0
0
0
0
0
0
0
0
0
0
0
0
0
0
0
0
0
0
0
0
0
0
0
0
0
0
0
0
0
0
0
0
0
0
0
0
0
0
0
0
0
0
0
0
0
0
0
0
0
0
0
0
0
0
0
0
0
0
0
0
0
0
0
0
0
0
0
0
0
0
0
0
0
0
0
0
0
0
0
0
0
0
0
0
0
0
0
0
0
0
0
0
0
0
0
0
0
0
0
0
0
0
0
0
0
0
0
0
0
0
0
0
0
0
0
0
0
0
0
0
0
0
0
0
0
0
0
0
0
0
0
0
0
0
0
0
0
0
0
0
0
0
0
0
0
0
0
0
0
0
0
0
0
0
0
0
0
0
0
0
0
0
0
0
0
0
0
0
0
0
0
0
0
0
0
0
0
0
0
0
0
0
0
0
0
0
0
0
0
0
0
0
0
0
0
0
0
0
0
0
0
0
0
0
0
0
0
0
0
0
0
0
0
0
0
0
0
0
0
0
0
0
0
0
0
0
0
0
0
0
0
0
0
0
0
0
0
0
0
0
0
0
0
0
0
0
0
0
0
0
0
0
0
0
0
0
0
0
0
0
0
0
0
0
0
0
0
0
0
0
0
0
0
0
0
0
0
0
0
0
0
0
0
0
0
0
0
0
0
0
0
0
0
0
0
0
0
0
0
0
0
0
0
0
0
0
0
0
0
0
0
0
0
0
0
0
0
0
0
0
0
0
0
0
0
0
0
0
0
0
0
0
0
0
0
0
0
0
0
0
0
0
0
0
0
0
0
0
0
0
0
0
0
0
0
0
0
0
0
0
0
0
0
0
0
0
0
0
0
0
0
0
0
0
0
0
0
0
0
0
0
0
0
0
0
0
0
0
0
0
0
0
0
0
0
0
0
0
0
0
0
0
0
0
0
0
0
0
0
0
0
0
0
0
0
0
0
0
0
0
0
0
0
0
0
0
0
0
0
0
0
0
0
0
0
0
0
0
0
0
0
0
0
0
0
0
0
0
0
0
0
0
0
0
0
0
0
0
0
0
0
0
0
0
0
0
0
0
0
0
0
0
0
0
0
0
0
0
0
0
0
0
0
0
0
0
0
0
0
0
0
0
0
0
0
0
0
0
0
0
0
0
0
0
0
0
0
0
0
0
0
0
0
0
0
0
0
0
0
0
0
0
0
0
0
0
0
0
0
0
0
0
0
0
0
0
0
0
0
0
0
0
0
0
0
0
0
0
0
0
0
0
0
0
0
0
0
0
0
0
0
0
0
0
0
0
0
0
0
0
0
0
0
0
0
0
0
0
0
0
0
0
0
0
0
0
0
0
0
0
0
0
0
0
0
0
0
0
0
0
0
0
0
0
0
0
0
0
0
0
0
0
0
0
0
0
0
0
0
0
0
0
0
0
0
0
0
0
0
0
0
0
0
0
0
0
0
0
0
0
0
0
0
0
0
0
0
0
0
0
0
0
0
0
0
0
0
0
0
0
0
0
0
0
0
0
0
0
0
0
0
0
0
0
0
0
0
0
0
0
0
0
0
0
0
0
0
0
0
0
0
0
0
0
0
0
0
0
0
0
0
0
0
0
0
0
0
0
0
0
0
0
0
0
0
0
0
0
0
0
0
0
0
0
0
0
0
0
0
0
0
0
0
0
0
0
0
0
0
0
0
0
0
0
0
0
0
0
0
0
0
0
0
0
0
0
0
0
0
0
0
0
0
0
0
0
0
0
0
0
0
0
0
0
0
0
0
0
0
0
0
0
0
0
0
0
0
0
0
0
0
0
0
0
0
0
0
0
0
0
0
0
0
0
0
0
0
0
0
0
0
0
0
0
0
0
0
0
0
0
0
0
0
0
0
0
0
0
0
0
0
0
0
0
0
0
0
0
0
0
0
0
0
0
0
0
0
0
0
0
0
0
0
0
0
0
0
0
0
0
0
0
0
0
0
0
0
0
0
0
0
0
0
0
0
0
0
0
0
0
0
0
0
0
0
0
0
0
0
0
0
0
0
0
0
0
0
0
0
0
0
0
0
0
0
0
0
0
0
0
0
0
0
0
0
0
0
0
0
0
0
0
0
0
0
0
0
0
0
0
0
0
0
0
0
0
0
0
0
0
0
0
0
0
0
0
0
0
0
0
0
0
0
0
0
0
0
0
0
0
0
0
0
0
0
0
0
0
0
0
0
0
0
0
0
0
0
0
0
0
0
0
0
0
0
0
0
0
0
0
0
0
0
0
0
0
0
0
0
0
0
0
0
0
0
0
0
0
0
0
0
0
0
0
0
0
0
0
0
0
0
0
0
0
0
0
0
0
0
0
0
0
0
0
0
0
0
0
0
0
0
0
0
0
0
0
0
0
0
0
0
0
0
0
0
0
0
0
0
0
0
0
0
0
0
0
0
0
0
0
0
0
0
0
0
0
0
0
0
0
0
0
0
0
0
0
0
0
0
0
0
0
0
0
0
0
0
0
0
0
0
0
0
0
0
0
0
0
0
0
0
0
0
0
0
0
0
0
0
0
0
0
0
0
0
0
0
0
0
0
0
0
0
0
0
0
0
0
0
0
0
0
0
0
0
0
0
0
0
0
0
0
0
0
0
0
0
0
0
0
0
0
0
0
0
0
0
0
0
0
0
0
0
0
0
0
0
0
0
0
0
0
0
0
0
0
0
0
0
0
0
0
0
0
0
0
0
0
0
0
0
0
0
0
0
0
0
0
0
0
0
0
0
0
0
0
0
0
0
0
0
0
0
0
0
0
0
0
0
0
0
0
0
0
0
0
0
0
0
0
0
0
0
0
0
0
0
0
0
0
0
0
0
0
0
0
0
0
0
0
0
0
0
0
0
0
0
0
0
0
0
0
0
0
0
0
0
0
0
0
0
0
0
0
0
0
0
0
0
0
0
0
0
0
0
0
0
0
0
0
0
0
0
0
0
0
0
0
0
0
0
0
0
0
0
0
0
0
0
0
0
0
0
0
0
0
0
0
0
0
0
0
0
0
0
0
0
0
0
0
0
0
0
0
0
0
0
0
0
0
0
0
0
0
0
0
0
0
0
0
0
0
0
0
0
0
0
0
0
0
0
0
0
0
0
0
0
0
0
0
0
0
0
0
0
0
0
0
0
0
0
0
0
0
0
0
0
0
0
0
0
0
0
0
0
0
0
0
0
0
0
0
0
0
0
0
0
0
0
0
0
0
0
0
0
0
0
0
0
0
0
0
0
0
0
0
0
0
0
0
0
0
0
0
0
0
0
0
0
0
0
0
0
0
0
0
0
0
0
0
0
0
0
0
0
0
0
0
0
0
0
0
0
0
0
0
0
0
0
0
0
0
0
0
0
0
0
0
0
0
0
0
0
0
0
0
0
0
0
0
0
0
0
0
0
0
0
0
0
0
0
0
0
0
0
0
0
0
0
0
0
0
0
0
0
0
0
0
0
0
0
0
0
0
0
0
0
0
0
0
0
0
0
0
0
0
0
0
0
0
0
0
0
0
0
0
0
0
0
0
0
0
0
0
0
0
0
0
0
0
0
0
0
0
0
0
0
0
0
0
0
0
0
0
0
0
0
0
0
0
0
0
0
0
0
0
0
0
0
0
0
0
0
0
0
0
0
0
0
0
0
0
0
0
0
0
0
0
0
0
0
0
0
0
0
0
0
0
0
0
0
0
0
0
0
0
0
0
0
0
0
0
0
0
0
0
0
0
0
0
0
0
0
0
0
0
0
0
0
0
0
0
0
0
0
0
0
0
0
0
0
0
0
0
0
0
0
0
0
0
0
0
0
0
0
0
0
0
0
0
0
0
0
0
0
0
0
0
0
0
0
0
0
0
0
0
0
0
0
0
0
0
0
0
0
0
0
0
0
0
0
0
0
0
0
0
0
0
0
0
0
0
0
0
0
0
0
0
0
0
0
0
0
0
0
0
0
0
0
0
0
0
0
0
0
0
0
0
0
0
0
0
0
0
0
0
0
0
0
0
0
0
0
0
0
0
0
0
0
0
0
0
0
0
0
0
0
0
0
0
0
0
0
0
0
0
0
0
0
0
0
0
0
0
0
0
0
0
0
0
0
0
0
0
0
0
0
0
0
0
0
0
0
0
0
0
0
0
0
0
0
0
0
0
0
0
0
0
0
0
0
0
0
0
0
0
0
0
0
0
0
0
0
0
0
0
0
0
0
0
0
0
0
0
0
0
0
0
0
0
0
0
0
0
0
0
0
0
0
0
0
0
0
0
0
0
0
0
0
0
0
0
0
0
0
0
0
0
0
0
0
0
0
0
0
0
0
0
0
0
0
0
0
0
0
0
0
0
0
0
0
0
0
0
0
0
0
0
0
0
0
0
0
0
0
0
0
0
0
0
0
0
0
0
0
0
0
0
0
0
0
0
0
0
0
0
0
0
0
0
0
0
0
0
0
0
0
0
0
0
0
0
0
0
0
0
0
0
0
0
0
0
0
0
0
0
0
0
0
0
0
0
0
0
0
0
0
0
0
0
0
0
0
0
0
0
0
0
0
0
0
0
0
0
0
0
0
0
0
0
0
0
0
0
0
0
0
0
0
0
0
0
0
0
0
0
0
0
0
0
0
0
0
0
0
0
0
0
0
0
0
0
0
0
0
0
0
0
0
0
0
0
0
0
0
0
0
0
0
0
0
0
0
0
0
0
0
0
0
0
0
0
0
0
0
0
0
0
0
0
0
0
0
0
0
0
0
0
0
0
0
0
0
0
0
0
0
0
0
0
0
0
0
0
0
0
0
0
0
0
0
0
0
0
0
0
0
0
0
0
0
0
0
0
0
0
0
0
0
0
0
0
0
0
0
0
0
0
0
0
0
0
0
0
0
0
0
0
0
0
0
0
0
0
0
0
0
0
0
0
0
0
0
0
0
0
0
0
0
0
0
0
0
0
0
0
0
0
0
0
0
0
0
0
0
0
0
0
0
0
0
0
0
0
0
0
0
0
0
0
0
0
0
0
0
0
0
0
0
0
0
0
0
0
0
0
0
0
0
0
0
0
0
0
0
0
0
0
0
0
0
0
0
0
0
0
0
0
0
0
0
0
0
0
0
0
0
0
0
0
0
0
0
0
0
0
0
0
0
0
0
0
0
0
0
0
0
0
0
0
0
0
0
0
0
0
0
0
0
0
0
0
0
0
0
0
0
0
0
0
0
0
0
0
0
0
0
0
0
0
0
0
0
0
0
0
0
0
0
0
0
0
0
0
0
0
0
0
0
0
0
0
0
0
0
0
0
0
0
0
0
0
0
0
0
0
0
0
0
0
0
0
0
0
0
0
0
0
0
0
0
0
0
0
0
0
0
0
0
0
0
0
0
0
0
0
0
0
0
0
0
0
0
0
0
0
0
0
0
0
0
0
0
0
0
0
0
0
0
0
0
0
0
0
0
0
0
0
0
0
0
0
0
0
0
0
0
0
0
0
0
0
0
0
0
0
0
0
0
0
0
0
0
0
0
0
0
0
0
0
0
0
0
0
0
0
0
0
0
0
0
0
0
0
0
0
0
0
0
0
0
0
0
0
0
0
0
0
0
0
0
0
0
0
0
0
0
0
0
0
0
0
0
0
0
0
0
0
0
0
0
0
0
0
0
0
0
0
0
0
0
0
0
0
0
0
0
0
0
0
0
0
0
0
0
0
0
0
0
0
0
0
0
0
0
0
0
0
0
0
0
0
0
0
0
0
0
0
0
0
0
0
0
0
0
0
0
0
0
0
0
0
0
0
0
0
0
0
0
0
0
0
0
0
0
0
0
0
0
0
0
0
0
0
0
0
0
0
0
0
0
0
0
0
0
0
0
0
0
0
0
0
0
0
0
0
0
0
0
0
0
0
0
0
0
0
0
0
0
0
0
0
0
0
0
0
0
0
0
0
0
0
0
0
0
0
0
0
0
0
0
0
0
0
0
0
0
0
0
0
0
0
0
0
0
0
0
0
0
0
0
0
0
0
0
0
0
0
0
0
0
0
0
0
0
0
0
0
0
0
0
0
0
0
0
0
0
0
0
0
0
0
0
0
0
0
0
0
0
0
0
0
0
0
0
0
0
0
0
0
0
0
0
0
0
0
0
0
0
0
0
0
0
0
0
0
0
0
0
0
0
0
0
0
0
0
0
0
0
0
0
0
0
0
0
0
0
0
0
0
0
0
0
0
0
0
0
0
0
0
0
0
0
0
0
0
0
0
0
0
0
0
0
0
0
0
0
0
0
0
0
0
0
0
0
0
0
0
0
0
0
0
0
0
0
0
0
0
0
0
0
0
0
0
0
0
0
0
0
0
0
0
0
0
0
0
0
0
0
0
0
0
0
0
0
0
0
0
0
0
0
0
0
0
0
0
0
0
0
0
0
0
0
0
0
0
0
0
0
0
0
0
0
0
0
0
0
0
0
0
0
0
0
0
0
0
0
0
0
0
0
0
0
0
0
0
0
0
0
0
0
0
0
0
0
0
0
0
0
0
0
0
0
0
0
0
0
0
0
0
0
0
0
0
0
0
0
0
0
0
0
0
0
0
0
0
0
0
0
0
0
0
0
0
0
0
0
0
0
0
0
0
0
0
0
0
0
0
0
0
0
0
0
0
0
0
0
0
0
0
0
0
0
0
0
0
0
0
0
0
0
0
0
0
0
0
0
0
0
0
0
0
0
0
0
0
0
0
0
0
0
0
0
0
0
0
0
0
0
0
0
0
0
0
0
0
0
0
0
0
0
0
0
0
0
0
0
0
0
0
0
0
0
0
0
0
0
0
0
0
0
0
0
0
0
0
0
0
0
0
0
0
0
0
0
0
0
0
0
0
0
0
0
0
0
0
0
0
0
0
0
0
0
0
0
0
0
0
0
0
0
0
0
0
0
0
0
0
0
0
0
0
0
0
0
0
0
0
0
0
0
0
0
0
0
0
0
0
0
0
0
0
0
0
0
0
0
0
0
0
0
0
0
0
0
0
0
0
0
0
0
0
0
0
0
0
0
0
0
0
0
0
0
0
0
0
0
0
0
0
0
0
0
0
0
0
0
0
0
0
0
0
0
0
0
0
0
0
0
0
0
0
0
0
0
0
0
0
0
0
0
0
0
0
0
0
0
0
0
0
0
0
0
0
0
0
0
0
0
0
0
0
0
0
0
0
0
0
0
0
0
0
0
0
0
0
0
0
0
0
0
0
0
0
0
0
0
0
0
0
0
0
0
0
0
0
0
0
0
0
0
0
0
0
0
0
0
0
0
0
0
0
0
0
0
0
0
0
0
0
0
0
0
0
0
0
0
0
0
0
0
0
0
0
0
0
0
0
0
0
0
0
0
0
0
0
0
0
0
0
0
0
0
0
0
0
0
0
0
0
0
0
0
0
0
0
0
0
0
0
0
0
0
0
0
0
0
0
0
0
0
0
0
0
0
0
0
0
0
0
0
0
0
0
0
0
0
0
0
0
0
0
0
0
0
0
0
0
0
0
0
0
0
0
0
0
0
0
0
0
0
0
0
0
0
0
0
0
0
0
0
0
0
0
0
0
0
0
0
0
0
0
0
0
0
0
0
0
0
0
0
0
0
0
0
0
0
0
0
0
0
0
0
0
0
0
0
0
0
0
0
0
0
0
0
0
0
0
0
0
0
0
0
0
0
0
0
0
0
0
0
0
0
0
0
0
0
0
0
0
0
0
0
0
0
0
0
0
0
0
0
0
0
0
0
0
0
0
0
0
0
0
0
0
0
0
0
0
0
0
0
0
0
0
0
0
0
0
0
0
0
0
0
0
0
0
0
0
0
0
0
0
0
0
0
0
0
0
0
0
0
0
0
0
0
0
0
0
0
0
0
0
0
0
0
0
0
0
0
0
0
0
0
0
0
0
0
0
0
0
0
0
0
0
0
0
0
0
0
0
0
0
0
0
0
0
0
0
0
0
0
0
0
0
0
0
0
0
0
0
0
0
0
0
0
0
0
0
0
0
0
0
0
0
0
0
0
0
0
0
0
0
0
0
0
0
0
0
0
0
0
0
0
0
0
0
0
0
0
0
0
0
0
0
0
0
0
0
0
0
0
0
0
0
0
0
0
0
0
0
0
0
0
0
0
0
0
0
0
0
0
0
0
0
0
0
0
0
0
0
0
0
0
0
0
0
0
0
0
0
0
0
0
0
0
0
0
0
0
0
0
0
0
0
0
0
0
0
0
0
0
0
0
0
0
0
0
0
0
0
0
0
0
0
0
0
0
0
0
0
0
0
0
0
0
0
0
0
0
0
0
0
0
0
0
0
0
0
0
0
0
0
0
0
0
0
0
0
0
0
0
0
0
0
0
0
0
0
0
0
0
0
0
0
0
0
0
0
0
0
0
0
0
0
0
0
0
0
0
0
0
0
0
0
0
0
0
0
0
0
0
0
0
0
0
0
0
0
0
0
0
0
0
0
0
0
0
0
0
0
0
0
0
0
0
0
0
0
0
0
0
0
0
0
0
0
0
0
0
0
0
0
0
0
0
0
0
0
0
0
0
0
0
0
0
0
0
0
0
0
0
0
0
0
0
0
0
0
0
0
0
0
0
0
0
0
0
0
0
0
0
0
0
0
0
0
0
0
0
0
0
0
0
0
0
0
0
0
0
0
0
0
0
0
0
0
0
0
0
0
0
0
0
0
0
0
0
0
0
0
0
0
0
0
0
0
0
0
0
0
0
0
0
0
0
0
0
0
0
0
0
0
0
0
0
0
0
0
0
0
0
0
0
0
0
0
0
0
0
0
0
0
0
0
0
0
0
0
0
0
0
0
0
0
0
0
0
0
0
0
0
0
0
0
0
0
0
0
0
0
0
0
0
0
0
0
0
0
0
0
0
0
0
0
0
0
0
0
0
0
0
0
0
0
0
0
0
0
0
0
0
0
0
0
0
0
0
0
0
0
0
0
0
0
0
0
0
0
0
0
0
0
0
0
0
0
0
0
0
0
0
0
0
0
0
0
0
0
0
0
0
0
0
0
0
0
0
0
0
0
0
0
0
0
0
0
0
0
0
0
0
0
0
0
0
0
0
0
0
0
0
0
0
0
0
0
0
0
0
0
0
0
0
0
0
0
0
0
0
0
0
0
0
0
0
0
0
0
0
0
0
0
0
0
0
0
0
0
0
0
0
0
0
0
0
0
0
0
0
0
0
0
0
0
0
0
0
0
0
0
0
0
0
0
0
0
0
0
0
0
0
0
0
0
0
0
0
0
0
0
0
0
0
0
0
0
0
0
0
0
0
0
0
0
0
0
0
0
0
0
0
0
0
0
0
0
0
0
0
0
0
0
0
0
0
0
0
0
0
0
0
0
0
0
0
0
0
0
0
0
0
0
0
0
0
0
0
0
0
0
0
0
0
0
0
0
0
0
0
0
0
0
0
0
0
0
0
0
0
0
0
0
0
0
0
0
0
0
0
0
0
0
0
0
0
0
0
0
0
0
0
0
0
0
0
0
0
0
0
0
0
0
0
0
0
0
0
0
0
0
0
0
0
0
0
0
0
0
0
0
0
0
0
0
0
0
0
0
0
0
0
0
0
0
0
0
0
0
0
0
0
0
0
0
0
0
0
0
0
0
0
0
0
0
0
0
0
0
0
0
0
0
0
0
0
0
0
0
0
0
0
0
0
0
0
0
0
0
0
0
0
0
0
0
0
0
0
0
0
0
0
0
0
0
0
0
0
0
0
0
0
0
0
0
0
0
0
0
0
0
0
0
0
0
0
0
0
0
0
0
0
0
0
0
0
0
0
0
0
0
0
0
0
0
0
0
0
0
0
0
0
0
0
0
0
0
0
0
0
0
0
0
0
0
0
0
0
0
0
0
0
0
0
0
0
0
0
0
0
0
0
0
0
0
0
0
0
0
0
0
0
0
0
0
0
0
0
0
0
0
0
0
0
0
0
0
0
0
0
0
0
0
0
0
0
0
0
0
0
0
0
0
0
0
0
0
0
0
0
0
0
0
0
0
0
0
0
0
0
0
0
0
0
0
0
0
0
0
0
0
0
0
0
0
0
0
0
0
0
0
0
0
0
0
0
0
0
0
0
0
0
0
0
0
0
0
0
0
0
0
0
0
0
0
0
0
0
0
0
0
0
0
0
0
0
0
0
0
0
0
0
0
0
0
0
0
0
0
0
0
0
0
0
0
0
0
0
0
0
0
0
0
0
0
0
0
0
0
0
0
0
0
0
0
0
0
0
0
0
0
0
0
0
0
0
0
0
0
0
0
0
0
0
0
0
0
0
0
0
0
0
0
0
0
0
0
0
0
0
0
0
0
0
0
0
0
0
0
0
0
0
0
0
0
0
0
0
0
0
0
0
0
0
0
0
0
0
0
0
0
0
0
0
0
0
0
0
0
0
0
0
0
0
0
0
0
0
0
0
0
0
0
0
0
0
0
0
0
0
0
0
0
0
0
0
0
0
0
0
0
0
0
0
0
0
0
0
0
0
0
0
0
0
0
0
0
0
0
0
0
0
0
0
0
0
0
0
0
0
0
0
0
0
0
0
0
0
0
0
0
0
0
0
0
0
0
0
0
0
0
0
0
0
0
0
0
0
0
0
0
0
0
0
0
0
0
0
0
0
0
0
0
0
0
0
0
0
0
0
0
0
0
0
0
0
0
0
0
0
0
0
0
0
0
0
0
0
0
0
0
0
0
0
0
0
0
0
0
0
0
0
0
0
0
0
0
0
0
0
0
0
0
0
0
0
0
0
0
0
0
0
0
0
0
0
0
0
0
0
0
0
0
0
0
0
0
0
0
0
0
0
0
0
0
0
0
0
0
0
0
0
0
0
0
0
0
0
0
0
0
0
0
0
0
0
0
0
0
0
0
0
0
0
0
0
0
0
0
0
0
0
0
0
0
0
0
0
0
0
0
0
0
0
0
0
0
0
0
0
0
0
0
0
0
0
0
0
0
0
0
0
0
0
0
0
0
0
0
0
0
0
0
0
0
0
0
0
0
0
0
0
0
0
0
0
0
0
0
0
0
0
0
0
0
0
0
0
0
0
0
0
0
0
0
0
0
0
0
0
0
0
0
0
0
0
0
0
0
0
0
0
0
0
0
0
0
0
0
0
0
0
0
0
0
0
0
0
0
0
0
0
0
0
0
0
0
0
0
0
0
0
0
0
0
0
0
0
0
0
0
0
0
0
0
0
0
0
0
0
0
0
0
0
0
0
0
0
0
0
0
0
0
0
0
0
0
0
0
0
0
0
0
0
0
0
0
0
0
0
0
0
0
0
0
0
0
0
0
0
0
0
0
0
0
0
0
0
0
0
0
0
0
0
0
0
0
0
0
0
0
0
0
0
0
0
0
0
0
0
0
0
0
0
0
0
0
0
0
0
0
0
0
0
0
0
0
0
0
0
0
0
0
0
0
0
0
0
0
0
0
0
0
0
0
0
0
0
0
0
0
0
0
0
0
0
0
0
0
0
0
0
0
0
0
0
0
0
0
0
0
0
0
0
0
0
0
0
0
0
0
0
0
0
0
0
0
0
0
0
0
0
0
0
0
0
0
0
0
0
0
0
0
0
0
0
0
0
0
0
0
0
0
0
0
0
0
0
0
0
0
0
0
0
0
0
0
0
0
0
0
0
0
0
0
0
0
0
0
0
0
0
0
0
0
0
0
0
0
0
0
0
0
0
0
0
0
0
0
0
0
0
0
0
0
0
0
0
0
0
0
0
0
0
0
0
0
0
0
0
0
0
0
0
0
0
0
0
0
0
0
0
0
0
0
0
0
0
0
0
0
0
0
0
0
0
0
0
0
0
0
0
0
0
0
0
0
0
0
0
0
0
0
0
0
0
0
0
0
0
0
0
0.00354745236
3.667394e-05
0
0
0
0
0
0
0
0
0
0
0
0
0
0
0
0
0
0
0
0
0
0
0.01043852956
0.00465786503
0.00397883571
0.01951566947
0.02754095115
0.03067890067
0.02812808307
0.02489823614
0.0357881797
0.05529053688
0.04372920782
0.04628002542
0.07237533334
0.06764652702
0.07665703848
0.07410622088
0.07920785608
0.13913203796
0.19493297344
0.18337164439
0.19034506785
0.19612573239
0.18779425026
0.20300725845
0.20878792297
0.22366101508
0.22111019747
0.22546617488
0.26427187386
0.29723261731
0.29468179972
0.29468179972
0.31644639917
0.34076181621
0.32868675755
0.33566018102
0.35238977372
0.39556907524
0.41069018602
0.381630675
0.35850801688
0.35633002816
0.40969490785
0.40788974802
0.40607694436
0.41372939716
0.43362220834
0.48206924764
0.47951843004
0.47696761245
0.48920797084
0.48920797084
0.46166270686
0.46114897725
0.47390306524
0.48073558799
0.45775529809
0.45775529809
0.45520448049
0.47441826234
0.47696907994
0.53288477723
0.53288477723
0.52387426577
0.5271041127
0.53866544175
0.53904591447
0.52553852487
0.50309489609
0.50489241208
0.50421338276
0.50999404728
0.53412566953
0.54924678031
0.55510936095
0.55000772575
0.50921313925
0.50921313925
0.51499380378
0.50618995154
0.51707225126
0.52863358032
0.53186342724
0.53934977746
0.53213678199
0.53213678199
0.53331104584
0.53331104584
0.54705036362
0.52754800645
0.51479391845
0.48771338076
0.45169573392
0.45424655152
0.45169573392
0.43795641616
0.40169155351
0.39413099812
0.37627527492
0.35692823618
0.34604593645
0.27735845893
0.2479184752
0.20064656972
0.21769765053
0.21259601532
0.20749438013
0.18963865693
0.17296804884
0.1563050846
0.20656259009
0.20792064874
0.1426268504
0.19708421203
0.18762659941
0.18801471596
0.17024090888
0.15238518568
0.04949607242
0
0.00794811722
0
0
0
0
0
0
0
0
0
0
0
0
0
0
0
0
0
0
0
0
0
0
0
0
0
0
0
0
0
0
0
0
0
0
0
0
0
0
0
0
0
0
0
0
0
0
0
0
0
0
0
0
0
0
0
0
0
0
0
0
0
0
0
0
0
0
0
0
0
0
0
0
0
0
0
0
0
0
0
0
0
0
0
0
0
0
0
0
0
0
0
0
0
0
0
0
0
0
0
0
0
0
0
0
0
0
0
0
0
0
0
0
0
0
0
0
0
0
0
0
0
0
0
0
0
0
0
0
0
0
0
0
0
0
0
0
0
0
0
0
0
0
0
0
0
0
0
0
0
0
0
0
0
0
0
0
0
0
0
0
0
0
0
0
0
0
0
0
0
0
0
0
0
0
0
0
0
0
0
0
0
0
0
0
0
0
0
0
0
0
0
0
0
0
0
0
0
0
0
0
0
0
0
0
0
0
0
0
0
0
0
0
0
0
0
0
0
0
0
0
0
0
0
0
0
0
0
0
0
0
0
0
0
0
0
0
0
0
0
0
0
0
0
0
0
0
0
0
0
0
0
0
0
0
0
0
0
0
0
0
0
0
0
0
0
0
0
0
0
0
0
0
0
0
0
0
0
0
0
0
0
0
0
0
0
0
0
0
0
0
0
0
0
0
0
0
0
0
0
0
0
0
0
0
0
0
0
0
0
0
0
0
0
0
0
0
0
0
0
0
0
0
0
0
0
0
0
0
0
0
0
0
0
0
0
0
0
0
0
0
0
0
0
0
0
0
0
0
0
0
0
0
0
0
0
0
0
0
0
0
0
0
0
0
0
0
0
0
0
0
0
0
0
0
0
0
0
0
0
0
0
0
0
0
0
0
0
0
0
0
0
0
0
0
0
0
0
0
0
0
0
0
0
0
0
0
0
0
0
0
0
0
0
0
0
0
0
0
0
0
0
0
0
0
0
0
0
0
0
0
0
0
0
0
0
0
0
0
0
0
0
0
0
0
0
0
0
0
0
0
0
0
0
0
0
0
0
0
0
0
0
0
0
0
0
0
0
0
0
0
0
0
0
0
0
0
0
0
0
0
0
0
0
0
0
0
0
0
0
0
0
0
0
0
0
0
0
0
0
0
0
0
0
0
0
0
0
0
0
0
0
0
0
0
0
0
0
0
0
0
0
0
0
0
0
0
0
0
0
0
0
0
0
0
0
0
0
0
0
0
0
0
0
0
0
0
0
0
0
0
0
0
0
0
0
0
0
0
0
0
0
0
0
0
0
0
0
0
0
0
0
0
0
0
0
0
0
0
0
0
0
0
0
0
0
0
0
0
0
0
0
0
0
0.011718494
0.0168201292
0.0219217644
0.0193709468
0.12639168606
0.10403995467
0.11646257327
0.11782063193
0.16427113985
0.16427113985
0.18126323606
0.15968243141
0.13810162677
0.17233704527
0.16587735141
0.16587735141
0.24921510418
0.26993308469
0.30620559119
0.30875640878
0.2914144152
0.28242917271
0.27987835511
0.25810611183
0.33169373749
0.32696493117
0.34562208933
0.34307127173
0.33405311644
0.3088872611
0.28247810891
0.33584298859
0.33365735605
0.34453965577
0.32974847979
0.30934193899
0.29845963927
0.28689831022
0.30712105621
0.3479156427
0.31969134939
0.33958416057
0.36048593589
0.45446160726
0.46499400959
0.46499400959
0.44756011861
0.38668361974
0.37589321743
0.40734735766
0.40989817526
0.36521387224
0.35110172559
0.35620336079
0.34855090799
0.37533288906
0.41310435495
0.40035026695
0.38317357309
0.38827520828
0.38130178482
0.40091132705
0.36503458095
0.3356175287
0.35363855161
0.38301955076
0.43821492633
0.41525756794
0.40624705648
0.40954353186
0.40189107906
0.41668225505
0.40579995532
0.44315039185
0.4759863251
0.47921617203
0.47666535442
0.49332831868
0.47086940223
0.44812955431
0.41499499734
0.39140995039
0.3318585974
0.3318585974
0.32389994415
0.38049467076
0.41031506014
0.41609572467
0.31701841809
0.31017825152
0.28602900414
0.27889028095
0.25787133928
0.2636520038
0.27343344199
0.24775996629
0.24963175456
0.20246166066
0.21189400432
0.20424155153
0.18832424505
0.1803066072
0.17639773094
0.14117708266
0.12991431021
0.14222129705
0.13929765056
0.13929765056
0.15528158548
0.17311123686
0.1992471014
0.19053514656
0.19495775243
0.13826341747
0.13248275295
0.16808380684
0.19172019456
0.18195638149
0.17655618968
0.16890373689
0.16312307236
0.17400537208
0.14222129705
0.09932219127
0.10137543688
0.11093025328
0.11671091781
0.12249158234
0.13091496187
0.1088288743
0.12294102095
0.0775760869
0.0775760869
0.08199869276
0.06202396547
0.03881174741
0.05330436679
0.03506817088
0.02514059269
0.07944263589
0
0
0
0.01710082619
0
0
0
0.00649945794
0.00289678213
0.02110770909
0.01165009647
0
0
0
0
0
0
0
0
0
0
0
0
0
0
0
0
0
0
0
0
0
0
0
0
0
0
0
0
0
0
0
0
0
0
0
0
0
0
0
0
0
0
0
0
0
0
0
0
0
0
0
0
0
0
0
0
0
0
0
0
0
0
0
0
0
0
0
0
0
0
0
0
0
0
0
0
0
0
0
0
0
0
0
0
0
0
0
0
0
0
0
0
0
0
0
0
0
0
0
0
0
0
0
0
0
0
0
0
0
0
0
0
0
0
0
0
0
0
0
0
0
0
0
0
0
0
0
0
0
0
0
0
0
0
0
0
0
0
0
0
0
0
0
0
0
0
0
0
0
0
0
0
0
0
0
0
0
0
0
0
0
0
0
0
0
0
0
0
0
0
0
0
0
0
0
0
0
0
0
0
0
0
0
0
0
0
0
0
0
0
0
0
0
0
0
0
0
0
0
0
0
0
0
0
0
0
0
0
0
0
0
0
0
0
0
0
0
0
0
0
0
0
0
0
0
0
0
0
0
0
0
0
0
0
0
0
0
0
0
0
0
0
0
0
0
0
0
0
0
0
0
0
0
0
0
0
0
0
0
0
0
0
0
0
0
0
0
0
0
0
0
0
0
0
0
0
0
0
0
0
0
0
0
0
0
0
0
0
0
0
0
0
0
0
0
0
0
0
0
0
0
0
0
0
0
0
0
0
0
0
0
0
0
0
0
0
0
0
0
0
0
0
0
0
0
0
0
0
0
0
0
0
0
0
0
0
0
0
0
0
0
0
0
0
0
0
0
0
0
0
0
0
0
0
0
0
0
0
0
0
0
0
0
0
0
0
0
0
0
0
0
0
0
0
0
0
0
0
0
0
0
0
0
0
0
0
0
0
0
0
0
0
0
0
0
0
0
0
0
0
0
0
0
0
0
0
0
0
0
0
0
0
0
0
0
0
0
0
0
0
0
0
0
0
0
0
0
0
0
0
0
0
0
0
0
0
0
0
0
0
0
0
0
0
0
0
0
0
0
0
0
0
0
0
0
0
0
0
0
0
0
0
0
0
0
0
0
0
0
0
0
0
0
0
0
0
0
0
0
0
0
0
0
0
0
0
0
0
0
0
0
0
0
0
0
0
0
0
0
0
0
0
0
0
0
0
0
0
0
0
0
0
0
0
0
0
0
0
0
0
0
0
0
0
0
0
0
0
0
0
0
0
0
0
0
0
0
0
0
0
0
0
0
0
0
0
0
0
0
0
0
0
0
0
0
0
0
0
0
0
0
0
0
0
0
0
0
0
0
0
0
0
0
0
0
0
0
0
0
0
0
0
0
0
0
0
0
0
0
0
0
0
0
0
0
0
0
0
0
0
0
0
0
0
0
0
0
0
0
0
0
0
0
0
0
0
0
0
0
0
0
0
0
0
0
0
0
0
0
0
0
0
0
0
0
0
0
0
0
0
0
0
0
0
0
0
0
0
0
0
0
0
0
0
0
0
0
0
0
0
0
0
0
0
0
0
0
0
0
0
0
0
0
0
0
0
0
0
0
0
0
0
0
0
0
0
0
0
0
0
0
0
0
0
0
0
0
0
0
0
0
0
0
0
0
0
0
0
0
0
0
0
0
0
0
0
0
0
0
0
0
0
0
0
0
0
0
0
0
0
0
0
0
0
0
0
0
0
0
0
0
0
0
0
0
0
0
0
0
0
0
0
0
0
0
0
0
0
0
0
0
0
0
0
0
0
0
0
0
0
0
0
0
0
0
0
0
0
0
0
0
0
0
0
0
0
0
0
0
0
0
0
0
0
0
0
0
0
0
0
0
0
0
0
0
0
0
0
0
0
0
0
0
0
0
0
0
0
0
0
0
0
0
0
0
0
0
0
0
0
0
0
0
0
0
0
0
0
0
0
0
0
0
0
0
0
0
0
0
0
0
0
0
0
0
0
0
0
0
0
0
0
0
0
0
0
0
0
0
0
0
0
0
0
0
0
0
0
0
0
0
0
0
0
0
0
0
0
0
0
0
0
0
0
0
0
0
0
0
0
0
0
0
0
0
0
0
0
0
0
0
0
0
0
0
0
0
0
0
0
0
0
0
0
0
0
0
0
0
0
0
0
0
0
0
0
0
0
0
0
0
0
0
0
0
0
0
0
0
0
0
0
0
0
0
0
0
0
0
0
0
0
0
0
0
0
0
0
0
0
0
0
0
0
0
0
0
0
0
0
0
0
0
0
0
0
0
0
0
0
0
0
0
0
0
0
0
0
0
0
0
0
0
0
0
0
0
0
0
0
0
0
0
0
0
0
0
0
0
0
0
0
0
0
0
0
0
0
0
0
0
0
0
0
0
0
0
0
0
0
0
0
0
0
0
0
0
0
0
0
0
0
0
0
0
0
0
0
0
0
0
0
0
0
0
0
0
0
0
0
0
0
0
0
0
0
0
0
0
0
0
0
0
0
0
0
0
0
0
0
0
0
0
0
0
0
0
0
0
0
0
0
0
0
0
0
0
0
0
0
0
0
0
0
0
0
0
0
0
0
0
0
0
0
0
0
0
0
0
0
0
0
0
0
0
0
0
0
0
0
0
0
0
0
0
0
0
0
0
0
0
0
0
0
0
0
0
0
0
0
0
0
0
0
0
0
0
0
0
0
0
0
0
0
0
0
0
0
0
0
0
0
0
0
0
0
0
0
0
0
0
0
0
0
0
0
0
0
0
0
0
0
0
0
0
0
0
0
0
0
0
0
0
0
0
0
0
0
0
0
0
0
0
0
0
0
0
0
0
0
0
0
0
0
0
0
0
0
0
0
0
0
0
0
0
0
0
0
0
0
0
0
0
0
0
0
0
0
0
0
0
0
0
0
0
0
0
0
0
0
0
0
0
0
0
0
0
0
0
0
0
0
0
0
0
0
0
0
0
0
0
0
0
0
0
0
0
0
0
0
0
0
0
0
0
0
0
0
0
0
0
0
0
0
0
0
0
0
0
0
0
0
0
0
0
0
0
0
0
0
0
0
0
0
0
0
0
0
0
0
0
0
0
0
0
0
0
0
0
0
0
0
0
0
0
0
0
0
0
0
0
0
0
0
0
0
0
0
0
0
0
0
0
0
0
0
0
0
0
0
0
0
0
0
0
0
0
0
0
0
0
0
0
0
0
0
0
0
0
0
0
0
0
0
0
0
0
0
0
0
0
0
0
0
0
0
0
0
0
0
0
0
0
0
0
0
0
0
0
0
0
0
0
0
0
0
0
0
0
0
0
0
0
0
0
0
0
0
0
0
0
0
0
0
0
0
0
0
0
0
0
0
0
0
0
0
0
0
0
0
0
0
0
0
0
0
0
0
0
0
0
0
0
0
0
0
0
0
0
0
0
0
0
0
0
0
0
0
0
0
0
0
0
0
0
0
0
0
0
0
0
0
0
0
0
0
0
0
0
0
0
0
0
0
0
0
0
0
0
0
0
0
0
0
0
0
0
0
0
0
0
0
0
0
0
0
0
0
0
0
0
0
0
0
0
0
0
0
0
0
0
0
0
0
0
0
0
0
0
0
0
0
0
0
0
0
0
0
0
0
0
0
0
0
0
0
0
0
0
0
0
0
0
0
0
0
0
0
0
0
0
0
0
0
0
0
0
0
0
0
0
0
0
0
0
0
0
0
0
0
0
0
0
0
0
0
0
0
0
0
0
0
0
0
0
0
0
0
0
0
0
0
0
0
0
0
0
0
0
0
0
0
0
0
0
0
0
0
0
0
0
0
0
0
0
0
0
0
0
0
0
0
0
0
0
0
0
0
0
0
0
0
0
0
0
0
0
0
0
0
0
0
0
0
0
0
0
0
0
0
0
0
0
0
0
0
0
0
0
0
0
0
0
0
0
0
0
0
0
0
0
0
0
0
0
0
0
0
0
0
0
0
0
0
0
0
0
0
0
0
0
0
0
0
0
0
0
0
0
0
0
0
0
0
0
0
0
0
0
0
0
0
0
0
0
0
0
0
0
0
0
0
0
0
0
0
0
0
0
0
0
0
0
0
0
0
0
0
0
0
0
0
0
0
0
0
0
0
0
0
0
0
0
0
0
0
0
0
0
0
0
0
0
0
0
0
0
0
0
0
0
0
0
0
0
0
0
0
0
0
0
0
0
0
0
0
0
0
0
0
0
0
0
0
0
0
0
0
0
0
0
0
0
0
0
0
0
0
0
0
0
0
0
0
0
0
0
0
0
0
0
0
0
0
0
0
0
0
0
0
0
0
0
0
0
0
0
0
0
0
0
0
0
0
0
0
0
0
0
0
0
0
0
0
0
0
0
0
0
0
0
0
0
0
0
0
0
0
0
0
0
0
0
0
0
0
0
0
0
0
0
0
0
0
0
0
0
0
0
0
0
0
0
0
0
0
0
0
0
0
0
0
0
0
0
0
0
0
0
0
0
0
0
0
0
0
0
0
0
0
0
0
0
0
0
0
0
0
0
0
0
0
0
0
0
0
0
0
0
0
0
0
0
0
0
0
0
0
0
0
0
0
0
0
0
0
0
0
0
0
0
0
0
0
0
0
0
0
0
0
0
0
0
0
0
0
0
0
0
0
0
0
0
0
0
0
0
0
0
0
0
0
0
0
0
0
0
0
0
0
0
0
0
0
0
0
0
0
0
0
0
0
0
0
0
0
0
0
0
0
0
0
0
0
0
0
0
0
0
0
0
0
0
0
0
0
0
0
0
0
0
0
0
0
0
0
0
0
0
0
0
0
0
0
0
0
0
0
0
0
0
0
0
0
0
0
0
0
0
0
0
0
0
0
0
0
0
0
0
0
0
0
0
0
0
0
0
0
0
0
0
0
0
0
0
0
0
0
0
0
0
0
0
0
0
0
0
0
0
0
0
0
0
0
0
0
0
0
0
0
0
0
0
0
0
0
0
0
0
0
0
0
0
0
0
0
0
0
0
0
0
0
0
0
0
0
0
0
0
0
0
0
0
0
0
0
0
0
0
0
0
0
0
0
0
0
0
0
0
0
0
0
0
0
0
0
0
0
0
0
0
0
0
0
0
0
0
0
0
0
0
0
0
0
0
0
0
0
0
0
0
0
0
0
0
0
0
0
0
0
0
0
0
0
0
0
0
0
0
0
0
0
0
0
0
0
0
0
0
0
0
0
0
0
0
0
0
0
0
0
0
0
0
0
0
0
0
0
0
0
0
0
0
0
0
0
0
0
0
0
0
0
0
0
0
0
0
0
0
0
0
0
0
0
0
0
0
0
0
0
0
0
0
0
0
0
0
0
0
0
0
0
0
0
0
0
0
0
0
0
0
0
0
0
0
0
0
0
0
0
0
0
0
0
0
0
0
0
0
0
0
0
0
0
0
0
0
0
0
0
0
0
0
0
0
0
0
0
0
0
0
0
0
0
0
0
0
0
0
0
0
0
0
0
0
0
0
0
0
0
0
0
0
0
0
0
0
0
0
0
0
0
0
0
0
0
0
0
0
0
0
0
0
0
0
0
0
0
0
0
0
0
0
0
0
0
0
0
0
0
0
0
0
0
0
0
0
0
0
0
0
0
0
0
0
0
0
0
0
0
0
0
0
0
0
0
0
0
0
0
0
0
0
0
0
0
0
0
0
0
0
0
0
0
0
0
0
0
0
0
0
0
0
0
0
0
0
0
0
0
0
0
0
0
0
0
0
0
0
0
0
0
0
0
0
0
0
0
0
0
0
0
0
0
0
0
0
0
0
0
0
0
0
0
0
0
0
0
0
0
0
0
0
0
0
0
0
0
0
0
0
0
0
0
0
0
0
0
0
0
0
0
0
0
0
0
0
0
0
0
0
0
0
0
0
0
0
0
0
0
0
0
0
0
0
0
0
0
0
0
0
0
0
0
0
0
0
0
0
0
0
0
0
0
0
0
0
0
0
0
0
0
0
0
0
0
0
0
0
0
0
0
0
0
0
0
0
0
0
0
0
0
0
0
0
0
0
0
0
0
0
0
0
0
0
0
0
0
0
0
0
0
0
0
0
0
0
0
0
0
0
0
0
0
0
0
0
0
0
0
0
0
0
0
0
0
0
0
0
0
0
0
0
0
0
0
0
0
0
0
0
0
0
0
0
0
0
0
0
0
0
0
0
0
0
0
0
0
0
0
0
0
0
0
0
0
0
0
0
0
0
0
0
0
0
0
0
0
0
0
0
0
0
0
0
0
0
0
0
0
0
0
0
0
0
0
0
0
0
0
0
0
0
0
0
0
0
0
0
0
0
0
0
0
0
0
0
0
0
0
0
0
0
0
0
0
0
0
0
0
0
0
0
0
0
0
0
0
0
0
0
0
0
0
0
0
0
0
0
0
0
0
0
0
0
0
0
0
0
0
0
0
0
0
0
0
0
0
0
0
0
0
0
0
0
0
0
0
0
0
0
0
0
0
0
0
0
0
0
0
0
0
0
0
0
0
0
0
0
0
0
0
0
0
0
0
0
0
0
0
0
0
0
0
0
0
0
0
0
0
0
0
0
0
0
0
0
0
0
0
0
0
0
0
0
0
0
0
0
0
0
0
0
0
0
0
0
0
0
0
0
0
0
0
0
0
0
0
0
0
0
0
0
0
0
0
0
0
0
0
0
0
0
0
0
0
0
0
0
0
0
0
0
0
0
0
0
0
0
0
0
0
0
0
0
0
0
0
0
0
0
0
0
0
0
0
0
0
0
0
0
0
0
0
0
0
0
0
0
0
0
0
0
0
0
0.00781961912
0
0
0
0.01127245427
0.02102097967
0.04023476152
0.08336586258
0.1251565301
0.22528045562
0.21505425372
0.19670329601
0.21208160391
0.24821401254
0.44445634788
0.45465961828
0.47132258253
0.47642421773
0.58130068391
0.60249657943
0.64516295419
0.65665765481
0.64577535509
0.68030168637
0.76800145869
0.77245697735
0.77282980623
0.74155174986
0.74988323199
0.79289870129
0.78513913052
0.80984266412
0.79279158331
0.82644744662
0.86096613407
0.87584920746
0.87652823678
0.87074757226
0.8887027696
0.87459062293
0.87969225813
0.88884367031
0.88416620478
0.92646739449
0.90949822979
0.95358929166
0.93624729807
0.91475832374
0.92631965279
0.97230777189
0.9567403628
0.96949445079
0.97969772119
1.01076905124
1.04596676802
1.07252680223
1.07252680223
1.04819609751
1.05210497377
1.01612338004
1.01612338004
1.02843801071
1.06365865899
1.13860434331
1.15985521315
1.17073751288
1.12087576778
1.14083520741
1.14630967149
1.18906794366
1.19161876127
1.17600765523
1.17855847283
1.22620093684
1.2704168089
1.28304528384
1.28304528384
1.22976996411
1.22654011718
1.24957087788
1.24626675868
1.27938362342
1.19135471915
1.16006587864
1.1949879032
1.21097183812
1.20331938533
1.19302421753
1.13782884195
1.10967882092
1.08851140179
1.068104861
1.09375306775
1.07302503884
1.08334226819
0.95664609401
0.95378143214
0.9625194588
0.9701719116
0.96510318919
0.91371721575
0.97460129133
0.96694883853
0.95720795698
0.93282591148
0.9297184702
0.99517289335
0.97332637779
0.94646014314
0.93234799648
0.96240802496
0.92022924087
0.92460814979
0.95091776076
0.88511023279
0.84840591281
0.80445488169
0.75905389452
0.74749256546
0.73766212396
0.73902018262
0.71716602321
0.6987231681
0.65312026374
0.61462607159
0.59295336954
0.57523090325
0.60886303219
0.56835935847
0.47290832786
0.45701629034
0.45446547274
0.45259368447
0.44358317301
0.44927194014
0.43771061108
0.43254234744
0.49230035965
0.49808102418
0.5089633239
0.5166157767
0.47674059439
0.50107894294
0.50430878987
0.50070611406
0.4758769674
0.40484015932
0.49067578721
0.5049103395
0.51373705615
0.47225572938
0.46724599158
0.44625231886
0.38838902644
0.38446165509
0.3546564863
0.36810489129
0.35198616488
0.33569602951
0.34623834604
0.32515277591
0.25916699802
0.25338633349
0.25219357456
0.23666438463
0.24356353581
0.23013041849
0.23118227671
0.20106326364
0.17794060552
0.15353329107
0.16375184912
0.15031873179
0.10172081049
0.13919365265
0.14511521791
0.14069261204
0.12735139212
0.04322138282
0.04290753854
0.01281145696
0
0
0
0
0
0
0
0
0
0
0
0
0
0
0
0
0
0
0
0
0
0
0
0
0
0
0
0
0
0
0
0
0
0
0
0
0
0
0
0
0
0
0
0
0
0
0
0
0
0
0
0
0
0
0
0
0
0
0
0
0
0
0
0
0
0
0
0
0
0
0
0
0
0
0
0
0
0
0
0
0
0
0
0
0
0
0
0
0
0
0
0
0
0
0
0
0
0
0
0
0
0
0
0
0
0
0
0
0
0
0
0
0
0
0
0
0
0
0
0
0
0
0
0
0
0
0
0
0
0
0
0
0
0
0
0
0
0
0
0
0
0
0
0
0
0
0
0
0
0
0
0
0
0
0
0
0
0
0
0
0
0
0
0
0
0
0
0
0
0
0
0
0
0
0
0
0
0
0
0
0
0
0
0
0
0
0
0
0
0
0
0
0
0
0
0
0
0
0
0
0
0
0
0
0
0
0
0
0
0
0
0
0
0
0
0
0
0
0
0
0
0
0
0
0
0
0
0
0
0
0
0
0
0
0
0
0
0
0
0
0
0
0
0
0
0
0
0
0
0
0
0
0
0
0
0
0
0
0
0
0
0
0
0
0
0
0
0
0
0
0
0
0
0
0
0
0
0
0
0
0
0
0
0
0
0
0
0
0
0
0
0
0
0
0
0
0
0
0
0
0
0
0
0
0
0
0
0
0
0
0
0
0
0
0
0
0
0
0
0
0
0
0
0
0
0
0
0
0
0
0
0
0
0
0
0
0
0
0
0
0
0
0
0
0
0
0
0
0
0
0
0
0
0
0
0
0
0
0
0
0
0
0
0
0
0
0
0
0
0
0
0
0
0
0
0
0
0
0
0
0
0
0
0
0
0
0
0
0
0
0
0
0
0
0
0
0
0
0
0
0
0
0
0
0
0
0
0
0
0
0
0
0
0
0
0
0
0
0
0
0
0
0
0
0
0
0
0
0
0
0
0
0
0
0
0
0
0
0
0
0
0
0
0
0
0
0
0
0
0
0
0
0
0
0
0
0
0
0
0
0
0
0
0
0
0
0
0
0
0
0
0
0
0
0
0
0
0
0
0
0
0
0
0
0
0
0
0
0
0
0
0
0
0
0
0
0
0
0
0
0
0
0
0
0
0
0
0
0
0
0
0
0
0
0
0
0
0
0
0
0
0
0
0
0
0
0
0
0
0
0
0
0
0
0
0
0
0
0
0
0
0
0
0
0
0
0
0
0
0
0
0
0
0
0
0
0
0
0
0
0
0
0
0
0
0
0
0
0
0
0
0
0
0
0
0
0
0
0
0
0
0
0
0
0
0
0
0
0
0
0
0
0
0
0
0
0
0
0
0
0
0
0
0
0
0
0
0
0
0
0
0
0
0
0
0
0
0
0
0
0
0
0
0
0
0
0
0
0
0
0
0
0
0
0
0
0
0
0
0
0
0
0
0
0
0
0
0
0
0
0
0
0
0
0
0
0
0
0
0
0
0
0
0
0
0
0
0
0
0
0
0
0
0
0
0
0
0
0
0
0
0
0
0
0
0
0
0
0
0
0
0
0
0
0
0
0
0
0
0
0
0
0
0
0
0
0
0
0
0
0
0
0
0
0
0
0
0
0
0
0
0
0
0
0
0
0
0
0
0
0
0
0
0
0
0
0
0
0
0
0
0
0
0
0
0
0
0
0
0
0
0
0
0
0
0
0
0
0
0
0
0
0
0
0
0
0
0
0
0
0
0
0
0
0
0
0
0
0
0
0
0
0
0
0
0
0
0
0
0
0
0
0
0
0
0
0
0
0
0
0
0
0
0
0
0
0
0
0
0
0
0
0
0
0
0
0
0
0
0
0
0
0
0
0
0
0
0
0
0
0
0
0
0
0
0
0
0
0
0
0
0
0
0
0
0
0
0
0
0
0
0
0
0
0
0
0
0
0
0
0
0
0
0
0
0
0
0
0
0
0
0
0
0
0
0
0
0
0
0
0
0
0
0
0
0
0
0
0
0
0
0
0
0
0
0
0
0
0
0
0
0
0
0
0
0
0
0
0
0
0
0
0
0
0
0
0
0
0
0
0
0
0
0
0
0
0
0
0
0
0
0
0
0
0
0
0
0
0
0
0
0
0
0
0
0
0
0
0
0
0
0
0
0
0
0
0
0
0
0
0
0
0
0
0
0
0
0
0
0
0
0
0
0
0
0
0
0
0
0
0
0
0
0
0
0
0
0
0
0
0
0
0
0
0
0
0
0
0
0
0
0
0
0
0
0
0
0
0
0
0
0
0
0
0
0
0
0
0
0
0
0
0
0
0
0
0
0
0
0
0
0
0
0
0
0
0
0
0
0
0
0
0
0
0
0
0
0
0
0
0
0
0
0
0
0
0
0
0
0
0
0
0
0
0
0
0
0
0
0
0
0
0
0
0
0
0
0
0
0
0
0
0
0
0
0
0
0
0
0
0
0
0
0
0
0
0
0
0
0
0
0
0
0
0
0
0
0
0
0
0
0
0
0
0
0
0
0
0
0
0
0
0
0
0
0
0
0
0
0
0
0
0
0
0
0
0
0
0
0
0
0
0
0
0
0
0
0
0
0
0
0
0
0
0
0
0
0
0
0
0
0
0
0
0
0
0
0
0
0
0
0
0
0
0
0
0
0
0
0
0
0
0
0
0
0
0
0
0
0
0
0
0
0
0
0
0
0
0
0
0
0
0
0
0
0
0
0
0
0
0
0
0
0
0
0
0
0
0
0
0
0
0
0
0
0
0
0
0
0
0
0
0
0
0
0
0
0
0
0
0
0
0
0
0
0
0
0
0
0
0
0
0
0
0
0
0
0
0
0
0
0
0
0
0
0
0
0
0
0
0
0
0
0
0
0
0
0
0
0
0
0
0
0
0
0
0
0
0
0
0
0
0
0
0
0
0
0
0
0
0
0
0
0
0
0
0
0
0
0
0
0
0
0
0
0
0
0
0
0
0
0
0
0
0
0
0
0
0
0
0
0
0
0
0
0
0
0
0.00356326718
0.00356326718
0
0
0
0
0
0
0
0
0
0
0
0
0
0
0
0
0
0
0
0
0
0
0
0
0
0
0
0
0
0
0
0
0
0
0
0
0
0
0
0
0
0
0
0
0
0
0
0
0
0
0
0
0
0
0
0
0
0
0
0
0
0
0
0
0
0
0
0
0
0.01478108377
0.03047403883
0
0
0
0
0
0
0
0
0
0
0
0
0
0
0
0
0
0
0
0
0
0
0
0
0
0
0
0
0
0
0
0
0
0
0
0
0
0
0
0
0
0
0
0
0
0
0
0
0
0
0
0
0
0
0
0
0
0
0
0
0
0
0
0
0
0
0
0
0
0
0
0
0
0
0
0
0
0
0
0
0
0
0
0
0
0
0
0
0
0
0
0
0
0
0
0
0
0
0
0
0
0
0
0
0
0
0
0
0
0
0
0
0
0
0
0
0
0
0
0
0
0
0
0
0
0
0
0
0
0
0
0
0
0
0
0
0
0
0
0
0
0
0
0
0
0
0
0
0
0
0
0
0
0
0
0
0
0
0
0
0
0
0
0
0
0
0
0
0
0
0
0
0
0
0
0
0
0
0
0
0
0
0
0
0
0
0
0
0
0
0
0
0
0
0
0
0
0
0
0
0
0
0
0
0
0
0
0
0
0
0
0
0
0
0
0
0
0
0
0
0
0
0
0
0
0
0
0
0
0
0
0
0
0
0
0
0
0
0
0
0
0
0
0
0
0
0
0
0
0
0
0
0
0
0
0
0
0
0
0
0
0
0
0
0
0
0
0
0
0
0
0
0
0
0
0
0
0
0
0
0
0
0
0
0
0
0
0
0
0
0
0
0
0
0
0
0
0
0
0
0
0
0
0
0
0
0
0
0
0
0
0
0
0
0
0
0
0
0
0
0
0
0
0
0
0
0
0
0
0
0
0
0
0
0
0
0
0
0
0
0
0
0
0
0
0
0
0
0
0
0
0
0
0
0.00960869499
0.01794017712
0.04361365282
0.04548544109
0.05568871149
0.03155708924
0.0591176409
0.06489830543
0.05333697636
0.05333697636
0.05588779396
0.11435430884
0.11208676019
0.12619890684
0.11350380346
0.0994016381
0.10487610218
0.06578263076
0.11900137045
0.11465537431
0.10887470978
0.10054322766
0.13505427127
0.10890311906
0.08102872313
0.07637652657
0.10460081987
0.11225327267
0.1282372076
0.12749154981
0.05916408519
0.06426572039
0.08212144359
0.136175401
0.12716488954
0.12596448676
0.14126939236
0.14449923929
0.15215169209
0.15215169209
0.14206639091
0.15805032584
0.13634471099
0.13889552859
0.13566568166
0.14144634619
0.09714091418
0.09901270245
0.03040430634
0.05794957032
0.08600856391
0.12480895651
0.12991059171
0.08387427214
0
0
0
0
0.00054607052
0.02298969929
0.06793119945
0.0768498135
0.12833532819
0.13884479903
0.14649725182
0.20332397371
0.16007046701
0.17605440194
0.3104574429
0.33751271163
0.36318618734
0.35248768243
0.43520064845
0.44781383572
0.35431811122
0.34174781802
0.32576388309
0.31998321857
0.27191905655
0.29122473581
0.28411885831
0.28645013361
0.29103803919
0.30133320699
0.25849615902
0.26397062311
0.26311778027
0.23921888905
0.23343822452
0.22323495412
0.2714981986
0.29615032433
0.2791145312
0.28460428294
0.29361479439
0.28664137093
0.29241439163
0.28048023369
0.31599943857
0.31021877404
0.29678565671
0.29933647431
0.27606767621
0.28116931141
0.2862480151
0.21717489271
0.19295137307
0.21139422819
0.23278599874
0.2519997806
0.25455059819
0.25012799233
0.26611192725
0.27945314717
0.28912740029
0.30902021148
0.32058154053
0.26595049959
0.29236963308
0.33246145588
0.31834930923
0.32960443784
0.33470607304
0.31940116745
0.31412578583
0.32177823863
0.34668078761
0.33767027615
0.3975867471
0.4154424703
0.45982210748
0.49031394945
0.57873040592
0.61902975789
0.642152416
0.66354418656
0.64765214904
0.65920590136
0.67413797807
0.71189408918
0.75525798836
0.82706572317
0.89549747105
0.89909250303
0.93761196414
0.93944479749
0.94777627961
0.92020044029
0.90891480345
0.89803250373
0.95006459371
1.00267093251
0.84329982258
0.82294462258
0.84283743376
0.91904404007
0.9338099471
0.94520597643
0.97453113126
1.00618515683
1.01128679204
1.00737791577
0.98069547594
0.97882368768
1.03747399735
0.98155830008
1.01814698831
1.03991158776
1.12478435302
1.12361008916
1.16893680406
1.21686567734
1.24108919698
1.38811830831
1.4105619371
1.42645397462
1.48332439345
1.49795791354
1.47305536456
1.48319965035
1.44513203243
1.45278448523
1.45278448523
1.50319521019
1.56458013228
1.61763350514
1.66275356084
1.71836546224
1.73794442914
1.79927801046
1.83913790511
1.84432910024
1.85522668764
1.8616863815
1.86559525776
1.85981459323
1.86882510469
1.86765084084
1.915088916
1.93940433304
2.07639554082
2.02490244941
2.10454032258
2.11037232788
2.10358269924
2.1054544875
2.1131069403
2.12398924003
2.18448760362
2.02703641532
2.0873938782
2.08926566647
2.09613424232
2.08516238266
2.09145677679
2.15513598401
2.19169175944
2.21962513998
2.2279566221
2.27241206616
2.27173303683
2.32901684117
2.35675885017
2.37386891559
2.39053187984
2.38220039771
2.31039266291
2.3663083602
2.34012115488
2.35298155798
2.35485334626
2.3560461052
2.34222487132
2.25550108321
2.25295026561
2.25039944801
2.25362929494
2.23186469549
2.27038415661
2.25695103928
2.25830909794
2.23672829329
2.2290758405
2.25507925101
2.23546206494
2.29646103654
2.30427878906
2.31193124185
2.28018001251
2.28596067704
2.23760553514
2.23250389994
2.19765608056
2.19732614576
2.21899884781
2.16895571245
2.1879856995
2.17710339978
2.19630189395
2.20431953181
2.20914023552
2.22521606785
2.07465398235
2.10046835878
2.12186777318
2.16303752602
2.17453987047
2.21242085887
2.15098009249
2.13635421622
2.14394004058
2.01231764641
2.02636550209
2.03537601354
2.13900233788
2.08987102999
2.04340296404
2.10223706854
2.12082002152
2.06760361928
2.12505112164
2.10906718672
2.08407274033
2.08475176967
2.10653930062
2.1114671223
2.24087854784
2.23832773024
2.25311890622
2.28312309041
2.3090775647
2.2963234767
2.263181343
2.2887958341
2.16363400378
2.19941885248
2.20009788181
2.23311760987
2.2388982744
2.29257459379
2.27455357087
2.17810121998
2.17194772656
2.12589611934
2.16870259197
2.23998137659
2.2045869819
2.20390030874
2.22779389359
2.2206551704
2.25466012824
2.23939891959
2.23361825506
2.23027277636
2.25009218522
2.28872727811
2.37668134574
2.42491641945
2.46627527348
2.45913655028
2.43231401258
2.35481751065
2.37538935116
2.38372083329
2.32768273038
2.36566609473
2.40763050866
2.47938690269
2.47433660826
2.46298514584
2.48753860029
2.49783376808
2.44135991251
2.48121216332
2.44128040095
2.47895158984
2.5188834193
2.56054082994
2.52057608768
2.5442124754
2.53342207308
2.53478013174
2.55616192102
2.54715140956
2.58686362961
2.60607741145
2.67146310722
2.7161927089
2.72980962103
2.70736599224
2.79734803654
2.80687227761
2.84394178265
2.92026402072
2.92098353957
2.92182640113
2.99473726781
3.01289912435
3.01512468206
3.02345616418
3.03503598833
3.0697199755
3.11137738613
3.1106983568
3.09148457495
3.07246987557
3.04169476467
3.0298363465
3.17192912236
3.25988849637
3.14670735563
3.14670735563
3.17369920332
3.2012444673
3.22113727849
3.22691794302
3.18612335652
3.19821757492
3.14537633903
3.11654641871
3.13956189175
3.12130283143
3.07845266186
3.0310145867
3.00669916965
3.04767755095
3.03365730171
3.0895187564
3.08930445336
3.11895343378
3.12622548096
3.11856538432
3.13131947231
3.11079132875
3.12963992555
3.17171442636
3.15149168038
3.17328685517
3.19025916018
3.25195028272
3.43030398208
3.40206440111
3.34902945623
3.55172878492
3.57859501958
3.52485490644
3.43484235392
3.41890211594
3.4267950107
3.48624231893
3.50104588077
3.57764381105
3.57509299345
3.58012269383
3.64932536845
3.61344862234
3.6462845556
3.58685567534
3.51780154528
3.5362444004
3.51057092469
3.49726342043
3.50876576487
7.2341333821
7.29553592935
7.32614574055
7.35674944246
7.40869437707
7.51877589173
7.53008236118
7.6129424375
7.67916094642
7.71112881622
7.64835002081
7.6581214777
7.7252870644
7.73242585467
7.74330815437
7.74017020485
7.76193480425
7.76958725715
7.78992716947
7.78168758475
7.77276897063
7.73602496405
7.70847970005
7.74553391743
7.78276872213
7.78640190619
7.75230505101
7.72214234094
7.67501287074
7.65285775024
7.55289525236
7.55708272265
7.58459507389
7.5105969645
7.44696742521
3.91504695424
3.87584846381
4.05197530536
4.04109300563
4.05812879878
4.03227399992
4.10517414956
4.07675471294
4.201304448
4.11756475851
4.11215168359
4.10906273738
4.10701036173
4.15778867631
4.18256881965
4.24072389482
4.33690529553
4.40625411013
4.5515218257
4.64679977854
4.67538161307
4.67971232153
4.67610200188
4.63424420866
4.53975320597
4.63773976651
4.60305047298
4.56836648581
4.55901919856
4.5264641968
4.57337178718
4.55493207238
4.59846127128
4.63265002392
4.66206707617
4.72473665462
4.72218583701
4.72876350009
4.76787009313
4.81768837979
4.79911861549
4.87738167487
4.92278266205
4.98088632935
5.06675196821
5.21825983531
5.35462743195
5.41705656838
5.57613934154
5.55582550097
5.7010695492
5.78934123289
5.757858989
5.77257676268
5.85502875983
6.00027490707
6.01851110301
5.99835592253
6.05396018013
6.04707865401
6.07012790978
6.12028827863
6.06735280787
6.10705504667
6.23828087752
6.12332515235
6.10096343964
6.13391179724
6.14411506764
6.1683200922
6.1370312517
6.15615313612
6.25660095433
6.23894511655
6.24081690475
6.23022551785
6.24876027035
6.28259992845
6.29944668751
6.30506205231
6.30183220541
6.28994094156
6.29759339436
6.30838379668
6.32955885958
6.40267041048
6.43279095813
6.49922377008
6.46297419519
6.50224608789
6.52821812025
6.52723289043
6.54279499321
6.52863384318
6.59166836816
6.56584875248
6.52665950749
6.51303495158
6.51212078667
6.53823371973
6.56631711232
6.47210149626
6.45365864104
6.4065259636
6.37907259698
6.35662896818
6.30074901834
6.2038120457
6.13754212896
5.99841639089
5.87500894393
5.89225904015
5.89649785119
5.80483021805
5.75590316472
5.763647515
5.74316757188
5.74338187491
5.67849462111
5.60796593056
5.61969102479
5.56289167083
5.53347461858
5.50396566892
5.45599857651
5.4387552542
5.36056733707
5.35537380447
5.34232109276
5.30030083452
5.2831907691
5.18372300852
5.2010650021
5.22027878396
5.2398653947
5.23162580998
5.26312895354
5.20117539461
5.19972543855
5.13885424605
5.1119880114
5.07099113503
5.02115989815
4.92871893366
4.88858488141
4.87189898566
4.84945535688
4.73366448103
4.73621529863
4.74108186535
4.75366664335
4.64881674623
4.54903266969
4.55039072836
4.52471725265
4.49462117106
4.48628968893
4.50040183559
4.50618250012
4.50040183559
4.46047297504
4.35012661941
4.30876776538
4.38912141956
4.40617250037
4.38583258801
4.34786975061
4.33188581568
4.31470912182
4.43643444603
4.30695769214
4.35214647524
4.30793503958
4.22683339017
4.14878550383
4.11248692551
4.08697874952
4.05034105797
4.02024497639
3.92871046589
3.83346826054
3.77350038172
3.77860201692
3.75709461459
3.73277919754
3.67929394408
3.69009199023
3.66620838668
3.64934633994
3.64716835123
3.70376307785
3.64619513461
3.62187971756
3.6594597448
3.65129356239
3.65740416173
3.65528718946
3.6381104956
3.63451546362
3.50670013414
3.51160952783
3.46569481106
3.39314432029
3.31577860359
3.27512935423
3.17860286526
3.1029809863
3.07952839338
3.0980631459
3.05198312941
3.02469586541
3.03216452341
2.99513871531
2.99003708011
2.92241674849
2.89045652246
2.8936863694
2.9013388222
2.82541992124
2.82718138413
2.8214007196
2.79023515468
2.79278597228
2.74243189446
2.77654169992
2.76302666647
2.74248002781
2.74570987474
2.69146367583
2.68882096083
2.66353029531
2.63268091212
2.6192477948
2.40775720101
2.42093225124
2.38421794996
2.3849559639
2.36406626884
2.27888964059
2.21963450675
2.11298949821
2.09700556328
2.05519960809
2.0041832561
1.94308924679
1.90213379699
1.83330395126
1.77177812844
1.72186504256
1.7076609985
1.7589260338
1.76237542305
1.76033833506
1.76101736439
1.74335388269
1.7921123617
1.77477036812
1.72636992758
1.62536468283
1.58571595092
1.59300852504
1.53612812492
1.49650780228
1.4435185862
1.53213542524
1.47126423275
1.37647146604
1.32205996741
1.26118877492
1.25098550453
1.20533730152
1.18321516085
1.15316961721
1.11916465936
1.13538663169
1.16799747774
1.04576212861
1.08594117389
1.08161046543
1.05944936985
0.94953789691
0.93423299132
0.8936733019
0.84759328539
0.80652300668
0.81378186516
0.74933239586
0.74423076066
0.69747171483
0.65990697526
0.54006084466
0.53735600474
0.51423334663
0.47962363173
0.40594934793
0.41095908572
0.31821425825
0.2630447831
0.23872936604
0.19473784541
0.18198375742
0.1450551531
0.05717158597
0.11475992194
0.08143399343
0.02717337682
0
0
0
0
0
0
0
0
0
0
0
0
0
0
0
0
0
0
0
0
0
0
0
0
0
0
0
0
0
0
0
0
0
0
0
0
0
0
0
0
0
0
0
0
0
0
0
0
0
0
0
0
0
0
0
0
0
0
0
0
0
0
0
0
0
0
0
0
0
0
0
0
0
0
0
0
0
0
0
0
0
0
0
0
0
0
0
0
0
0
0
0
0
0
0
0
0
0
0
0
0
0
0
0
0
0
0
0
0
0
0
0
0
0
0
0
0
0
0
0
0
0
0
0
0
0
0
0
0
0
0
0
0
0
0
0
0
0
0
0
0
0
0
0
0
0
0
0
0
0
0
0
0
0
0
0
0
0
0
0
0
0
0
0
0
0
0
0
0
0
0
0
0
0
0
0
0
0
0
0
0
0
0
0
0
0
0
0
0
0
0
0
0
0
0
0
0
0
0
0
0
0
0
0
0
0
0
0
0
0
0
0
0
0
0
0
0
0
0
0
0
0
0
0
0
0
0
0
0
0
0
0
0
0
0
0
0
0
0
0
0
0
0
0
0
0
0
0
0
0
0
0
0
0
0
0
0
0
0
0
0
0
0
0
0
0
0
0
0
0
0
0
0
0
0
0
0
0
0
0
0
0
0
0
0
0
0
0
0
0
0
0
0
0
0
0
0
0
0
0
0
0
0
0
0
0
0
0
0
0
0
0
0
0
0
0
0
0
0
0
0
0
0
0
0
0
0
0
0
0
0
0
0
0
0
0
0
0
0
0
0
0
0
0
0
0
0
0
0
0
0
0
0
0
0
0
0
0
0
0
0
0
0
0
0
0
0
0
0
0
0
0
0
0
0
0
0
0
0
0
0
0
0
0
0
0
0
0
0
0
0
0
0
0
0
0
0
0
0
0
0
0
0
0
0
0
0
0
0
0
0
0
0
0
0
0
0
0
0
0
0
0
0
0
0
0
0
0
0
0
0
0
0
0
0
0
0
0
0
0
0
0
0
0
0
0
0
0
0
0
0
0
0
0
0
0
0
0
0
0
0
0
0
0
0
0
0
0
0
0
0
0
0
0
0
0
0
0
0
0
0
0
0
0
0
0
0
0
0
0
0
0
0
0
0
0
0
0
0
0
0
0
0
0
0
0
0
0
0
0
0
0
0
0
0
0
0
0
0
0
0
0
0
0
0
0
0
0
0
0
0
0
0
0
0
0
0
0
0
0
0
0
0
0
0
0
0
0
0
0
0
0
0
0
0
0
0
0
0
0
0
0
0
0
0
0
0
0
0
0
0
0
0
0
0
0
0
0
0
0
0
0
0
0
0
0
0
0
0
0
0
0
0
0
0
0
0
0
0
0
0
0
0
0
0
0
0
0
0
0
0
0
0
0
0
0
0
0
0
0
0
0
0
0
0
0
0
0
0
0
0
0
0
0
0
0
0
0
0
0
0
0
0
0
0
0
0
0
0
0
0
0
0
0
0
0
0
0
0
0
0
0
0
0
0
0
0
0
0
0
0
0
0
0
0
0
0
0
0
0
0
0
0
0
0
0
0
0
0
0
0
0
0
0
0
0
0
0
0
0
0
0
0
0
0
0
0
0
0
0
0
0
0
0
0
0
0
0
0
0
0
0
0
0
0
0
0
0
0
0
0
0
0
0
0
0
0
0
0
0
0
0
0
0
0
0
0
0
0
0
0
0
0
0
0
0
0
0
0
0
0
0
0
0
0
0
0
0
0
0
0
0
0
0
0
0
0
0
0
0
0
0
0
0
0
0
0
0
0
0
0
0
0
0
0
0
0
0
0
0
0
0
0
0
0
0
0
0
0
0
0
0
0
0
0
0
0
0
0
0
0
0
0
0
0
0
0
0
0
0
0
0
0
0
0
0
0
0
0
0
0
0
0
0
0
0
0
0
0
0
0
0
0
0
0
0
0
0
0
0
0
0
0
0
0
0
0
0
0
0
0
0
0
0
0
0
0
0
0
0
0
0
0
0
0
0
0
0
0
0
0
0
0
0
0
0
0
0
0
0
0
0
0
0
0
0
0
0
0
0
0
0
0
0
0
0
0
0
0
0
0
0
0
0
0
0
0
0
0
0
0
0
0
0
0
0
0
0
0
0
0
0
0
0
0
0
0
0
0
0
0
0
0
0
0
0
0
0
0
0
0
0
0
0
0
0
0
0
0
0
0
0
0
0
0
0
0
0
0
0
0
0
0
0
0
0
0
0
0
0
0
0
0
0
0
0
0
0
0
0
0
0
0
0
0
0
0
0
0
0
0
0
0
0
0
0
0
0
0
0
0
0
0
0
0
0
0
0
0
0
0
0
0
0
0
0
0
0
0
0
0
0
0
0
0
0
0
0
0
0
0
0
0
0
0
0
0
0
0
0
0
0
0
0
0
0
0
0
0
0
0
0
0
0
0
0
0
0
0
0
0
0
0
0
0
0
0
0
0
0
0
0
0
0
0
0
0
0
0
0
0
0
0
0
0
0
0
0
0
0
0
0
0
0
0
0
0
0
0
0
0
0
0
0
0
0
0
0
0
0
0
0
0
0
0
0
0
0
0
0
0
0
0
0
0
0
0
0
0
0
0
0
0
0
0
0
0
0
0
0
0
0
0
0
0
0
0
0
0
0
0
0
0
0
0
0
0
0
0
0
0
0
0
0
0
0
0
0
0
0
0
0
0
0
0
0
0
0
0
0
0
0
0
0
0
0
0
0
0
0
0
0
0
0
0
0
0
0
0
0
0
0
0
0
0
0
0
0
0
0
0
0
0
0
0
0
0
0
0
0
0
0
0
0
0
0
0
0
0
0
0
0
0
0
0
0
0
0
0
0
0
0
0
0
0
0
0
0
0
0
0
0
0
0
0
0
0
0
0
0
0
0
0
0
0
0
0
0
0
0
0
0
0
0
0
0
0
0
0
0
0
0
0
0
0
0
0
0
0
0
0
0
0
0
0
0
0
0
0
0
0
0
0
0
0
0
0
0
0
0
0
0
0
0
0
0
0
0
0
0
0
0
0
0
0
0
0
0
0
0
0
0
0
0
0
0
0
0
0
0
0
0
0
0
0
0
0
0
0
0
0
0
0
0
0
0
0
0
0
0
0
0
0
0
0
0
0
0
0
0
0
0
0
0
0
0
0
0
0
0
0
0
0
0
0
0
0
0
0
0
0
0
0
0
0
0
0
0
0
0
0
0
0
0
0
0
0
0
0
0
0
0
0
0
0
0
0
0
0
0
0
0
0
0
0
0
0
0
0
0
0
0
0
0
0
0
0
0
0
0
0
0
0
0
0
0
0
0
0
0
0
0
0
0
0
0
0
0
0
0
0
0
0
0
0
0
0
0
0
0
0
0
0
0
0
0
0
0
0
0
0
0
0
0
0
0
0
0
0
0
0
0
0
0
0
0
0
0
0
0
0
0
0
0
0
0
0
0
0
0
0
0
0
0
0
0
0
0
0
0
0
0
0
0
0
0
0
0
0
0
0
0
0
0
0
0
0
0
0
0
0
0
0
0
0
0
0
0
0
0
0
0
0
0
0
0
0
0
0
0
0
0
0
0
0
0
0
0
0
0
0
0
0
0
0
0
0
0
0
0
0
0
0
0
0
0
0
0
0
0
0
0
0
0
0
0
0
0
0
0
0
0
0
0
0
0
0
0
0
0
0
0
0
0
0
0
0
0
0
0
0
0
0
0
0
0
0
0
0
0
0
0
0
0
0
0
0
0
0
0
0
0
0
0
0
0
0
0
0
0
0
0
0
0
0
0
0
0
0
0
0
0
0
0
0
0
0
0
0
0
0
0
0
0
0
0
0
0
0
0
0
0
0
0
0
0
0
0
0
0
0
0
0
0
0
0
0
0
0
0
0
0
0
0
0
0
0
0
0
0
0
0
0
0
0
0
0
0
0
0
0
0
0
0
0
0
0
0
0
0
0
0
0
0
0
0
0
0
0
0
0
0
0
0
0
0
0
0
0
0
0
0
0
0
0
0
0
0
0
0
0
0
0
0
0
0
0
0
0
0
0
0
0
0
0
0
0
0
0
0
0
0
0
0
0
0
0
0
0
0
0
0
0
0
0
0
0
0
0
0
0
0
0
0
0
0
0
0
0
0
0
0
0
0
0
0
0
0
0
0
0
0
0.07752228012
0.10616840563
0.12106910414
0.09438666429
0.10290194123
0.08764837641
0.08441852949
0.12130423973
0.07045719774
0.08133949747
0.07045719774
0.08389031507
0.08389031507
0.06645876155
0.08635157273
0.1138049393
0.15715034339
0.18146576045
0.2525125498
0.25693515567
0.2652666378
0.28112816708
0.31672398171
0.32692725211
0.36654757476
0.34734377419
0.35244540939
0.34192829472
0.36879452937
0.33031272307
0.35852703509
0.3262300333
0.3364333037
0.34408575649
0.30406209673
0.40282796358
0.37817577075
0.4543671565
0.48191242048
0.50503507859
0.43491760761
0.45493603184
0.4455526915
0.48976091973
0.52062792804
0.53952786561
0.56661074076
0.65332070867
0.71164108357
0.73026773349
0.83763843723
0.86008206602
0.86623032017
0.90134612081
0.93834135359
0.97021732604
1.00871151818
1.04049559322
1.16357928169
1.12874915453
1.15374360091
1.23740685206
1.25917145152
1.3378983672
1.39712058824
1.40947891585
1.42478382144
1.49734959988
1.57639035983
1.63239795452
1.67976262736
1.7112167676
1.75542499584
1.78671383636
1.79691710676
1.83803638878
1.88921804048
1.90618196591
1.9599144352
1.99699158408
2.00954658959
2.006995772
2.01090464826
2.05856554025
2.15879665084
2.15752211001
2.17469880386
2.18490207426
2.21216640675
2.19841180132
2.26234754102
2.29500208402
2.29500208402
2.33904501253
2.36200237092
2.39932907309
2.41522111062
2.45942933884
2.5328893196
2.57709754784
2.62073713923
2.63171133636
2.62476398472
2.60945907912
2.63632531377
2.6522173513
2.68799455616
2.72721154168
2.72143087715
2.77332447098
2.79253825283
2.83452559827
2.88961612622
2.89050502218
2.92570273896
2.9717574865
3.06977158636
3.11074996766
3.13183553778
3.12792666152
3.15156304924
3.19254143054
3.24950374677
3.24409591112
3.27569482414
3.35437804289
3.42409444711
3.48529557439
3.53214418017
3.54693535615
3.5765919804
3.53478842977
3.57644584041
3.61793795132
3.63392188624
3.70620760315
3.72984399088
3.82650003206
3.82650003206
3.8455300191
3.86219298336
3.88289808077
3.90039095635
4.11949591799
4.16732291257
4.25723068458
4.31489576449
4.42357786103
4.4409383497
4.51133378326
4.5580775414
4.66863142622
4.73872306389
4.93092283593
5.0097240239
5.06736536946
5.16703171526
5.32984815072
5.44985200431
5.51423484518
5.56667588426
5.60646150662
5.58911951304
5.68269184729
5.68456363556
5.64357994789
5.67518022812
5.67518022812
5.68854671699
5.7171009451
5.74260912109
5.79301984606
5.80722389011
5.88202664186
5.9415397757
5.97211136771
6.03026644288
6.08394226502
6.15688851618
6.20484032095
6.22063522179
6.38187231635
6.55002531726
6.59669246571
6.625629504
6.73410340673
6.84334910614
6.85760215352
6.91974802107
6.95681752613
6.94984410266
7.00492698679
7.0038237878
7.09666285009
7.11128872639
7.15309227697
7.15527790954
7.21682813134
7.328741442
7.3382656831
7.33019984479
7.42079429
7.4502113423
7.48180638322
7.48622898902
7.5000731544
7.5424095943
7.544960412
7.5660459821
7.6160348749
7.61601958718
7.59748483468
7.60851801638
7.63854069566
7.66135715334
7.68567257034
7.77518988846
7.76685840626
7.77548844502
7.84425012768
7.83914849248
7.90698546462
7.91854679362
7.93333796962
7.92366371654
7.95406599865
8.02469953658
8.07297282951
8.0943493124
8.14306440002
8.17592647227
8.17061053393
8.18404365133
8.20109473214
8.24202177258
8.18707682034
8.15011764072
8.13193278553
8.22088269567
8.23994646549
8.23417344475
8.31259416003
8.31514497763
8.28422896603
8.28983581705
8.30462699295
8.27018257779
8.30351678163
8.28347542586
8.29112787866
8.27664290308
8.19615452455
8.1828690819
8.15227776576
8.16415053455
8.18285058675
8.17123791699
8.16919318513
8.19470136113
8.26136703834
8.28486252533
8.28193123498
8.29094174648
8.30006708683
8.28101860463
8.28101860463
8.23238777053
8.24905073483
8.24684433685
8.23625825628
8.18116772828
8.18514323306
8.11176510119
8.14754994991
8.11115947421
8.06822738861
8.0925994528
8.10310127975
8.10702865111
8.11213028631
8.21472922249
8.31772552087
8.29851173897
8.29663995077
8.2972607984
8.30805120072
8.28067123642
8.26966332353
8.23182289185
8.08779693848
8.03450626406
8.10396763715
8.04955613855
8.09699421375
8.07763953104
8.03598212054
8.0182749419
7.90120471603
7.88199093423
7.82893749423
7.78189511237
7.73866447006
7.6979593764
7.6924259277
7.68627243429
7.64410893787
7.52447895052
7.45595530524
7.46746048439
7.38722696549
7.3207404082
7.23504006905
7.17875678216
7.14355906539
6.98526090497
7.02179591497
6.96657213012
6.87118225019
6.79084074336
6.67300723465
6.60141904216
6.55465999632
6.52065503849
6.51878325022
6.50268134608
6.46561184104
6.30929652602
6.20999776983
6.1755509501
6.11797623299
6.11500358318
6.14579398176
6.13491168204
6.14834479936
6.12981004684
6.07539854821
6.02098704958
5.9498896552
5.96058816012
5.85625586466
5.84762582592
5.74191254032
5.74806603374
5.69341649771
5.69851813292
5.69027854818
5.67216562787
5.66442127766
5.61646182905
5.5050880142
5.47754275021
5.4510798527
5.43991428403
5.43226183123
5.40420283765
5.38498905579
5.38498905579
5.36442485911
5.3666999845
5.29936909815
5.29576642234
5.23320723639
5.23575805399
5.210249878
5.19536680461
5.18125465795
5.13461277848
5.09176260891
5.08343112679
5.05979473906
4.9939872111
4.95314886056
4.94160281916
4.86865656802
4.82289803963
4.79077010933
4.65552186936
4.58518542042
4.58841526735
4.58535072014
4.55525463856
4.47845849576
4.42046805567
4.34120891529
4.30992007478
4.18698493086
4.16266951381
4.15092438995
4.09447580333
4.11113876758
4.13290336703
4.12977072388
4.13571668814
4.06942767871
4.07259854104
4.00581342713
3.97249747992
3.87877185909
3.84034429539
3.77248118435
3.6996083355
3.55474329242
3.48863720785
3.36213310376
3.34172656297
3.27529134646
3.22795040797
3.22472056105
3.18720395484
3.1222906292
3.08777194175
3.0403338666
3.0301305962
3.03336044313
3.00717323781
2.96042947965
2.95157428663
2.93371856343
2.93340471914
2.8885764462
2.81046426886
2.72670708845
2.70002464861
2.6538527347
2.66760734014
2.68345037433
2.61804865516
2.55192968747
2.55262166702
2.54564824355
2.51758924996
2.41805245638
2.32980129964
2.26739292858
2.22243904258
2.17900174108
2.13750963017
2.05531483016
1.92436155115
1.89749531651
1.88916383438
1.88916383438
1.88121282497
1.82932156861
1.7576599738
1.73793246233
1.72459124241
1.71438797202
1.64272637721
1.65173688867
1.6216408071
1.61814531633
1.57580887638
1.57171620532
1.54777361715
1.55542606995
1.57073097554
1.52261387105
1.48095646042
1.44133613777
1.43909916445
1.42821686473
1.41291195913
1.49930187324
1.4285993693
1.41448722265
1.37486689999
1.33146331416
1.31037774403
1.30137487641
1.30197198962
1.26797467562
1.2570923759
1.1993385389
1.20767002103
1.16229430279
1.14427327988
1.08934805164
0.97045213908
1.02490950071
0.98506489374
0.97818336766
0.95740399798
0.96716781104
0.93707172947
0.88331632868
0.95942876722
1.00982870805
0.96119787394
0.94219162125
0.8692453701
0.8585283701
0.82040700683
0.77687780794
0.67959561279
0.65379652402
0.59492426748
0.55572811449
0.52734763279
0.55558721377
0.56782757216
0.60373489359
0.60118407599
0.57618962961
0.60355109877
0.58110747
0.55934287054
0.53570648283
0.47934892366
0.46877282437
0.45533970704
0.44191423355
0.43238999249
0.4146261667
0.42342237512
0.3844995769
0.33733712684
0.3341072799
0.25387616558
0.17745518912
0.12916660857
0.11505446192
0.10786439794
0.11004238666
0.08504794029
0.03227019253
0.02657144412
0.14622583046
0.12950388161
0.11096912908
0.09753601176
0.09679035398
0.08080641906
0.10631459505
0.07979825779
0.06548098652
0.03538490494
0.02051187996
0
0
0
0
0
0
0
0
0
0
0
0
0
0
0
0
0
0
0
0
0
0
0
0
0
0
0
0
0
0
0
0
0
0
0
0
0
0
0
0
0
0
0
0
0
0
0
0
0
0
0
0
0
0
0
0
0
0
0
0
0
0
0
0
0
0
0
0
0
0
0
0
0
0
0
0.65618469363
2.1764961195
2.1904347584
2.3052297915
2.4057726475
2.4543405336
2.5255958224
3.9459786726
4.0349012149
4.1638245526
4.1186686822
4.2081493827
4.1164864916
4.2431523289
4.2361845174
4.2169554479
4.1922879674
4.0807252899
4.1045706743
4.2214855817
4.1828122697
3.9765249532
4.317796115
4.3055572243
4.4018336626
4.4041777538
4.442671946
4.2989063973
4.273539122
4.1106163043
4.1392134265
4.1135981326
4.1161726845
4.0717709187
4.1158038659
4.1044952304
4.0208841901
4.0552367077
4.0421305564
4.0458741329
4.1111371844
4.1627835625
4.0528853455
4.0255596908
3.9428617069
3.3429886791
2.8765655055
2.6886014042
2.8271660822
2.9046268366
2.834403817
2.9259583264
2.9176965459
3.0165290412
3.0105287673
3.0768283894
3.0271994424
3.3346827886
3.3924313192
3.4507440502
3.6099624848
3.6388658074
3.7310097499
3.7444276467
3.7409423758
3.6720147285
3.8251278702
3.9517422997
3.9144785213
3.978410389
4.0015820503
4.2178545272
4.2876573511
4.475794396
4.63704968
4.6412884911
4.7226317483
4.737694113
4.7424895478
4.6776704568
4.8064075952
4.8686582432
4.8183088404
4.8837211051
4.9502787274
4.5429260801
3.7461494738
3.6086292488
3.702055443
3.760342905
3.8897353383
3.8349886655
3.6668847683
3.6529895678
3.5964019033
3.6349826195
3.731602846
3.8191588158
3.9368193809
3.9311642623
4.0436794954
4.0608376942
4.1194651395
4.2936191232
4.4376786207
4.5187204827
4.6611532418
4.697777013
4.6288752994
4.5698544984
4.6151375163
4.6132810827
4.5668948658
4.5953035183
4.6590122635
4.627093397
4.5905558111
4.4550151237
4.360916674
4.0816272601
4.0687104686
4.0602876534
3.8522895015
3.8807286621
3.7577474167
2.2985140822
2.2965248221
2.2304930098
2.2304879623
2.4360710228
0
0
0
0
0
0
0
0
0
0
0
0
0
0
0
0
0
0
0
0
0
0
0
0
0
0
0
0
0
0
0
0
0
0
0
0
0
0
0
0
0
0
0
0
0
0
0
0
0
0
0
0
0
0
0
0
0
0
0
0
0
0
0
0
0
0
0
0
0
0
0
0
0
0
0
0
0
0
0
0
0
0
0
0
0
0
0
0
0
0
0
0
0
0
0
0
0
0
0
0
0
0
0
0
0
0
0
0
0
0
0
0
0
0
0
0
0
0
0
0
0
0
0
0
0
0
0
0
0
0
0
0
0
0
0
0
0
0
0
0
0
0
0
0
0
0
0
0
0
0
0
0
0
0
0
0
0
0
0
0
0
0
0
0
0
0
0
0
0
0
0
0
0
0
0
0
0
0
0
0
0
0
0
0
0
0
0
0
0
0
0
0
0
0
0
0
0
0
0
0
0
0
0
0
0
0
0
0
0
0
0
0
0
0
0
0
0
0
0
0
0
0
0
0
0
0
0
0
0
0
0
0
0
0
0
0
0
0
0
0
0
0
0
0
0
0
0
0
0
0
0
0
0
0
0
0
0
0
0
0
0
0
0
0
0
0
0
0
0
0
0
0
0
0
0
0
0
0
0
0
0
0
0
0
0
0
0
0
0
0
0
0
0
0
0
0
0
0
0
0
0
0
0
0
0
0
0
0
0
0
0
0
0
0
0
0
0
0
0
0
0
0
0
0
0
0
0
0
0
0
0
0
0
0
0
0
0
0
0
0
0
0
0
0
0
0
0
0
0
0
0
0
0
0
0
0
0
0
0
0
0
0
0
0
0
0
0
0
0
0
0
0
0
0
0
0
0
0
0
0
0
0
0
0
0
0
0
0
0
0
0
0
0
0
0
0
0
0
0
0
0
0
0
0
0
0
0
0
0
0
0
0
0
0
0
0
0
0
0
0
0
0
0
0
0
0
0
0
0
0
0
0
0
0
0
0
0
0
0
0
0
0
0
0
0
0
0
0
0
0
0
0
0
0
0
0
0
0
0
0
0
0
0
0
0
0
0
0
0
0
0
0
0
0
0
0
0
0
0
0
0
0
0
0
0
0
0
0
0
0
0
0
0
0
0
0
0
0
0
0
0
0
0
0
0
0
0
0
0
0
0
0
0
0
0
0
0
0
0
0
0
0
0
0
0
0
0
0
0
0
0
0
0
0
0
0
0
0
0
0
0
0
0
0
0
0
0
0
0
0
0
0
0
0
0
0
0
0
0
0
0
0
0
0
0
0
0
0
0
0
0
0
0
0
0
0
0
0
0
0
0
0
0
0
0
0
0
0
0
0
0
0
0
0
0
0
0
0
0
0
0
0
0
0
0
0
0
0
0
0
0
0
0
0
0
0
0
0
0
0
0
0
0
0
0
0
0
0
0
0
0
0
0
0
0
0
0
0
0
0
0
0
0
0
0
0
0
0
0
0
0
0
0
0
0
0
0
0
0
0
0
0
0
0
0
0
0
0
0
0
0
0
0
0
0
0
0
0
0
0
0
0
0
0
0
0
0
0
0
0
0
0
0
0
0
0
0
0
0
0
0
0
0
0
0
0
0
0
0
0
0
0
0
0
0
0
0
0
0
0
0
0
0
0
0
0
0
0
0
0
0
0
0
0
0
0
0
0
0
0
0
0
0
0
0
0
0
0
0
0
0
0
0
0
0
0
0
0
0
0
0
0
0
0
0
0
0
0
0
0
0
0
0
0
0
0
0
0
0
0
0
0
0
0
0
0
0
0
0
0
0
0
0
0
0
0
0
0
0
0
0
0
0
0
0
0
0
0
0
0
0
0
0
0
0
0
0
0
0
0
0
0
0
0
0
0
0
0
0
0
0
0
0
0
0
0
0
0
0
0
0
0
0
0
0
0
0
0
0
0
0
0
0
0
0
0
0
0
0
0
0
0
0
0
0
0
0
0
0
0
0
0
0
0
0
0
0
0
0
0
0
0
0
0
0
0
0
0
0
0
0
0
0
0
0
0
0
0
0
0
0
0
0
0
0
0
0
0
0
0
0
0
0
0
0
0
0
0
0
0
0
0
0
0
0
0
0
0
0
0
0
0
0
0
0
0
0
0
0
0
0
0
0
0
0
0
0
0
0
0
0
0
0
0
0
0
0
0
0
0
0
0
0
0
0
0
0
0
0
0
0
0
0
0
0
0
0
0
0
0
0
0
0
0
0
0
0
0
0
0
0
0
0
0
0
0
0
0
0
0
0
0
0
0
0
0
0
0
0
0
0
0
0
0
0
0
0
0
0
0
0
0
0
0
0
0
0
0
0
0
0
0
0
0
0
0
0
0
0
0
0
0
0
0
0
0
0
0
0
0
0
0
0
0
0
0
0
0
0
0
0
0
0
0
0
0
0
0
0
0
0
0
0
0
0
0
0
0
0
0
0
0
0
0
0
0
0
0
0
0
0
0
0
0
0
0
0
0
0
0
0
0
0
0
0
0
0
0
0
0
0
0
0
0
0
0
0
0
0
0
0
0
0
0
0
0
0
0
0
0
0
0
0
0
0
0
0
0
0
0
0
0
0
0
0
0
0
0
0
0
0
0
0
0
0
0
0
0
0
0
0
0
0
0
0
0
0
0
0
0
0
0
0
0
0
0
0
0
0
0
0
0
0
0
0
0
0
0
0
0
0
0
0
0
0
0
0
0
0
0
0
0
0
0
0
0
0
0
0
0
0
0
0
0
0
0
0
0
0
0
0
0
0
0
0
0
0
0
0
0
0
0
0
0
0
0
0
0
0
0
0
0
0
0
0
0
0
0
0
0
0
0
0
0
0
0
0
0
0
0
0
0
0
0
0
0
0
0
0
0
0
0
0
0
0
0
0
0
0
0
0
0
0
0
0
0
0
0
0
0
0
0
0
0
0
0
0
0
0
0
0
0
0
0
0
0
0
0
0
0
0
0
0
0
0
0
0
0
0
0
0
0
0
0
0
0
0
0
0
0
0
0
0
0
0
0
0
0
0
0
0
0
0
0
0
0
0
0
0
0
0
0
0
0
0
0
0
0
0
0
0
0
0
0
0
0
0
0
0
0
0
0
0
0
0
0
0
0
0
0
0
0
0
0
0
0
0
0
0
0
0
0
0
0
0
0
0
0
0
0
0
0
0
0
0
0
0
0
0
0
0
0
0
0
0
0
0
0
0
0
0
0
0
0
0
0
0
0
0
0
0
0
0
0
0
0
0
0
0
0
0
0
0
0
0
0
0
0
0
0
0
0
0
0
0
0
0
0
0
0
0
0
0
0
0
0
0
0
0
0
0
0
0
0
0
0
0
0
0
0
0
0
0
0
0
0
0
0
0
0
0
0
0
0
0
0
0
0
0
0
0
0
0
0
0
0
0
0
0
0
0
0
0
0
0
0
0
0
0
0
0
0
0
0
0
0
0
0
0
0
0
0
0
0
0
0
0
0
0
0
0
0
0
0
0
0
0
0
0
0
0
0
0
0
0
0
0
0
0
0
0
0
0
0
0
0
0
0
0
0
0
0
0
0
0
0
0
0
0
0
0
0
0
0
0
0
0
0
0
0
0
0
0
0
0
0
0
0
0
0
0
0
0
0
0
0
0
0
0
0
0
0
0
0
0
0
0
0
0
0
0
0
0
0
0
0
0
0
0
0
0
0
0
0
0
0
0
0
0
0
0
0
0
0
0
0
0
0
0
0
0
0
0
0
0
0
0
0
0
0
0
0
0
0
0
0
0
0
0
0
0
0
0
0
0
0
0
0
0
0
0
0
0
0
0
0
0
0
0
0
0
0
0
0
0
0
0
0
0
0
0
0
0
0
0
0
0
0
0
0
0
0
0
0
0
0
0
0
0
0
0
0
0
0
0
0
0
0
0
0
0
0
0
0
0
0
0
0
0
0
0
0
0
0
0
0
0
0
0
0
0
0
0
0
0
0
0
0
0
0
0
0
0
0
0
0
0
0
0
0
0
0
0
0
0
0
0
0
0
0
0
0
0
0
0
0
0
0
0
0
0
0
0
0
0
0
0
0
0
0
0
0
0
0
0
0
0
0
0
0
0
0
0
0
0
0
0
0
0
0
0
0
0
0
0
0
0
0
0
0
0
0
0
0
0
0
0
0
0
0
0
0
0
0
0
0
0
0
0
0
0
0
0
0
0
0
0
0
0
0
0
0
0
0
0
0
0
0
0
0
0
0
0
0
0
0
0
0
0
0
0
0
0
0
0
0
0
0
0
0
0
0
0
0
0
0
0
0
0
0
0
0
0
0
0
0
0
0
0
0
0
0
0
0
0
0
0
0
0
0
0
0
0
0
0
0
0
0
0
0
0
0
0
0
0
0
0
0
0
0
0
0
0
0
0
0
0
0
0
0
0
0
0
0
0
0
0
0
0
0
0
0
0
0
0
0
0
0
0
0
0
0
0
0
0
0
0
0
0
0
0
0
0
0
0
0
0
0
0
0
0
0
0
0
0
0
0
0
0
0
0
0
0
0
0
0
0
0
0
0
0
0
0
0
0
0
0
0
0
0
0
0
0
0
0
0
0
0
0
0
0
0
0
0
0
0
0
0
0
0
0
0
0
0
0
0
0
0
0
0
0
0
0
0
0
0
0
0
0
0
0
0
0
0
0
0
0
0
0
0
0
0
0
0
0
0
0
0
0
0
0
0
0
0
0
0
0
0
0
0
0
0
0
0
0
0
0
0
0
0
0
0
0
0
0
0
0
0
0
0
0
0
0
0
0
0
0
0
0
0
0
0
0
0
0
0
0
0
0
0
0
0
0
0
0
0
0
0
0
0
0
0
0
0
0
0
0
0
0
0
0
0
0
0
0
0
0
0
0
0
0
0
0
0
0
0
0
0
0
0
0
0
0
0
0
0
0
0
0
0
0
0
0
0
0
0
0
0
0
0
0
0
0
0
0
0
0
0
0
0
0
0
0
0
0
0
0
0
0
0
0
0
0
0
0
0
0
0
0
0
0
0
0
0
0
0
0
0
0
0
0
0
0
0
0
0
0
0
0
0
0
0
0
0
0
0
0
0
0
0
0
0
0
0
0
0
0
0
0
0
0
0
0
0
0
0
0
0
0
0
0
0
0
0
0
0
0
0
0
0
0
0
0
0
0
0
0
0
0
0
0
0
0
0
0
0
0
0
0
0
0
0
0
0
0
0
0
0
0
0
0
0
0
0
0
0
0
0
0
0
0
0
0
0
0
0
0
0
0
0
0
0
0
0
0
0
0
0
0
0
0
0
0
0
0
0
0
0
0
0
0
0
0
0
0
0
0
0
0
0
0
0
0
0
0
0
0
0
0
0
0
0
0
0
0
0
0
0
0
0
0
0
0
0
0
0
0
0
0
0
0
0
0
0
0
0
0
0
0
0
0
0
0
0
0
0
0
0
0
0
0
0
0
0
0
0
0
0
0
0
0
0
0
0
0
0
0
0
0
0
0
0
0
0
0
0
0
0
0
0
0
0
0
0
0
0
0
0
0
0
0
0
0
0
0
0
0
0
0
0
0
0
0
0
0
0
0
0
0
0
0
0
0
0
0
0
0
0
0
0
0
0
0
0
0
0
0
0
0
0
0
0
0
0
0
0
0
0
0
0
0
0
0
0
0
0
0
0
0
0
0
0
0
0
0
0
0
0
0
0
0
0
0
0
0
0
0
0
0
0
0
0
0
0
0
0
0
0
0
0
0
0
0
0
0
0
0
0
0
0
0
0
0
0
0
0
0
0
0
0
0
0
0
0
0
0
0
0
0
0
0
0
0
0
0
0
0
0
0
0
0
0
0
0
0
0
0
0
0
0
0
0
0
0
0
0
0
0
0
0
0
0
0
0
0
0
0
0
0
0
0
0
0
0
0
0
0
0
0
0
0
0
0
0
0
0
0
0
0
0
0
0
0
0
0
0
0
0
0
0
0
0
0
0
0
0
0
0
0
0
0
0
0
0
0
0
0
0
0
0
0
0
0
0
0
0
0
0
0
0
0
0
0
0
0
0
0
0
0
0
0
0
0
0
0
0
0
0
0
0
0
0
0
0
0
0
0
0
0
0
0
0
0
0
0
0
0
0
0
0
0
0
0
0
0
0
0
0
0
0
0
0
0
0
0
0
0
0
0
0
0
0
0
0
0
0
0
0
0
0
0
0
0
0
0
0
0
0
0
0
0
0
0
0
0
0
0
0
0
0
0
0
0
0
0
0
0
0
0
0
0
0
0
0
0
0
0
0
0
0
0
0
0
0
0
0
0
0
0
0
0
0
0
0
0
0
0
0
0
0
0
0
0
0
0
0
0
0
0
0
0
0
0
0
0
0
0
0
0
0
0
0
0
0
0
0
0
0
0
0
0
0
0
0
0
0
0
0
0
0
0
0
0
0
0
0
0
0
0
0
0
0
0
0
0
0
0
0
0
0
0
0
0
0
0
0
0
0
0
0
0
0
0
0
0
0
0
0
0
0
0
0
0
0
0
0
0
0
0
0
0
0
0
0
0
0
0
0
0
0
0
0
0
0
0
0
0
0
0
0
0
0
0
0
0
0
0
0
0
0
0
0
0
0
0
0
0
0
0
0
0
0
0
0
0
0
0
0
0
0
0
0
0
0
0
0
0
0
0
0
0
0
0
0
0
0
0
0
0
0
0
0
0
0
0
0
0
0
0
0
0
0
0
0
0
0
0
0
0
0
0
0
0
0
0
0
0
0
0
0
0
0
0
0
0
0
0
0
0
0
0
0
0
0
0
0
0
0
0
0
0
0
0
0
0
0
0
0
0
0
0
0
0
0
0
0
0
0
0
0
0
0
0
0
0
0
0
0
0
0
0
0
0
0
0
0
0
0
0
0
0
0
0
0
0
0
0
0
0
0
0
0
0
0
0
0
0
0
0
0
0
0
0
0
0
0
0
0
0
0
0
0
0
0
0
0
0
0
0
0
0
0
0
0
0
0
0
0
0
0
0
0
0
0
0
0
0
0
0
0
0
0
0
0
0
0
0
0
0
0
0
0
0
0
0
0
0
0
0
0
0
0
0
0
0
0
0
0
0
0
0
0
0
0
0
0
0
0
0
0
0
0
0
0
0
0
0
0
0
0
0
0
0
0
0
0
0
0
0
0
0
0
0
0
0
0
0
0
0
0
0
0
0
0
0
0
0
0
0
0
0
0
0
0
0
0
0
0
0
0
0
0
0
0
0
0
0
0
0
0
0
0
0
0
0
0
0
0
0
0
0
0
0
0
0
0
0
0
0
0
0
0
0
0
0
0
0
0
0
0
0
0
0
0
0
0
0
0
0
0
0
0
0
0
0
0
0
0
0
0
0
0
0
0
0
0
0
0
0
0
0
0
0
0
0
0
0
0
0
0
0
0
0
0
0
0
0
0
0
0
0
0
0
0
0
0
0
0
0
0
0
0
0
0
0
0
0
0
0
0
0
0
0
0
0
0
0
0
0
0
0
0
0
0
0
0
0
0
0
0
0
0
0
0
0
0
0
0
0
0
0
0
0
0
0
0
0
0
0
0
0
0
0
0
0
0
0
0
0
0
0
0
0
0
0
0
0
0
0
0
0
0
0
0
0
0
0
0
0
0
0
0
0
0
0
0
0
0
0
0
0
0
0
0
0
0
0
0
0
0
0
0
0
0
0
3.30964392002
3.17325054097
3.35472357036
3.3856565755
3.5305638481
3.6229161226
4.0779562504
4.2452267701
4.5494930722
4.8018682855
4.9307802076
5.2313186938
5.2977793507
5.4889189892
5.5579487203
5.6576564257
5.778040752
5.7879072466
5.8803811238
5.8676270358
5.8727079057
5.3407641775
5.2788350177
5.2650214277
5.617970072
5.6692436212
5.7671843187
5.84800811
6.0406596581
6.0921475102
6.0840743336
6.0953960906
6.2151013876
6.4298474701
6.5753991862
6.622745364
6.6397221725
6.6917129701
6.5043374352
6.7924524199
6.7946533401
6.7881599307
6.7913131679
6.6363182567
0
0
7.1809757408
7.4543989366
7.6682279522
7.8214429725
7.9673754
8.0697871423
8.2017030923
8.3761313276
8.4062274092
8.4987449834
8.5062321365
8.5895698893
8.585699165
8.6521672272
8.6612809846
8.7370352505
8.6571079321
8.5952306773
8.626966619
8.6549895595
8.6498879243
8.5709957088
8.5485520801
8.5089370639
8.5016398148
8.41044795077
8.4476038084
8.4802507075
8.65365772698
8.65523860248
8.6254487214
8.70916831421
8.77172275803
8.7791882757
8.7824181227
8.8232854468
8.82251452003
8.6785646324
8.67832185302
8.70058699329
8.71110934724
10.6915976027
10.7302271506
10.741862752
10.7533069819
11.0260434372
11.2486719932
11.331594023
12.9550503788
13.0389455581
13.1151806408
13.1212600333
13.1559440205
13.9106479355
14.0473194283
14.0843889333
14.0869397509
14.158655024
14.2875423085
14.5332775427
14.5620584597
14.5718146289
14.5592680701
14.5379276404
14.5415303162
14.5524355473
14.5602081354
14.5468669155
14.5385354334
14.5612170996
14.4723895951
14.4155681795
14.4174399679
14.3970334271
14.3832351246
14.3436461802
14.2002715827
13.7287506128
13.666028226
12.8006471506
12.7713454917
0
0
0
0
0
0
0
0
0
0
0
0
0
0
0
0
0
0
0
0
0
0
0
0
0
0
0
0
0
0
0
0
0
0
0
0
0
0
0
0
0
0
0
0
0
0
0
0
0
0
0
0
0
0
0
0
0
0
0
0
0
0
0
0
0
0
0
0
0
0
0
0
0
0
0
0
0
0
0
0
0
0
0
0
0
0
0
0
0
0
0
0
0
0
0
0
0
0
0
0
0
0
0
0
0
0
0
0
0
0
0
0
0
0
0
0
0
0
0
0
0
0
0
0
0
0
0
0
0
0
0
0
0
0
0
0
0
0
0
0
0
0
0
0
0
0
0
0
0
0
0
0
0
0
0
0
0
0
0
0
0
0
0
0
0
0
0
0
0
0
0
0
0
0
0
0
0
0
0
0
0
0
0
0
0
0
0
0
0
0
0
0
0
0
0
0
0
0
0
0
0
0
0
0
0
0
0
0
0
0
0
0
0
0
0
0
0
0
0
0
0
0
0
0
0
0
0
0
0
0
0
0
0
0
0
0
0
0
0
0
0
0
0
0
0
0
0
0
0
0
0
0
0
0
0
0
0
0
0
0
0
0
0
0
0
0
0
0
0
0
0
0
0
0
0
0
0
0
0
0
0
0
0
0
0
0
0
0
0
0
0
0
0
0
0
0
0
0
0
0
0
0
0
0
0
0
0
0
0
0
0
0
0
0
0
0
0
0
0
0
0
0
0
0
0
0
0
0
0
0
0
0
0
0
0
0
0
0
0
0
0
0
0
0
0
0
0
0
0
0
0
0
0
0
0
0
0
0
0
0
0
0
0
0
0
0
0
0
0
0
0
0
0
0
0
0
0
0
0
0
0
0
0
0
0
0
0
0
0
0
0
0
0
0
0
0
0
0
0
0
0
0
0
0
0
0
0
0
0
0
0
0
0
0
0
0
0
0
0
0
0
0
0
0
0
0
0
0
0
0
0
0
0
0
0
0
0
0
0
0
0
0
0
0
0
0
0
0
0
0
0
0
0
0
0
0
0
0
0
0
0
0
0
0
0
0
0
0
0
0
0
0
0
0
0
0
0
0
0
0
0
0
0
0
0
0
0
0
0
0
0
0
0
0
0
0
0
0
0
0
0
0
0
0
0
0
0
0
0
0
0
0
0
0
0
0
0
0
0
0
0
0
0
0
0
0
0
0
0
0
0
0
0
0
0
0
0
0
0
0
0
0
0
0
0
0
0
0
0
0
0
0
0
0
0
0
0
0
0
0
0
0
0
0
0
0
0
0
0
0
0
0
0
0
0
0
0
0
0
0
0
0
0
0
0
0
0
0
0
0
0
0
0
0
0
0
0
0
0
0
0
0
0
0
0
0
0
0
0
0
0
0
0
0
0
0
0
0
0
0
0
0
0
0
0
0
0
0
0
0
0
0
0
0
0
0
0
0
0
0
0
0
0
0
0
0
0
0
0
0
0
0
0
0
0
0
0
0
0
0
0
0
0
0
0
0
0
0
0
0
0
0
0
0
0
0
0
0
0
0
0
0
0
0
0
0
0
0
0
0
0
0
0
0
0
0
0
0
0
0
0
0
0
0
0
0
0
0
0
0
0
0
0
0
0
0
0
0
0
0
0
0
0
0
0
0
0
0
0
0
0
0
0
0
0
0
0
0
0
0
0
0
0
0
0
0
0
0
0
0
0
0
0
0
0
0
0
0
0
0
0
0
0
0
0
0
0
0
0
0
0
0
0
0
0
0
0
0
0
0
0
0
0
0
0
0
0
0
0
0
0
0
0
0
0
0
0
0
0
0
0
0
0
0
0
0
0
0
0
0
0
0
0
0
0
0
0
0
0
0
0
0
0
0
0
0
0
0
0
0
0
0
0
0
0
0
0
0
0
0
0
0
0
0
0
0
0
0
0
0
0
0
0
0
0
0
0
0
0
0
0
0
0
0
0
0
0
0
0
0
0
0
0
0
0
0
0
0
0
0
0
0
0
0
0
0
0
0
0
0
0
0
0
0
0
0
0
0
0
0
0
0
0
0
0
0
0
0
0
0
0
0
0
0
0
0
0
0
0
0
0
0
0
0
0
0
0
0
0
0
0
0
0
0
0
0
0
0
0
0
0
0
0
0
0
0
0
0
0
0
0
0
0
0
0
0
0
0
0
0
0
0
0
0
0
0
0
0
0
0
0
0
0
0
0
0
0
0
0
0
0
0
0
0
0
0
0
0
0
0
0
0
0
0
0
0
0
0
0
0
0
0
0
0
0
0
0
0
0
0
0
0
0
0
0
0
0
0
0
0
0
0
0
0
0
0
0
0
0
0
0
0
0
0
0
0
0
0
0
0
0
0
0
0
0
0
0
0
0
0
0
0
0
0
0
0
0
0
0
0
0
0
0
0
0
0
0
0
0
0
0
0
0
0
0
0
0
0
0
0
0
0
0
0
0
0
0
0
0
0
0
0
0
0
0
0
0
0
0
0
0
0
0
0
0
0
0
0
0
0
0
0
0
0
0
0
0
0
0
0
0
0
0
0
0
0
0
0
0
0
0
0
0
0
0
0
0
0
0
0
0
0
0
0
0
0
0
0
0
0
0
0
0
0
0
0
0
0
0
0
0
0
0
0
0
0
0
0
0
0
0
0
0
0
0
0
0
0
0
0
0
0
0
0
0
0
0
0
0
0
0
0
0
0
0
0
0
0
0
0
0
0
0
0
0
0
0
0
0
0
0
0
0
0
0
0
0
0
0
0
0
0
0
0
0
0
0
0
0
0
0
0
0
0
0
0
0
0
0
0
0
0
0
0
0
0
0
0
0
0
0
0
0
0
0
0
0
0
0
0
0
0
0
0
0
0
0
0
0
0
0
0
0
0
0
0
0
0
0
0
0
0
0
0
0
0
0
0
0
0
0
0
0
0
0
0
0
0
0
0
0
0
0
0
0
0
0
0
0
0
0
0
0
0
0
0
0
0
0
0
0
0
0
0
0
0
0
0
0
0
0
0
0
0
0
0
0
0
0
0
0
0
0
0
0
0
0
0
0
0
0
0
0
0
0
0
0
0
0
0
0
0
0
0
0
0
0
0
0
0
0
0
0
0
0
0
0
0
0
0
0
0
0
0
0
0
0
0
0
0
0
0
0
0
0
0
0
0
0
0
0
0
0
0
0
0
0
0
0
0
0
0
0
0
0
0
0
0
0
0
0
0
0
0
0
0
0
0
0
0
0
0
0
0
0
0
0
0
0
0
0
0
0
0
0
0
0
0
0
0
0
0
0
0
0
0
0
0
0
0
0
0
0
0
0
0
0
0
0
0
0
0
0
0
0
0
0
0
0
0
0
0
0
0
0
0
0
0
0
0
0
0
0
0
0
0
0
0
0
0
0
0
0
0
0
0
0
0
0
0
0
0
0
0
0
0
0
0
0
0
0
0
0
0
0
0
0
0
0
0
0
0
0
0
0
0
0
0
0
0
0
0
0
0
0
0
0
0
0
0
0
0
0
0
0
0
0
0
0
0
0
0
0
0
0
0
0
0
0
0
0
0
0
0
0
0
0
0
0
0
0
0
0
0
0
0
0
0
0
0
0
0
0
0
0
0
0
0
0
0
0
0
0
0
0
0
0
0
0
0
0
0
0
0
0.01217378385
0
0
0
0.01780670668
0.02955183055
0.04111315961
0.04445019159
0
0
0
0
0
0
0
0
0
0
0.09947312087
0.13326908204
0.13071826444
0.13071826444
0.12493759991
0.12568325769
0.0890379223
0.0992411927
0.14140919263
0.13375673983
0.13443576917
0.11545391547
0.07566829311
0.01985206997
0.0155213615
0.0206229967
0.0206229967
0
0
0
0
0
0
0
0
0
0
0
0
0
0
0
0
0
0
0
0
0
0
0
0
0
0
0
0
0
0
0
0
0
0
0
0
0
0
0
0
0
0
0
0
0
0
0
0
0
0
0
0
0
0
0
0
0
0
0
0
0
0
0
0
0
0
0
0
0
0
0
0
0
0
0
0
0
0
0
0
0
0
0
0
0
0
0
0
0
0
0
0
0
0
0
0
0
0
0
0
0
0
0
0
0
0
0
0
0
0
0
0
0
0
0
0
0
0
0
0
0
0
0
0
0
0
0
0
0
0
0
0
0
0
0
0
0
0
0
0
0
0
0
0
0
0
0
0
0
0
0
0
0
0
0
0
0
0
0
0
0
0
0
0
0
0
0
0
0
0
0
0
0
0
0
0
0
0
0
0
0
0
0
0
0
0
0
0
0
0
0
0
0
0
0
0
0
0
0
0
0
0
0
0
0
0
0
0
0
0
0
0
0
0
0
0
0
0
0
0
0
0
0
0
0
0
0
0
0
0
0
0
0
0
0
0
0
0
0
0
0
0
0
0
0
0
0
0
0
0
0
0
0
0
0
0
0
0
0
0
0
0
0
0
0
0
0
0
0
0
0
0
0
0
0
0
0
0
0
0
0
0
0
0
0
0
0
0
0
0
0
0
0
0
0
0
0
0
0
0
0
0
0
0
0
0
0
0
0
0
0
0
0
0
0
0
0
0
0
0
0
0
0
0
0
0
0
0
0
0
0
0
0
0
0
0
0
0
0
0
0
0
0
0
0
0
0
0
0
0
0
0
0
0
0
0
0
0
0
0
0
0
0
0
0
0
0
0
0
0
0
0
0
0
0
0
0
0
0
0
0
0
0
0
0
0
0
0
0
0
0
0
0
0
0
0
0
0
0
0
0
0
0
0
0
0
0
0
0
0
0
0
0
0
0
0
0
0
0
0
0
0
0
0
0
0
0
0
0
0
0
0
0
0
0
0
0
0
0
0
0
0
0
0
0
0
0
0
0
0
0
0
0
0
0
0
0
0
0
0
0
0
0
0
0
0
0
0
0
0
0
0
0
0
0
0
0
0
0
0
0
0
0
0
0
0
0
0
0
0
0
0
0
0
0
0
0
0
0
0
0
0
0
0
0
0
0
0
0
0
0
0
0
0
0
0
0
0
0
0
0
0
0
0
0
0
0
0
0
0
0
0
0
0
0
0
0
0
0
0
0
0
0
0
0
0
0
0
0
0
0
0
0
0
0
0
0
0
0
0
0
0
0
0
0
0
0
0
0
0
0
0
0
0
0
0
0
0
0
0
0
0
0
0
0
0
0
0
0
0
0
0
0
0
0
0
0
0
0
0
0
0
0
0
0
0
0
0
0
0
0
0
0
0
0
0
0
0
0
0
0
0
0
0
0
0
0
0
0
0
0
0
0
0
0
0
0
0
0
0
0
0
0
0
0
0
0
0
0
0
0
0
0
0
0
0
0
0
0
0
0
0
0
0
0
0
0
0
0
0
0
0
0
0
0
0
0
0
0
0
0
0
0
0
0
0
0
0
0
0
0
0
0
0
0
0
0
0
0
0
0
0
0
0
0
0
0
0
0
0
0
0
0
0
0
0
0
0
0
0
0
0
0
0
0
0
0
0
0
0
0
0
0
0
0
0
0
0
0
0
0
0
0
0
0
0
0
0
0
0
0
0
0
0
0
0
0
0
0
0
0
0
0
0
0
0
0
0
0
0
0
0
0
0
0
0
0
0
0
0
0
0
0
0
0
0
0
0
0
0
0
0
0
0
0
0
0
0
0
0
0
0
0
0
0
0
0
0
0
0
0
0
0
0
0
0
0
0
0
0
0
0
0
0
0
0
0
0
0
0
0
0
0
0
0
0
0
0
0
0
0
0
0
0
0
0
0
0
0
0
0
0
0
0
0
0
0
0
0
0
0
0
0
0
0
0
0
0
0
0
0
0
0
0
0
0
0
0
0
0
0
0
0
0
0
0
0
0
0
0
0
0
0
0
0
0
0
0
0
0
0
0
0
0
0
0
0
0
0
0
0
0
0
0
0
0
0
0
0
0
0
0
0
0
0
0
0
0
0
0
0
0
0
0
0
0
0
0
0
0
0
0
0
0
0
0
0
0
0
0
0
0
0
0
0
0
0
0
0
0
0
0
0
0
0
0
0
0
0
0
0
0
0
0
0
0
0
0
0
0
0
0
0
0
0
0
0
0
0
0
0
0
0
0
0
0
0
0
0
0
0
0
0
0
0
0
0
0
0
0
0
0
0
0
0
0
0
0
0
0
0
0
0
0
0
0
0
0
0
0
0
0
0
0
0
0
0
0
0
0
0
0
0
0
0
0
0
0
0
0
0
0
0
0
0
0
0
0
0
0
0
0
0
0
0
0
0
0
0
0
0
0
0
0
0
0
0
0
0
0
0
0
0
0
0
0
0
0
0
0
0
0
0
0
0
0
0
0
0
0
0
0
0
0
0
0
0
0
0
0
0
0
0
0
0
0
0
0
0
0
0
0
0
0
0
0
0
0
0
0
0
0
0
0
0
0
0
0
0
0
0
0
0
0
0
0
0
0
0
0
0
0
0
0
0
0
0
0
0
0
0
0
0
0
0
0
0
0
0
0
0
0
0
0
0
0
0
0
0
0
0
0
0
0
0
0
0
0
0
0
0
0
0
0
0
0
0
0
0
0
0
0
0
0
0
0
0
0
0
0
0
0
0
0
0
0
0
0
0
0
0
0
0
0
0
0
0
0
0
0
0
0
0
0
0
0
0
0
0
0
0
0
0
0
0
0
0
0
0
0
0
0
0
0
0
0
0
0
0
0
0
0
0
0
0
0
0
0
0
0
0
0
0
0
0
0
0
0
0
0
0
0
0
0
0
0
0
0
0
0
0
0
0
0
0
0
0
0
0
0
0
0
0
0
0
0
0
0
0
0
0
0
0
0
0
0
0
0
0
0
0
0
0
0
0
0
0
0
0
0
0
0
0
0
0
0
0
0
0
0
0
0
0
0
0
0
0
0
0
0
0
0
0
0
0
0
0
0
0
0
0
0
0
0
0
0
0
0
0
0
0
0
0
0
0
0
0
0
0
0
0
0
0
0
0
0
0
0
0
0
0
0
0
0
0
0
0
0
0
0
0
0
0
0
0
0
0
0
0
0
0
0
0
0
0
0
0
0
0
0
0
0
0
0
0
0
0
0
0
0
0
0
0
0
0
0
0
0
0
0
0
0
0
0
0
0
0
0
0
0
0
0
0
0
0
0
0
0
0
0
0
0
0
0
0
0
0
0
0
0
0
0
0
0
0
0
0
0
0
0
0
0
0
0
0
0
0
0
0
0
0
0
0
0
0
0
0
0
0
0
0
0
0
0
0
0
0
0
0
0
0
0
0
0
0
0
0
0
0
0
0
0
0
0
0
0
0
0
0
0
0
0
0
0
0
0
0
0
0
0
0
0
0
0
0
0
0
0
0
0
0
0
0
0
0
0
0
0
0
0
0
0
0
0
0
0
0
0
0
0
0
0
0
0
0
0
0
0
0
0
0
0
0
0
0
0
0
0
0
0
0
0
0
0
0
0
0
0
0
0
0
0
0
0
0
0
0
0
0
0
0
0
0
0
0
0
0
0
0
0
0
0
0
0
0
0
0
0
0
0
0
0
0
0
0
0
0
0
0
0
0
0
0
0
0
0
0
0
0
0
0
0
0
0
0
0
0
0
0
0
0
0
0
0
0
0
0
0
0
0
0
0
0
0
0
0
0
0
0
0
0
0
0
0
0
0
0
0
0
0
0
0
0
0
0
0
0
0
0
0
0
0
0
0
0
0
0
0
0
0
0
0
0
0
0
0
0
0
0
0
0
0
0
0
0
0
0
0
0
0
0
0
0
0
0
0
0
0
0
0
0
0
0
0
0
0
0
0
0
0
0
0
0
0
0
0
0
0
0
0
0
0
0
0
0
0
0
0
0
0
0
0
0
0
0
0
0
0
0
0
0
0
0
0
0
0
0
0
0
0
0
0
0
0
0
0
0
0
0
0
0
0
0
0
0
0
0
0
0
0
0
0
0
0
0
0
0
0
0
0
0
0
0
0
0
0
0
0
0
0
0
0
0
0
0
0
0
0
0
0
0
0
0
0
0
0
0
0
0
0
0
0
0
0
0
0
0
0
0
0
0
0
0
0
0
0
0
0
0
0
0
0
0
0
0
0
0
0
0
0
0
0
0
0
0
0
0
0
0
0
0
0
0
0
0
0
0
0
0
0
0
0
0
0
0
0
0
0
0
0
0
0
0
0
0
0
0
0
0
0
0
0
0
0
0
0
0
0
0
0
0
0
0
0
0
0
0
0
0
0
0
0
0
0
0
0
0
0
0
0
0
0
0
0
0
0
0
0
0
0
0
0
0
0
0
0
0
0
0
0
0
0
0
0
0
0
0
0
0
0
0
0
0
0
0
0
0
0
0
0
0
0
0
0
0
0
0
0
0
0
0
0
0
0
0
0
0
0
0
0
0
0
0
0
0
0
0
0
0
0
0
0
0
0
0
0
0
0
0
0
0
0
0
0
0
0
0
0
0
0
0
0
0
0
0
0
0
0
0
0
0
0
0
0
0
0
0
0
0
0
0
0
0
0
0
0
0
0
0
0
0
0
0
0
0
0
0
0
0
0
0
0
0
0
0
0
0
0
0
0
0
0
0
0
0
0
0
0
0
0
0
0
0
0
0
0
0
0
0
0
0
0
0
0
0
0
0
0
0
0
0
0
0
0
0
0
0
0
0
0
0
0
0
0
0
0
0
0
0
0
0
0
0
0
0
0
0
0
0
0
0
0
0
0
0
0
0
0
0
0
0
0
0
0
0
0
0
0
0
0
0
0
0
0
0
0
0
0
0
0
0
0
0
0
0
0
0
0
0
0
0
0
0
0
0
0
0
0
0
0
0
0
0
0
0
0
0
0
0
0
0
0
0
0
0
0
0
0
0
0
0
0
0
0
0
0
0
0
0
0
0
0
0
0
0
0
0
0
0
0
0
0
0
0
0
0
0
0
0
0
0
0
0
0
0
0
0
0
0
0
0
0
0
0
0
0
0
0
0
0
0
0
0
0
0
0
0
0
0
0
0
0
0
0
0
0
0
0
0
0
0
0
0
0
0
0
0
0
0
0
0
0
0
0
0
0
0
0
0
0
0
0
0
0
0
0
0
0
0
0
0
0
0
0
0
0
0
0
0
0
0
0
0
0
0
0
0
0
0
0
0
0
0
0
0
0
0
0
0
0
0
0
0
0
0
0
0
0
0
0
0
0
0
0
0
0
0
0
0
0
0
0
0
0
0
0
0
0
0
0
0
0
0
0
0
0
0
0
0
0
0
0
0
0
0
0
0
0
0
0
0
0
0
0
0
0
0
0
0
0
0
0
0
0
0
0
0
0
0
0
0
0
0
0
0
0
0
0
0
0
0
0
0
0
0
0
0
0
0
0
0
0
0
0
0
0
0
0
0
0
0
0
0
0
0
0
0
0
0
0
0
0
0
0
0
0
0
0
0
0
0
0
0
0
0
0
0
0
0
0
0
0
0
0
0
0
0
0
0
0
0
0
0
0
0
0
0
0
0
0
0
0
0
0
0
0
0
0
0
0
0
0
0
0
0
0
0
0
0
0
0
0
0
0
0
0
0
0
0
0
0
0
0
0
0
0
0
0
0
0
0
0
0
0
0
0
0
0
0
0
0
0
0
0
0
0
0
0
0
0
0
0
0
0
0
0
0
0
0
0
0
0
0
0
0
0
0
0
0
0
0
0
0
0
0
0
0
0
0
0
0
0
0
0
0
0
0
0
0
0
0
0
0
0
0
0
0
0
0
0
0
0
0
0
0
0
0
0
0
0
0
0
0
0
0
0
0
0
0
0
0
0
0
0
0
0
0
0
0
0
0
0
0
0
0
0
0
0
0
0
0
0
0
0
0
0
0
0
0
0
0
0
0
0
0
0
0
0
0
0
0
0
0
0
0
0
0
0
0
0
0
0
0
0
0
0
0
0
0
0
0
0
0
0
0
0
0
0
0
0
0
0
0
0
0
0
0
0
0
0
0
0
0
0
0
0
0
0
0
0
0
0
0
0
0
0
0
0
0
0
0
0
0
0
0
0
0
0
0
0
0
0
0
0
0
0
0
0
0
0
0
0
0
0
0
0
0
0
0
0
0
0
0
0
0
0
0
0
0
0
0
0
0
0
0
0
0
0
0
0
0
0
0
0
0
0
0
0
0
0
0
0
0
0
0
0
0
0
0
0
0
0
0
0
0
0
0
0
0
0
0.04887619653
0.09730474074
0.1437958053
0.17976211136
0.13306438759
0.12236588267
0.15207151023
0.18509123831
0.18509123831
0.18852250516
0.16617077379
0.19608306056
0.17773210284
0.18784347584
0.18529265823
0.18716444651
0.18716444651
0.17637404419
0.18147567938
0.18326555154
0.20367209233
0.2311254589
0.21663283952
0.2416272859
0.2390764683
0.29893402174
0.30726550387
0.22879128179
0.23644373459
0.24696084927
0.26640662639
0.23186507455
0.22468499187
0.21624866214
0.22780999119
0.19149619232
0.26767229039
0.26767229039
0.28365622532
0.31163089823
0.32370595689
0.34299401103
0.3424068791
0.33483103606
0.36711275016
0.42330413966
0.41574672458
0.42016933046
0.43390864822
0.39584867412
0.40928179144
0.31891710838
0.32507060179
0.19615521363
0.15122209307
0.15721706063
0.18618701171
0.17539660939
0.16449902199
0.13513331052
0.14278576332
0.08620175375
0.05428522468
0.07605746796
0.1098457853
0.13560117713
0.10930235032
0.09879287949
0.03882056423
0.02547934431
0.02870919125
0.03231186706
0.0551436124
0.03147664935
0
0
0
0
0
0
0
0
0
0
0
0
0
0
0
0
0
0
0
0
0
0
0
0
0
0
0
0
0
0
0
0
0
0
0
0
0
0
0
0
0
0
0
0
0
0
0
0
0
0
0
0
0
0
0
0
0
0
0
0
0
0
0
0
0
0
0
0
0
0
0
0
0
0
0
0
0
0
0
0
0
0
0
0
0
0
0
0
0
0
0
0
0
0
0
0
0
0
0
0
0
0
0
0
0
0
0
0
0
0
0
0
0
0
0
0
0
0
0
0
0
0
0
0
0
0
0
0
0
0
0
0
0
0
0
0
0
0
0
0
0
0
0
0
0
0
0
0
0
0
0
0
0
0
0
0
0
0
0
0
0
0
0
0
0
0
0
0
0
0
0
0
0
0
0
0
0
0
0
0
0
0
0
0
0
0
0
0
0
0
0
0
0
0
0
0
0
0
0
0
0
0
0
0
0
0
0
0
0
0
0
0
0
0
0
0
0
0
0
0
0
0
0
0
0
0
0
0
0
0
0
0
0
0
0
0
0
0
0
0
0
0
0
0
0.02899323239
0.03987553212
0.02065410642
0
0
0
0
0
0
0
0
0
0
0
0
0
0
0
0
0
0
0
0
0
0
0
0
0
0
0
0
0
0
0
0
0
0
0
0
0
0
0
0
0
0
0
0
0
0
0
0
0
0
0
0
0
0
0
0
0
0
0
0
0
0
0
0
0
0
0
0
0
0
0
0
0
0
0
0
0
0
0
0
0
0
0
0
0
0
0
0
0
0
0
0
0
0
0
0
0
0
0
0
0
0
0
0
0
0
0
0
0
0
0
0
0
0
0
0
0
0
0
0
0
0
0
0
0
0
0
0
0
0
0
0
0
0
0
0
0
0
0
0
0
0
0
0
0
0
0
0
0
0
0
0
0
0
0
0
0
0
0
0
0
0
0
0
0
0
0
0
0
0
0
0
0
0
0
0
0
0
0
0
0
0
0
0
0
0
0
0
0
0
0
0
0
0
0
0
0
0
0
0
0
0
0
0
0
0
0
0
0
0
0
0
0
0
0
0
0
0
0
0
0
0
0
0
0
0
0
0
0
0
0
0
0
0
0
0
0
0
0
0
0
0
0
0
0
0
0
0
0
0
0
0
0
0
0
0
0
0
0
0
0
0
0
0
0
0
0
0
0
0
0
0
0
0
0
0
0
0
0
0
0
0
0
0
0
0
0
0
0
0
0
0
0
0
0
0
0
0
0
0
0
0
0
0
0
0
0
0
0
0
0
0
0
0
0
0
0
0
0
0
0
0
0
0
0
0
0
0
0
0
0
0
0
0
0
0
0
0
0
0
0
0
0
0
0
0
0
0
0
0
0
0
0
0
0
0
0
0
0
0
0
0
0
0
0
0
0
0
0
0
0
0
0
0
0
0
0
0
0
0
0
0
0
0
0
0
0
0
0
0
0
0
0
0
0
0
0
0
0
0
0
0
0
0
0
0
0
0
0
0
0
0
0
0
0
0
0
0
0
0
0
0
0
0
0
0
0
0
0
0
0
0
0
0
0
0
0
0
0
0
0
0
0
0
0
0
0
0
0
0
0
0
0
0
0
0
0
0
0
0
0
0
0
0
0
0
0
0
0
0
0
0
0
0
0
0
0
0
0
0
0
0
0
0
0
0
0
0
0
0
0
0
0
0
0
0
0
0
0
0
0
0
0
0
0
0
0
0
0
0
0
0
0
0
0
0
0
0
0
0
0
0
0
0
0
0
0
0
0
0
0
0
0
0
0
0
0
0
0
0
0
0
0
0
0
0
0
0
0
0
0
0
0
0
0
0
0
0
0
0
0
0
0
0
0
0
0
0
0
0
0
0
0
0
0
0
0
0
0
0
0
0
0
0
0
0
0
0
0
0
0
0
0
0
0
0
0
0
0
0
0
0
0
0
0
0
0
0
0
0
0
0
0
0
0
0
0
0
0
0
0
0
0
0
0
0
0
0
0
0
0
0
0
0
0
0
0
0
0
0
0
0
0
0
0
0
0
0
0
0
0
0
0
0
0
0
0
0
0
0
0
0
0
0
0
0
0
0
0
0
0
0
0
0
0
0
0
0
0
0
0
0
0
0
0
0
0
0
0
0
0
0
0
0
0
0
0
0
0
0
0
0
0
0
0
0
0
0
0
0
0
0
0
0
0
0
0
0
0
0
0
0
0
0
0
0
0
0
0
0
0
0
0
0
0
0
0
0
0
0
0
0
0
0
0
0
0
0
0
0
0
0
0
0
0
0
0
0
0
0
0
0
0
0
0
0
0
0
0
0
0
0
0
0
0
0
0
0
0
0
0
0
0
0
0
0
0
0
0
0
0
0
0
0
0
0
0
0
0
0
0
0
0
0
0
0
0
0
0
0
0
0
0
0
0
0
0
0
0
0
0
0
0
0
0
0
0
0
0
0
0
0
0
0
0
0
0
0
0
0
0
0
0
0
0
0
0
0
0
0
0
0
0
0
0
0
0
0
0
0
0
0
0
0
0
0
0
0
0
0
0
0
0
0
0
0
0
0
0
0
0
0
0
0
0
0
0
0
0
0
0
0
0
0
0
0
0
0
0
0
0
0
0
0
0
0
0
0
0
0
0
0
0
0
0
0
0
0
0
0
0
0
0
0
0
0
0
0
0
0
0
0
0
0
0
0
0
0
0
0
0
0
0
0
0
0
0
0
0
0
0
0
0
0
0
0
0
0
0
0
0
0
0
0
0
0
0
0
0
0
0
0
0
0
0
0
0
0
0
0
0
0
0
0
0
0
0
0
0
0
0
0
0
0
0
0
0
0
0
0
0
0
0
0
0
0
0
0
0
0
0
0
0
0
0
0
0
0
0
0
0
0
0
0
0
0
0
0
0
0
0
0
0
0
0
0
0
0
0
0
0
0
0
0
0
0
0
0
0
0
0
0
0
0
0
0
0
0
0
0
0
0
0
0
0
0
0
0
0
0
0
0
0
0
0
0
0
0
0
0
0
0
0
0
0
0
0
0
0
0
0
0
0
0
0
0
0
0
0
0
0
0
0
0
0
0
0
0
0
0
0
0
0
0
0
0
0
0
0
0
0
0
0
0
0
0
0
0
0
0
0
0
0
0
0
0
0
0
0
0
0
0
0
0
0
0
0
0
0
0
0
0
0
0
0
0
0
0
0
0
0
0
0
0
0
0
0
0
0
0
0
0
0
0
0
0
0
0
0
0
0
0
0
0
0
0
0
0
0
0
0
0
0
0
0
0
0
0
0
0
0
0
0
0
0
0
0
0
0
0
0
0
0
0
0
0
0
0
0
0
0
0
0
0
0
0
0
0
0
0
0
0
0
0
0
0
0
0
0
0
0
0
0
0
0
0
0
0
0
0
0
0
0
0
0
0
0
0
0
0
0
0
0
0
0
0
0
0
0
0
0
0
0
0
0
0
0
0
0
0
0
0
0
0
0
0
0
0
0
0
0
0
0
0
0
0
0
0
0
0
0
0
0
0
0
0
0
0
0
0
0
0
0
0
0
0
0
0
0
0
0
0
0
0
0
0
0
0
0
0
0
0
0
0
0
0
0
0
0
0
0
0
0
0
0
0
0
0
0
0
0
0
0
0
0
0
0
0
0
0
0
0
0
0
0
0
0
0
0
0
0
0
0
0
0
0
0
0
0
0
0
0
0
0
0
0
0
0
0
0
0
0
0
0
0
0
0
0
0
0
0
0
0
0
0
0
0
0
0
0
0
0
0
0
0
0
0
0
0
0
0
0
0
0
0
0
0
0
0
0
0
0
0
0
0
0
0
0
0
0
0
0
0
0
0
0
0
0
0
0
0
0
0
0
0
0
0
0
0
0
0
0
0
0
0
0
0
0
0
0
0
0
0
0
0
0
0
0
0
0
0
0
0
0
0
0
0
0
0
0
0
0
0
0
0
0
0
0
0
0
0
0
0
0
0
0
0
0
0
0
0
0
0
0
0
0
0
0
0
0
0
0
0
0
0
0
0
0
0
0
0
0
0
0
0
0
0
0
0
0
0
0
0
0
0
0
0
0
0
0
0
0
0
0
0
0
0
0
0
0
0
0
0
0
0
0
0
0
0
0
0
0
0
0
0
0
0
0
0
0
0
0
0
0
0
0
0
0
0
0
0
0
0
0
0
0
0
0
0
0
0
0
0
0
0
0
0
0
0
0
0
0
0
0
0
0
0
0
0
0
0
0
0
0
0
0
0
0
0
0
0
0
0
0
0
0
0
0
0
0
0
0
0
0
0
0
0
0
0
0
0
0
0
0
0
0
0
0
0
0
0
0
0
0
0
0
0
0
0
0
0
0
0
0
0
0
0
0
0
0
0
0
0
0
0
0
0
0
0
0
0
0
0
0
0
0
0
0
0
0
0
0
0
0
0
0
0
0
0
0
0
0
0
0
0
0
0
0
0
0
0
0
0
0
0
0
0
0
0
0
0
0
0
0
0
0
0
0
0
0
0
0
0
0
0
0
0
0
0
0
0
0
0
0
0
0
0
0
0
0
0
0
0
0
0
0
0
0
0
0
0
0
0
0
0
0
0
0
0
0
0
0
0
0
0
0
0
0
0
0
0
0
0
0
0
0
0
0
0
0
0
0
0
0
0
0
0
0
0
0
0
0
0
0
0
0
0
0
0
0
0
0
0
0
0
0
0
0
0
0
0
0
0
0
0
0
0
0
0
0
0
0
0
0
0
0
0
0
0
0
0
0
0
0
0
0
0
0
0
0
0
0
0
0
0
0
0
0
0
0
0
0
0
0
0
0
0
0
0
0
0
0
0
0
0
0
0
0
0
0
0
0
0
0
0
0
0
0
0
0
0
0
0
0
0
0
0
0
0
0
0
0
0
0
0
0
0
0
0
0
0
0
0
0
0
0
0
0
0
0
0
0
0
0
0
0
0
0
0
0
0
0
0
0
0
0
0
0
0
0
0
0
0
0
0
0
0
0
0
0
0
0
0
0
0
0
0
0
0
0
0
0
0
0
0
0
0
0
0
0
0
0
0
0
0
0
0
0
0
0
0
0
0
0
0
0
0
0
0
0
0
0
0
0
0
0
0
0
0
0
0
0
0
0
0
0
0
0
0
0
0
0
0
0
0
0
0
0
0
0
0
0
0
0
0
0
0
0
0
0
0
0
0
0
0
0
0
0
0
0
0
0
0
0
0
0
0
0
0
0
0
0
0
0
0
0
0
0
0
0
0
0
0
0
0
0
0
0
0
0
0
0
0
0
0
0
0
0
0
0
0
0
0
0
0
0
0
0
0
0
0
0
0
0
0
0
0
0
0
0
0
0
0
0
0
0
0
0
0
0
0
0
0
0
0
0
0
0
0
0
0
0
0
0
0
0
0
0
0
0
0
0
0
0
0
0
0
0
0
0
0
0
0
0
0
0
0
0
0
0
0
0
0
0
0
0
0
0
0
0
0
0
0
0
0
0
0
0
0
0
0
0
0
0
0
0
0
0
0
0
0
0
0
0
0
0
0
0
0
0
0
0
0
0
0
0
0
0
0
0
0
0
0
0
0
0
0
0
0
0
0
0
0
0
0
0
0
0
0
0
0
0
0
0
0
0
0
0
0
0
0
0
0
0
0
0
0
0
0
0
0
0
0
0
0
0
0
0
0
0
0
0
0
0
0
0
0
0
0
0
0
0
0
0
0
0
0
0
0
0
0
0
0
0
0
0
0
0
0
0
0
0
0
0
0
0
0
0
0
0
0
0
0
0
0
0
0
0
0
0
0
0
0
0
0
0
0
0
0
0
0
0
0
0
0
0
0
0
0
0
0
0
0
0
0
0
0
0
0
0
0
0
0
0
0
0
0
0
0
0
0
0
0
0
0
0
0
0
0
0
0
0
0
0
0
0
0
0
0
0
0
0
0
0
0
0
0
0
0
0
0
0
0
0
0
0
0
0
0
0
0
0
0
0
0
0
0
0
0
0
0
0
0
0
0
0
0
0
0
0.04264182671
0.05539591471
0.05539591471
0.09266209767
0.08255072467
0.09892277616
0.16040490203
0.17601600806
0.19267897232
0.15994251319
0.15994251319
0.15170292847
0.16836589273
0.24830849885
0.25153834577
0.25673187838
0.2676141781
0.33908206392
0.35214235235
0.41424452295
0.44347778038
0.4235620377
0.43158731938
0.44329719299
0.46364474917
0.40449156113
0.42482382965
0.40493101847
0.4545708167
0.44113769937
0.36666962444
0.34498163472
0.34769775204
0.32789683826
0.32788919442
0.26224339973
0.24143352182
0.22325631052
0.20023553111
0.22869786181
0.18792410787
0.11523142027
0.15052103446
0.19192124796
0.12365800722
0.13327414569
0.1691508918
0.20315584964
0.18151606038
0.22368720063
0.19117589579
0.24644023727
0.25387838702
0.35316803188
0.37680441961
0.42832518454
0.46652082009
0.50453499828
0.50422355857
0.55463428353
0.62348786361
0.67534854464
0.67279772704
0.70029332306
0.78873117643
0.69887868435
0.70060957191
0.74804764707
0.75059846467
0.75873326888
0.79238913218
0.83290365716
0.902270164
0.92009290728
0.9949109467
1.00038541079
1.01007495158
1.03439036863
1.03544222685
1.05772055591
1.08784721283
1.1744101376
1.20781798222
1.21902177005
1.21748232117
1.20660002143
1.20524196278
1.20149838624
1.2106007951
1.23423718282
1.23648413744
1.23079537031
1.21448994727
1.2032785156
1.30678613897
1.32725079442
1.3138176771
1.35530978801
1.33998966185
1.38707864248
1.57557903219
1.57557903219
1.58142632516
1.57632468996
1.58261908409
1.58486370126
1.56242007247
1.53808936775
1.53741033843
1.52936976908
1.58604117253
1.61943903585
1.6053268892
1.63731004672
1.58863341672
1.56696071467
1.57971480267
1.61424877778
1.6439467615
1.60906072294
1.64290038105
1.64800201625
1.73364103334
1.72924449929
1.72533562303
1.73403993404
1.73659075164
1.74815208069
1.74424320444
1.75758442436
1.75435457743
1.76627111024
1.74579116714
1.74324034954
1.76313316072
1.80382827308
1.8121368237
1.78562813027
1.82152780788
1.83825740059
1.8620085501
1.87250280039
1.87437458866
1.87182377106
1.89478112944
1.88026564568
1.90472196345
1.93384810291
1.98531148895
2.01531567313
2.01170688808
2.04874034002
2.01099501306
1.90967622965
1.91300561782
1.98585232773
1.92401827261
1.91560721184
2.05054604395
2.11499551324
2.12519878364
2.17324248583
2.24609683957
2.28405967699
2.28406732081
2.27475738278
2.2932921353
2.21739172945
2.23384569703
2.20697946238
2.25831112614
2.32799912108
2.37128874799
2.37817027405
2.44560681087
2.45648911059
2.45829427042
2.439386689
2.43329982404
2.44467735828
2.4580185782
2.47642771767
2.5059748194
2.52450957191
2.51009122482
2.53114067472
2.54199239912
2.60122984073
2.68960864238
2.72329211211
2.73604620011
2.7172533805
2.70349877506
2.76866542576
2.76356379056
2.69699094785
2.69954176544
2.68766659212
2.70585144725
2.67065373048
2.69010554973
2.796255821
2.86827792593
2.83750281502
2.80806049383
2.79027139908
2.76604787943
2.76643599597
2.73175200881
2.73912876941
2.71923595822
2.72824646967
2.62854350641
2.57076126012
2.55800717213
2.52745634556
2.44968408433
2.41801477108
2.38941764888
2.4032264969
2.42990893675
2.38881018166
2.39497896274
2.31308802571
2.28615516263
2.26755378166
2.18635796449
2.14605861251
2.12684483066
2.08467369042
2.04582429451
2.04072265931
2.01732430898
1.9816128626
1.91512630531
1.92407018832
1.91823818301
1.92650303671
1.90405940793
1.97544297306
1.97544297306
1.96779052027
1.95309124169
1.96027576077
1.89718755755
1.88766331648
1.8092120259
1.8092120259
1.81742553882
1.78769464229
1.78327203642
1.77952845989
1.77952845989
1.76023276192
1.75104843696
1.75240649562
1.74549970059
1.71494887401
1.69641412149
1.69250524522
1.6816229455
1.65985834605
1.62924853487
1.58129673009
1.48282941984
1.49479408602
1.44133730893
1.39151371589
1.3838612631
1.37808059857
1.37727595619
1.40442312233
1.40138150662
1.36176118397
1.36932938319
1.36235595972
1.42218053327
1.40507811168
1.39014603499
1.35894909186
1.34371081471
1.25257366631
1.29222449717
1.24555734874
1.25124611587
1.21243043561
1.27634534277
1.29942189936
1.31335025122
1.26056252216
1.31313040331
1.34467410349
1.32656118317
1.25360962564
1.20179264155
1.1857320969
1.13539477424
1.0906728164
1.02741610603
1.04490423961
1.00715570523
1.0199250809
0.96644980873
0.94042877309
0.91236744204
0.90981662445
0.81341778038
0.75900628175
0.74671458258
0.72212347332
0.72280250266
0.71515004986
0.6339902858
0.6895661341
0.6844644989
0.7608172452
0.74017113241
0.74490758256
0.72382201244
0.68855766721
0.66076197997
0.57506164084
0.53799213579
0.48261216255
0.40092338122
0.36062402925
0.38076479201
0.37243330989
0.35509131631
0.36901966815
0.37922293855
0.36068818602
0.33305336209
0.25974426336
0.25906523403
0.31869843603
0.30458628937
0.29880562484
0.29302496032
0.27982143369
0.3051863715
0.29610923161
0.34006469913
0.33856573975
0.33887958403
0.3481786708
0.27728800273
0.27473718513
0.2587532502
0.24777140924
0.20815108659
0.20815108659
0.14928640676
0.11813846698
0.10538437898
0.0645712974
0.06239330868
0.05984249108
0.07795307393
0.03970930505
0.02086835208
0.00811426408
0.01355501251
0.01716533217
0.05212791336
0.02996521606
0.02987331866
0.00667792287
0
0.00267167143
0
0
0
0
0
0
0
0
0
0
0
0
0
0
0
0
0
0
0
0
0
0
0
0
0
0
0
0
0
0
0
0
0
0
0
0
0
0
0
0
0
0
0
0
0
0
0
0
0
0
0
0
0
0
0
0
0
0
0
0
0
0
0
0
0
0
0
0
0
0
0
0
0
0
0
0
0
0
0
0
0
0
0
0
0
0
0
0
0
0
0
0
0
0
0
0
0
0
0
0
0
0
0
0
0
0
0
0
0
0
0
0
0
0
0
0
0
0
0
0
0
0
0
0
0
0
0
0
0
0
0
0
0
0
0
0
0
0
0
0
0
0
0
0
0
0
0
0
0
0
0
0
0
0
0
0
0
0
0
0
0
0
0
0
0
0
0
0
0
0
0
0
0
0
0
0
0
0
0
0
0
0
0
0
0
0
0
0
0
0
0
0
0
0
0
0
0
0
0
0
0
0
0
0
0
0
0
0
0
0
0
0
0
0
0
0
0
0
0
0
0
0
0
0
0
0
0
0
0
0
0
0
0
0
0
0
0
0
0
0
0
0
0
0
0
0
0
0
0
0
0
0
0
0
0
0
0
0
0
0
0
0
0
0
0
0
0
0
0
0
0
0
0
0
0
0
0
0
0
0
0
0
0
0
0
0
0
0
0
0
0
0
0
0
0
0
0
0
0
0
0
0
0
0
0
0
0
0
0
0
0
0
0
0
0
0
0
0
0
0
0
0
0
0
0
0
0
0
0
0
0
0
0
0
0
0
0
0
0
0
0
0
0
0
0
0
0
0
0
0
0
0
0
0
0
0
0
0
0
0
0
0
0
0
0
0
0
0
0
0
0
0
0
0
0
0
0
0
0
0
0
0
0
0
0
0
0
0
0
0
0
0
0
0
0
0
0
0
0
0
0
0
0
0
0
0
0
0
0
0
0
0
0
0
0
0
0
0
0
0
0
0
0
0
0
0
0
0
0
0
0
0
0
0
0
0
0
0
0
0
0
0
0
0
0
0
0
0
0
0
0
0
0
0
0
0
0
0
0
0
0
0
0
0
0
0
0
0
0
0
0
0
0
0
0
0
0
0
0
0
0
0
0
0
0
0
0
0
0
0
0
0
0
0
0
0
0
0
0
0
0
0
0
0
0
0
0
0
0
0
0
0
0
0
0
0
0
0
0
0
0
0
0
0
0
0
0
0
0
0
0
0
0
0
0
0
0
0
0
0
0
0
0
0
0
0
0
0
0
0
0
0
0
0
0
0
0
0
0
0
0
0
0
0
0
0
0
0
0
0
0
0
0
0
0
0
0
0
0
0
0
0
0
0
0
0
0
0
0
0
0
0
0
0
0
0
0
0
0
0
0
0
0
0
0
0
0
0
0
0
0
0
0
0
0
0
0
0
0
0
0
0
0
0
0
0
0
0
0
0
0
0
0
0
0
0
0
0
0
0
0
0
0
0
0
0
0
0
0
0
0
0
0
0
0
0
0
0
0
0
0
0
0
0
0
0
0
0
0
0
0
0
0
0
0
0
0
0
0
0
0
0
0
0
0
0
0
0
0
0
0
0
0
0
0
0
0
0
0
0
0
0
0
0
0
0
0
0
0
0
0
0
0
0
0
0
0
0
0
0
0
0
0
0
0
0
0
0
0
0
0
0
0
0
0
0
0
0
0
0
0
0
0
0
0
0
0
0
0
0
0
0
0
0
0
0
0
0
0
0
0
0
0
0
0
0
0
0
0
0
0
0
0
0
0
0
0
0
0
0
0
0
0
0
0
0
0
0
0
0
0
0
0
0
0
0
0
0
0
0
0
0
0
0
0
0
0
0
0
0
0
0
0
0
0
0
0
0
0
0
0
0
0
0
0
0
0
0
0
0
0
0
0
0
0
0
0
0
0
0
0
0
0
0
0
0
0
0
0
0
0
0
0
0
0
0
0
0
0
0
0
0
0
0
0
0
0
0
0
0
0
0
0
0
0
0
0
0
0
0
0
0
0
0
0
0
0
0
0
0
0
0
0
0
0
0
0
0
0
0
0
0
0
0
0
0
0
0
0
0
0
0
0
0
0
0
0
0
0
0
0
0
0
0
0
0
0
0
0
0
0
0
0
0
0
0
0
0
0
0
0
0
0
0
0
0
0
0
0
0
0
0
0
0
0
0
0
0
0
0
0
0
0
0
0
0
0
0
0
0
0
0
0
0
0
0
0
0
0
0
0
0
0
0
0
0
0
0
0
0
0
0
0
0
0
0
0
0
0
0
0
0
0
0
0
0
0
0
0
0
0
0
0
0
0
0
0
0
0
0
0
0
0
0
0
0
0
0
0
0
0
0
0
0
0
0
0
0
0
0
0
0
0
0
0
0
0
0
0
0
0
0
0
0
0
0
0
0
0
0
0
0
0
0
0
0
0
0
0
0
0
0
0
0
0
0
0
0
0
0
0
0
0
0
0
0
0
0
0
0
0
0
0
0
0
0
0
0
0
0
0
0
0
0
0
0
0
0
0
0
0
0
0
0
0
0
0
0
0
0
0
0
0
0
0
0
0
0
0
0
0
0
0
0
0
0
0
0
0
0
0
0
0
0
0
0
0
0
0
0
0
0
0
0
0
0
0
0
0
0
0
0
0
0
0
0
0
0
0
0
0
0
0
0
0
0
0
0
0
0
0
0
0
0
0
0
0
0
0
0
0
0
0
0
0
0
0
0
0
0
0
0
0
0
0
0
0
0
0
0
0
0
0
0
0
0
0
0
0
0
0
0
0
0
0
0
0
0
0
0
0
0
0
0
0
0
0
0
0
0
0
0
0
0
0
0
0
0
0
0
0
0
0
0
0
0
0
0
0
0
0
0
0
0
0
0
0
0
0
0
0
0
0
0
0
0
0
0
0
0
0
0
0
0
0
0
0
0
0
0
0
0
0
0
0
0
0
0
0
0
0
0
0
0
0
0
0
0
0
0
0
0
0
0
0
0
0
0
0
0
0
0
0
0
0
0
0
0
0
0
0
0
0
0
0
0
0
0
0
0
0
0
0
0
0
0
0
0
0
0
0
0
0
0
0
0
0
0
0
0
0
0
0
0
0
0
0
0
0
0
0
0
0
0
0
0
0
0
0
0
0
0
0
0
0
0
0
0
0
0
0
0
0
0
0
0
0
0
0
0
0
0
0
0
0
0
0
0
0
0
0
0
0
0
0
0
0
0
0
0
0
0
0
0
0
0
0
0
0
0
0
0
0
0
0
0
0
0
0
0
0
0
0
0
0
0
0
0
0
0
0
0
0
0
0
0
0
0
0
0
0
0
0
0
0
0
0
0
0
0
0
0
0
0
0
0
0
0
0
0
0
0
0
0
0
0
0
0
0
0
0
0
0
0
0
0
0
0
0
0
0
0
0
0
0
0
0
0
0
0
0
0
0
0
0
0
0
0
0
0
0
0
0
0
0
0
0
0
0
0
0
0
0
0
0
0
0
0
0
0
0
0
0
0
0
0
0
0
0
0
0
0
0
0
0
0
0
0
0
0
0
0
0
0
0
0
0
0
0
0
0
0
0
0
0
0
0
0
0
0
0
0
0
0
0
0
0
0
0
0
0
0
0
0
0
0
0
0
0
0
0
0
0
0
0
0
0
0
0
0
0
0
0
0
0
0
0
0
0
0
0
0
0
0
0
0
0
0
0
0
0
0
0
0
0
0
0
0
0
0
0
0
0
0
0
0
0
0
0
0
0
0
0
0
0
0
0
0
0
0
0
0
0
0
0
0
0
0
0
0
0
0
0
0
0
0
0
0
0
0
0
0
0
0
0
0
0
0
0
0
0
0
0
0
0
0
0
0
0
0
0
0
0
0
0
0
0
0
0
0
0
0
0
0
0
0
0
0
0
0
0
0
0
0
0
0
0
0
0
0
0
0
0
0
0
0
0
0
0
0
0
0
0
0
0
0
0
0
0
0
0
0
0
0
0
0
0
0
0
0
0
0
0
0
0
0
0
0
0
0
0
0
0
0
0
0
0
0
0
0
0
0
0
0
0
0
0
0
0
0
0
0
0
0
0
0
0
0
0
0
0
0
0
0
0
0
0
0
0
0
0
0
0
0
0
0
0
0
0
0
0
0
0
0
0
0
0
0
0
0
0
0
0
0
0
0
0
0
0
0
0
0
0
0
0
0
0
0
0
0
0
0
0
0
0
0
0
0
0
0
0
0
0
0
0
0
0
0
0
0
0
0
0
0
0
0
0
0
0
0
0
0
0
0
0
0
0
0
0
0
0
0
0
0
0
0
0
0
0
0
0
0
0
0
0
0
0
0
0
0.03074661097
0.04094988137
0.04312787008
0.05078032288
0
0
0
0
0
0
0
0
0
0
0
0
0
0
0
0
0
0
0
0
0
0
0
0
0
0
0
0
0
0
0
0
0
0
0
0
0
0
0
0
0
0
0
0
0
0
0
0
0
0
0
0
0
0
0
0.0020353422
0.00781600673
0
0
0.00212723959
0.03044873668
0.02721888975
0.03412568477
0.06181184948
0.08603536914
0.11065698662
0.11643765114
0.12844608137
0.13106352741
0.12633472111
0.14772649166
0.20509985595
0.21088052047
0.24153846502
0.28412058621
0.27939177991
0.31108395754
0.31326194625
0.3082269395
0.3031253043
0.31655842163
0.33210289923
0.33826403647
0.3280454784
0.3331471136
0.35501883102
0.36981000701
0.36402934248
0.3676320183
0.36215755421
0.34766493483
0.35922626389
0.3465640733
0.34214146743
0.38278523902
0.37482658578
0.37264859706
0.36304097239
0.35147964333
0.36304097239
0.36049015479
0.3964127639
0.3964127639
0.36729426826
0.35198936266
0.21857716345
0.22435782798
0.24351262523
0.23195129618
0.23271224161
0.22693157708
0.22182994189
0.19676122324
0.20186285844
0.20186285844
0.18414803595
0.18632602467
0.18632602467
0.1921066892
0.20110955682
0.20110955682
0.1953288923
0.19750688101
0.20328754553
0.20328754553
0.21124619877
0.22790916303
0.23368982756
0.17706212105
0.17706212105
0.17706212105
0.17706212105
0.18502077429
0.17593599055
0.18938439554
0.22507734685
0.29468108822
0.29536011755
0.27682536503
0.21011926542
0.20246681263
0.1966861481
0.20141495441
0.18767563664
0.19022645424
0.19855793636
0.19277727183
0.19277727183
0.2187140539
0.25873771367
0.24343280808
0.21837173325
0.2550323563
0.22628668955
0.22041412762
0.19864952817
0.15726774264
0.11383044114
0.13854161858
0.16519878945
0.16774960705
0.13868245219
0.14371745894
0.10526696374
0.10526696374
0.10999577005
0.08821588293
0.09977721199
0.09977721199
0.17650278718
0.15907887748
0.15652805988
0.15652805988
0.15652805988
0.15652805988
0.15907887748
0.14573765756
0.13817710217
0.13817710217
0.13817710217
0.12217787958
0.11452542679
0.10118420687
0.09608257167
0.05034480872
0.05612547324
0.06445695537
0.10525154187
0.08348694242
0.08348694242
0.08093612482
0.08093612482
0.07515546029
0.04573840804
0.04573840804
0.04573840804
0.05598223507
0.04764310911
0.05342377364
0.05597459123
0.04066968565
0.00506092081
0.03149534195
0.03727600648
0
0
0
0
0
0
0
0
0
0
0
0
0
0
0
0
0
0
0
0
0
0
0
0
0
0
0
0
0
0
0
0
0
0
0
0
0
0
0
0
0
0
0
0
0
0
0
0
0
0
0
0
0
0
0
0
0
0
0
0
0
0
0
0
0
0
0
0
0
0
0
0
0
0
0
0
0
0
0
0
0
0
0
0
0
0
0
0
0
0
0
0
0
0
0
0
0
0
0
0
0
0
0
0
0
0
0
0
0
0
0
0
0
0
0
0
0
0
0
0
0
0
0
0
0
0
0
0
0
0
0
0
0
0
0
0
0
0
0
0
0
0
0
0
0
0
0
0
0
0
0
0
0
0
0
0
0
0
0
0
0
0
0
0
0
0
0
0
0
0
0
0
0
0
0
0
0
0
0
0
0
0
0
0
0
0
0
0
0
0
0
0
0
0
0
0
0
0
0
0
0
0
0
0
0
0
0
0
0
0
0
0
0
0
0
0
0
0
0
0
0
0
0
0
0
0
0
0
0
0
0
0
0
0
0
0
0
0
0
0
0
0
0
0
0
0
0
0
0
0
0
0
0
0
0
0
0
0
0
0
0
0
0
0
0
0
0
0
0
0
0
0
0
0
0
0
0
0
0
0
0
0
0
0
0
0
0
0
0
0
0
0
0
0
0
0
0
0
0
0
0
0
0
0
0
0
0
0
0
0
0
0
0
0
0
0
0
0
0
0
0
0
0
0
0
0
0
0
0
0
0
0
0
0
0
0
0
0
0
0
0
0
0
0
0
0
0
0
0
0
0
0
0
0
0
0
0
0
0
0
0
0
0
0
0
0
0
0
0
0
0
0
0
0
0
0
0
0
0
0
0
0
0
0
0
0
0
0
0
0
0
0
0
0
0
0
0
0
0
0
0
0
0
0
0
0
0
0
0
0
0
0
0
0
0
0
0
0
0
0
0
0
0
0
0
0
0
0
0
0
0
0
0
0
0
0
0
0
0
0
0
0
0
0
0
0
0
0
0
0
0
0
0
0
0
0
0
0
0
0
0
0
0
0
0
0
0
0
0
0
0
0
0
0
0
0
0
0
0
0
0
0
0
0
0
0
0
0
0
0
0
0
0
0
0
0
0
0
0
0
0
0
0
0
0
0
0
0
0
0
0
0
0
0
0
0
0
0
0
0
0
0
0
0
0
0
0
0
0
0
0
0
0
0
0
0
0
0
0
0
0
0
0
0
0
0
0
0
0
0
0
0
0
0
0
0
0
0
0
0
0
0
0
0
0
0
0
0
0
0
0
0
0
0
0
0
0
0
0
0
0
0
0
0
0
0
0
0
0
0
0
0
0
0
0
0
0
0
0
0
0
0
0
0
0
0
0
0
0
0
0
0
0
0
0
0
0
0
0
0
0
0
0
0
0
0
0
0
0
0
0
0
0
0
0
0
0
0
0
0
0
0
0
0
0
0
0
0
0
0
0
0
0
0
0
0
0
0
0
0
0
0
0
0
0
0
0
0
0
0
0
0
0
0
0
0
0
0
0
0
0
0
0
0
0
0
0
0.03413893984
0.08532059155
0.19888003896
0.20492955472
0.30305083964
0.31024854743
0.30805527106
0.35625429166
0.37223822658
0.41898735823
0.48105130966
0.53171923175
0.62210468026
0.70497850959
0.68993400854
0.75709959517
0.78464485915
0.79229731195
0.83140390498
0.86592259243
0.90554291507
0.89398158602
0.943679566
0.97664030945
0.98242097398
0.97221770359
0.99508316457
1.0161687347
1.01946521007
1.01946521007
1.02419401639
1.02966848047
1.06477429984
1.01970792238
1.02736037519
1.00558048807
0.99611523162
0.98659099055
1.03088113489
1.07232190502
1.07742354022
1.11262125699
1.16015122956
1.18230394557
1.18740558076
1.19250721596
1.20458227463
1.25389744444
1.27212599651
1.2906531052
1.31105964599
1.31105964599
1.32636455158
1.36615017395
1.38281313821
1.41468911064
1.42302059277
1.44223437463
1.47772066672
1.37667967448
1.37677157188
1.38510305401
1.35341087637
1.3908532103
1.40173551003
1.42230735055
1.4259766548
1.4479555573
1.47992342714
1.4553370599
1.4527862423
1.43434338719
1.42458721796
1.45059062847
1.5916729727
1.59099394336
1.60629884896
1.60847683767
1.60952869589
1.63052236861
1.66494915864
1.68056026469
1.68093309357
1.685289071
1.72334380582
1.67508056134
1.69607423405
1.67939598212
1.71864347588
1.7136337381
1.78593153525
1.79253212983
1.87110138962
1.89144130197
1.89722196649
1.93106162461
1.90510955488
1.86902848702
1.89303770363
1.88943502781
1.8731143171
1.9046940704
1.95009505758
2.06220978819
2.172739274
2.2957877122
2.38906389442
2.44248251944
2.48711257987
2.46874713735
2.47452780188
2.47384877255
2.48980977597
2.55000193913
2.57363068301
2.59981788833
2.60747034113
2.61617465214
2.71352821775
2.70917464488
2.70016413343
2.74114251473
2.76222808485
2.77595975879
2.76062427786
2.78747522484
2.80129645871
2.82243336962
2.83961006348
2.83961006348
2.87269642
2.88102790212
2.89132306993
2.90693417595
2.95538442267
2.9644692064
2.93398217357
2.95319595541
2.98730816542
3.00291162763
3.02361672503
3.02616754262
3.06578786527
3.10608721724
3.12253304374
3.24059257672
3.236149511
3.23524403129
3.28270060153
3.32195573914
3.31299656844
3.34122086176
3.36783988058
3.37294151577
3.44240072287
3.4891597687
3.52182959938
3.51536990552
3.55132856774
3.55966004986
3.58926089692
3.6270094313
3.73720577488
3.84722153108
3.84380788934
4.00708818113
4.11897572559
4.15112739024
4.24958181739
4.33273133893
4.44243325087
4.50653429028
4.56580020826
4.70523301671
4.72512582789
4.74951464725
4.76039694699
4.76481955285
4.86821394903
4.9208355755
4.95282107048
4.98436710812
5.00915255784
5.04435027462
5.06321496194
5.10470707285
5.12459988404
5.13939106001
5.17609538001
5.22468332002
5.32768799794
5.32317349467
5.39893306692
5.42315658657
5.41669689271
5.47014609306
5.47524772826
5.47524772826
5.49514053944
5.52912022832
5.50744752628
5.519024143
5.55932349497
5.5799772516
5.4963379733
5.51419369649
5.50839010046
5.50583928286
5.4978959173
5.43180295432
5.40884559593
5.39983508447
5.39414631735
5.38190595897
5.36269217711
5.33905578939
5.34619451258
5.30147255474
5.26541435129
5.27051598648
5.28089984427
5.24825294509
5.2052374758
5.23941384259
5.27350071654
5.27710339236
5.23953865279
5.2496086663
5.16669194287
5.12931623739
5.09433516111
5.07580040858
5.07315769359
5.06618427012
5.00446874858
5.00446874858
4.89636243546
4.85334696617
4.79725825823
4.73411187324
4.75717554675
4.75056730833
4.76259867005
4.73446627414
4.71238783043
4.7015974281
4.70295548676
4.63052296522
4.55717337695
4.50344090765
4.40873005705
4.34084408161
4.21324829443
4.13819832685
4.19941160149
4.1841066959
4.18628468461
4.13888950353
4.12321176906
4.12957956551
4.085536637
4.04965989088
4.00170808612
3.92901903209
3.92745344426
3.88431993864
3.86000452159
3.83381731627
3.83381731627
3.77457987466
3.76114675734
3.74380476375
3.7220401643
3.70146832379
3.68480535953
3.65421404344
3.64220561321
3.57336281728
3.55040545889
3.55799128323
3.58630747395
3.58443568568
3.50519504039
3.49941437586
3.54118427795
3.55170903645
3.5401477074
3.53978252235
3.53617984653
3.49784418023
3.48981889854
3.48658905161
3.44696872897
3.45738630241
3.44327415576
3.45160563789
3.44687683157
3.43384181209
3.39873599273
3.43019013296
3.40775414801
3.39755087761
3.41098399493
3.37887522437
3.34169940421
3.33659776901
3.30680788788
3.29051010869
3.24137632912
3.15907434404
3.23286098508
3.25945152751
3.23992390138
3.22904160166
3.16148025464
3.14481729039
3.11472120881
3.03879780435
2.99500610193
2.98299767172
3.01327280608
2.98250003263
3.00103478516
2.95308298039
2.95391202176
2.96479432149
2.95969268629
2.95527008042
2.95271926282
2.96495962121
2.94318737793
2.91054047875
2.92652441368
2.89373661378
2.89186482551
2.85020741488
2.9166555145
2.90968209102
2.88672473264
2.85534399471
2.82288089035
2.8362526185
2.81683130749
2.76974232684
2.73573736901
2.72958387559
2.74240902845
2.72978819735
2.80693720645
2.74418658186
2.6886742217
2.65755685723
2.60331065832
2.51964740717
2.49924086638
2.47200180284
2.4814341465
2.33783002541
2.27677423524
2.26537820591
2.25080133298
2.23954620436
2.2391220347
2.21548564697
2.19002647431
2.12130294369
2.00395492672
1.93594501104
1.91996107611
1.84062853342
1.81053245185
1.79281762936
1.79530181853
1.79343003025
1.79419861953
1.73461885726
1.65479551646
1.61800934746
1.62606513738
1.60820941418
1.61399007872
1.62544188523
1.6196612207
1.55337367879
1.54317040839
1.60296650556
1.58759497152
1.61347590928
1.64839793385
1.59089137977
1.54231188647
1.53247380112
1.4608221876
1.4116776239
1.32401359907
1.35027944598
1.27222835222
1.30722150874
1.30771674327
1.23392616306
1.2164509126
1.2084585437
1.15911576747
1.1058556683
1.02324427536
0.99059737618
0.94277118446
0.90695342297
0.8673515954
0.84558699595
0.73180560168
0.76408491124
0.75184455286
0.72497831821
0.71341698915
0.65594094331
0.61870613855
0.56884963272
0.5529575952
0.47184516164
0.4250861158
0.34337656903
0.27349486509
0.25092562326
0.20229478916
0.14740568114
0.12751286995
0.13720241074
0.13938039945
0.12662631145
0.1074125296
0.11895623353
0.10371795637
0.07615740474
0.04861214076
0.02361769437
0
0
0
0
0
0
0
0
0
0
0
0
0
0
0
0
0
0
0
0
0
0
0
0
0
0
0
0
0
0
0
0
0
0
0
0
0
0
0
0
0
0
0
0
0
0
0
0
0
0
0
0
0
0
0
0
0
0
0
0
0
0
0
0
0
0
0
0
0
0
0
0
0
0
0
0
0
0
0
0
0
0
0
0
0
0
0
0
0
0
0
0
0
0
0
0
0
0
0
0
0
0
0
0
0
0
0
0
0
0
0
0
0
0
0
0
0
0
0
0
0
0
0
0
0
0
0
0
0
0
0
0
0
0
0
0
0
0
0
0
0
0
0
0
0
0
0
0
0
0
0
0
0
0
0
0
0
0
0
0
0
0
0
0
0
0
0
0
0
0
0
0
0
0
0
0
0
0
0
0
0
0
0
0
0
0
0
0
0
0
0
0
0
0
0
0
0
0
0
0
0
0
0
0
0
0
0
0
0
0
0
0
0
0
0
0
0
0
0
0
0
0
0
0
0
0
0
0
0
0
0
0
0
0
0
0
0
0
0
0
0
0
0
0
0
0
0
0
0
0
0
0
0
0
0
0
0
0
0
0
0
0
0
0
0
0
0
0
0
0
0
0
0
0
0
0
0
0
0
0
0
0
0
0
0
0
0
0
0
0
0
0
0
0
0
0
0
0
0
0
0
0
0
0
0
0
0
0
0
0
0
0
0
0
0
0
0
0
0
0
0
0
0
0
0
0
0
0
0
0
0
0
0
0
0
0
0
0
0
0
0
0
0
0
0
0
0
0
0
0
0
0
0
0
0
0
0
0
0
0
0
0
0
0
0
0
0
0
0
0
0
0
0
0
0
0
0
0
0
0
0
0
0
0
0
0
0
0
0
0
0
0
0
0
0
0
0
0
0
0
0
0
0
0
0
0
0
0
0
0
0
0
0
0
0
0
0
0
0
0
0
0
0
0
0
0
0
0
0
0
0
0
0
0
0
0
0
0
0
0
0
0
0
0
0
0
0
0
0
0
0
0
0
0
0
0
0
0
0
0
0
0
0
0
0
0
0
0
0
0
0
0
0
0
0
0
0
0
0
0
0
0
0
0
0
0
0
0
0
0
0
0
0
0
0
0
0
0
0
0
0
0
0
0
0
0
0
0
0
0
0
0
0
0
0
0
0
0
0
0
0
0
0
0
0
0
0
0
0
0
0
0
0
0
0
0
0
0
0
0
0
0
0
0
0
0
0
0
0
0
0
0
0
0
0
0
0
0
0
0
0
0
0
0
0
0
0
0
0
0
0
0
0
0
0
0
0
0
0
0
0
0
0
0
0
0
0
0
0
0
0
0
0
0
0
0
0
0
0
0
0
0
0
0
0
0
0
0
0
0
0
0
0
0
0.01315792942
0
0
0
0
0
0
0
0
0
0
0.00901429028
0.06352299269
0.07695611001
0.13631836183
0.13774304894
0.15049713694
0.1639968827
0.18466062062
0.24065299474
0.24830544753
0.242524783
0.21301059409
0.25657036833
0.24332104581
0.24910171033
0.24009119887
0.22523339445
0.216222883
0.216222883
0.20527395482
0.24529761458
0.2619758665
0.23529342666
0.26005594489
0.24935743997
0.27218154146
0.28952353504
0.30941634622
0.30449850584
0.31980341143
0.35823097513
0.36588342793
0.34740001619
0.39479439441
0.37693867121
0.37062898941
0.28173645815
0.31506238667
0.35034201954
0.35612268407
0.40148761813
0.4463748757
0.4361716053
0.43940145223
0.44509021935
0.44564443849
0.49100937255
0.46465686751
0.46142702058
0.45632538538
0.43966242113
0.43456078593
0.42435751554
0.42690833313
0.41501787213
0.43481878592
0.49998697121
0.48851753956
0.49361917476
0.49361917476
0.48851753956
0.52078396603
0.5256284041
0.53718973316
0.54484218595
0.53102095207
0.5393524342
0.54190325179
0.58590241625
0.60324440983
0.59491292771
0.56818155165
0.57328318685
0.55510597555
0.53998486477
0.49750228482
0.49427243788
0.51168870375
0.53991299706
0.55725499065
0.57646877249
0.58590111616
0.54821156639
0.54566074878
0.54566074878
0.53732926665
0.40517632062
0.41928846728
0.4403740374
0.44378767914
0.47847166631
0.51150668205
0.49444038068
0.44113441848
0.43461043364
0.47933239149
0.47572971568
0.39383057046
0.45007780425
0.4718424037
0.50996376696
0.59564561103
0.5960184399
0.6057079807
0.63206048574
0.67291325399
0.64177529549
0.61960735892
0.6061742416
0.61760311661
0.58959546381
0.59724791661
0.6100020046
0.61901251606
0.65147562043
0.62802302752
0.60562229281
0.60630132213
0.58862939376
0.57282925364
0.53208520507
0.53267233699
0.60938269162
0.6653902863
0.66862013323
0.59229796226
0.61151174412
0.65591665026
0.71139529479
0.6912644462
0.70237109736
0.70378814063
0.72519519887
0.67660806171
0.67997874224
0.68388761851
0.68515377976
0.69416429122
0.69161347362
0.68359817324
0.69124298219
0.78468212666
0.77552547521
0.86701412272
0.85444382953
0.84688327413
0.84273636048
0.85038881328
0.84353255618
0.9248998494
0.95656151881
0.98920841798
1.0199835289
1.06808534572
1.11653238502
1.14084780207
1.15601494725
1.21484905174
1.21066922531
1.35546086607
1.35993715016
1.41247686052
1.43611324825
1.53313220414
1.55339784421
1.54424119275
1.49890152765
1.56452445794
1.58041649546
1.64359893356
1.68915757661
1.69346688818
1.74090496334
1.87624423075
1.9186449617
1.94355749198
1.99686812907
2.02764323998
2.02631045028
2.05708556118
2.02660376762
2.07175753896
2.17760788641
2.1595868635
2.17812161603
2.12128651456
2.16539520155
2.29152253757
2.35804194056
2.34214990303
2.3625403533
2.36403931268
2.37756432741
2.39942082427
2.41098215333
2.42373624132
2.47236707542
2.47881912545
2.52948704754
2.57374661654
2.53470127847
2.59044790426
2.60133020399
2.69611445691
2.68523215719
2.712545493
2.76176345902
2.74732661684
2.78898402748
2.794764692
2.78042208468
2.80473750173
2.80405847239
2.84112797744
2.87700472355
2.88720799394
2.9038709582
2.90130485294
2.91440803547
2.94092437273
2.97611444568
2.98130797827
2.9870886428
3.01395487745
2.9929206481
3.01585186757
3.02860595556
3.00000118954
2.92045982158
2.89137744615
2.89324923442
2.90786746684
2.94816681882
2.9782629004
2.97266603067
3.01760462902
3.05603219272
3.10805817348
3.14685092223
3.15195255742
3.10530390409
3.14492422672
3.18838679719
3.19994812625
3.20035700824
3.22338776894
3.31492461693
3.34979239889
3.33125764637
3.33673211046
3.32945248655
3.35538483219
3.35470580287
3.42890446221
3.38967022427
3.41952826845
3.46893002928
3.49462877396
3.43572600916
3.53120014266
3.60101368357
3.63043073582
3.73033511903
3.74819084222
3.81065813076
3.89312862297
3.9296024823
3.94641632857
4.08614004979
4.14668130747
4.29226760933
4.47302789361
4.53482176481
4.65043439072
4.78757357868
4.78315097282
4.84266410665
4.86817228263
4.9212257226
5.06319085357
5.04783861747
5.07252686341
5.31036275822
5.38763971784
5.4529335162
5.59635237501
5.62090736405
5.67786968029
5.65916962803
5.8059883755
5.86091360374
5.99477327683
6.18171078886
6.23731504646
6.29802093916
6.36772205575
6.39895191163
6.48234100516
6.48390362414
6.67077450764
6.79761852784
6.90244075146
7.13365312022
7.25965281132
7.3519047418
7.4975063313
7.6447568922
7.71337243497
7.7267136549
7.7792533652
7.80946217666
7.81592187056
7.90370917091
7.92989637631
8.10098321023
8.17437045337
8.28222350858
8.40141507588
8.44742169016
8.59043954931
8.64485104791
8.63274024176
8.81505896721
8.96128206901
9.09635125622
9.32843933217
9.60515746853
9.65956896723
9.73302894793
9.72192710592
9.76987891072
9.98548781722
10.1798229224
10.2704006124
10.3975196601
10.679501165
10.9976010869
11.0940642219
11.1755065904
11.291482131
11.3097596864
11.3454711328
11.4313367716
11.5252582004
11.5878106125
11.6766513057
11.7247003143
11.8949082336
12.037786129
12.0859032335
12.2589123937
12.4653276587
12.6372235715
12.7079252055
12.737318896
12.9075453105
13.080950164
13.1107400451
13.3430668232
13.5687157322
13.6360627762
13.7576857244
13.8772180778
14.057241151
14.1907523943
14.2733637872
14.3578713674
14.3578713674
14.3364743575
14.4628773859
14.5286849137
14.613338634
14.8089575926
14.8184818337
14.8510468168
14.9818419427
15.1660324565
15.2734973951
15.3654921283
15.5728799452
15.5363754435
15.7776149316
15.9130064768
16.0493747381
16.3035236998
16.3598069867
16.376469951
16.4548096201
16.5509451576
16.5458435224
16.6100907691
16.6916441945
16.7562589635
16.8259753678
16.8442858359
16.9143321751
16.9684679814
16.9870180216
17.0721649445
17.1612412705
17.1899792934
17.2285798007
17.2740726853
17.3667464479
17.343730975
17.4275595258
17.5380890116
17.4920089951
17.6292866792
18.103303321
18.126168782
18.2049732445
18.3406624765
18.5535864385
18.7448784604
18.8493210813
19.0627276002
19.284472442
19.3987699034
19.7218874454
19.7488279524
20.1309754739
20.4162065498
20.452083296
20.5178908239
20.7327288037
20.8653613376
20.9087252368
20.9986262349
21.0625619746
21.1780827031
21.288263759
21.4388474129
21.5866117034
21.7637930462
21.903060555
22.3132907375
22.5952285453
22.6429452145
22.764357
22.8875486764
23.0018951411
23.1644506077
23.1900321859
23.3114254764
23.350036835
23.4231483859
23.4329788273
23.4414283457
23.5190520625
23.590640255
23.6744809532
23.833150475
23.9309687668
24.0514443259
24.1954650399
24.515556254
24.5917323521
24.7593894538
24.9020521091
24.9154852265
25.1096510218
25.1103300511
25.0916299988
25.284281547
25.451773349
25.5269926266
25.7651443441
26.1365005934
26.3407862083
26.6059433212
26.7804085467
27.1068516049
27.6011429981
27.7730741612
28.1103741119
28.3726907236
28.4342409453
29.0186597871
29.0736203327
29.3547534312
29.63158196
29.9064054438
30.1737097316
30.3362651982
30.5505911212
30.6773594015
30.7601783237
30.8225561194
30.9280388772
30.9613648057
31.068995044
31.1094596957
31.0819006787
31.1029862488
31.128443084
31.1123130092
31.0975218332
31.0489094942
31.0383410387
31.1307996283
31.12892784
31.144652905
31.1070529152
31.120792233
31.1538761848
31.1489154504
31.0798099124
31.1101331803
31.0764396622
30.9832598137
30.9531560883
30.9920973816
30.8319564397
30.8169087312
30.7763315882
30.7628984708
30.7412401865
30.6680121338
30.5679331343
30.4583207152
30.1499240872
30.1169396092
30.0700211677
29.9356747068
29.8702508588
29.7802895801
29.798310603
29.7347990329
29.6305639413
29.5344298711
29.6497354936
29.4330747289
29.3443688273
29.143320636
29.0254871273
29.0474592559
29.00895829
28.9546739389
28.913181828
28.7645738731
28.7564743191
28.5621392138
28.3206853556
28.2337094714
28.2390835914
28.116497542
27.9234975639
27.9157271419
27.7870900423
27.6796251037
27.6206256995
27.5435874419
27.3443276553
27.1767119131
26.9457391163
26.9113857286
26.6781048937
26.5504899467
26.4537420081
26.4118257276
26.3362182664
26.3028923378
26.134264424
26.1284347562
25.9077057193
25.6958403894
25.6802139956
25.4832317391
25.3383488656
25.2485201079
25.1863152557
25.1779290911
25.0602608822
24.9336793655
24.9093639485
24.7005385613
24.6279229096
24.4817256743
24.3439571251
24.2143294891
24.1389977201
23.8903934845
23.7381805162
23.6695074565
23.4647823171
23.2592678903
23.3719997638
23.3266592287
23.3358350399
23.4707147532
23.4713195103
23.3522932426
23.2495815094
23.1145713067
23.0376924449
22.9074093088
22.7739494064
22.6136071788
22.5376340926
22.1805423394
22.014903166
21.6064774117
21.4815372225
21.2598978929
21.1529281888
21.0225977892
20.8059675998
20.5369568234
20.3396713685
20.1687667947
20.0834660879
19.9244980096
19.8056261904
19.507746677
19.222586666
19.0984587631
19.0010638379
18.9742895008
19.0461272466
19.0078649826
18.9981761064
18.9403938602
18.8706098903
18.8051751913
18.7516899378
18.6845191119
18.5925243787
18.3383417685
18.3527348466
18.2085800057
18.1324039076
18.0567415392
18.0714408177
17.9923807598
17.8491185867
17.7229306644
17.7772012623
17.6563830906
17.6240423918
17.5345089162
17.4942095643
17.362783848
17.3262280725
17.2612841716
17.2305090607
17.1248616678
17.2590824486
17.2951000954
17.1123800646
17.1569534778
17.0631291857
17.0874446027
17.0772413324
16.8527872141
16.806799095
16.7729594369
16.5900050734
16.5362726041
16.376444039
16.2199830813
16.1852729552
16.1268040358
16.1762976939
16.1374230291
16.1869143498
16.2399677898
16.0964118021
16.0397556863
15.9093571237
15.692677061
15.449480661
15.2465524403
15.1166438729
15.2561753526
15.2906021426
15.3446615778
15.271201597
15.2198361506
15.2614101105
15.230276894
15.0970465822
15.0733038793
15.0967902551
14.9933260902
14.9227515367
14.9165008395
15.054823608
15.1335505237
15.1303206768
15.2023398128
15.1965591482
15.2429697643
15.1379822408
15.2087352156
15.3097641947
15.3896838693
15.3430947982
15.351136835
15.3292450879
15.303920042
15.3284007589
15.3419365576
15.3038151945
15.3454482061
15.3332078478
15.3396126343
15.3302959224
15.3131385265
15.2993748097
15.2430915228
15.3825833158
15.4092199599
15.44102253
15.4590435529
15.3920778516
15.3473558938
15.3685539553
15.3438753851
15.2830861086
15.2895458026
15.431118142
15.2678546725
15.2310179656
15.0722060756
14.8489279611
14.7823113544
14.5680790015
14.5655281839
14.6620189254
14.8013221817
14.9411921099
14.9452265993
15.0647175932
15.1135483126
15.0848102897
15.0642974338
15.0710251091
15.1652389852
15.3376671226
15.333079217
15.5221794302
15.51181086
15.6979593231
15.7838064668
15.934145974
16.0677896712
16.0921778258
16.1721664664
16.2659763408
16.3660460237
16.3352709128
16.4017574701
16.484368863
16.5357058331
16.5576357323
16.6605127653
16.9669236462
16.9868525105
17.1226826432
17.1891692004
17.3860780547
17.5236467186
17.6466285956
17.7400556598
17.9118989358
17.9873431962
18.2779354419
18.8962325376
19.1329455094
19.3145494581
19.5871982276
19.7387060947
19.7911615516
19.8159906982
19.8864933168
19.9470230586
20.0940132822
20.34041513
20.6381293437
20.8607524357
21.0321454702
21.1693967234
21.5806438194
21.8127075635
22.0386606411
22.2836789561
22.3874003181
22.4348873966
22.735946219
22.8707911219
22.9574085278
23.132014654
23.1831871944
23.5015078342
23.6555574075
23.937818171
24.0966293965
24.1392209984
24.1299042864
24.1623858859
24.2253126616
24.2941847367
24.2856879549
24.3873875166
24.5623227077
24.7338886857
24.7869421257
24.9499379194
25.1661692081
26.3445224288
26.4270519057
26.5019955581
26.6640551255
26.7000727723
26.8200346017
27.0543359168
27.2119652344
27.4660759769
27.6279693747
27.6051039137
27.693263173
27.8243208024
27.8012800603
27.9578161604
28.0954362322
28.0610584455
28.1172421911
28.1290058102
28.213182791
28.1813711095
28.2943902621
28.2552836691
28.6381086855
28.6862442851
28.9521344985
28.682107158
29.0010386642
29.188937007
29.4428711683
29.5943056332
29.7224251983
29.9386505831
29.9417885327
30.1611832451
30.4214407072
30.9372488865
31.285620682
31.5660096572
31.8324074239
32.0149874911
32.2533546736
32.4409045864
32.6292347428
32.79111118
32.853688861
32.7928124294
32.8961846969
32.9956243537
33.1559774326
33.5108086162
33.7075177235
34.0858626839
34.2989207728
34.5789791487
34.8193429967
34.8904611565
34.9064450914
34.9498089906
34.9643185705
34.9882925369
34.9139048435
34.9196335025
35.1446013504
35.3672021755
35.3864159573
35.5869956504
35.9948693558
36.2328822044
36.4881114336
36.6368794491
36.8223602311
36.9487083522
37.0538981654
37.1134112992
37.3178754025
37.3949227714
37.4355467518
37.4715796864
37.4867741994
37.5132676052
37.5948424276
37.746184995
37.8693948609
38.1671924581
38.2125367981
38.3813496686
38.4030223708
38.4056274309
38.4511937178
38.4761881642
38.4578019562
38.5645878655
38.6514809635
38.7249409443
39.0038065611
39.0382333512
39.239730111
39.2820665511
39.2672753752
39.3855612913
39.4964290205
39.5544921982
39.7125125675
39.6492390348
39.6460412307
39.6195554688
39.5285383215
39.5632821631
39.5512071045
39.6253308269
39.6253308269
39.5454111523
39.3555491238
39.1063991158
39.0915657104
38.7582641959
38.7111949393
38.6400385603
38.5561739563
38.7824077602
38.5495607705
38.4824348707
38.4321397773
38.3173529854
38.3086868935
38.3603400455
38.0574368027
37.9418056817
37.4878944812
37.2473424691
37.1592475007
37.1177553899
36.8260437875
36.5992219819
36.3979342186
36.1579676656
35.97296456
35.8272188623
35.5900435689
35.5093529676
35.4584622286
35.302233199
35.0905317013
35.0163926911
34.8900445701
34.8829968744
34.7153027825
34.6100234764
34.3921194819
34.1884101478
33.9360523544
33.7075813719
33.4436631193
33.3342958171
32.990286414
32.8044818063
32.6492825734
32.4871986071
32.3498465835
32.2590446092
32.0656962013
31.6774938575
31.5984727545
31.4613342312
31.3855072276
31.2021967904
31.1450888314
30.9646591465
30.7905582362
30.59539636
30.461447127
30.1225546465
29.8708851992
29.590147794
29.3444082203
29.1318201641
28.975045362
28.5276320746
27.790827321
27.5570142614
27.4365929449
27.2252734545
27.0990265475
26.8517803705
26.7058878683
26.4418134273
26.3435242999
26.1845292797
25.80436991
25.577196467
25.0987792808
25.0215360368
24.890866524
24.7288247871
24.6215251482
24.4204998884
24.2605686418
23.735061605
23.5629818975
23.3896031157
23.1753766669
22.9419120372
22.6921150426
22.424039828
22.2009077152
21.8092756393
21.6739170068
21.2588299334
20.9797071193
20.7745395206
20.6550729257
20.6116464083
20.5449945513
20.4509627301
20.3939184977
20.331565101
20.148933693
20.0817681065
19.8503405648
19.6872123839
19.522942785
19.2588759879
19.0711512201
18.9616803664
18.8241193463
18.4490195204
18.1391789072
17.9871573105
17.6403551804
17.48690359
17.3129520943
17.2726527422
17.1058399696
17.0847107025
16.5978284853
16.5466468336
16.4684336475
16.3224952823
16.3034468001
16.1810445456
16.138194376
15.9565904273
15.9641401986
15.9358015736
15.747737931
15.7205065113
15.5860834407
15.4767467139
15.2638539246
15.0080375635
14.8961332639
14.755467207
14.7580180246
14.6289537863
14.615520669
14.4910628313
14.3459665247
14.2124415955
14.0619611875
14.0341097231
13.9796063272
13.9298493625
13.8210263653
13.6500475191
13.6250530728
13.5422578851
13.4388503672
13.3163000654
13.2440328436
13.1160703368
13.0696841199
12.8783891628
12.8426777165
12.6697536799
12.5427258648
12.4505581879
12.2861851757
12.2248002536
12.0346995231
11.851572216
11.7473347869
11.6261425437
11.4606525794
11.3628771816
11.092764879
10.8021726334
10.5242425783
10.3932231681
10.2775447166
10.102235162
10.086624056
10.0434163452
9.94105304182
9.71882825309
9.55557846937
9.57528748581
9.35560440331
9.26885220592
9.00012323104
8.90864222734
8.80611362424
8.64432587698
8.47666877518
8.31207622068
8.1216640504
7.96861432984
7.85347931339
7.71591829319
7.68139960569
7.65011076519
7.63922846545
7.60028717216
7.53515867353
7.38041331567
7.15891335209
7.10853634279
6.98464647733
6.75033751856
6.57109127602
6.32956611436
6.30014906211
6.16367047548
6.02809390642
5.98964784763
5.87200577756
5.78953528534
5.71481444971
5.7282857862
5.67591137557
5.61316839481
5.62915232973
5.56963919591
5.46149522797
5.43575512381
5.23163414404
5.21867870321
5.14505342272
4.98654723591
4.92403618331
4.77979826443
4.72431961991
4.55411637547
4.38477208312
4.32143345664
4.29966885719
4.07613654767
3.92797649671
3.70475666826
3.65407025109
3.59605607664
3.50041053418
3.35248094389
3.25499499136
3.15871855294
3.13662168122
3.02302932103
2.88419215831
2.81223113692
2.76734387935
2.58993060838
2.41859655852
2.34106240178
2.32764457213
2.28479440256
2.20291191223
2.17791746584
2.10219611277
2.04891838846
1.9683939568
1.80108528493
1.77974251769
1.76422097159
1.73000848459
1.68615779758
1.70496583774
1.54950940772
1.46095205052
1.444214814
1.41140261509
1.36781443158
1.31782553881
1.22962572284
1.20463127646
1.195620765
1.14584851275
1.13386388399
1.12043076666
1.12781750854
1.11841888053
1.13234723238
1.12656656784
1.14173821655
1.12838701535
1.10985226282
0.99970886171
0.83008604243
0.78663111581
0.76053580789
0.7344895033
0.74013771378
0.73690786686
0.70690368268
0.70945450028
0.69894502945
0.70985790451
0.69897560479
0.69132315199
0.68953327982
0.7003718826
0.69969285328
0.66568789544
0.64834590186
0.60436195796
0.54710342257
0.50762400066
0.49538364228
0.47684888976
0.47429807216
0.47429807216
0.44569096865
0.44938320442
0.40403355802
0.37206568818
0.35285190633
0.2399693222
0.21888375207
0.20034899955
0.20034899955
0.1676868127
0.03206895126
0.02053813044
0.00989386811
0
0
0
0
0
0
0
0
0
0
0
0
0
0
0
0
0
0
0
0
0
0
0
0
0
0
0
0
0
0
0
0
0
0
0
0
0
0
0
0
0
0
0
0
0
0
0
0
0
0
0
0
0
0
0
0
0
0
0
0
0
0
0
0
0
0
0
0
0
0
0
0
0
0
0
0
0
0
0
0
0
0
0
0
0
0
0
0
0
0
0
0
0
0
0
0
0
0
0
0
0
0
0
0
0
0
0
0
0
0
0
0
0
0
0
0
0
0
0
0
0
0
0
0
0
0
0
0
0
0
0
0
0
0
0
0
0
0
0
0
0
0
0
0
0
0
0
0
0
0
0
0
0
0
0
0
0
0
0
0
0
0
0
0
0
0
0
0
0
0
0
0
0
0
0
0
0
0
0
0
0
0
0
0
0
0
0
0
0
0
0
0
0
0
0
0
0
0
0
0
0
0
0
0
0
0
0
0
0
0
0
0
0
0
0
0
0
0
0
0
0
0
0
0
0
0
0
0
0
0
0
0
0
0
0
0
0
0
0
0
0
0
0
0
0
0
0
0
0
0
0
0
0
0
0
0
0
0
0
0
0
0
0
0
0
0
0
0
0
0
0
0
0
0
0
0
0
0
0
0
0
0
0
0
0
0
0
0
0
0
0
0
0
0
0
0
0
0
0
0
0
0
0
0
0
0
0
0
0
0
0
0
0
0
0
0
0
0
0
0
0
0
0
0
0
0
0
0
0
0
0
0
0
0
0
0
0
0
0
0
0
0
0
0
0
0
0
0
0
0
0
0
0
0
0
0
0
0
0
0
0
0
0
0
0
0
0
0
0
0
0
0
0
0
0
0
0
0
0
0
0
0
0
0
0
0
0
0
0
0
0
0
0
0
0
0
0
0
0
0
0
0
0
0
0
0
0
0
0
0
0
0
0
0
0
0
0
0
0
0
0
0
0
0
0
0
0
0
0
0
0
0
0
0
0
0
0
0
0
0
0
0
0
0
0
0
0
0
0
0
0
0
0
0
0
0
0
0
0
0
0
0
0
0
0
0
0
0
0
0
0
0
0
0
0
0
0
0
0
0
0
0
0
0
0
0
0
0
0
0
0
0
0
0
0
0
0
0
0
0
0
0
0
0
0
0
0
0
0
0
0
0
0
0
0
0
0
0
0
0
0
0
0
0
0
0
0
0
0
0
0
0
0
0
0
0
0
0
0
0
0
0
0
0
0
0
0
0
0
0
0
0
0
0
0
0
0
0
0
0
0
0
0
0
0
0
0
0
0
0
0
0
0
0
0
0
0
0
0
0
0
0
0
0
0
0
0
0
0
0
0
0
0
0
0
0
0
0
0
0
0
0
0
0
0
0
0
0
0
0
0
0
0
0
0
0
0
0
0
0
0
0
0
0
0
0
0
0
0
0
0
0
0
0
0
0
0
0
0
0
0
0
0
0
0
0
0
0
0
0
0
0
0
0
0
0
0
0
0
0
0
0
0
0
0
0
0
0
0
0
0
0
0
0
0
0
0
0
0
0
0
0
0
0
0
0
0
0
0
0
0
0
0
0
0
0
0
0
0
0
0
0
0
0
0
0
0
0
0
0
0
0
0
0
0
0
0
0
0
0
0
0
0
0
0
0
0
0
0
0
0
0
0
0
0
0
0
0
0
0
0
0
0
0
0
0
0
0
0
0
0
0
0
0
0
0
0
0
0
0
0
0
0
0
0
0
0
0
0
0
0
0
0
0
0
0
0
0
0
0
0
0
0
0
0
0
0
0
0
0
0
0
0
0
0
0
0
0
0
0
0
0
0
0
0
0
0
0
0
0
0
0
0
0
0
0
0
0
0
0
0
0
0
0
0
0
0
0
0
0
0
0
0
0
0
0
0
0
0
0
0
0
0
0
0
0
0
0
0
0
0
0
0
0
0
0
0
0
0
0
0
0
0
0
0
0
0
0
0
0
0
0
0
0
0
0
0
0
0
0
0
0
0
0
0
0
0
0
0
0
0
0
0
0
0
0
0
0
0
0
0
0
0
0
0
0
0
0
0
0
0
0
0
0
0
0
0
0
0
0
0
0
0
0
0
0
0
0
0
0
0
0
0
0
0
0
0
0
0
0
0
0
0
0
0
0
0
0
0
0
0
0
0
0
0
0
0
0
0
0
0
0
0
0
0
0
0
0
0
0
0
0
0
0
0
0
0
0
0
0
0
0
0
0
0
0
0
0
0
0
0
0
0
0
0
0
0
0
0
0
0
0
0
0
0
0
0
0
0
0
0
0
0
0
0
0
0
0
0
0
0
0
0
0
0.00592602824
0.0327080093
0.01596312895
0.03892048733
0.06901423145
0.07450398321
0.08793710053
0.09881940026
0.11744605019
0.13801789069
0.31869922779
0.2748103216
0.27188667512
0.30498067545
0.30498067545
0.29819104679
0.35737424581
0.38303243386
0.43404027205
0.45325405389
0.46883989098
0.50652179691
0.52504890559
0.52865922524
0.55484643056
0.56062709509
0.47063457226
0.48474671891
0.52805163348
0.54216378013
0.49036836035
0.51400474807
0.52420801846
0.54628646218
0.60715531721
0.64404102745
0.64659184505
0.6658056269
0.69470894954
0.73576160314
0.82656357747
0.83272471472
0.86327554129
0.85965757781
0.85673393132
0.87376972447
0.87489585497
0.89706853354
0.91815410367
0.94560747025
0.96218080746
0.99669949491
1.06026240569
1.02692118952
1.03936907708
1.06015755809
1.11563620261
1.21040603782
1.13988295935
1.18716337863
1.2528790092
1.29863753758
1.37589600211
1.38277222181
1.38495021052
1.41038564882
1.43157076018
1.46180774248
1.52522975257
1.55846378369
1.56356541888
1.59944216499
1.62225862265
1.67110375978
1.69474014751
1.76904445732
1.80618823465
1.82030038131
1.87216106234
1.95575768505
1.96376003523
2.03938271702
2.1092476658
2.16160678877
2.20731397639
2.20880529194
2.28585266085
2.35092217487
2.41170911379
2.45095660755
2.49400812995
2.60215209788
2.6769701373
2.68431638965
2.72835931817
2.72225716553
2.76119845884
2.78147174273
2.84421472349
2.8884382394
2.92414888292
2.94962648359
2.96373863024
3.04483256871
3.07424962096
3.09091258521
3.09601422041
3.14126432556
3.14891677835
3.1398143695
3.16157896895
3.21004450333
3.36171767016
3.47493036049
3.47298516991
3.521616004
3.59639799032
3.68600720573
3.69995405266
3.71916783451
3.7421251929
3.78856041317
3.81873841086
3.79576576479
3.90458876206
4.0193180369
4.1319679943
4.18176785298
4.2667891628
4.27767146252
4.31099739103
4.32922594311
4.36578171855
4.36519458663
4.46742784055
4.46747918133
4.53787461489
4.57239330233
4.5640618202
4.58155235834
4.58733302287
4.53796891685
4.56415612216
4.60123327104
4.65887461661
4.76940410241
4.80647360746
4.95082425628
4.99945509039
5.1045530062
5.14417332884
5.19937418219
5.20161879934
5.23358666919
5.30833050343
5.34832365497
5.38757114872
5.44809324668
5.47900925831
5.56868510216
5.58903265835
5.69477194867
5.72463610207
5.83620980226
5.95885403341
6.0123108776
5.96443117904
6.01374104247
6.01613567168
6.02633894207
6.02985212505
6.07982893756
6.11470516623
6.24744548269
6.32584179892
6.48788353587
6.56712418117
6.60367995661
6.67744613778
6.69628709075
6.76824811214
6.84480468296
6.87391029546
6.89288603992
7.0105542489
7.06683753581
7.14624348084
7.284624431
7.39403543024
7.43875738804
7.5289316739
7.5879310781
7.63998086029
7.71287577064
7.77816956904
7.84975776154
7.90690998177
8.01400209149
8.09324273679
8.19872876916
8.26357546633
8.39683104701
8.43717940235
8.4616280762
8.511616969
8.5167186042
8.5616877778
8.6033451885
8.61664504894
8.68607731429
8.69883140229
8.65831250789
8.72834275646
8.74865739978
8.75155811479
8.77977242681
8.81780189262
8.84902410475
8.87109490465
8.86854408705
8.85725838313
8.84606988301
8.87254800101
8.90145132371
8.90458162937
8.91036229387
8.85258559252
8.87893809752
8.79316909801
8.78995841093
8.8194673605
8.84228381819
8.89328167514
8.89240363042
8.8709781442
8.8568912665
8.89921298311
8.88913211846
8.83320637273
8.85359214801
8.8487943758
8.778564242
8.754248825
8.68258489265
8.64483635835
8.54238202749
8.54629090369
8.49766006969
8.37508246685
8.30635129247
8.19114434111
8.19829835204
8.12707774915
8.11508460655
8.13377701498
8.12425277398
8.10316720378
8.11149868588
8.10562612401
8.10899687172
8.09624278372
8.1043629316
8.11967548106
8.10523339962
8.09570915852
8.07836716492
7.95748760418
7.98927167922
7.97075221434
7.93489075585
7.86486291197
7.85585240047
7.78395276829
7.80259470589
7.76229535389
7.73238306714
7.71322826986
7.72626008193
7.71350599403
7.73271977583
7.61261107461
7.69876899347
7.70218794157
7.69827906537
7.71868560617
7.67688729475
7.65541360805
7.58723905731
7.55226562482
7.71340688289
7.68602691859
7.66306956029
7.66885022479
7.68538757599
7.68538757599
7.65920037059
7.62759768582
7.64575960944
7.66921220238
7.70838992734
7.68152369274
7.57766463737
7.51164514386
7.47644742706
7.44753565774
7.39348170032
7.36145484579
7.31364394181
7.29948809823
7.30002622682
7.21287826906
7.15809394154
7.0781076385
7.01417189878
6.98567191325
6.88119201035
6.68844559587
6.65001803216
6.52640452357
6.3735385978
6.27701494352
6.27514315526
6.24261021504
6.21583587779
6.22040462365
6.2088432946
6.16673113896
6.08088465982
6.03616270198
5.99221167087
5.97180513008
5.99408031882
5.98251898977
5.88486920502
5.8031290829
5.74189183541
5.73163722423
5.54627244659
5.38540563813
5.29722875367
5.17633069775
5.12181498298
5.10838186565
5.05757304283
4.99993169726
4.9929582738
4.98375552084
4.98630633845
4.96131189206
4.86967476711
4.86562499013
4.85001388409
4.76135932312
4.76135932312
4.727519665
4.71701019417
4.71190855898
4.71190855898
4.68249150672
4.67197439205
4.65417765346
4.57442327857
4.51542387435
4.4911084573
4.48016717296
4.48368559521
4.41338205907
4.31340427354
4.28033554214
4.25159751923
4.22608934324
4.21588607285
4.16987945867
4.11673412129
4.02717784838
3.96901512938
3.91430273667
3.8360895506
3.8027636221
3.73679079441
3.70423579265
3.59425608955
3.5029403856
3.37595693221
3.23318709177
3.15316553844
3.11756127713
3.07777565477
3.05224220981
3.01668928928
2.96158026623
2.91982331436
2.9057111677
2.89108529144
2.80101609177
2.75256905247
2.68869994122
2.60690847833
2.40561400836
2.40032857836
2.3836656141
2.32279442161
2.38847072454
2.34107554347
2.32205079569
2.24893153388
2.18897894273
2.17846947189
2.17081701909
2.10800740989
2.05651955774
1.95466998395
1.91879323785
1.89914764249
1.72368043206
1.65379872812
1.63310134166
1.67481299487
1.63424799908
1.59514140605
1.51296510112
1.49993532092
1.48585374961
1.46666523672
1.3949117445
1.37705602131
1.31244125229
1.26095340015
1.21810323057
1.16442974589
1.16255795762
1.10987210726
1.01597507748
0.98910884283
0.9833281783
0.94880949085
0.90377368872
0.91057089411
0.85840401265
0.8238853252
0.7364969926
0.76008203953
0.71391012563
0.71526818429
0.6974124611
0.63395987568
0.57954837704
0.52513687842
0.40875573034
0.3430891031
0.28596826102
0.27126898243
0.26871816483
0.23352044806
0.14271847371
0.13438699159
0.1139804508
0.05277932351
0.00340283164
0
0.00092541637
0.04272896699
0.03097860384
0
0
0
0
0
0
0
0
0
0
0
0
0
0
0
0
0
0
0
0
0
0
0
0
0
0
0
0
0
0
0
0
0
0
0
0
0
0
0
0
0
0
0
0
0
0
0
0
0
0
0
0
0
0
0
0
0
0
0
0
0
0
0
0
0
0
0
0
0
0
0
0
0
0
0
0
0
0
0
0
0
0
0
0
0
0
0
0
0
0
0
0
0
0
0
0
0
0
0
0
0
0
0
0
0
0
0
0
0
0
0
0
0
0
0
0
0
0
0
0
0
0
0
0
0
0
0
0
0
0
0
0
0
0
0
0
0
0
0
0
0
0
0
0
0
0
0
0
0
0
0
0
0
0
0
0
0
0
0
0
0
0
0
0
0
0
0
0
0
0
0
0
0
0
0
0
0
0
0
0
0
0
0
0
0
0
0
0
0
0
0
0
0
0
0
0
0
0
0
0
0
0
0
0
0
0
0
0
0
0
0
0
0
0
0
0
0
0
0
0
0
0
0
0
0
0
0
0
0
0
0
0
0
0
0
0
0
0
0
0
0
0
0
0
0
0
0
0
0
0
0
0
0
0
0
0
0
0
0
0
0
0
0
0
0
0
0
0
0
0
0
0
0
0
0
0
0
0
0
0
0
0
0
0
0
0
0
0
0
0
0
0
0
0
0
0
0
0
0
0
0
0
0
0
0
0
0
0
0
0
0
0
0
0
0
0
0
0
0
0
0
0
0
0
0
0
0
0
0
0
0
0
0
0
0
0
0
0
0
0
0
0
0
0
0
0
0
0
0
0
0
0
0
0
0
0
0
0
0
0
0
0
0
0
0
0
0
0
0
0
0
0
0
0
0
0
0
0
0
0
0
0
0
0
0
0
0
0
0
0
0
0
0
0
0
0
0
0
0
0
0
0
0
0
0
0
0
0
0
0
0
0
0
0
0
0
0
0
0
0
0
0
0
0
0
0
0
0
0
0
0
0
0
0
0
0
0
0
0
0
0
0
0
0
0
0
0
0
0
0
0
0
0
0
0
0
0
0
0
0
0
0
0
0
0
0
0
0
0
0
0
0
0
0
0
0
0
0
0
0
0
0
0
0
0
0
0
0
0
0
0
0
0
0
0
0
0
0
0
0
0
0
0
0
0
0
0
0
0
0
0
0
0
0
0
0
0
0
0
0
0
0
0
0
0
0
0
0
0
0
0
0
0
0
0
0
0
0
0
0
0
0
0
0
0
0
0
0
0
0
0
0
0
0
0
0
0
0
0
0
0
0
0
0
0
0
0
0
0
0
0
0
0
0
0
0
0
0
0
0
0
0
0
0
0
0
0
0
0
0
0
0
0
0
0
0
0
0
0
0
0
0
0
0
0
0
0
0
0
0
0
0
0
0
0
0
0
0
0
0
0
0
0
0
0
0
0
0
0
0
0
0
0
0
0
0
0
0
0
0
0
0
0
0
0
0
0
0
0
0
0
0
0
0
0
0
0
0
0
0
0
0
0
0
0
0
0
0
0
0
0
0
0
0
0
0
0
0
0
0
0
0
0
0
0
0
0
0
0
0
0
0
0
0
0
0
0
0
0
0
0
0
0
0
0
0
0
0
0
0
0
0
0
0
0
0
0
0
0
0
0
0
0
0
0
0
0
0
0
0
0
0
0
0
0
0
0
0
0
0
0
0
0
0
0
0
0
0
0
0
0
0
0
0
0
0
0
0
0
0
0
0
0
0
0
0
0
0
0
0
0
0
0
0
0
0
0
0
0
0
0
0
0
0
0
0
0
0
0
0
0
0
0
0
0
0
0
0
0
0
0
0
0
0
0
0
0
0
0
0
0
0
0
0
0
0
0
0
0
0
0
0
0
0
0
0
0
0
0
0
0
0
0
0
0
0
0
0
0
0
0
0
0
0
0
0
0
0
0
0
0
0
0
0
0
0
0
0
0
0
0
0
0
0
0
0
0
0
0
0
0
0
0
0
0
0
0
0
0
0
0
0
0
0
0
0
0
0
0
0
0
0
0
0
0
0
0
0
0
0
0
0
0
0
0
0
0
0
0
0
0
0
0
0
0
0
0
0
0
0
0
0
0
0
0
0
0
0
0
0
0
0
0
0
0
0
0
0
0
0
0
0
0
0
0
0
0
0
0
0
0
0
0
0
0
0
0
0
0
0
0
0
0
0
0
0
0
0
0
0
0
0
0
0
0
0
0
0
0
0
0
0
0
0
0
0
0
0
0
0
0
0
0
0
0
0
0
0
0
0
0
0
0
0
0
0
0
0
0
0
0
0
0
0
0
0
0
0
0
0
0
0
0
0
0
0
0
0
0
0
0
0
0
0
0
0
0
0
0
0
0
0
0
0
0
0
0
0
0
0
0
0
0
0
0
0
0
0
0
0
0
0
0
0
0
0
0
0
0
0
0
0
0
0
0
0
0
0
0
0
0
0
0
0
0
0
0
0
0
0
0
0
0
0
0
0
0
0
0
0
0
0
0
0
0
0
0
0
0
0
0
0
0
0
0
0
0
0
0
0
0
0
0
0
0
0
0
0
0
0
0
0
0
0
0
0
0
0
0
0
0
0
0
0
0
0
0
0
0
0
0
0
0
0
0
0
0
0
0
0
0
0
0
0
0
0
0
0
0
0
0
0
0
0
0
0
0
0
0
0
0
0
0
0
0
0
0
0
0
0
0
0
0
0
0
0
0
0
0
0
0
0
0
0
0
0
0
0
0
0
0
0
0
0
0
0
0
0
0
0
0
0
0
0
0
0
0
0
0
0
0
0
0
0
0
0
0
0
0
0
0
0
0
0
0
0
0
0
0
0
0
0
0
0
0
0
0
0
0
0
0
0
0
0
0
0
0
0
0
0
0
0
0
0
0
0
0
0
0
0
0
0
0
0
0
0
0
0
0
0
0
0
0
0
0
0
0
0
0
0
0
0
0
0
0
0
0
0
0
0
0
0
0
0
0
0
0
0
0
0
0
0
0
0
0
0
0
0
0
0
0
0
0
0
0
0
0
0
0
0
0
0
0
0
0
0
0
0
0
0
0
0
0
0
0
0
0
0
0
0
0
0
0
0
0
0
0
0
0
0
0
0
0
0
0
0
0
0
0
0
0
0
0
0
0
0
0
0
0
0
0
0
0
0
0
0
0
0
0
0
0
0
0
0
0
0
0
0
0
0
0
0
0
0
0
0
0
0
0
0
0
0
0
0
0
0
0
0
0
0
0
0
0
0
0
0
0
0
0
0
0
0
0
0
0
0
0
0
0
0
0
0
0
0
0
0
0
0
0
0
0
0
0
0
0
0
0
0
0
0
0
0
0
0
0
0
0
0
0
0
0
0
0
0
0
0
0
0
0
0
0
0
0
0
0
0
0
0
0
0
0
0
0
0
0
0
0
0
0
0
0
0
0
0
0
0
0
0
0
0
0
0
0
0
0
0
0
0
0
0
0
0
0
0
0
0
0
0
0
0
0
0
0
0
0
0
0
0
0
0
0
0
0
0
0
0
0
0
0
0
0
0
0
0
0
0
0
0
0
0
0
0
0
0
0
0
0
0
0
0
0
0
0
0
0
0
0
0
0
0
0
0
0
0
0
0
0
0
0
0
0
0
0
0
0
0
0
0
0
0
0
0
0
0
0
0
0
0
0
0
0
0
0
0
0
0
0
0
0
0
0
0
0
0
0
0
0
0
0
0
0
0
0
0
0
0
0
0
0
0
0
0
0
0
0
0
0
0
0
0
0
0
0
0
0
0
0
0
0
0
0
0
0
0
0
0
0
0
0
0
0
0
0
0
0
0
0
0
0
0
0
0
0
0
0
0
0
0
0
0
0
0
0
0
0
0
0
0
0
0
0
0
0
0
0
0
0
0
0
0
0
0
0
0
0
0
0
0
0
0
0
0
0
0
0
0
0
0
0
0
0
0
0
0
0
0
0
0
0
0
0
0
0
0
0
0
0
0
0
0
0
0
0
0
0
0
0
0
0
0
0
0
0
0
0
0
0
0
0
0
0
0
0
0
0
0
0
0
0
0
0
0
0
0
0
0
0
0
0
0
0
0
0
0
0
0
0
0
0
0
0
0
0
0
0
0
0
0
0
0
0
0
0
0
0
0
0
0
0
0
0
0
0
0
0
0
0
0
0
0
0
0
0
0
0
0
0
0
0
0
0
0
0
0
0
0
0
0
0
0
0
0
0
0
0
0
0
0
0
0
0
0
0
0
0
0
0
0
0
0
0
0
0
0
0
0
0
0
0
0
0
0
0
0
0
0
0
0
0
0
0
0
0
0
0
0
0
0
0
0
0
0
0
0
0
0
0
0
0
0
0
0
0
0
0
0
0
0
0
0
0
0
0
0
0
0
0
0
0
0
0
0
0
0
0
0
0
0
0
0
0
0
0
0
0
0
0
0
0
0
0
0
0
0
0
0
0
0
0
0
0
0
0
0
0
0
0
0
0
0
0
0
0
0
0
0
0
0
0
0
0
0
0
0
0
0
0
0
0
0
0
0
0
0
0
0
0
0
0
0
0
0
0
0
0
0
0
0
0
0
0
0
0
0
0
0
0
0
0
0
0
0
0
0
0
0
0
0
0
0
0
0
0
0
0
0
0
0
0
0
0
0
0
0
0
0
0
0
0
0
0
0
0
0
0
0
0
0
0
0
0
0
0
0
0
0
0
0
0
0
0
0
0
0
0
0
0
0
0
0
0
0
0
0
0
0
0
0
0
0
0
0
0
0
0
0
0
0
0
0
0
0
0
0
0
0
0
0
0
0
0
0
0
0
0
0
0
0
0
0
0
0
0
0
0
0
0
0
0
0
0
0
0
0
0
0
0
0
0
0
0
0
0
0
0
0
0
0
0
0
0
0
0
0
0
0
0
0
0
0
0
0
0
0
0
0
0
0
0
0
0
0
0
0
0
0
0
0
0
0
0
0
0
0
0
0
0
0
0
0
0
0
0
0
0
0
0
0
0
0
0
0
0
0
0
0
0
0
0
0
0
0
0
0
0
0
0
0
0
0
0
0
0
0
0
0
0
0
0
0
0
0
0
0
0
0
0
0
0
0
0
0
0
0
0
0
0
0
0
0
0
0
0
0
0
0
0
0
0
0
0
0
0
0
0
0
0
0
0
0
0
0
0
0
0
0
0
0
0
0
0
0
0
0
0
0
0
0
0
0
0
0
0
0
0
0
0
0
0
0
0
0
0
0
0
0
0
0
0
0
0
0
0
0
0
0
0
0
0
0
0
0
0
0
0
0
0
0
0
0
0
0
0
0
0
0
0
0
0
0
0
0
0
0
0
0
0
0
0
0
0
0
0
0
0
0
0
0
0
0
0
0
0
0
0
0
0
0
0
0
0
0
0
0
0
0
0
0
0
0
0
0
0
0
0
0
0
0
0
0
0
0
0
0
0
0
0
0
0
0
0
0
0
0
0
0
0
0
0
0
0
0
0
0
0
0
0
0
0
0
0
0
0
0
0
0
0
0
0
0
0
0
0
0
0
0
0
0
0
0
0
0
0
0
0
0
0
0
0
0
0
0
0
0
0
0
0
0
0
0
0
0
0
0
0
0
0
0
0
0
0
0
0
0
0
0
0
0
0
0
0
0
0
0
0
0
0
0
0
0
0
0
0
0
0
0
0
0
0
0
0
0
0
0
0
0
0
0
0
0
0
0
0
0
0
0
0
0
0
0
0
0
0
0
0
0
0
0
0
0
0
0
0
0
0
0
0
0
0
0
0
0
0
0
0
0
0
0
0
0
0
0
0
0
0
0
0
0
0
0
0
0
0
0
0
0
0
0
0
0
0
0
0
0
0
0
0
0
0
0
0
0
0
0
0
0
0
0
0
0
0
0
0
0
0
0
0
0
0
0
0
0
0
0
0
0
0
0
0
0
0
0
0
0
0
0
0
0
0
0
0
0
0
0
0
0
0
0
0
0
0
0
0
0
0
0
0
0
0
0
0
0
0
0
0
0
0
0
0
0
0
0
0
0
0
0
0
0
0
0
0
0
0
0
0
0
0
0
0
0
0
0
0
0
0
0
0
0
0
0
0
0
0
0
0
0
0
0
0
0
0
0
0
0
0
0
0
0
0
0
0
0
0
0
0
0
0
0
0
0
0
0
0
0
0
0
0
0
0
0
0
0
0
0
0
0
0
0
0
0
0
0
0
0
0
0
0
0
0
0
0
0
0
0
0
0
0
0
0
0
0
0
0
0
0
0
0
0
0
0
0
0
0
0
0
0
0
0
0
0
0
0
0
0
0
0
0
0
0
0
0
0
0
0
0
0
0
0
0
0
0
0
0
0
0
0
0
0
0
0
0
0
0
0
0
0
0
0
0
0
0
0
0
0
0
0
0
0
0
0
0
0
0
0
0
0
0
0
0
0
0
0
0
0
0
0
0
0
0
0
0
0
0
0
0
0
0
0
0
0
0
0
0
0
0
0
0
0
0
0
0
0
0
0
0
0
0
0
0
0
0
0
0
0
0
0
0
0
0
0
0
0
0
0
0
0
0
0
0
0
0
0
0
0
0
0
0
0
0
0
0
0
0
0
0
0
0
0
0
0
0
0
0
0
0
0
0
0
0
0
0
0
0
0
0
0
0
0
0
0
0
0
0
0
0
0
0
0
0
0
0
0
0
0
0
0
0
0
0
0
0
0
0
0
0
0
0
0
0
0
0
0
0
0
0
0
0
0
0
0
0
0
0
0
0
0
0
0
0
0
0
0
0
0
0
0
0
0
0
0
0
0
0
0
0
0
0
0
0
0
0
0
0
0
0
0
0
0
0
0
0
0
0
0
0
0
0
0
0
0
0
0
0
0
0
0
0
0
0
0
0
0
0
0
0
0
0
0
0
0
0
0
0
0
0
0
0
0
0
0
0
0
0
0
0
0
0
0
0
0
0
0
0
0
0
0
0
0
0
0
0
0
0
0
0
0
0
0
0
0
0
0
0
0
0
0
0
0
0
0
0
0
0
0
0
0
0
0
0
0
0
0
0
0
0
0
0
0
0
0
0
0
0
0
0
0
0
0
0
0
0
0
0
0
0
0
0
0
0
0
0
0
0
0
0
0
0
0
0
0
0
0
0
0
0
0
0
0
0
0
0
0
0
0
0
0
0
0
0
0
0
0
0
0
0
0
0
0
0
0
0
0
0
0
0
0
0
0
0
0
0
0
0
0
0
0
0
0
0
0
0
0
0
0
0
0
0
0
0
0
0
0
0
0
0
0
0
0
0
0
0
0
0
0
0
0
0
0
0
0
0
0
0
0
0
0
0
0
0
0
0
0
0
0
0
0
0
0
0
0
0
0
0
0
0
0
0
0
0
0
0
0
0
0
0
0
0
0
0
0
0
0
0
0
0
0
0
0
0
0
0
0
0
0
0
0
0
0
0
0
0
0
0
0
0
0
0
0
0
0
0
0
0
0
0
0
0
0
0
0
0
0
0
0
0
0
0
0
0
0
0
0
0
0
0
0
0
0
0
0
0
0
0
0
0
0
0
0
0
0
0
0
0
0
0
0
0
0
0
0
0
0
0
0
0
0
0
0
0
0
0
0
0
0
0
0
0
0
0
0
0
0
0
0
0
0
0
0
0
0
0
0
0
0
0
0
0
0
0
0
0
0
0
0
0
0
0
0
0
0
0
0
0
0
0
0
0
0
0
0
0
0
0
0
0
0
0
0
0
0
0
0
0
0
0
0
0
0
0
0
0
0
0
0
0
0
0
0
0
0
0
0
0
0
0
0
0
0
0
0
0
0
0
0
0
0
0
0
0
0
0
0
0
0
0
0
0
0
0
0
0
0
0
0
0
0
0
0
0
0
0
0
0
0
0
0
0
0
0
0
0
0
0
0
0
0
0
0
0
0
0
0
0
0
0
0
0
0
0
0
0
0
0
0
0
0
0
0
0
0
0
0
0
0
0
0
0
0
0
0
0
0
0
0
0
0
0
0
0
0
0
0
0
0
0
0
0
0
0
0
0
0
0
0
0
0
0
0
0
0
0
0
0
0
0
0
0
0
0
0
0
0
0
0
0
0
0
0
0
0
0
0
0
0
0
0
0
0
0
0
0
0
0
0
0
0
0
0
0
0
0
0
0
0
0
0
0
0
0
0
0
0
0
0
0
0
0
0
0
0
0
0
0
0
0
0
0
0
0
0
0
0
0
0
0
0
0
0
0
0
0
0
0
0
0
0
0
0
0
0
0
0
0
0
0
0
0
0
0
0
0
0
0
0
0
0
0
0
0
0
0
0
0
0
0
0
0
0
0
0
0
0
0
0
0
0
0
0
0
0
0
0
0
0
0
0
0
0
0
0
0
0
0
0
0
0
0
0
0
0
0
0
0
0
0
0
0
0
0
0
0
0
0
0
0
0
0
0
0
0
0
0
0
0
0
0
0
0
0
0
0
0
0
0
0
0
0
0
0
0
0
0
0
0
0
0
0
0
0
0
0
0
0
0
0
0
0
0
0
0
0
0
0
0
0
0
0
0
0
0
0
0
0
0
0
0
0
0
0
0
0
0
0
0
0
0
0
0
0
0
0
0
0
0
0
0
0
0
0
0
0
0
0
0
0
0
0
0
0
0
0
0
0
0
0
0
0
0
0
0
0
0
0
0
0
0
0
0
0
0
0
0
0
0
0
0
0
0
0
0
0
0
0
0
0
0
0
0
0
0
0
0
0
0
0
0
0
0
0
0
0
0
0
0
0
0
0
0
0
0
0
0
0
0
0
0
0
0
0
0
0
0
0
0
0
0
0
0
0
0
0
0
0
0
0
0
0
0
0
0
0
0
0
0
0
0
0
0
0
0
0
0
0
0
0
0
0
0
0
0
0
0
0
0
0
0
0
0
0
0
0
0
0
0
0
0
0
0
0
0
0
0
0
0
0
0
0
0
0
0
0
0
0
0
0
0
0
0
0
0
0
0
0
0
0
0
0
0
0
0
0
0
0
0
0
0
0
0
0
0
0
0
0
0
0
0
0
0
0
0
0
0
0
0
0
0
0
0
0
0
0
0
0
0
0
0
0
0
0
0
0
0
0
0
0
0
0
0
0
0
0
0
0
0
0
0
0
0
0
0
0
0
0
0
0
0
0
0
0
0
0
0
0
0
0
0
0
0
0
0
0
0
0
0
0
0
0
0
0
0
0
0
0
0
0
0
0
0
0
0
0
0
0
0
0
0
0
0
0
0
0
0
0
0
0
0
0
0
0
0
0
0
0
0
0
0
0
0
0
0
0
0
0
0
0
0
0
0
0
0
0
0
0
0
0
0
0
0
0
0
0
0
0
0
0
0
0
0
0
0
0
0
0
0
0
0
0
0
0
0
0
0
0
0
0
0
0
0
0
0
0
0
0
0
0
0
0
0
0
0
0
0
0
0
0
0
0
0
0
0
0
0
0
0
0
0
0
0
0
0
0
0
0
0
0
0
0
0
0
0
0
0
0
0
0
0
0
0
0
0
0
0
0
0
0
0
0
0
0
0
0
0
0
0
0
0
0
0
0
0
0
0
0
0
0
0
0
0
0
0
0
0
0
0
0
0
0
0
0
0
0
0
0
0
0
0
0
0
0
0
0
0
0
0
0
0
0
0
0
0
0
0
0
0
0
0
0
0
0
0
0
0
0
0
0
0
0
0
0
0
0
0
0
0
0
0
0
0
0
0
0
0
0
0
0
0
0
0
0
0
0
0
0
0
0
0
0
0
0
0
0
0
0
0
0
0
0
0
0
0
0
0
0
0
0
0
0
0
0
0
0
0
0
0
0
0
0
0
0
0
0
0
0
0
0
0
0
0
0
0
0
0
0
0
0
0
0
0
0
0
0
0
0
0
0
0
0
0
0
0
0
0
0
0
0
0
0
0
0
0
0
0
0
0
0
0
0
0
0
0
0
0
0
0
0
0
0
0
0
0
0
0
0
0
0
0
0
0
0
0
0
0
0
0
0
0
0
0
0
0
0
0
0
0
0
0
0
0
0
0
0
0
0
0
0
0
0
0
0
0
0
0
0
0
0
0
0
0
0
0
0
0
0
0
0
0
0
0
0
0
0
0
0
0
0
0
0
0
0
0
0
0
0
0
0
0
0
0
0
0
0
0
0
0
0
0
0
0
0
0
0
0
0
0
0
0
0
0
0
0
0
0
0
0
0
0
0
0
0
0
0
0
0
0
0
0
0
0
0
0
0
0
0
0
0
0
0
0
0
0
0
0
0
0
0
0
0
0
0
0
0
0
0
0
0
0
0
0
0
0
0
0
0
0
0
0
0
0
0
0
0
0
0
0
0
0
0
0
0
0
0
0
0
0
0
0
0
0
0
0
0
0
0
0
0
0
0
0
0
0
0
0
0
0
0
0
0
0
0
0
0
0
0
0
0
0
0
0
0
0
0
0
0
0
0
0
0
0
0
0
0
0
0
0
0
0
0
0
0
0
0
0
0
0
0
0
0
0
0
0
0
0
0
0
0
0
0
0
0
0
0
0
0
0
0
0
0
0
0
0
0
0
0
0
0
0
0
0
0
0
0
0
0
0
0
0
0
0
0
0
0
0
0
0
0
0
0
0
0
0
0
0
0
0
0
0
0
0
0
0
0
0
0
0
0
0
0
0
0
0
0
0
0
0
0
0
0
0
0
0
0
0
0
0
0
0
0
0
0
0
0
0
0
0
0
0
0
0
0
0
0
0
0
0
0
0
0
0
0
0
0
0
0
0
0
0
0
0
0
0
0
0
0
0
0
0
0
0
0
0
0
0
0
0
0
0
0
0
0
0
0
0
0
0
0
0
0
0
0
0
0
0
0
0
0
0
0
0
0
0
0
0
0
0
0
0
0
0
0
0
0
0
0
0
0
0
0
0
0
0
0
0
0
0
0
0
0
0
0
0
0
0
0
0
0
0
0
0
0
0
0
0
0
0
0
0
0
0
0
0
0
0
0
0
0
0
0
0
0
0
0
0
0
0
0
0
0
0
0
0
0
0
0
0
0
0
0
0
0
0
0
0
0
0
0
0
0
0
0
0
0
0
0
0
0
0
0
0
0
0
0
0
0
0
0
0
0
0
0
0
0
0
0
0
0
0
0
0
0
0
0
0
0
0
0
0
0
0
0
0
0
0
0
0
0
0
0
0
0
0
0
0
0
0
0
0
0
0
0
0
0
0
0
0
0
0
0
0
0
0
0
0
0
0
0
0
0
0
0
0
0
0
0
0
0
0
0
0
0
0
0
0
0
0
0
0
0
0
0
0
0
0
0
0
0
0
0
0
0
0
0
0
0
0
0
0
0
0
0
0
0
0
0
0
0
0
0
0
0
0
0
0
0
0
0
0
0
0
0
0
0
0
0
0
0
0
0
0
0
0
0
0
0
0
0
0
0
0
0
0
0
0
0
0
0
0
0
0
0
0
0
0
0
0
0
0
0
0
0
0
0
0
0
0
0
0
0
0
0
0
0
0
0
0
0
0
0
0
0
0
0
0
0
0
0
0
0
0
0
0
0
0
0
0
0
0
0
0
0
0
0
0
0
0
0
0
0
0
0
0
0
0
0
0
0
0
0
0
0
0
0
0
0
0
0
0
0
0
0
0
0
0
0
0
0
0
0
0
0
0
0
0
0
0
0
0
0
0
0
0
0
0
0
0
0
0
0
0
0
0
0
0
0
0
0
0
0
0
0
0
0
0
0
0
0
0
0
0
0
0
0
0
0
0
0
0
0
0
0
0
0
0
0
0
0
0
0
0
0
0
0
0
0
0
0
0
0
0
0
0
0
0
0
0
0
0
0
0
0
0
0
0
0
0
0
0
0
0
0
0
0
0
0
0
0
0
0
0
0
0
0
0
0
0
0
0
0
0
0
0
0
0
0
0
0
0
0
0
0
0
0
0
0
0
0
0
0
0
0
0
0
0
0
0
0
0
0
0
0
0
0
0
0
0
0
0
0
0
0
0
0
0
0
0
0
0
0
0
0
0
0
0
0
0
0
0
0
0
0
0
0
0
0
0
0
0
0
0
0
0
0
0
0
0
0
0
0
0
0
0
0
0
0
0
0
0
0
0
0
0
0
0
0
0
0
0
0
0
0
0
0
0
0
0
0
0
0
0
0
0
0
0
0
0
0
0
0
0
0
0
0
0
0
0
0
0
0
0
0
0
0
0
0
0
0
0
0
0
0
0
0
0
0
0
0
0
0
0
0
0
0
0
0
0
0
0
0
0
0
0
0
0
0
0
0
0
0
0
0
0
0
0
0
0
0
0
0
0
0
0
0
0
0
0
0
0
0
0
0
0
0
0
0
0
0
0
0
0
0
0
0
0
0
0
0
0
0
0
0
0
0
0
0
0
0
0
0
0
0
0
0
0
0
0
0
0
0
0
0
0
0
0
0
0
0
0
0
0
0
0
0
0
0
0
0
0
0
0
0
0
0
0
0
0
0
0
0
0
0
0
0
0
0
0
0
0
0
0
0
0
0
0
0
0
0
0
0
0
0
0
0
0
0
0
0
0
0
0
0
0
0
0
0
0
0
0
0
0
0
0
0
0
0
0
0
0
0
0
0
0
0
0
0
0
0
0
0
0
0
0
0
0
0
0
0
0
0
0
0
0
0
0
0
0
0
0
0
0
0
0
0
0
0
0
0
0
0
0
0
0
0
0
0
0
0
0
0
0
0
0
0
0
0
0
0
0
0
0
0
0
0
0
0
0
0
0
0
0
0
0
0
0
0
0
0
0
0
0
0
0
0
0
0
0
0
0
0
0
0
0
0
0
0
0
0
0
0
0
0
0
0
0
0
0
0
0
0
0
0
0
0
0
0
0
0
0
0
0
0
0
0
0
0
0
0
0
0
0
0
0
0
0
0
0
0
0
0
0
0
0
0
0
0
0
0
0
0
0
0
0
0
0
0
0
0
0
0
0
0
0
0
0
0
0
0
0
0
0
0
0
0
0
0
0
0
0
0
0
0
0
0
0
0
0
0
0
0
0
0
0
0
0
0
0
0
0
0
0
0
0
0
0
0
0
0
0
0
0
0
0
0
0
0
0
0
0
0
0
0
0
0
0
0
0
0
0
0
0
0
0
0
0
0
0
0
0
0
0
0
0
0
0
0
0
0
0
0
0
0
0
0
0
0
0
0
0
0
0
0
0
0
0
0
0
0
0
0
0
0
0
0
0
0
0
0
0
0
0
0
0
0
0
0
0
0
0
0
0
0
0
0
0
0
0
0
0
0
0
0
0
0
0
0
0
0
0
0
0
0
0
0
0
0
0
0
0
0
0
0
0
0
0
0
0
0
0
0
0
0
0
0
0
0
0
0
0
0
0
0
0
0
0
0
0
0
0
0
0
0
0
0
0
0
0
0
0
0
0
0
0
0
0
0
0
0
0
0
0
0
0
0
0
0
0
0
0
0
0
0
0
0
0
0
0
0
0
0
0
0
0
0
0
0
0
0
0
0
0
0
0
0
0
0
0
0
0
0
0
0
0
0
0
0
0
0
0
0
0
0
0
0
0
0
0
0
0
0
0
0
0
0
0
0
0
0
0
0
0
0
0
0
0
0
0
0
0
0
0
0
0
0
0
0
0
0
0
0
0
0
0
0
0
0
0
0
0
0
0
0
0
0
0
0
0
0
0
0
0
0
0
0
0
0
0
0
0
0
0
0
0
0
0
0
0
0
0
0
0
0
0
0
0
0
0
0
0
0
0
0
0
0
0
0
0
0
0
0
0
0
0
0
0
0
0
0
0
0
0
0
0
0
0
0
0
0
0
0
0
0
0
0
0
0
0
0
0
0
0
0
0
0
0
0
0
0
0
0
0
0
0
0
0
0
0
0
0
0
0
0
0
0
0
0
0
0
0
0
0
0
0
0
0
0
0
0
0
0
0
0
0
0
0
0
0
0
0
0
0
0
0
0
0
0
0
0
0
0
0
0
0
0
0
0
0
0
0
0
0
0
0
0
0
0
0
0
0
0
0
0
0
0
0
0
0
0
0
0
0
0
0
0
0
0
0
0
0
0
0
0
0
0
0
0
0
0
0
0
0
0
0
0
0
0
0
0
0
0
0
0
0
0
0
0
0
0
0
0
0
0
0
0
0
0
0
0
0
0
0
0
0
0
0
0
0
0
0
0
0
0
0
0
0
0
0
0
0
0
0
0
0
0
0
0
0
0
0
0
0
0
0
0
0
0
0
0
0
0
0
0
0
0
0
0
0
0
0
0
0
0
0
0
0
0
0
0
0
0
0
0
0
0
0
0
0
0
0
0
0
0
0
0
0
0
0
0
0
0
0
0
0
0
0
0
0
0
0
0
0
0
0
0
0
0
0
0
0
0
0
0
0
0
0
0
0
0
0
0
0
0
0
0
0
0
0
0
0
0
0
0
0
0
0
0
0
0
0
0
0
0
0
0
0
0
0
0
0
0
0
0
0
0
0
0
0
0
0
0
0
0
0
0
0
0
0
0
0
0
0
0
0
0
0
0
0
0
0
0
0
0
0
0
0
0
0
0
0
0
0
0
0
0
0
0
0
0
0
0
0
0
0
0
0
0
0
0
0
0
0
0
0
0
0
0
0
0
0
0
0
0
0
0
0
0
0
0
0
0
0
0
0
0
0
0
0
0
0
0
0
0
0
0
0
0
0
0
0
0
0
0
0
0
0
0
0
0
0
0
0
0
0
0
0
0
0
0
0
0
0
0
0
0
0
0
0
0
0
0
0
0
0
0
0
0
0
0
0
0
0
0
0
0
0
0
0
0
0
0
0
0
0
0
0
0
0
0
0
0
0
0
0
0
0
0
0
0
0
0
0
0
0
0
0
0
0
0
0
0
0
0
0
0
0
0
0
0
0
0
0
0
0
0
0
0
0
0
0
0
0
0
0
0
0
0
0
0
0
0
0
0
0
0
0
0
0
0
0
0
0
0
0
0
0
0
0
0
0
0
0
0
0
0
0
0
0
0
0
0
0
0
0
0
0
0
0
0
0
0
0
0
0
0
0
0
0
0
0
0
0
0
0
0
0
0
0
0
0
0
0
0
0
0
0
0
0
0
0
0
0
0
0
0
0
0
0
0
0
0
0
0
0
0
0
0
0
0
0
0
0
0
0
0
0
0
0
0
0
0
0
0
0
0
0
0
0
0
0
0
0
0
0
0
0
0
0
0
0
0
0
0
0
0
0
0
0
0
0
0
0
0
0
0
0
0
0
0
0
0
0
0
0
0
0
0
0
0
0
0
0
0
0
0
0
0
0
0
0
0
0
0
0
0
0
0
0
0
0
0
0
0
0
0
0
0
0
0
0
0
0
0
0
0
0
0
0
0
0
0
0
0
0
0
0
0
0
0
0
0
0
0
0
0
0
0
0
0
0
0
0
0
0
0
0
0
0
0
0
0
0
0
0
0
0
0
0
0
0
0
0
0
0
0
0
0
0
0
0
0
0
0
0
0
0
0
0
0
0
0
0
0
0
0
0
0
0
0
0
0
0
0
0
0
0
0
0
0
0
0
0
0
0
0
0
0
0
0
0
0
0
0
0
0
0
0
0
0
0
0
0
0
0
0
0
0
0
0
0
0
0
0
0
0
0
0
0
0
0
0
0
0
0
0
0
0
0
0
0
0
0
0
0
0
0
0
0
0
0
0
0
0
0
0
0
0
0
0
0
0
0
0
0
0
0
0
0
0
0
0
0
0
0
0
0
0
0
0
0
0
0
0
0
0
0
0
0
0
0
0
0
0
0
0
0
0
0
0
0
0
0
0
0
0
0
0
0
0
0
0
0
0
0
0
0
0
0
0
0
0
0
0
0
0
0
0
0
0
0
0
0
0
0
0
0
0
0
0
0
0
0
0
0
0
0
0
0
0
0
0
0
0
0
0
0
0
0
0
0
0
0
0
0
0
0
0
0
0
0
0
0
0
0
0
0
0
0
0
0
0
0
0
0
0
0
0
0
0
0
0
0
0
0
0
0
0
0
0
0
0
0
0
0
0
0
0
0
0
0
0
0
0
0
0
0
0
0
0
0
0
0
0
0
0
0
0
0
0
0
0
0
0
0
0
0
0
0
0
0
0
0
0
0
0
0
0
0
0
0
0
0
0
0
0
0
0
0
0
0
0
0
0
0
0
0
0
0
0
0
0
0
0
0
0
0
0
0
0
0
0
0
0
0
0
0
0
0
0
0
0
0
0
0
0
0
0
0
0
0
0
0
0
0
0
0
0
0
0
0
0
0
0
0
0
0
0
0
0
0
0
0
0
0
0
0
0
0
0
0
0
0
0
0
0
0
0
0
0
0
0
0
0
0
0
0
0
0
0
0
0
0
0
0
0
0
0
0
0
0
0
0
0
0
0
0
0
0
0
0
0
0
0
0
0
0
0
0
0
0
0
0
0
0
0
0
0
0
0
0
0
0
0
0
0
0
0
0
0
0
0
0
0
0
0
0
0
0
0
0
0
0
0
0
0
0
0
0
0
0
0
0
0
0
0
0
0
0
0
0
0
0
0
0
0
0
0
0
0
0
0
0
0
0
0
0
0
0
0
0
0
0
0
0
0
0
0
0
0
0
0
0
0
0
0
0
0
0
0
0
0
0
0
0
0
0
0
0
0
0
0
0
0
0
0
0
0
0
0
0
0
0
0
0
0
0
0
0
0
0
0
0
0
0
0
0
0
0
0
0
0
0
0
0
0
0
0
0
0
0
0
0
0
0
0
0
0
0
0
0
0
0
0
0
0
0
0
0
0
0
0
0
0
0
0
0
0
0
0
0
0
0
0
0
0
0
0
0
0
0
0
0
0
0
0
0
0
0
0
0
0
0
0
0
0
0
0
0
0
0
0
0
0
0
0
0
0
0
0
0
0
0
0
0
0
0
0
0
0
0
0
0
0
0
0
0
0
0
0
0
0
0
0
0
0
0
0
0
0
0
0
0
0
0
0
0
0
0
0
0
0
0
0
0
0
0
0
0
0
0
0
0
0
0
0
0
0
0
0
0
0
0
0
0
0
0
0
0
0
0
0
0
0
0
0
0
0
0
0
0
0
0
0
0
0
0
0
0
0
0
0
0
0
0
0
0
0
0
0
0
0
0
0
0
0
0
0
0
0
0
0
0
0
0
0
0
0
0
0
0
0
0
0
0
0
0
0
0
0
0
0
0
0
0
0
0
0
0
0
0
0
0
0
0
0
0
0
0
0
0
0
0
0
0
0
0
0
0
0
0
0
0
0
0
0
0
0
0
0
0
0
0
0
0
0
0
0
0
0
0
0
0
0
0
0
0
0
0
0
0
0
0
0
0
0
0
0
0
0
0
0
0
0
0
0
0
0
0
0
0
0
0
0
0
0
0
0
0
0
0
0
0
0
0
0
0
0
0
0
0
0
0
0
0
0
0
0
0
0
0
0
0
0
0
0
0
0
0
0
0
0
0
0
0
0
0
0
0
0
0
0
0
0
0
0
0
0
0
0
0
0
0
0
0
0
0
0
0
0
0
0
0
0
0
0
0
0
0
0
0
0
0
0
0
0
0
0
0
0
0
0
0
0
0
0
0
0
0
0
0
0
0
0
0
0
0
0
0
0
0
0
0
0
0
0
0
0
0
0
0
0
0
0
0
0
0
0
0
0
0
0
0
0
0
0
0
0
0
0
0
0
0
0
0
0
0
0
0
0
0
0
0
0
0
0
0
0
0
0
0
0
0
0
0
0
0
0
0
0
0
0
0
0
0
0
0
0
0
0
0
0
0
0
0
0
0
0
0
0
0
0
0
0
0
0
0
0
0
0
0
0
0
0
0
0
0
0
0
0
0
0
0
0
0
0
0
0
0
0
0
0
0
0
0
0
0
0
0
0
0
0
0
0
0
0
0
0
0
0
0
0
0
0
0
0
0
0
0
0
0
0
0
0
0
0
0
0
0
0
0
0
0
0
0
0
0
0
0
0
0
0
0
0
0
0
0
0
0
0
0
0
0
0
0
0
0
0
0
0
0
0
0
0
0
0
0
0
0
0
0
0
0
0
0
0
0
0
0
0
0
0
0
0
0
0
0
0
0
0
0
0
0
0
0
0
0
0
0
0
0
0
0
0
0
0
0
0
0
0
0
0
0
0
0
0
0
0
0
0
0
0
0
0
0
0
0
0
0
0
0
0
0
0
0
0
0
0
0
0
0
0
0
0
0
0
0
0
0
0
0
0
0
0
0
0
0
0
0
0
0
0
0
0
0
0
0
0
0
0
0
0
0
0
0
0
0
0
0
0
0
0
0
0
0
0
0
0
0
0
0
0
0
0
0
0
0
0
0
0
0
0
0
0
0
0
0
0
0
0
0
0
0
0
0
0
0
0
0
0
0
0
0
0
0
0
0
0
0
0
0
0
0
0
0
0
0
0
0
0
0
0
0
0
0
0
0
0
0
0
0
0
0
0
0
0
0
0
0
0
0
0
0
0
0
0
0
0
0
0
0
0
0
0
0
0
0
0
0
0
0
0
0
0
0
0
0
0
0
0
0
0
0
0
0
0
0
0
0
0
0
0
0
0
0
0
0
0
0
0
0
0
0
0
0
0
0
0
0
0
0
0
0
0
0
0
0
0
0
0
0
0
0
0
0
0
0
0
0
0
0
0
0
0
0
0
0
0
0
0
0
0
0
0
0
0
0
0
0
0
0
0
0
0
0
0
0
0
0
0
0
0
0
0
0
0
0
0
0
0
0
0
0
0
0
0
0
0
0
0
0
0
0
0
0
0
0
0
0
0
0
0
0
0
0
0
0
0
0
0
0
0
0
0
0
0
0
0
0
0
0
0
0
0
0
0
0
0
0
0
0
0
0
0
0
0
0
0
0
0
0
0
0
0
0
0
0
0
0
0
0
0
0
0
0
0
0
0
0
0
0
0
0
0
0
0
0
0
0
0
0
0
0
0
0
0
0
0
0
0
0
0
0
0
0
0
0
0
0
0
0
0
0
0
0
0
0
0
0
0
0
0
0
0
0
0
0
0
0
0
0
0
0
0
0
0
0
0
0
0
0
0
0
0
0
0
0
0
0
0
0
0
0
0
0
0
0
0
0
0
0
0
0
0
0
0
0
0
0
0
0
0
0
0
0
0
0
0
0
0
0
0
0
0
0
0
0
0
0
0
0
0
0
0
0
0
0
0
0
0
0
0
0
0
0
0
0
0
0
0
0
0
0
0
0
0
0
0
0
0
0
0
0
0
0
0
0
0
0
0
0
0
0
0
0
0
0
0
0
0
0
0
0
0
0
0
0
0
0
0
0
0
0
0
0
0
0
0
0
0
0
0
0
0
0
0
0
0
0
0
0
0
0
0
0
0
0
0
0
0
0
0
0
0
0
0
0
0
0
0
0
0
0
0
0
0
0
0
0
0
0
0
0
0
0
0
0
0
0
0
0
0
0
0
0
0
0
0
0
0
0
0
0
0
0
0
0
0
0
0
0
0
0
0
0
0
0
0
0
0
0
0
0
0
0
0
0
0
0
0
0
0
0
0
0
0
0
0
0
0
0
0
0
0
0
0
0
0
0
0
0
0
0
0
0
0
0
0
0
0
0
0
0
0
0
0
0
0
0
0
0
0
0
0
0
0
0
0
0
0
0
0
0
0
0
0
0
0
0
0
0
0
0
0
0
0
0
0
0
0
0
0
0
0
0
0
0
0
0
0
0
0
0
0
0
0
0
0
0
0
0
0
0
0
0
0
0
0
0
0
0
0
0
0
0
0
0
0
0
0
0
0
0
0
0
0
0
0
1.46262587261
1.36406216145
1.36984282598
1.36984282598
1.36504739122
1.37269984402
1.4400600096
1.42936150466
1.42936150466
1.39781016065
1.40291179585
1.40253896696
1.38468324377
1.3313183641
1.37515142598
1.37515142598
1.31600588177
1.31600588177
1.28677262434
1.28932344193
1.30266466185
1.2835427774
1.286093595
1.29101143539
1.29780106404
1.29134137019
0
0
0
0
0
0
0
0
0
0
0
0
0
0
0
0
0
0
0
0
0
0
0
0
0
0
0
0
0
0
0
0
0
0
0
0
0
0
0
0
0
0
0
0
0
0
0
0
0
0
0
0
0
0
0
0
0
0
0
0
0
0
0
0
0
0
0
0
0
0
0
0
0
0
0
0
0
0
0
0
0
0
0
0
0
0
0
0
0
0
0
0
0
0
0
0
0
0
0
0
0
0
0
0
0
0
0
0
0
0
0
0
0
0
0
0
0
0
0
0
0
0
0
0
0
0
0
0
0
0
0
0
0
0
0
0
0
0
0
0
0
0
0
0
0
0
0
0
0
0
0
0
0
0
0
0
0
0
0
0
0
0
0
0
0
0
0
0
0
0
0
0
0
0
0
0
0
0
0
0
0
0
0
0
0
0
0
0
0
0
0
0
0
0
0
0
0
0
0
0
0
0
0
0
0
0
0
0
0
0
0
0
0
0
0
0
0
0
0
0
0
0
0
0
0
0
0
0
0
0
0
0
0
0
0
0
0
0
0
0
0
0
0
0
0
0
0
0
0
0
0
0
0
0
0
0
0
0
0
0
0
0
0
0
0
0
0
0
0
0
0
0
0
0
0
0
0
0
0
0
0
0
0
0
0
0
0
0
0
0
0
0
0
0
0
0
0
0
0
0
0
0
0
0
0
0
0
0
0
0
0
0
0
0
0
0
0
0
0
0
0
0
0
0
0
0
0
0
0
0
0
0
0
0
0
0
0
0
0
0
0
0
0
0
0
0
0
0
0
0
0
0
0
0
0
0
0
0
0
0
0
0
0
0
0
0
0
0
0
0
0
0
0
0
0
0
0
0
0
0
0
0
0
0
0
0
0
0
0
0
0
0
0
0
0
0
0
0
0
0
0
0
0
0
0
0
0
0
0
0
0
0
0
0
0
0
0
0
0
0
0
0
0
0
0
0
0
0
0
0
0
0
0
0
0
0
0
0
0
0
0
0
0
0
0
0
0
0
0
0
0
0
0
0
0
0
0
0
0
0
0
0
0
0
0
0
0
0
0
0
0
0
0
0
0
0
0
0
0
0
0
0
0
0
0
0
0
0
0
0
0
0
0
0
0
0
0
0
0
0
0
0
0
0
0
0
0
0
0
0
0
0
0
0
0
0
0
0
0
0
0
0
0
0
0
0
0
0
0
0
0
0
0
0
0
0
0
0
0
0
0
0
0
0
0
0
0
0
0
0
0
0
0
0
0
0
0
0
0
0
0
0
0
0
0
0
0
0
0
0
0
0
0
0
0
0
0
0
0
0
0
0
0
0
0
0
0
0
0
0
0
0
0
0
0
0
0
0
0
0
0
0
0
0
0
0
0
0
0
0
0
0
0
0
0
0
0
0
0
0
0
0
0
0
0
0
0
0
0
0
0
0
0
0
0
0
0
0
0
0
0
0
0
0
0
0
0
0
0
0
0
0
0
0
0
0
0
0
0
0
0
0
0
0
0
0
0
0
0
0
0
0
0
0
0
0
0
0
0
0
0
0
0
0
0
0
0
0
0
0
0
0
0
0
0
0
0
0
0
0
0
0
0
0
0
0
0
0
0
0
0
0
0
0
0
0
0
0
0
0
0
0
0
0
0
0
0
0
0
0
0
0
0
0
0
0
0
0
0
0
0
0
0
0
0
0
0
0
0
0
0
0
0
0
0
0
0
0
0
0
0
0
0
0
0
0
0
0
0
0
0
0
0
0
0
0
0
0
0
0
0
0
0
0
0
0
0
0
0
0
0
0
0
0
0
0
0
0
0
0
0
0
0
0
0
0
0
0
0
0
0
0
0
0
0
0
0
0
0
0
0
0
0
0
0
0
0
0
0
0
0
0
0
0
0
0
0
0
0
0
0
0
0
0
0
0
0
0
0
0
0
0
0
0
0
0
0
0
0
0
0
0
0
0
0
0
0
0
0
0
0
0
0
0
0
0
0
0
0
0
0
0
0
0
0
0
0
0
0
0
0
0
0
0
0
0
0
0
0
0
0
0
0
0
0
0
0
0
0
0
0
0
0
0
0
0
0
0
0
0
0
0
0
0
0
0
0
0
0
0
0
0
0
0
0
0
0
0
0
0
0
0
0
0
0
0
0
0
0
0
0
0
0
0
0
0
0
0
0
0
0
0
0
0
0
0
0
0
0
0
0
0
0
0
0
0
0
0
0
0
0
0
0
0
0
0
0
0
0
0
0
0
0
0
0
0
0
0
0
0
0
0
0
0
0
0
0
0
0
0
0
0
0
0
0
0
0
0
0
0
0
0
0
0
0
0
0
0
0
0
0
0
0
0
0
0
0
0
0
0
0
0
0
0
0
0
0
0
0
0
0
0
0
0
0
0
0
0
0
0
0
0
0
0
0
0
0
0
0
0
0
0
0
0
0
0
0
0
0
0
0
0
0
0
0
0
0
0
0
0
0
0
0
0
0
0
0
0
0
0
0
0
0
0
0
0
0
0
0
0
0
0
0
0
0
0
0
0
0
0
0
0
0
0
0
0
0
0
0
0
0
0
0
0
0
0
0
0
0
0.01958745143
0.06915217454
0.01240890336
0.01495972096
0.16269560226
0.23729169481
0.26267980262
0.37190379954
0.42073364902
0.40913410079
0.49619249859
0.45391738069
0.47491105342
0.57004373622
0.62222670822
0.72611337
0.83465760184
0.91628973603
0.9775337574
0.94243107834
0.9321367805
0.91879556058
0.94102488632
0.97331424427
1.00664017279
1.04515729644
1.07967598389
1.10110147011
1.12473785783
1.15069460247
1.1020355976
1.1174324006
1.14539949678
1.1127296661
1.1076280309
1.18654391355
1.19419636635
1.21784804175
1.22362870627
1.2221887315
1.2717205418
1.276822177
1.21799361738
1.22377428191
1.30969416336
1.36274760333
1.38128235586
1.37214937165
1.39969463563
1.43464513657
1.45244951899
1.47316226023
1.5275814027
1.53402580887
1.53694945538
1.57460609234
1.58293757447
1.57187628906
1.58020777119
1.57509849216
1.56999685696
1.83032501116
1.83355485809
1.85777837774
1.89161803585
1.93449113692
1.85367289067
1.86642697866
1.85622370827
1.92184663856
1.92943246292
1.96408440725
1.98465624776
2.00785551562
2.07487873401
2.10097404193
2.09990689604
2.20162691762
2.23818269306
2.24614134629
2.25564715937
2.24528857055
2.26421908347
2.24302719824
2.23068970316
2.26656644927
2.27311804053
2.27566885813
2.28704355768
2.41080387091
2.42177806804
2.53154259813
2.70670410539
2.73612115763
2.77777856826
2.75386438937
2.79790731788
2.79390123784
2.82654813701
2.93911471081
3.08297012513
3.10833216112
3.14894776195
3.1788785438
3.16671479514
3.18131163068
3.25680869943
3.34267200084
3.32758010218
3.33138500079
3.34549714744
3.42958055799
3.37709699751
3.47368494277
3.54604172454
3.6791448886
3.76957847046
3.75721724105
3.73288653633
3.77594423507
3.76643848909
3.86178781238
3.87104350783
3.88499035477
3.96816754984
4.03222125874
4.00312600021
4.10391694192
4.15548227377
4.19203804921
4.18552411275
4.27521838458
4.4248054601
4.54144620988
4.50936591569
4.57404724605
4.61967782393
4.74215194622
4.74549662205
4.77610643325
4.92357186161
4.91704553929
4.90363769093
4.94568321813
4.99473588443
4.95192176796
4.94108316518
4.92451209833
4.92954710508
4.8952544419
4.88947377737
4.85972001644
4.91804039132
4.94490662597
4.95236006341
4.96834399834
4.94410519103
4.9285760011
4.97274817621
4.97274817621
4.95990219081
4.95735137321
4.87846062531
4.87012914318
4.86179766105
4.84118976743
4.80872666306
4.78657394707
4.8105217745
4.79650152524
4.74735696153
4.74225532633
4.71419633274
4.71105838322
4.66448313221
4.62874728681
4.5987354588
4.5987354588
4.64175857194
4.5793646857
4.54791054547
4.54025809267
4.53326938153
4.50113621196
4.44639477854
4.42929235696
4.33258047147
4.33730163394
4.35583638646
4.32964918114
4.28424819397
4.32636558888
4.32194298301
4.23549021222
4.20361423978
4.16108636117
4.19887385048
4.11734890136
4.12687314243
4.09098117575
4.04161466516
3.98843351319
3.92222264812
3.91712101292
3.92800331264
3.86130485687
3.83660132326
3.89446221114
3.87617467444
3.79330695434
3.78601968659
3.82371207106
3.80411017265
3.82737897075
3.75065339557
3.75320421317
3.58068769128
3.5731171546
3.51817663869
3.49023561432
3.49091464365
3.45667164842
3.48803476122
3.48330595491
3.47325122906
3.4586253528
3.44519223547
3.4586253528
3.44519223547
3.4371669538
3.36754244697
3.32996241973
3.34772624552
3.33232944253
3.29997105157
3.29742023396
3.27633466384
3.2469176116
3.1851698419
3.20154953721
3.19186764026
3.15156828829
3.07946636619
3.08368755212
3.07858591692
3.05585364572
3.02762935241
2.96007418174
3.02055775493
2.98077213256
2.9461110769
2.95517743264
2.98569534642
3.02269261105
2.89414210233
2.8469283115
2.79554677447
2.8691412411
2.89162308906
2.87497541247
2.73928618056
2.71106188725
2.73645973785
2.70156822153
2.68083021133
2.6469315686
2.54506670714
2.45609355989
2.3666496442
2.24402070073
2.25501018552
2.21267374557
2.20443416084
2.21225191336
2.23036249623
2.21904838299
2.22267399031
2.20346020846
2.16060239506
2.12353289001
2.02678495142
2.04621069886
2.01883073459
2.01883073459
2.08709404243
2.08352194195
2.08862357714
2.08352194195
2.07369150044
2.07488425938
2.07595140526
2.06761992313
2.06761992313
2.06088453707
2.04745141975
2.02959569655
1.948483263
1.93692193395
1.96007516739
1.95097275853
1.92155570628
1.8940104423
1.89791931856
1.86571952054
1.8578985606
1.76864164715
1.70498159967
1.74814320895
1.75647469108
1.75903315252
1.69713450081
1.68471034763
1.64333620593
1.65316664743
1.64415613597
1.64197814727
1.55817800566
1.60567032342
1.54456109353
1.54524012287
1.51440602735
1.48763169008
1.46596576192
1.45067614399
1.39954349562
1.3828652437
1.37453376157
1.38079444005
1.36113355704
1.24375953533
1.23610708254
1.17142882538
1.14277271859
1.14121477459
1.13673318411
1.13577846256
1.12403333871
1.11127925072
1.0622265844
1.03090008907
1.01522235459
1.02896691163
0.99153986537
0.94927682772
0.92751222827
0.95074737783
0.93595620184
0.92952775197
0.93735081087
0.90912651756
0.90962175207
0.82280606658
0.80696827165
0.80441745405
0.77630558509
0.76720317623
0.70556025416
0.71635065647
0.76765157348
0.82238986661
0.75630140717
0.70053184988
0.64483890233
0.63906588162
0.53644771856
0.54920180655
0.49537743985
0.43196541105
0.47220861313
0.50308092782
0.50826447913
0.42250836279
0.26209353573
0.16065437854
0.05068231928
0.04452882588
0
0
0
0
0
0
0
0
0
0
0
0
0
0
0
0
0
0
0
0
0
0
0
0
0
0
0
0
0
0
0
0
0
0
0
0
0
0
0
0
0
0
0
0
0
0
0
0
0
0
0
0
0
0
0
0
0
0
0
0
0
0
0
0
0
0
0
0
0
0
0
0
0
0
0
0
0
0
0
0
0
0
0
0
0
0
0
0
0
0
0
0
0
0
0
0
0
0
0
0
0
0
0
0
0
0
0
0
0
0
0
0
0
0
0
0
0
0
0
0
0
0
0
0
0
0
0
0
0
0
0
0
0
0
0
0
0
0
0
0
0
0
0
0
0
0
0
0
0
0
0
0
0
0
0
0
0
0
0
0
0
0
0
0
0
0
0
0
0
0
0
0
0
0
0
0
0
0
0
0
0
0
0
0
0
0
0
0
0
0
0
0
0
0
0
0
0
0
0
0
0
0
0
0
0
0
0
0
0
0
0
0
0
0
0
0
0
0
0
0
0
0
0
0
0
0
0
0
0
0
0
0
0
0
0
0
0
0
0
0
0
0
0
0
0
0
0
0
0
0
0
0
0
0
0
0
0
0
0
0
0
0
0
0
0
0
0
0
0
0
0
0
0
0
0
0
0
0
0
0
0
0
0
0
0
0
0
0
0
0
0
0
0
0
0
0
0
0
0
0
0
0
0
0
0
0
0
0
0
0
0
0
0
0
0
0
0
0
0
0
0
0
0
0
0
0
0
0
0
0
0
0
0
0
0
0
0
0
0
0
0
0
0
0
0
0
0
0
0
0
0
0
0
0
0
0
0
0
0
0
0
0
0
0
0
0
0
0
0
0
0
0
0
0
0
0
0
0
0
0
0
0
0
0
0
0
0
0
0
0
0
0
0
0
0
0
0
0
0
0
0
0
0
0
0
0
0
0
0
0
0
0
0
0
0
0
0
0
0
0
0
0
0
0
0
0
0
0
0
0
0
0
0
0
0
0
0
0
0
0
0
0
0
0
0
0
0
0
0
0
0
0
0
0
0
0
0
0
0
0
0
0
0
0
0
0
0
0
0
0
0
0
0
0
0
0
0
0
0
0
0
0
0
0
0
0
0
0
0
0
0
0
0
0
0
0
0
0
0
0
0
0
0
0
0
0
0
0
0
0
0
0
0
0
0
0
0
0
0
0
0
0
0
0
0
0
0
0
0
0
0
0
0
0
0
0
0
0
0
0
0
0
0
0
0
0
0
0
0
0
0
0
0
0
0
0
0
0
0
0
0
0
0
0
0
0
0
0
0
0
0
0
0
0
0
0
0
0
0
0
0
0
0
0
0
0
0
0
0
0
0
0
0
0
0
0
0
0
0
0
0
0
0
0
0
0
0
0
0
0
0
0
0
0
0
0
0
0
0
0
0
0
0
0
0
0
0
0
0
0
0
0
0
0
0
0
0
0
0
0
0
0
0
0
0
0
0
0
0
0
0
0
0
0
0
0
0
0
0
0
0
0
0
0
0
0
0
0
0
0
0
0
0
0
0
0
0
0
0
0
0
0
0
0
0
0
0
0
0
0
0
0
0
0
0
0
0
0
0
0
0
0
0
0
0
0
0
0
0
0
0
0
0
0
0
0
0
0
0
0
0
0
0
0
0
0
0
0
0
0
0
0
0
0
0
0
0
0
0
0
0
0
0
0
0
0
0
0
0
0
0
0
0
0
0
0
0
0
0
0
0
0
0
0
0
0
0
0
0
0
0
0
0
0
0
0
0
0
0
0
0
0
0
0
0
0
0
0
0
0
0
0
0
0
0
0
0
0
0
0
0
0
0
0
0
0
0
0
0
0
0
0
0
0
0
0
0
0
0
0
0
0
0
0
0
0
0
0
0
0
0
0
0
0
0
0
0
0
0
0
0
0
0
0
0
0
0
0
0
0
0
0
0
0
0
0
0
0
0
0
0
0
0
0
0
0
0
0
0
0
0
0
0
0
0
0
0
0
0
0
0
0
0
0
0
0
0
0
0
0
0
0
0
0
0
0
0
0
0
0
0
0
0
0
0
0
0
0
0
0
0
0
0
0
0
0
0
0
0
0
0
0
0
0
0
0
0
0
0
0
0
0
0
0
0
0
0
0
0
0
0
0
0
0
0
0
0
0
0
0
0
0
0
0
0
0
0
0
0
0
0
0
0
0
0
0
0
0
0
0
0
0
0
0
0
0
0
0
0
0
0
0
0
0
0
0
0
0
0
0
0
0
0
0
0
0
0
0
0
0
0
0
0
0
0
0
0
0
0
0
0
0
0
0
0
0
0
0
0
0
0
0
0
0
0
0
0
0
0
0
0
0
0
0
0
0
0
0
0
0
0
0
0
0
0
0
0
0
0
0
0
0
0
0
0
0
0
0
0
0
0
0
0
0
0
0
0
0
0
0
0
0
0
0
0
0
0
0
0
0
0
0
0
0
0
0
0
0
0
0
0
0
0
0
0
0
0
0
0
0
0
0
0
0
0
0
0
0
0
0
0
0
0
0
0
0
0
0
0
0
0
0
0
0
0
0
0
0
0
0
0
0
0
0
0
0
0
0
0
0
0
0
0
0
0
0
0
0
0
0
0
0
0
0
0
0
0
0
0
0
0
0
0
0
0
0
0
0
0
0
0
0
0
0
0
0
0
0
0
0
0
0
0
0
0
0
0
0
0
0
0
0
0
0
0
0
0
0
0
0
0
0
0
0
0
0
0
0
0
0
0
0
0
0
0
0
0
0
0
0
0
0
0
0
0
0
0
0
0
0
0
0
0
0
0
0
0
0
0
0
0
0
0
0
0
0
0
0
0
0
0
0
0
0
0
0
0
0
0
0
0
0
0
0
0
0
0
0
0
0
0
0
0
0
0
0
0
0
0
0
0
0
0
0
0
0
0
0
0
0
0
0
0
0
0
0
0
0
0
0
0
0
0
0
0
0
0
0
0
0
0
0
0
0
0
0
0
0
0
0
0
0
0
0
0
0
0
0
0
0
0
0
0
0
0
0
0
0
0
0
0
0
0
0
0
0
0
0
0
0
0
0
0
0
0
0
0
0
0
0
0
0
0
0
0
0
0
0
0
0
0
0
0
0
0
0
0
0
0
0
0
0
0
0
0
0
0
0
0
0
0
0
0
0
0
0
0
0
0
0
0
0
0
0
0
0
0
0
0
0
0
0
0
0
0
0
0
0
0
0
0
0
0
0
0
0
0
0
0
0
0
0
0
0
0
0
0
0
0
0
0
0
0
0
0
0
0
0
0
0
0
0
0
0
0
0
0
0
0
0
0
0
0
0
0
0
0
0
0
0
0
0
0
0
0
0
0
0
0
0
0
0
0
0
0
0
0
0
0
0
0
0
0
0
0
0
0
0
0
0
0
0
0
0
0
0
0
0
0
0
0
0
0
0
0
0
0
0
0
0
0
0
0
0
0
0
0
0
0
0
0
0
0
0
0
0
0
0
0
0
0
0
0
0
0
0
0
0
0
0
0
0
0
0
0
0
0
0
0
0
0
0
0
0
0
0
0
0
0
0
0
0
0
0
0
0
0
0
0
0
0
0
0
0
0
0
0
0
0
0
0
0
0
0
0
0
0
0
0
0
0
0
0
0
0
0
0
0
0
0
0
0
0
0
0
0
0
0
0
0
0
0
0
0
0
0
0
0
0
0
0
0
0
0
0
0
0
0
0
0
0
0
0
0
0
0
0
0
0
0
0
0
0
0
0
0
0
0
0
0
0
0
0
0
0
0
0
0
0
0
0
0
0
0
0
0
0
0
0
0
0
0
0
0
0
0
0
0
0
0
0
0
0
0
0
0
0
0
0
0
0
0
0
0
0
0
0
0
0
0
0
0
0
0
0
0
0
0
0
0
0
0
0
0
0
0
0
0
0
0
0
0
0
0
0
0
0
0
0
0
0
0
0
0
0
0
0
0
0
0
0
0
0
0
0
0
0
0
0
0
0
0
0
0
0
0
0
0
0
0
0
0
0
0
0
0
0
0
0
0
0
0
0
0
0
0
0
0
0
0
0
0
0
0
0
0
0
0
0
0
0
0
0
0
0
0
0
0
0
0
0
0
0
0
0
0
0
0
0
0
0
0
0
0
0
0
0
0
0
0
0
0
0
0
0
0
0
0
0
0
0
0
0
0
0
0
0
0
0
0
0
0
0
0
0
0
0
0
0
0
0
0
0
0
0
0
0
0
0
0
0
0
0
0
0
0
0
0
0
0
0
0
0
0
0
0
0
0
0
0
0
0
0
0
0
0
0
0
0
0
0
0
0
0
0
0
0
0
0
0
0
0
0
0
0
0
0
0
0
0
0
0
0
0
0
0
0
0
0
0
0
0
0
0
0
0
0
0
0
0
0
0
0
0
0
0
0
0
0
0
0
0
0
0
0
0
0
0
0
0
0
0
0
0
0
0
0
0
0
0
0
0
0
0
0
0
0
0
0
0
0
0
0
0
0
0
0
0
0
0
0
0
0
0
0
0
0
0
0
0
0
0
0
0
0
0
0
0
0
0
0
0
0
0
0
0
0
0
0
0
0
0
0
0
0
0
0
0
0
0
0
0
0
0
0
0
0
0
0
0
0
0
0
0
0
0
0
0
0
0
0
0
0
0
0
0
0
0
0
0
0
0
0
0
0
0
0
0
0
0
0
0
0
0
0
0
0
0
0
0
0
0
0
0
0
0
0
0
0
0
0
0
0
0
0
0
0
0
0
0
0
0
0
0
0
0
0
0
0
0
0
0
0
0
0
0
0
0
0
0
0
0
0
0
0
0
0
0
0
0
0
0
0
0
0
0
0
0
0
0
0
0
0
0
0
0
0
0
0
0
0
0
0
0
0
0
0
0
0
0
0
0
0
0
0
0
0
0
0
0
0
0
0
0
0
0
0
0
0
0
0
0
0
0
0
0
0
0
0
0
0
0
0
0
0
0
0
0
0
0
0
0
0
0
0
0
0
0
0
0
0
0
0
0
0
0
0
0
0
0
0
0
0
0
0
0
0
0
0
0
0
0
0
0
0
0
0
0
0
0
0
0
0
0
0
0
0
0
0
0
0
0
0
0
0
0
0
0
0
0
0
0
0
0
0
0
0
0
0
0
0
0
0
0
0
0
0
0
0
0
0
0
0
0
0
0
0
0
0
0
0
0
0
0
0
0
0
0
0
0
0
0
0
0
0
0
0
0
0
0
0
0
0
0
0
0
0
0
0
0
0
0
0
0
0
0
0
0
0
0
0
0
0
0
0
0
0
0
0
0
0
0
0
0
0
0
0
0
0
0
0
0
0
0
0
0
0
0
0
0
0
0
0
0
0
0
0
0
0
0
0
0
0
0
0
0
0
0
0
0
0
0
0
0
0
0
0
0
0
0
0
0
0
0
0
0
0
0
0
0
0
0
0
0
0
0
0
0
0
0
0
0
0
0
0
0
0
0
0
0
0
0
0
0
0
0
0
0
0
0
0
0
0
0
0
0
0
0
0
0
0
0
0
0
0
0
0
0
0
0
0
0
0
0
0
0
0
0
0
0
0
0
0
0
0
0
0
0
0
0
0
0
0
0
0
0
0
0
0
0
0
0
0
0
0
0
0
0
0
0
0
0
0
0
0
0
0
0
0
0
0
0
0
0
0
0
0
0
0
0
0
0
0
0
0
0
0
0
0
0
0
0
0
0
0
0
0
0
0
0
0
0
0
0
0
0
0
0
0
0
0
0
0
0
0
0
0
0
0
0
0
0
0
0
0
0
0
0
0
0
0
0
0
0
0
0
0
0
0
0
0
0
0
0
0
0
0
0
0
0
0
0
0
0
0
0
0
0
0
0
0
0
0
0
0
0
0
0
0
0
0
0
0
0
0
0
0
0
0
0
0
0
0
0
0
0
0
0
0
0
0
0
0
0
0
0
0
0
0
0
0
0
0
0
0
0
0
0
0
0
0
0
0
0
0
0
0
0
0
0
0
0
0
0
0
0
0
0
0
0
0
0
0
0
0
0
0
0
0
0
0
0
0
0
0
0
0
0
0
0
0
0
0
0
0
0
0
0
0
0
0
0
0
0
0
0
0
0
0
0
0
0
0
0
0
0
0
0
0
0
0
0
0
0
0
0
0
0
0
0
0
0
0
0
0
0
0
0
0
0
0
0
0
0
0
0
0
0
0
0
0
0
0
0
0
0
0
0
0
0
0
0
0
0
0
0
0
0
0
0
0
0
0
0
0
0
0
0
0
0
0
0
0
0
0
0
0
0
0
0
0
0
0
0
0
0
0
0
0
0
0
0
0
0
0
0
0
0
0
0
0
0
0
0
0
0
0
0
0
0
0
0
0
0
0
0
0
0
0
0
0
0
0
0
0
0
0
0
0
0
0
0
0
0
0
0
0
0
0
0
0
0
0
0
0
0
0
0
0
0
0
0
0
0
0
0
0
0
0
0
0
0
0
0
0
0
0
0
0
0
0
0
0
0
0
0
0
0
0
0
0
0
0
0
0
0
0
0
0
0
0
0
0
0
0
0
0
0
0
0
0
0
0
0
0
0
0
0
0
0
0
0
0
0
0
0
0
0
0
0
0
0
0
0
0
0
0
0
0
0
0
0
0
0
0
0
0
0
0
0
0
0
0
0
0
0
0
0
0
0
0
0
0
0
0
0
0
0
0
0
0
0
0
0
0
0
0
0
0
0
0
0
0
0
0
0
0
0
0
0
0
0
0
0
0
0
0
0
0
0
0
0
0
0
0
0
0
0
0
0
0
0
0
0
0
0
0
0
0
0
0
0
0
0
0
0
0
0
0
0
0
0
0
0
0
0
0
0
0
0
0
0
0
0
0
0
0
0
0
0
0
0
0
0
0
0
0
0
0
0
0
0
0
0
0
0
0
0
0
0
0
0
0
0
0
0
0
0
0
0
0
0
0
0
0
0
0
0
0
0
0
0
0
0
0
0
0
0
0
0
0
0
0
0
0
0
0
0
0
0
0
0
0
0
0
0
0
0
0
0
0
0
0
0
0
0
0
0
0
0
0
0
0
0
0
0
0
0
0
0
0
0
0
0
0
0
0
0
0
0
0
0
0
0
0
0
0
0
0
0
0
0
0
0
0
0
0
0
0
0
0
0
0
0
0
0
0
0
0
0
0
0
0
0
0
0
0
0
0
0
0
0
0
0
0
0
0
0
0
0
0
0
0
0
0
0
0
0
0
0
0
0
0
0
0
0
0
0
0
0
0
0
0
0
0
0
0
0
0
0
0
0
0
0
0
0
0
0
0
0
0
0
0
0
0
0
0
0
0
0
0
0
0
0
0
0
0
0
0
0
0
0
0
0
0
0
0
0
0
0
0
0
0
0
0
0
0
0
0
0
0
0
0
0
0
0
0
0
0
0
0
0
0
0
0
0
0
0
0
0
0
0
0
0
0
0
0
0
0
0
0
0
0
0
0
0
0
0
0
0
0
0
0
0
0
0
0
0
0
0
0
0
0
0
0
0
0
0
0
0
0
0
0
0
0
0
0
0
0
0
0
0
0
0
0
0
0
0
0
0
0
0
0
0
0
0
0
0
0
0
0
0
0
0
0
0
0
0
0
0
0
0
0
0
0
0
0
0
0
0
0
0
0
0
0
0
0
0
0
0
0
0
0
0
0
0
0
0
0
0
0
0
0
0
0
0
0
0
0
0
0
0
0
0
0
0
0
0
0
0
0
0
0
0
0
0
0
0
0
0
0
0
0
0
0
0
0
0
0
0
0
0
0
0
0
0
0
0
0
0
0
0
0
0
0
0
0
0
0
0
0
0
0
0
0
0
0
0
0
0
0
0
0
0
0
0
0
0
0
0
0
0
0
0
0
0
0
0
0
0
0
0
0
0
0
0
0
0
0
0
0
0
0
0
0
0
0
0
0
0
0
0
0
0
0
0
0
0
0
0
0
0
0
0
0
0
0
0
0
0
0
0
0
0
0
0
0
0
0
0
0
0
0
0
0
0
0
0
0
0
0
0
0
0
0
0
0
0
0
0
0
0
0
0
0
0
0
0
0
0
0
0
0
0
0
0
0
0
0
0
0
0
0
0
0
0
0
0
0
0
0
0
0
0
0
0
0
0
0
0
0
0
0
0
0
0
0
0
0
0
0
0
0
0
0
0
0
0
0
0
0
0
0
0
0
0
0
0
0
0
0
0
0
0
0
0
0
0
0
0
0
0
0
0
0
0
0
0
0
0
0
0
0
0
0
0
0
0
0
0
0
0
0
0
0
0
0
0
0
0
0
0
0
0
0
0
0
0
0
0
0
0
0
0
0
0
0
0
0
0
0
0
0
0
0
0
0
0
0
0
0
0
0
0
0
0
0
0
0
0
0
0
0
0
0
0
0
0
0
0
0
0
0
0
0
0
0
0
0
0
0
0
0
0
0
0
0
0
0
0
0
0
0
0
0
0
0
0
0
0
0
0
0
0
0
0
0
0
0
0
0
0
0
0
0
0
0
0
0
0
0
0
0
0
0
0
0
0
0
0
0
0
0
0
0
0
0
0
0
0
0
0
0
0
0
0
0
0
0
0
0
0
0
0
0
0
0
0
0
0
0
0
0
0
0
0
0
0
0
0
0
0
0
0
0
0
0
0
0
0
0
0
0
0
0
0
0
0
0
0
0
0
0
0
0
0
0
0
0
0
0
0
0
0
0
0
0
0
0
0
0
0
0
0
0
0
0
0
0
0
0
0
0
0
0
0
0
0
0
0
0
0
0
0
0
0
0
0
0
0
0
0
0
0
0
0
0
0
0
0
0
0
0
0
0
0
0
0
0
0
0
0
0
0
0
0
0
0
0
0
0
0
0
0
0
0
0
0
0
0
0
0
0
0
0
0
0
0
0
0
0
0
0
0
0
0
0
0
0
0
0
0
0
0
0
0
0
0
0
0
0
0
0
0
0
0
0
0
0
0
0
0
0
0
0
0
0
0
0
0
0
0
0
0
0
0
0
0
0
0
0
0
0
0
0
0
0
0
0
0
0
0
0
0
0
0
0
0
0
0
0
0
0
0
0
0
0
0
0
0
0
0
0
0
0
0
0
0
0
0
0
0
0
0
0
0
0
0
0
0
0
0
0
0
0
0
0
0
0
0
0
0
0
0
0
0
0
0
0
0
0
0
0
0
0
0
0
0
0
0
0
0
0
0
0
0
0
0
0
0
0
0
0
0
0
0
0
0
0
0
0
0
0
0
0
0
0
0
0
0
0
0
0
0
0
0
0
0
0
0
0
0
0
0
0
0
0
0
0
0
0
0
0
0
0
0
0
0
0
0
0
0
0
0
0
0
0
0
0
0
0
0
0
0
0
0
0
0
0
0
0
0
0
0
0
0
0
0
0
0
0
0
0
0
0
0
0
0
0
0
0
0
0
0
0
0
0
0
0
0
0
0
0
0
0
0
0
0
0
0
0
0
0
0
0
0
0
0
0
0
0
0
0
0
0
0
0
0
0
0
0
0
0
0
0
0
0
0
0
0
0
0
0
0
0
0
0
0
0
0
0
0
0
0
0
0
0
0
0
0
0
0
0
0
0
0
0
0
0
0
0
0
0
0
0
0
0
0
0
0
0
0
0
0
0
0
0
0
0
0
0
0
0
0
0
0
0
0
0
0
0
0
0
0
0
0
0
0
0
0
0
0
0
0
0
0
0
0
0
0
0
0
0
0
0
0
0
0
0
0
0
0
0
0
0
0
0
0
0
0
0
0
0
0
0
0
0
0
0
0
0
0
0
0
0
0
0
0
0
0
0
0
0
0
0
0
0
0
0
0
0
0
0
0
0
0
0
0
0
0
0
0
0
0
0
0
0
0
0
0
0
0
0
0
0
0
0
0
0
0
0
0
0
0
0
0
0
0
0
0
0
0
0
0
0
0
0
0
0
0
0
0
0
0
0
0
0
0
0
0
0
0
0
0
0
0
0
0
0
0
0
0
0
0
0
0
0
0
0
0
0
0
0
0
0
0
0
0
0
0
0
0
0
0
0
0
0
0
0
0
0
0
0
0
0
0
0
0
0
0
0
0
0
0
0
0
0
0
0
0
0
0
0
0
0
0
0
0
0
0
0
0
0
0
0
0
0
0
0
0
0
0
0
0
0
0
0
0
0
0
0
0
0
0
0
0
0
0
0
0
0
0
0
0
0
0
0
0
0
0
0
0
0
0
0
0
0
0
0
0
0
0
0
0
0
0
0
0
0
0
0
0
0
0
0
0
0
0
0
0
0
0
0
0
0
0
0
0
0
0
0
0
0
0
0
0
0
0
0
0
0
0
0
0
0
0
0
0
0
0
0
0
0
0
0
0
0
0
0
0
0
0
0
0
0
0
0
0
0
0
0
0
0
0
0
0
0
0
0
0
0
0
0
0
0
0
0
0
0
0
0
0
0
0
0
0
0
0
0
0
0
0
0
0
0
0
0
0
0
0
0
0
0
0
0
0
0
0
0
0
0
0
0
0
0
0
0
0
0
0
0
0
0
0
0
0
0
0
0
0
0
0
0
0
0
0
0
0
0
0
0
0
0
0
0
0
0
0
0
0
0
0
0
0
0
0
0
0
0
0
0
0
0
0
0
0
0
0
0
0
0
0
0
0
0
0
0
0
0
0
0
0
0
0
0
0
0
0
0
0
0
0
0
0
0
0
0
0
0
0
0
0
0
0
0
0
0
0
0
0
0
0
0
0
0
0
0
0
0
0
0
0
0
0
0
0
0
0
0
0
0
0
0
0
0
0
0
0
0
0
0
0
0
0
0
0
0
0
0
0
0
0
0
0
0
0
0
0
0
0
0
0
0
0
0
0
0
0
0
0
0
0
0
0
0
0
0
0
0
0
0
0
0
0
0
0
0
0
0
0
0
0
0
0
0
0
0
0
0
0
0
0
0
0
0
0
0
0
0
0
0
0
0
0
0
0
0
0
0
0
0
0
0
0
0
0
0
0
0
0
0
0
0
0
0
0
0
0
0
0
0
0
0
0
0
0
0
0
0
0
0
0
0
0
0
0
0
0
0
0
0
0
0
0
0
0
0
0
0
0
0
0
0
0
0
0
0
0
0
0
0
0
0
0
0
0
0
0
0
0
0
0
0
0
0
0
0
0
0
0
0
0
0
0
0
0
0
0
0
0
0
0
0
0
0
0
0
0
0
0
0
0
0
0
0
0
0
0
0
0
0
0
0
0
0
0
0
0
0
0
0
0
0
0
0
0
0
0
0
0
0
0
0
0
0
0
0
0
0
0
0
0
0
0
0
0
0
0
0
0
0
0
0
0
0
0
0
0
0
0
0
0
0
0
0
0
0
0
0
0
0
0
0
0
0
0
0
0
0
0
0
0
0
0
0
0
0
0
0
0
0
0
0
0
0
0
0
0
0
0
0
0
0
0
0
0
0
0
0
0
0
0
0
0
0
0
0
0
0
0
0
0
0
0
0
0
0
0
0
0
0
0
0
0
0
0
0
0
0
0
0
0
0
0
0
0
0
0
0
0
0
0
0
0
0
0
0
0
0
0
0
0
0
0
0
0
0
0
0
0
0
0
0
0
0
0
0
0
0
0
0
0
0
0
0
0
0
0
0
0
0
0
0
0
0
0
0
0
0
0
0.00307560535
0
0
0
0
0.01124893435
0
0.018611143
0.01027966087
0.00497129937
0.15368840418
0.10490144879
0.18946253584
0.15897069387
0.15131824108
0.15131824108
0.11873797034
0.15853123653
0.13174925545
0.12409680266
0.18739930892
0.1330254651
0.1969612048
0.19988485128
0.23941327653
0.26139224613
0.22630485474
0.26841701036
0.26586619276
0.24200021435
0.25867082243
0.24455867578
0.26496521658
0.27771930457
0.27771930457
0.30509926882
0.31130410302
0.32246733422
0.24632438744
0.28571191195
0.28758370022
0.24568825218
0.26235121644
0.23106237592
0.27315690643
0.27570772403
0.27502869469
0.23592210166
0.22258088174
0.24757532812
0.26669721257
0.26346736564
0.25286069103
0.26297206402
0.26416482296
0.27032596021
0.27109688693
0.27109688693
0.20039001367
0.20067328261
0.19812246501
0.2185290058
0.21342737061
0.23332018179
0.14817122706
0.10756043537
0.11994169449
0.14507704158
0.14252622398
0.1301296772
0.15616600051
0.16381845332
0.18745484104
0.17058521757
0.18251937553
0.19017947216
0.15338565932
0.15083484172
0.15083484172
0.14012104913
0.16452836359
0.22360734646
0.24401388725
0.23493674734
0.25482955853
0.27436482849
0.29170682207
0.30918971638
0.37289796432
0.37507595304
0.41185447821
0.40352299608
0.38753906116
0.38791189005
0.41624417128
0.35864048054
0.34517445042
0.29743484973
0.31018893773
0.29752674714
0.33311258046
0.33228500658
0.39591133842
0.31425103346
0.28092510496
0.28483398121
0.27137793239
0.26739478384
0.20931181491
0.22597477916
0.2681459194
0.16316547556
0.19326155714
0.22199958005
0.23297377719
0.23416653612
0.27412363455
0.26217418894
0.26217418894
0.29367966994
0.24253567305
0.24321470239
0.25409700211
0.26497930184
0.27586160157
0.31810614412
0.30640712177
0.33259432709
0.29521338233
0.30600378465
0.31947979606
0.36284369524
0.39190320628
0.41689765265
0.44413671618
0.44865121946
0.48340947889
0.44870256024
0.44615174264
0.45338236324
0.45338236324
0.52821328575
0.52634149748
0.53077174719
0.53805137111
0.54998552904
0.53916985777
0.63663591481
0.62762540336
0.65956720138
0.52455730441
0.54054123933
0.57168917913
0.53504384375
0.53181399682
0.4492158597
0.32698291513
0.28670205824
0.31056803665
0.31117366367
0.30607202848
0.29834617336
0.28186700392
0.31310450366
0.4000814826
0.44816333684
0.47278495434
0.48186973807
0.43546058962
0.44453772952
0.42464491834
0.48201828263
0.48997693587
0.48524812956
0.51510223457
0.53433130409
0.52667885129
0.48518674038
0.48041503997
0.44896089974
0.47143510386
0.45192510286
0.42386610927
0.38833845769
0.36139795077
0.36389976504
0.3652578237
0.3703594589
0.35970908734
0.32599504228
0.30783311865
0.29977492417
0.33087996988
0.3396991098
0.40734237292
0.40075706601
0.39243322771
0.39243322771
0.38372891671
0.28371685118
0.35051484818
0.41482792028
0.38652171086
0.25139618213
0.25306044123
0.25373947057
0.21281243004
0.21026161244
0.16530008259
0.162749265
0.1520997634
0.15720139859
0.17913129776
0.18747806756
0.1476924452
0.11272665659
0.11747075057
0.10621562195
0.09843755609
0.14095311595
0.05421330445
0.01389102097
0
0
0
0
0
0
0
0
0
0
0
0
0
0
0
0
0
0
0
0
0
0
0
0
0
0
0
0
0
0
0
0
0
0
0
0
0
0
0
0
0
0
0
0
0
0
0
0
0
0
0
0
0
0
0
0
0
0
0
0
0
0
0
0
0
0
0
0
0
0
0
0
0
0
0
0
0
0
0
0
0
0
0
0
0
0
0
0
0
0
0
0
0
0
0
0
0
0
0
0
0
0
0
0
0
0
0
0
0
0
0
0
0
0
0
0
0
0
0
0
0
0
0
0
0
0
0
0
0
0
0
0
0
0
0
0
0
0
0
0
0
0
0
0
0
0
0
0
0
0
0
0
0
0
0
0
0
0
0
0
0
0
0
0
0
0
0
0
0
0
0
0
0
0
0
0
0
0
0
0
0
0
0
0
0
0
0
0
0
0
0
0
0
0
0
0
0
0
0
0
0
0
0
0
0
0
0
0
0
0
0
0
0
0
0
0
0
0
0
0
0
0
0
0
0
0
0
0
0
0
0
0
0
0
0
0
0
0
0
0
0
0
0
0
0
0
0
0
0
0
0
0
0
0
0
0
0
0
0
0
0
0
0
0
0
0
0
0
0
0
0
0
0
0
0
0
0
0
0
0
0
0
0
0
0
0
0
0
0
0
0
0
0
0
0
0
0
0
0
0
0
0
0
0
0
0
0
0
0
0
0
0
0
0
0
0
0
0
0
0
0
0
0
0
0
0
0
0
0
0
0
0
0
0
0
0
0
0
0
0
0
0
0
0
0
0
0
0
0
0
0
0
0
0
0
0
0
0
0
0
0
0
0
0
0
0
0
0
0
0
0
0
0
0
0
0
0
0
0
0
0
0
0
0
0
0
0
0
0
0
0
0
0
0
0
0
0
0
0
0
0
0
0
0
0
0
0
0
0
0
0
0
0
0
0
0
0
0
0
0
0
0
0
0
0
0
0
0
0
0
0
0
0
0
0
0
0
0
0
0
0
0
0
0
0
0
0
0
0
0
0
0
0
0
0
0
0
0
0
0
0
0
0
0
0
0
0
0
0
0
0
0
0
0
0
0
0
0
0
0
0
0
0
0
0
0
0
0
0
0
0
0
0
0
0
0
0
0
0
0
0
0
0
0
0
0
0
0
0
0
0
0
0
0
0
0
0
0
0
0
0
0
0
0
0
0
0
0
0
0
0
0
0
0
0
0
0
0
0
0
0
0
0
0
0
0
0
0
0
0
0
0
0
0
0
0
0
0
0
0
0
0
0
0
0
0
0
0
0
0
0
0
0
0
0
0
0
0
0
0
0
0
0
0
0
0
0
0
0
0
0
0
0
0
0
0
0
0
0
0
0
0
0
0
0
0
0
0
0
0
0
0
0
0
0
0
0
0
0
0
0
0
0
0
0
0
0
0
0
0
0
0
0
0
0
0
0
0
0
0
0
0
0
0
0
0
0
0
0
0
0
0
0
0
0
0
0
0
0
0
0
0
0
0
0
0
0
0
0
0
0
0
0
0
0
0
0
0
0
0
0
0
0
0
0
0
0
0
0
0
0
0
0
0
0
0
0
0
0
0
0
0
0
0
0
0
0
0
0
0
0
0
0
0
0
0
0
0
0
0
0
0
0
0
0
0
0
0
0
0
0
0
0
0
0
0
0
0
0
0
0
0
0
0
0
0
0
0
0
0
0
0
0
0
0
0
0
0
0
0
0
0
0
0
0
0
0
0
0
0
0
0
0
0
0
0
0
0
0
0
0
0
0
0
0
0
0
0
0
0
0
0
0
0
0
0
0
0
0
0
0
0
0
0
0
0
0
0
0
0
0
0
0
0
0
0
0
0
0
0
0
0
0
0
0
0
0
0
0
0
0
0
0
0
0
0
0
0
0
0
0
0
0
0
0
0
0
0
0
0
0
0
0
0
0
0
0
0
0
0
0
0
0
0
0
0
0
0
0
0
0
0
0
0
0
0
0
0
0
0
0
0
0
0
0
0
0
0
0
0
0
0
0
0
0
0
0
0
0
0
0
0
0
0
0
0
0
0
0
0
0
0
0
0
0
0
0
0
0
0
0
0
0
0
0
0
0
0
0
0
0
0
0
0
0
0
0
0
0
0
0
0
0
0
0
0
0
0
0
0
0
0
0
0
0
0
0
0
0
0
0
0
0
0
0
0
0
0
0
0
0
0
0
0
0
0
0
0
0
0
0
0
0
0
0
0
0
0
0
0
0
0
0
0
0
0
0
0
0
0
0
0
0
0
0
0
0
0
0
0
0
0
0
0
0
0
0
0
0
0
0
0
0
0
0
0
0
0
0
0
0
0
0
0
0
0
0
0
0
0
0
0
0
0
0
0
0
0
0
0
0
0
0
0
0
0
0
0
0
0
0
0
0
0
0
0
0
0
0
0
0
0
0
0
0
0
0
0
0
0
0
0
0
0
0
0
0
0
0
0
0
0
0
0
0
0
0
0
0
0
0
0
0
0
0
0
0
0
0
0
0
0
0
0
0
0
0
0
0
0
0
0
0
0
0
0
0
0
0
0
0
0
0
0
0
0
0
0
0
0
0
0
0
0
0
0
0
0
0
0
0
0
0
0
0
0
0
0
0
0
0
0
0
0
0
0
0
0
0
0
0
0
0
0
0
0
0
0
0
0
0
0
0
0
0
0
0
0
0
0
0
0
0
0
0
0
0
0
0
0
0
0
0
0
0
0
0
0
0
0
0
0
0
0
0
0
0
0
0
0
0
0
0
0
0
0
0
0
0
0
0
0
0
0
0
0.004145852
0
0.01293207914
0.00789707237
0.0506445604
0.04605665481
0.05370910761
0.07616038022
0.1088072794
0.13684784501
0.12350662509
0.12350662509
0.11695503383
0.1111743693
0.11733550655
0.11232576876
0.06848513014
0.06338349494
0.07900224481
0.08223209174
0.07968127414
0.1079951274
0.12534476482
0.12534476482
0.12534476482
0.14425999005
0.14425999005
0.16534556017
0.16968624993
0.18124757898
0.19400166698
0.20668912653
0.20886711524
0.28500716022
0.28245634262
0.28245634262
0.30167012447
0.31578227113
0.34379983812
0.25987655513
0.28643658934
0.29741078647
0.30865827125
0.31443893578
0.31443893578
0.32855108243
0.34198419976
0.33507740473
0.31063958204
0.31063958204
0.28119195447
0.27391233055
0.29681070433
0.31571828575
0.29725016167
0.29792919099
0.31826145951
0.32223696421
0.33124747566
0.30594682884
0.30376884013
0.29761534672
0.29403029603
0.21188159753
0.2126272553
0.22016962122
0.26663011043
0.29339383493
0.30747306879
0.31638113719
0.3345815185
0.28857101201
0.2095755507
0.2354052148
0.28622161435
0.31451253609
0.27125902941
0.26613446271
0.31595805575
0.36077191098
0.39273978083
0.37949126118
0.43308282975
0.44974579401
0.48044750259
0.59486736958
0.61616724274
0.66793602636
0.72315216739
0.7885431024
0.86336114182
0.94273948041
0.8883656366
0.91778268886
0.93308759445
0.97083612882
0.97762051821
0.95297596922
0.98120026252
0.99872605091
1.0062965876
1.04002592033
1.09587739373
1.07002479812
1.07070382746
1.11964850584
1.13376065249
1.13742231292
1.12689755441
1.15747364994
1.22551494382
1.23808757446
1.22748096695
1.27679083038
1.37027600925
1.36535279537
1.38524560656
1.3898442963
1.40396642424
1.4387246837
1.4853184298
1.54752328195
1.59292426912
1.66030939806
1.70400389668
1.70427958889
1.73828454672
1.76304706494
1.80079559933
1.77519786338
1.77324743353
1.695148512
1.72908006752
1.7842425303
1.78461535919
1.79566382859
1.84956159762
1.87642783226
1.91142566371
1.96277261514
1.96354354187
2.00443002577
2.04346321648
2.05329365799
2.04259515308
2.04369835207
2.01683211742
2.03140375109
2.06050695907
2.08515384553
2.09348532766
2.13980491615
2.19218610066
2.23444913831
2.25689276709
2.25953548209
2.30749726815
2.40989114688
2.41173235982
2.43656150647
2.46500861663
2.44997940324
2.4859328262
2.47523432127
2.5219933671
2.57300971908
2.57808077896
2.53669906052
2.55659187171
2.44691546725
2.44623643791
2.44580018801
2.42858534207
2.45449925974
2.47323309475
2.50520096459
2.52764459337
2.50555092907
2.50555092907
2.6165395963
2.6482341785
2.65808224513
2.69906062643
2.71686500885
2.6743594974
2.69476603819
2.69731685579
2.74887367383
2.79172384341
2.85381620411
2.94438625028
3.11672315502
3.09514235038
3.08396623607
2.98886436709
2.99796677596
3.05492909219
3.07650989683
3.08875025521
3.10473419014
3.11733208976
3.15682156006
3.17212646566
3.24324179077
3.37602500133
3.48859157512
3.59968976487
3.67263601601
3.71480715626
3.84617098608
3.92716545041
4.12689083321
4.27023251792
4.43538773829
4.59043689204
4.72256714508
4.73093474742
4.82886780111
4.82666164163
4.89432246277
4.95077104939
5.05041823547
5.17621039742
5.25238205909
5.32507111312
5.54288124547
5.65454597307
5.84443216209
5.93134965915
6.03194602193
6.11645360213
6.13980228447
6.189433636
6.21267426344
6.25416637424
6.25994703884
6.30460236816
6.46706593728
6.54409801853
6.57929573543
6.62640554855
6.62178706762
6.62501691462
6.61668543242
6.66854611352
6.65766381382
6.69276963314
6.70403240558
6.77442783908
6.77258218981
6.80719277469
6.88643341989
6.99396498696
7.00625668612
7.20349613982
7.19958726362
7.19664068565
7.24671697215
7.27349130947
7.33232541397
7.32841653777
7.28007458452
7.30116015462
7.35533361586
7.41498765048
7.4660774047
7.4744088869
7.51366161988
7.60207807638
7.62402647054
7.67444804686
7.74722899826
7.77920451202
7.78989013383
7.80229899926
7.92371078486
7.93615343309
7.92459210409
7.92714292159
8.02698598282
8.0884628023
8.3201956745
8.53655701262
8.6075580732
8.74128361952
8.8014023803
8.9124455957
8.940669889
9.04807350546
9.06534209684
9.24610287836
9.35169602866
9.4115643663
9.49958506233
9.56759351052
9.67960666801
9.78328069955
9.92882564196
9.96266530006
10.0900282891
10.1430274864
10.3427605132
10.4734989918
10.6306956261
10.7539792
10.8957003224
10.9538553976
10.9691603031
10.9951279661
11.077227967
11.1738106059
11.1904735701
11.2029162184
11.299810297
11.3338152549
11.338871027
11.4009633877
11.4990693849
11.5249503899
11.5782695407
11.6326076371
11.7706823868
11.852693392
11.7220494537
11.8178426708
11.8865225044
11.9062315209
11.8044962116
11.7315920517
11.779048622
11.7743021905
11.7867263438
11.8645000725
11.8592331376
11.8498741963
11.8358354519
11.7560995721
11.7172686712
11.6507821139
11.5928076261
11.6005780483
11.5760788363
11.6453734083
11.7013076007
11.8024781451
11.8121676859
11.8176902834
11.8209201303
11.9323658799
11.8902484179
11.8398669723
11.971407756
11.9860336322
12.1159560197
12.1776893717
12.1837694628
12.1951516719
12.2990383338
12.3952390325
12.4395805175
12.5401639301
12.5325628181
12.5890909833
12.5616384196
12.5626514611
12.5325553795
12.4759475313
12.3740160414
12.3843984316
12.1763021186
11.9991102302
11.9461486876
11.812331244
11.818063775
11.8557204121
11.795528249
11.7844392229
11.7580867178
11.8054328957
11.7535722145
11.7492600012
11.7758420969
11.8012912211
11.8798343421
11.8835779186
11.861946576
11.8273459725
11.8406871924
11.8695552648
11.8785657763
11.8787119163
11.9534195631
11.9353985402
11.9211025988
11.9395193821
11.8845788662
11.9838018826
12.0178068405
12.0730250133
12.0601737216
12.0695470806
12.0211919387
12.0454154584
12.0318170414
11.9553194551
11.9668807841
11.9940716472
11.9780877123
11.95120619
12.0027246175
11.9233001774
11.9155658084
11.9594983445
11.9505359664
12.0177373005
12.0230042355
11.9433886623
11.9314408184
12.0855344478
12.1125207506
12.0711618965
11.9967266673
12.1076419323
12.1139967784
12.114492013
12.1017379251
12.1044540424
12.0476777913
12.0503020111
12.0503020111
12.0596424575
12.0649093924
12.0297177848
11.9799171232
11.8951461696
11.9286029503
11.8784302629
11.7836888369
11.6824188183
11.6603236195
11.5677394167
11.5434239997
11.4117416507
11.4051900594
11.2910578978
11.245906531
11.1851087408
11.1031519782
11.0705050791
10.9807977899
10.952059767
10.8505316813
10.8209308343
10.7231707242
10.6463998503
10.5795894675
10.3504869914
10.2989172232
10.1342142762
9.98614378519
9.87738124011
9.83469637011
9.81768497601
9.70453657673
9.67444049513
9.65214984732
9.65996759982
9.60308719971
9.53196453633
9.42348676159
9.41838512639
9.36839623369
9.31202104931
9.29625665672
9.23346997902
9.18084070867
9.14219409991
9.05584006749
8.98066448692
8.85925357133
8.74661506272
8.72808031012
8.7160357598
8.6590734435
8.64576039433
8.62025221833
8.60435019952
8.51876018579
8.27970860057
8.18721869989
8.15003670336
8.12345904403
8.15630181817
8.13472101362
8.05972238681
8.00940355927
7.83021587517
7.83089490447
7.78535301655
7.69913894785
7.7602711092
7.71201310398
7.58377884414
7.40013780754
7.33411363898
7.11510958578
7.10343028755
6.98132097759
6.88202382304
6.82789325604
6.75962994819
6.79416909542
6.79668225825
6.75019883742
6.7477941598
6.66040582726
6.59548485785
6.52857203191
6.44323928233
6.35618088453
6.23319907482
6.18966987582
6.16926333502
6.13423091802
6.05501320419
6.02610988159
5.90572555529
5.82885514017
5.78883148041
5.71214165271
5.62084444387
5.58309590947
5.5061741537
5.45391013553
5.39694781923
5.20306529303
5.17891517569
5.1517326922
5.10055104049
5.00338126971
4.97225772889
4.90679863081
4.80188450984
4.79423205704
4.65209988646
4.55864762037
4.48824817654
4.46461178882
4.32279279785
4.155980828
4.0818960605
3.8440155988
3.71227049339
3.53559202893
3.43964472245
3.32028852
3.15560029627
2.99381045007
2.91945473238
2.86759405135
2.82257884327
2.77411330889
2.54354415489
2.49096068049
2.31627437807
2.05574246648
1.95375415802
1.73774635079
1.53813987428
1.51045427394
1.45730893656
1.4047692262
1.2965510531
1.23039910552
1.23818925163
1.16364690441
1.15344363402
1.11178622339
1.09835310606
1.05601666609
1.03678438916
1.03009276714
1.02176128501
0.97076342811
0.89339457109
0.88260416878
0.78824321557
0.75106652545
0.77009651249
0.7522407893
0.67778793492
0.68301197576
0.63948277685
0.59841249815
0.56837540119
0.51370670542
0.46208559639
0.40755926885
0.35342339533
0.21602767488
0.2214636813
0.26729100418
0.2194134717
0.15377124346
0.0556667137
0.03888578023
0.03224229157
0
0
0
0
0
0
0
0
0
0
0
0
0
0
0
0
0
0
0
0
0
0
0
0
0
0
0
0
0
0
0
0
0
0
0
0
0
0
0
0
0
0
0
0
0
0
0
0
0
0
0
0
0
0
0
0
0
0
0
0
0
0
0
0
0
0
0
0
0
0
0
0
0
0
0
0
0
0
0
0
0
0
0
0
0
0
0
0
0
0
0
0
0
0
0
0
0
0
0
0
0
0
0
0
0
0
0
0
0
0
0
0
0
0
0
0
0
0
0
0
0
0
0
0
0
0
0
0
0
0
0
0
0
0
0
0
0
0
0
0
0
0
0
0
0
0
0
0
0
0
0
0
0
0
0
0
0
0
0
0
0
0
0
0
0
0
0
0
0
0
0
0
0
0
0
0
0
0
0
0
0
0
0
0
0
0
0
0
0
0
0
0
0
0
0
0
0
0
0
0
0
0
0
0
0
0
0
0
0
0
0
0
0
0
0
0
0
0
0
0
0
0
0
0
0
0
0
0
0
0
0
0
0
0
0
0
0
0
0
0
0
0
0
0
0
0
0
0
0
0
0
0
0
0
0
0
0
0
0
0
0
0
0
0
0
0
0
0
0
0
0
0
0
0
0
0
0
0
0
0
0
0
0
0
0
0
0
0
0
0
0
0
0
0
0
0
0
0
0
0
0
0
0
0
0
0
0
0
0
0
0
0
0
0
0
0
0
0
0
0
0
0
0
0
0
0
0
0
0
0
0
0
0
0
0
0
0
0
0
0
0
0
0
0
0
0
0
0
0
0
0
0
0
0
0
0
0
0
0
0
0
0
0
0
0
0
0
0
0
0
0
0
0
0
0
0
0
0
0
0
0
0
0
0
0
0
0
0
0
0
0
0
0
0
0
0
0
0
0
0
0
0
0
0
0
0
0
0
0
0
0
0
0
0
0
0
0
0
0
0
0
0
0
0
0
0
0
0
0
0
0
0
0
0
0
0
0
0
0
0
0
0
0
0
0
0
0
0
0
0
0
0
0
0
0
0
0
0
0
0
0
0
0
0
0
0
0
0
0
0
0
0
0
0
0
0
0
0
0
0
0
0
0
0
0
0
0
0
0
0
0
0
0
0
0
0
0
0
0
0
0
0
0
0
0
0
0
0
0
0
0
0
0
0
0
0
0
0
0
0
0
0
0
0
0
0
0
0
0
0
0
0
0
0
0
0
0
0
0
0
0
0
0
0
0
0
0
0
0
0
0
0
0
0
0
0
0
0
0
0
0
0
0
0
0
0
0
0
0
0
0
0
0
0
0
0
0
0
0
0
0
0
0
0
0
0
0
0
0
0
0
0
0
0
0
0
0
0
0
0
0
0
0
0
0
0
0
0
0
0
0
0
0
0
0
0
0
0
0
0
0
0
0
0
0
0
0
0
0
0
0
0
0
0
0
0
0
0
0
0
0
0
0
0
0
0
0
0
0
0
0
0
0
0
0
0
0
0
0
0
0
0
0
0
0
0
0
0
0
0
0
0
0
0
0
0
0
0
0
0
0
0
0
0
0
0
0
0
0
0
0
0
0
0
0
0
0
0
0
0
0
0
0
0
0
0
0
0
0
0
0
0
0
0
0
0
0
0
0
0
0
0
0
0
0
0
0
0
0
0
0
0
0
0
0
0
0
0
0
0
0
0
0
0
0
0
0
0
0
0
0
0
0
0
0
0
0
0
0
0
0
0
0
0
0
0
0
0
0
0
0
0
0
0
0
0
0
0
0
0
0
0
0
0
0
0
0
0
0
0
0
0
0
0
0
0
0
0
0
0
0
0
0
0
0
0
0
0
0
0
0
0
0
0
0
0
0
0
0
0
0
0
0
0
0
0
0
0
0
0
0
0
0
0
0
0
0
0
0
0
0
0
0
0
0
0
0
0
0
0
0
0
0
0
0
0
0
0
0
0
0
0
0
0
0
0
0
0
0
0
0
0
0
0
0
0
0
0
0
0
0
0
0
0
0
0
0
0
0
0
0
0
0
0
0
0
0
0
0
0
0
0
0
0
0
0
0
0
0
0
0
0
0
0
0
0
0
0
0
0
0
0
0
0
0
0
0
0
0
0
0
0
0
0
0
0
0
0
0
0
0
0
0
0
0
0
0
0
0
0
0
0
0
0
0
0
0
0
0
0
0
0
0
0
0
0
0
0
0
0
0
0
0
0
0
0
0
0
0
0
0
0
0
0
0
0
0
0
0
0
0
0
0
0
0
0
0
0
0
0
0
0
0
0
0
0
0
0
0
0
0
0
0
0
0
0
0
0
0
0
0
0
0
0
0
0
0
0
0
0
0
0
0
0
0
0
0
0
0
0
0
0
0
0
0
0
0
0
0
0
0
0
0
0
0
0
0
0
0
0
0
0
0
0
0
0
0
0
0
0
0
0
0
0
0
0
0
0
0
0
0
0
0
0
0
0
0
0
0
0
0
0
0
0
0
0
0
0
0
0
0
0
0
0
0
0
0
0
0
0
0
0
0
0
0
0
0
0
0
0
0
0
0
0
0
0
0
0
0
0
0
0
0
0
0
0
0
0
0
0
0
0
0
0
0
0
0
0
0
0
0
0
0
0
0
0
0
0
0
0
0
0
0
0
0
0
0
0
0
0
0
0
0
0
0
0
0
0
0
0
0
0
0
0
0
0
0
0
0
0
0
0
0
0
0
0
0
0
0
0
0
0
0
0
0
0
0
0
0
0
0
0
0
0
0
0
0
0
0
0
0
0
0
0
0
0
0
0
0
0
0
0
0
0
0
0
0
0
0
0
0
0
0
0
0
0
0
0
0
0
0
0
0
0
0
0
0
0
0
0
0
0
0
0
0
0
0
0
0
0
0
0
0
0
0
0
0
0
0
0
0
0
0
0
0
0
0
0
0
0
0
0
0
0
0
0
0
0
0
0
0
0
0
0
0
0
0
0
0
0
0
0
0
0
0
0
0
0
0
0
0
0
0
0
0
0
0
0
0
0
0
0
0
0
0
0
0
0
0
0
0
0
0
0
0
0
0
0
0
0
0
0
0
0
0
0
0
0
0
0
0
0
0
0
0
0
0
0
0
0
0
0
0
0
0
0
0
0
0
0
0
0
0
0
0
0
0
0
0
0
0
0
0
0
0
0
0
0
0
0
0
0
0
0
0
0
0
0
0
0
0
0
0
0
0
0
0
0
0
0
0
0
0
0
0
0
0
0
0
0
0
0
0
0
0
0
0
0
0
0
0
0
0
0
0
0
0
0
0
0
0
0
0
0
0
0
0
0
0
0
0
0
0
0
0
0
0
0
0
0
0
0
0
0
0
0
0
0
0
0
0
0
0
0
0
0
0
0
0
0
0
0
0
0
0
0
0
0
0
0
0
0
0
0
0
0
0
0
0
0
0
0
0
0
0
0
0
0
0
0
0
0
0
0
0
0
0
0
0
0
0
0
0
0
0
0
0
0
0
0
0
0
0
0
0
0
0
0
0
0
0
0
0
0
0
0
0
0
0
0
0
0
0
0
0
0
0
0
0
0
0.00017159232
0
0.02137426172
0.01891534153
0.05224127003
0.08088739554
0.08636185962
0.11999398858
0.14844343617
0.15099425377
0.15583338546
0.13989314749
0.13989314749
0.1395203186
0.13214115345
0.0477048766
0.11826560987
0.10143123668
0.13705762663
0.16715370821
0.16610185
0.16805789183
0.18083724879
0.2288471682
0.27418917076
0.27424815538
0.28325866684
0.28039400496
0.28558753756
0.32825391233
0.33298271863
0.40505769897
0.43598899826
0.44687129798
0.45452375078
0.43487291616
0.38853199786
0.43675394997
0.45086609663
0.46865519138
0.47375682657
0.49994403189
0.6082899841
0.6119669322
0.61027893873
0.63782420271
0.6556799259
0.67676549602
0.66531362239
0.67874673972
0.71972512102
0.74404053807
0.75255581502
0.71201392211
0.72694599883
0.75696780813
0.76717107853
0.79795383328
0.78639250423
0.73952861077
0.76129321023
0.75039562283
0.79579661
0.83099432678
0.84820386633
0.94717202308
0.97250638555
1.02654505529
1.12251972969
1.21108232615
1.28683739488
1.30537214741
1.32135608233
1.33478919965
1.37796085734
1.40805693892
1.47722195872
1.47454633092
1.48228069983
1.47327018837
1.51829834665
1.65897888837
1.76011177803
1.81947636729
1.82607696188
1.86008191971
1.93976121947
1.97154529452
1.98743733204
2.02280034854
2.0042426645
2.07807226673
2.09832261913
2.09577180153
2.0618687224
2.05540902854
2.16419437098
2.15841370645
2.12648953354
2.14570331539
2.19581468089
2.21179861582
2.21690025101
2.20750162301
2.24269933979
2.31951921694
2.33414509321
2.42489572678
2.4485321145
2.49597018967
2.52010181191
2.58029397506
2.57593799764
2.57923447301
2.58246431994
2.6557549907
2.71493351481
2.77100927255
2.7935271736
2.79847262042
2.8163283436
2.85016800172
2.88017982973
2.93019929782
3.00988383686
2.97727299079
2.90487812406
2.92851451178
2.97061137975
3.03053789908
3.03437337303
3.11020037657
3.09672904009
3.0840126069
3.07909476652
3.11911842628
3.17205389702
3.15386904189
3.13943016786
3.17801538744
3.23318542695
3.23896609148
3.25130913142
3.3148857953
3.42050952096
3.39389597991
3.39118750643
3.40286366439
3.44587913368
3.574010712
3.657011689
3.65525029323
3.68803722316
3.72901560447
3.72052116007
3.72630182461
3.71474049555
3.75027579096
3.76183712001
3.82535633389
3.83368781601
3.79571967222
3.83669805352
3.8826042565
3.88469268527
3.93009367245
3.92520867774
3.91764812235
3.90556541986
3.89281133186
3.86484423568
3.8757265354
3.88429758952
3.891271013
3.89637264819
3.90011622473
3.89444508274
3.89699590034
3.93856141357
3.9435374357
3.93452692425
3.91927335943
3.91740157116
3.96974757252
4.01569433214
3.93766494088
3.94732390633
3.92423890304
3.99027835916
3.95120781924
3.97042160109
3.98313199214
3.94483768532
3.91263788731
3.95100646641
3.96002462169
3.94123026748
3.96054118601
3.90935953431
3.82248726877
3.90367834392
3.97109582129
3.93725616317
3.97491280015
3.98865211791
3.93535146211
3.9942084981
3.96359868692
3.96925984763
3.93239700179
3.94854623645
3.93361415973
3.91372134854
3.92205283067
3.91612602615
3.96196647065
4.03540561887
4.02503704876
3.98939987464
3.95137040878
3.98282454902
3.95771447089
3.93927161576
3.93672079816
3.97327657359
3.93229819229
3.9374917249
3.9374917249
3.91895697237
3.82598021674
3.82342939914
3.82921006366
3.80676643488
3.82484410496
3.83249655776
3.846516807
3.87474110032
3.85484828913
3.8685876069
3.88232692466
3.87691908903
3.87759811835
3.93046776352
3.97212517416
3.96632922195
3.95830708058
3.99027495043
4.01389284306
4.1750665166
4.17647825349
4.24191442008
4.3797402812
4.53735941229
4.64550338021
4.70746014657
4.73296832255
4.79316048571
4.85962330865
4.91221289229
4.99433495462
5.0730618703
5.13929720147
5.26531218028
5.31614393459
5.33119398051
5.41635532108
5.56881316772
5.63852957194
5.7923049206
5.85299231828
5.85928294064
5.8552279244
5.87632113835
5.87191702757
5.96248306347
5.87511322595
5.92603921512
5.94317221205
5.99826274001
6.06006949431
6.06585015883
6.12554708748
6.09273488857
6.06581441133
6.12736463315
6.14872589548
6.21356020682
6.28918492047
6.27694456209
6.27949537969
6.25585899197
6.23338478785
6.26483892809
6.24375335797
6.30222992124
6.25880106643
6.33038925893
6.33443903591
6.32100591858
6.32498142329
6.32498142329
6.32512232401
6.39603148717
6.46265043142
6.54062941896
6.5659966942
6.66393739173
6.71579807277
6.79113130931
6.79113130931
6.82540728445
6.83832667216
6.8350072653
6.95312257548
6.98315523594
7.02143278766
6.98549705694
7.00777538594
6.98646553153
6.99433315737
6.97910252401
6.99771919261
7.03959411368
6.99830953197
7.00671762382
7.00884660931
7.05953302647
7.08241611253
7.10928234723
7.24796185409
7.31257662299
7.38416481559
7.39946972109
7.41905633188
7.49673903315
7.47265955452
7.42936839298
7.52302658254
7.56519772284
7.58628329304
7.58560426364
7.65092099342
7.70924136832
7.69987331565
7.74541199612
7.75766561031
7.80922009099
7.76971162835
7.86114893505
7.90858701015
7.86619632765
7.91833270089
7.90372531974
7.97089090624
7.98389221013
8.03064361208
7.97938004438
8.00692530828
8.0658328151
8.10243228749
8.21687064949
8.27150046152
8.26316897942
8.31983273897
8.37927247044
8.46492146889
8.53770242029
8.58811314532
8.68259817692
8.64698176828
8.64698176828
8.67546325866
8.71967148696
8.80436126028
8.77608272438
8.78013250139
8.83131415309
8.7913823907
8.8022646904
8.80098090404
8.94293248729
9.00007859825
9.08816445535
9.15887903955
9.20330083906
9.28645036056
9.35803855306
9.38235397006
9.47381260661
9.42029000392
9.40487878324
9.43174501784
9.4162892974
9.4644064018
9.51857068471
9.53769256914
9.62579518136
9.66991151218
9.68963902358
9.66883525501
9.73117336397
9.79565487612
9.76928387596
9.81274644648
9.80237787628
9.83256351793
9.86045867915
9.89565639605
9.88530859126
9.92637887004
9.95741117812
10.0102808233
10.1575152936
10.2319713554
10.4533991457
10.506304041
10.6292391849
10.6934811251
10.8450937727
10.8853931247
10.976195099
10.9893710193
10.9142210132
11.0038302286
11.0468456979
11.0933475466
11.1220641056
11.0548213448
11.0677592276
11.0728608628
11.1112884265
11.1106093971
11.1365561606
11.1352715042
11.1243072884
11.0733355033
11.1852045528
11.1590664178
11.2512079557
11.175299906
11.1561603964
11.1344908347
11.0632448957
11.0683465309
11.0938776384
11.0392281024
10.9322226508
10.8846283873
10.8240251761
10.7830467948
10.7250731769
10.6540163392
10.5218041701
10.4661999125
10.4219916842
10.3766825945
10.3813195034
10.3212926399
10.3109240698
10.303271617
10.2179517505
10.158273317
10.1303552241
10.072200149
9.96659695031
9.96008825307
9.85065432245
9.82004451125
9.85081962225
9.81832353799
9.70940574145
9.59445999747
9.61290285269
9.55376254768
9.54081091178
9.46973644898
9.44677909058
9.42923714458
9.42563970796
9.35474903992
9.40724505333
9.35437540818
9.27454763096
9.24648863736
9.16385284546
9.16844075106
9.13087601153
9.02221831383
8.9424089647
8.68253949472
8.61744704916
8.59622057825
8.55899488482
8.48298408642
8.39697230763
8.47629085874
8.45979319414
8.39114714328
8.21719564738
8.14094527705
8.10274737116
7.86379916601
7.72515577945
7.58805941844
7.52126666064
7.34951318318
7.26126202638
7.14801642338
7.10935606139
7.05239374519
6.99730321729
6.85838413839
6.70497244024
6.66853062378
6.67686210588
6.56406360391
6.56361423232
6.40396952928
6.33717146513
6.253375827
6.29560354733
6.29277710465
6.29615309153
6.25062882876
6.23947083683
6.2138278693
6.17968201079
6.04196480226
6.00812514406
5.98568151526
5.88519000016
5.88263918266
5.80154277236
5.74228683575
5.75345006695
5.72522577365
5.72614284032
5.7019193208
5.60665658846
5.61685985886
5.62519134096
5.64695594046
5.6962963792
5.691194744
5.6565107568
5.6310025808
5.62417005811
5.63240964283
5.62475719003
5.59297311499
5.47199111107
5.46403245785
5.4699921752
5.41406642949
5.32258542582
5.17647010668
5.1489248427
5.10194908927
4.9879196092
4.89535623907
4.89535623907
4.84859719323
4.86406739855
4.78294585367
4.68295424797
4.60302459206
4.45343985399
4.43708309019
4.44113433467
4.42124152349
4.43647980063
4.36795084897
4.35742609046
4.35542722164
4.34336221137
4.29430720761
4.21941489592
4.14790010573
3.9900734455
3.91420878713
3.81681386205
3.77609114326
3.67318971125
3.59670741273
3.51790622478
3.48050758778
3.42559000337
3.43354101278
3.42043783025
3.33969378918
3.24008359326
3.24226158197
3.173816951
3.12973433581
3.0916482228
3.02510742291
3.06269065757
2.99569037066
2.91485129187
2.9129795036
2.93905631642
2.93454181315
2.85140314286
2.77925068284
2.77295628871
2.63368877999
2.61895658861
2.54676363907
2.50595055748
2.49860430514
2.50740581993
2.53987663523
2.55976944641
2.55211699362
2.51713591733
2.3974200747
2.30916891796
2.26298565554
2.28662204326
2.29168762536
2.27332982668
2.28135510835
2.26384781505
2.22619117807
2.29409163832
2.37324562547
2.36236332575
2.40469976571
2.51555985096
2.54684869147
2.53872620603
2.44702085091
2.4567103917
2.41455774654
2.49354716571
2.45834944894
2.43834624528
2.48740889286
2.500420178
2.50865976271
2.54592514281
2.55557098666
2.47403074988
2.4722003211
2.50093834402
2.51258158918
2.51395493551
2.51004605925
2.43642077877
2.44798210782
2.4054625377
2.38955287505
2.40239886046
2.45493857081
2.44473530042
2.46649989987
2.48927266059
2.49190008793
2.45165207672
2.50655653953
2.50510658345
2.42037552177
2.38108513393
2.36017861659
2.30185824171
2.25322740761
2.25473401083
2.20347131298
2.22967380597
2.1907762767
2.22716675241
2.19655694123
2.19108247713
2.3227867203
2.31878594664
2.2914320542
2.25756182074
2.28995602632
2.42490564258
2.45057911829
2.4643850645
2.48614966395
2.50874183729
2.49167553592
2.51343015407
2.5682374131
2.55539142769
2.57256337954
2.55479955376
2.50453503588
2.4870368539
2.48881360446
2.50922014525
2.58220461556
2.56204085419
2.56960140959
2.64739967553
2.71393202874
2.75014118132
2.77691551855
2.824188294
2.80076707927
2.82431156958
2.84780705659
2.7727313228
2.84669651937
2.89719914174
3.13264841421
3.11020478543
3.14336541422
3.16466762484
3.26396638103
3.32347951485
3.34998290192
3.35508453711
3.4959412298
3.58102683059
3.63189851008
3.66814808508
3.78171283885
3.82329684719
3.9431459467
3.97116124334
3.96881031107
4.06207120561
4.1084321536
4.14285894364
4.25245053017
4.27098528269
4.24872544872
4.3184426558
4.35883390518
4.36002666412
4.43561322571
4.41148160347
4.42610747973
4.41312620559
4.43228944953
4.47945189959
4.5797596199
4.58077011863
4.59833492905
4.60343656425
4.65871933371
4.72715108158
4.78388911348
4.76427957124
4.79990910152
4.859846405
4.9747012929
4.91194302447
5.02610569432
5.07766781875
5.13886894605
5.19076020241
5.24562644603
5.37713110947
5.42861896161
5.49976005293
5.56131027474
5.57736083812
5.61283271251
5.64157073542
5.66775794075
5.81929020687
5.83340235352
5.94372664761
5.95716747587
6.04405816938
6.09376379315
6.17384876755
6.22620468309
6.23895877109
6.23514179227
6.23407230894
6.24113762982
6.3068356352
6.34753839143
6.34280958512
6.39335510155
6.47521996678
6.61601083388
6.82971276895
6.93559536464
7.00522220888
6.99256001816
7.03030855256
7.00786492386
7.07884748938
7.1724956305
7.1878005361
7.21601718554
7.25025494153
7.22479810629
7.30726859849
7.33873802641
7.31829573816
7.46528910199
7.54100571298
7.64125562431
7.75397074258
7.79515665308
7.83035436988
7.84268662576
7.8688224903
7.91717005546
7.92805235516
8.06565560475
8.06996498343
8.25541882372
8.39439134227
8.4514279308
8.42834292748
8.48644376007
8.60165748527
8.74505341258
8.81799966378
8.81702207783
8.80017852611
8.85077981984
8.87696702514
8.89807552682
9.07133763938
9.01569603249
9.05817861247
9.04406646587
9.10528755568
9.17384257918
9.08873208217
9.09705358299
9.12834242349
9.18401330947
9.2352692334
9.26367732166
9.2314982891
9.40827839374
9.48971995912
9.54128208367
9.60079521747
9.64979888046
9.73199368042
9.89825573331
10.0126940954
10.0951269328
10.2471063
10.3127376771
10.4106876913
10.4430283901
10.5095883497
10.5946248799
10.5970103978
10.6643192227
10.6488260859
10.6822644388
10.7240137467
10.7483291638
10.7297944113
10.801331263
10.9006493171
10.8830524638
10.9413728387
10.9222509543
10.9126533109
10.9116375058
10.9441191052
10.979406382
11.1073618093
11.160580549
11.2986590034
11.3203669557
11.3985120459
11.4838701315
11.4877790078
11.5294364184
11.5087184379
11.5142365989
11.4943200534
11.5585237743
11.5974650677
11.558193175
11.5567914193
11.6651083307
11.6790980718
11.6891360425
11.6900041059
11.6310398849
11.6215156438
11.5877579017
11.6144588366
11.6320573627
11.5549750492
11.5677291372
11.6652991719
11.6902936183
11.7120582178
11.7125719474
11.7010106183
11.6989429549
11.7467294599
11.8274934636
11.839476625
11.8772251593
11.8072400752
11.85519188
11.7495275977
11.7796236793
11.7767000328
11.7923111388
11.6990863645
11.7124681411
11.7116100589
11.7952733101
11.8032319633
11.8734620972
11.9552535602
11.9622269835
11.9946343107
12.0403238732
12.1336766652
12.155747465
12.1549099099
12.1465784277
12.2169738612
12.2176528906
12.2328092517
12.194381688
12.2217355804
12.2170373494
12.1951427005
12.2312306093
12.1702185161
12.1793699283
12.1497148386
12.1439341741
12.1366774146
12.1302705961
12.0471190427
12.0464400133
11.9724137333
11.9967443708
11.8908826078
11.8171906989
11.820255246
11.6835898957
11.6505945667
11.7765947551
11.6937317098
11.7234036218
11.7468401242
11.7838811528
11.7224962307
11.7233358177
11.7238073179
11.6321854135
11.6031335463
11.5311419496
11.4871809372
11.3677428187
11.3597918092
11.2733581981
11.2599250808
11.1516631437
11.0825776355
10.9702429898
10.9302330832
10.944161435
10.8213096748
10.7704956127
10.6545544191
10.6024970601
10.4625545324
10.4543506952
10.4286687728
10.4315334347
10.3991774482
10.2744319053
10.0522760823
10.0082516489
9.95016997601
9.91003592381
9.91797164554
9.80716356576
9.80868619244
9.54057509608
9.45273282131
9.35666391211
9.30217049732
9.06775114607
9.01266061817
8.89487234095
8.90830545825
8.82673995253
8.80385686637
8.81092218725
8.78600201318
8.73210424418
8.71389862357
8.6278536934
8.60683475167
8.64370203392
8.50352590527
8.52406169264
8.49787448744
8.47789211618
8.44697610467
8.38475683475
8.35210993555
8.23554936191
8.07774710071
8.04900907781
7.84788835415
7.83799128435
7.71363532527
7.66006815567
7.71239639772
7.71988355082
7.59652423728
7.47429332461
7.36051863704
7.32563476461
7.11348239381
7.03800609053
6.92832494412
6.8663673077
6.8663673077
6.79719988339
6.79209824819
6.69109300339
6.63090761424
6.51696769402
6.39041137916
6.20889932794
6.09487749163
5.94388335423
5.84934544709
5.76856294843
5.75625596156
5.7588626235
5.7442367472
5.66971813426
5.64172576924
5.63662413404
5.58418396489
5.52457893364
5.48720089067
5.32455352674
5.26894926917
5.28379468774
5.16799826701
5.0866899584
4.96986607846
4.90593033877
4.82579869858
4.81168655192
4.80454782873
4.74430980257
4.74686062017
4.74686062017
4.68238347733
4.67878080152
4.63249178836
4.57604320174
4.48554742783
4.42535526468
4.41716992254
4.34737777855
4.25537540143
4.15808315789
4.17350966628
4.14919424922
4.11940436808
4.0589007652
4.01957135534
4.05218220141
3.99215533798
3.9001606047
3.83098086158
3.77860645095
3.76007169842
3.83041098207
3.77363246066
3.73537019668
3.69328097253
3.65776176764
3.64052689203
3.6829681796
3.6368881631
3.59004720116
3.55499272256
3.56196614602
3.53580187222
3.45520316827
3.39305970529
3.39505913846
3.35152993956
3.26677434068
3.22205238283
3.1641201245
3.12009569107
2.97098098567
2.95490515335
2.90864134202
2.87330038708
2.83010032012
2.77313800389
2.72628706066
2.67884898549
2.60301514096
2.57350619131
2.49283328219
2.4584041547
2.40623727321
2.27001378475
2.2915945894
2.27135952466
2.20229164155
2.21099595256
2.16896571304
2.14286042383
2.10747367298
2.0732688298
2.04354557711
2.01735837179
1.98862034887
1.88936528962
1.87584027489
1.88450088896
1.83091616137
1.81793014521
1.69188989746
1.66502366281
1.60725757416
1.54897011207
1.53544509734
1.52404906801
1.44870288127
1.4896528533
1.373146895
1.33875382062
1.28876492786
1.20086286565
1.21522069353
1.14363250104
1.14363250104
1.06167573843
1.04714175956
1.02897219209
1.0206712853
0.96574605706
0.80172237787
0.75309154377
0.62682170531
0.58427009234
0.55113092756
0.54931264613
0.61755826175
0.57402906284
0.53303539387
0.53694427013
0.59759080558
0.57883410617
0.49288574834
0.41618827682
0.35361146576
0.29065331199
0.25861116986
0.24525232482
0.24967493069
0.17179234406
0.09510251637
0.04055011702
0
0
0
0
0
0
0
0
0
0
0
0
0
0
0
0
0
0
0
0
0
0
0
0
0
0
0
0
0
0
0
0
0
0
0
0
0
0
0
0
0
0
0
0
0
0
0
0
0
0
0
0
0
0
0
0
0
0
0
0
0
0
0
0
0
0
0
0
0
0
0
0
0
0
0
0
0
0
0
0
0
0
0
0
0
0
0
0
0
0
0
0
0
0
0
0
0
0
0
0
0
0
0
0
0
0
0
0
0
0
0
0
0
0
0
0
0
0
0
0
0
0
0
0
0
0
0
0
0
0
0
0
0
0
0
0
0
0
0
0
0
0
0
0
0
0
0
0
0
0
0
0
0
0
0
0
0
0
0
0
0
0
0
0
0
0
0
0
0
0
0
0
0
0
0
0
0
0
0
0
0
0
0
0
0
0
0
0
0
0
0
0
0
0
0
0
0
0
0
0
0
0
0
0
0
0
0
0
0
0
0
0
0
0
0
0
0
0
0
0
0
0
0
0
0
0
0
0
0
0
0
0
0
0
0
0
0
0
0
0
0
0
0
0
0
0
0
0
0
0
0
0
0
0
0
0
0
0
0
0
0
0
0
0
0
0
0
0
0
0
0
0
0
0
0
0
0
0
0
0
0
0
0
0
0
0
0
0
0
0
0
0
0
0
0
0
0
0
0
0
0
0
0
0
0
0
0
0
0
0
0
0
0
0
0
0
0
0
0
0
0
0
0
0
0
0
0
0
0
0
0
0
0
0
0
0
0
0
0
0
0
0
0
0
0
0
0
0
0
0
0
0
0
0
0
0
0
0
0
0
0
0
0
0
0
0
0
0
0
0
0
0
0
0
0
0
0
0
0
0
0
0
0
0
0
0
0
0
0
0
0
0
0
0
0
0
0
0
0
0
0
0
0
0
0
0
0
0
0
0
0
0
0
0
0
0
0
0
0
0
0
0
0
0
0
0
0
0
0
0
0
0
0
0
0
0
0
0
0
0
0
0
0
0
0
0
0
0
0
0
0
0
0
0
0
0
0
0
0
0
0
0
0
0
0
0
0
0
0
0
0
0
0
0
0
0
0
0
0
0
0
0
0
0
0
0
0
0
0
0
0
0
0
0
0
0
0
0
0
0
0
0
0
0
0
0
0
0
0
0
0
0
0
0
0
0
0
0
0
0
0
0
0
0
0
0
0
0
0
0
0
0
0
0
0
0
0
0
0
0
0
0
0
0
0
0
0
0
0
0
0
0
0
0
0
0
0
0
0
0
0
0
0
0
0
0
0
0
0
0
0
0
0
0
0
0
0
0
0
0
0
0
0
0
0
0
0
0
0
0
0
0
0
0
0
0
0
0
0
0
0
0
0
0
0
0
0
0
0
0
0
0
0
0
0
0
0
0
0
0
0
0
0
0
0
0
0
0
0
0
0
0
0
0
0
0
0
0
0
0
0
0
0
0
0
0
0
0
0
0
0
0
0
0
0
0
0
0
0
0
0
0
0
0
0
0
0
0
0
0
0
0
0
0
0
0
0
0
0
0
0
0
0
0
0
0
0
0
0
0
0
0
0
0
0
0
0
0
0
0
0
0
0
0
0
0
0
0
0
0
0
0
0
0
0
0
0
0
0
0
0
0
0
0
0
0
0
0
0
0
0
0
0
0
0
0
0
0
0
0
0
0
0
0
0
0
0
0
0
0
0
0
0
0
0
0
0
0
0
0
0
0
0
0
0
0
0
0
0
0
0
0
0
0
0
0
0
0
0
0
0
0
0
0
0
0
0
0
0
0
0
0
0
0
0
0
0
0
0
0
0
0
0
0
0
0
0
0
0
0
0
0
0
0
0
0
0
0
0
0
0
0
0
0
0
0
0
0
0
0
0
0
0
0
0
0
0
0
0
0
0
0
0
0
0
0
0
0
0
0
0
0
0
0
0
0
0
0
0
0
0
0
0
0
0
0
0
0
0
0
0
0
0
0
0
0
0
0
0
0
0
0
0
0
0
0
0
0
0
0
0
0
0
0
0
0
0
0
0
0
0
0
0
0
0
0
0
0
0
0
0
0
0
0
0
0
0
0
0
0
0
0
0
0
0
0
0
0
0
0
0
0
0
0
0
0
0
0
0
0
0
0
0
0
0
0
0
0
0
0
0
0
0
0
0
0
0
0
0
0
0
0
0
0
0
0
0
0
0
0
0
0
0
0
0
0
0
0
0
0
0
0
0
0
0
0
0
0
0
0
0
0
0
0
0
0
0
0
0
0
0
0
0
0
0
0
0
0
0
0
0
0
0
0
0
0
0
0
0
0
0
0
0
0
0
0
0
0
0
0
0
0
0
0
0
0
0
0
0
0
0
0
0
0
0
0
0
0
0
0
0
0
0
0
0
0
0
0
0
0
0
0
0
0
0
0
0
0
0
0
0
0
0
0
0
0
0
0
0
0
0
0
0
0
0
0
0
0
0
0
0
0
0
0
0
0
0
0
0
0
0
0
0
0
0
0
0
0
0
0
0
0
0
0
0
0
0
0
0
0
0
0
0
0
0
0
0
0
0
0
0
0
0
0
0
0
0
0
0
0
0
0
0
0
0
0
0
0
0
0
0
0
0
0
0
0
0
0
0
0
0
0
0
0
0
0
0
0
0
0
0
0
0
0
0
0
0
0
0
0
0
0
0
0
0
0
0
0
0
0
0
0
0
0
0
0
0
0
0
0
0
0
0
0
0
0
0
0
0
0
0
0
0
0
0
0
0
0
0
0
0
0
0
0
0
0
0
0
0
0
0
0
0
0
0
0
0
0
0
0
0
0
0
0
0
0
0
0
0
0
0
0
0
0
0
0
0
0
0
0
0
0
0
0
0
0
0
0
0
0
0
0
0
0
0
0
0
0
0
0
0
0
0
0
0
0
0
0
0
0
0
0
0
0
0
0
0
0
0
0
0
0
0
0
0
0
0
0
0
0
0
0
0
0
0
0
0
0
0
0
0
0
0
0
0
0
0
0
0
0
0
0
0
0
0
0
0
0
0
0
0
0
0
0
0
0
0
0
0
0
0
0
0
0
0
0
0
0
0
0
0
0
0
0
0
0
0
0
0
0
0
0
0
0
0
0
0
0
0
0
0
0
0
0
0
0
0
0
0
0
0
0
0
0
0
0
0
0
0
0
0
0
0
0
0
0
0
0
0
0
0
0
0
0
0
0
0
0
0
0
0
0
0
0
0
0
0
0
0
0
0
0
0
0
0
0
0
0
0
0
0
0
0
0
0
0
0
0
0
0
0
0
0
0
0
0
0
0
0
0
0
0
0
0
0
0
0
0
0
0
0
0
0
0
0
0
0
0
0
0
0
0
0
0
0
0
0
0
0
0
0
0
0
0
0
0
0
0
0
0
0
0
0
0
0
0
0
0
0
0
0
0
0
0
0
0
0
0
0
0
0
0
0
0
0
0
0
0
0
0
0
0
0
0
0
0
0
0
0
0
0
0
0
0
0
0
0
0
0
0
0
0
0
0
0
0
0
0
0
0
0
0
0
0
0
0
0
0
0
0
0
0
0
0
0
0
0
0
0
0
0
0
0
0
0
0
0
0
0
0
0
0
0
0
0
0
0
0
0
0
0
0
0
0
0
0
0
0
0
0
0
0
0
0
0
0
0
0
0
0
0
0
0
0
0
0
0
0
0
0
0
0
0
0
0
0
0
0
0
0
0
0
0
0
0
0
0
0
0
0
0
0
0
0
0
0
0
0
0
0
0
0
0
0
0
0
0
0
0
0
0
0
0
0
0
0
0
0
0
0
0
0
0
0
0
0
0
0
0
0
0
0
0
0
0
0
0
0
0
0
0
0
0
0
0
0
0
0
0
0
0
0
0
0
0
0
0
0
0
0
0
0
0
0
0
0
0
0
0
0
0
0
0
0
0
0
0
0
0
0
0
0
0
0
0
0
0
0
0
0
0
0
0
0
0
0
0
0
0
0
0
0
0
0
0
0
0
0
0
0
0
0
0
0
0
0
0
0
0
0
0
0
0
0
0
0
0
0
0
0
0
0
0
0
0
0
0
0
0
0
0
0
0
0
0
0
0
0
0
0
0
0
0
0
0
0
0
0
0
0
0
0
0
0
0
0
0
0
0
0
0
0
0
0
0
0
0
0
0
0
0
0
0
0
0
0
0
0
0
0
0
0
0
0
0
0
0
0
0
0
0
0
0
0
0
0
0
0
0
0
0
0
0
0
0
0
0
0
0
0
0
0
0
0
0
0
0
0
0
0
0
0
0
0
0
0
0
0
0
0
0
0
0
0
0
0
0
0
0
0
0
0
0
0
0
0
0
0
0
0
0
0
0
0
0
0
0
0
0
0
0
0
0
0
0
0
0
0
0
0
0
0
0
0
0
0
0
0
0
0
0
0
0
0
0
0
0
0
0
0
0
0
0
0
0
0
0
0
0
0
0
0
0
0
0
0
0
0
0
0
0
0
0
0
0
0
0
0
0
0
0
0
0
0
0
0
0
0
0
0
0
0
0
0
0
0
0
0
0
0
0
0.01951633079
0.02167903184
0.00945629858
0.02033859831
0.01778778071
0
0
0
0
0
0
0
0
0
0
0
0
0
0
0
0
0
0
0
0
0
0
0
0
0
0
0.00509224717
0
0
0.00700452497
0.06361694382
0.09804373385
0.06176358352
0
0
0
0
0
0
0
0
0
0
0
0
0
0
0
0
0
0
0
0
0
0
0
0
0.07489591108
0.0832273932
0.22497107454
0.2390832212
0.2390832212
0.25642521478
0.23690523249
0.25841183196
0.25517434119
0.26095500572
0.26036787378
0.22011986259
0.19088660514
0.21618725197
0.17977618222
0.17831858231
0.13675306908
0.1090240103
0.13146763908
0.17649579738
0.1453325699
0.11268567072
0.14175282559
0.13920200799
0.13988103733
0.18823617922
0.17548209122
0.16715060909
0.14032486397
0.1071674426
0.1071674426
0.05971407977
0.05088415571
0.01341655281
0.05839337031
0.04892811385
0.04637729625
0.03881674086
0
0
0
0
0
0
0
0
0
0
0
0
0
0
0
0
0
0
0
0
0
0
0
0
0
0
0
0
0
0
0
0
0
0
0
0
0
0
0
0
0
0
0
0
0
0
0
0
0
0
0
0
0
0
0
0
0
0
0
0
0
0
0
0
0
0
0
0
0
0
0
0
0
0
0
0
0
0
0
0
0
0
0
0
0
0
0
0
0
0
0
0
0
0
0
0
0
0
0
0
0
0
0
0
0
0
0
0
0
0
0
0
0
0
0
0
0
0
0
0
0
0
0
0
0
0
0
0
0
0
0
0
0
0
0
0
0
0
0
0
0
0
0
0
0
0
0
0
0
0
0
0
0
0
0
0
0
0
0
0
0
0
0
0
0
0
0
0
0
0
0
0
0
0
0
0
0
0
0
0
0
0
0
0
0
0
0
0
0
0
0
0
0
0
0
0
0
0
0
0
0
0
0
0
0
0
0
0
0
0
0
0
0
0
0
0
0
0
0
0
0
0
0
0
0
0
0
0
0
0
0
0
0
0
0
0
0
0
0
0
0
0
0
0
0
0
0
0
0
0
0
0
0
0
0
0
0
0
0
0
0
0
0
0
0
0
0
0
0
0
0
0
0
0
0
0
0
0
0
0
0
0
0
0
0
0
0
0
0
0
0
0
0
0
0
0
0
0
0
0
0
0
0
0
0
0
0
0
0
0
0
0
0
0
0
0
0
0
0
0
0
0
0
0
0
0
0
0
0
0
0
0
0
0
0
0
0
0
0
0
0
0
0
0
0
0
0
0
0
0
0
0
0
0
0
0
0
0
0
0
0
0
0
0
0
0
0
0
0
0
0
0
0
0
0
0
0
0
0
0
0
0
0
0
0
0
0
0
0
0
0
0
0
0
0
0
0
0
0
0
0
0
0
0
0
0
0
0
0
0
0
0
0
0
0
0
0
0
0
0
0
0
0
0
0
0
0
0
0
0
0
0
0
0
0
0
0
0
0
0
0
0
0
0
0
0
0
0
0
0
0
0
0
0
0
0
0
0
0
0
0
0
0
0
0
0
0
0
0
0
0
0
0
0
0
0
0
0
0
0
0
0
0
0
0
0
0
0
0
0
0
0
0
0
0
0
0
0
0
0
0
0
0
0
0
0
0
0
0
0
0
0
0
0
0
0
0
0.00265144845
0.14431858714
0.13411531675
0.10658010116
0.12069224782
0.14943027074
0.03513995597
0
0.01433772191
0.03836215907
0.07715490783
0.09637633352
0.18774694471
0.21903578522
0.21079620051
0.2158059383
0.21406740691
0.1734159915
0.18866191248
0.19472350848
0.18971377069
0.27282483456
0.26032116982
0.22876982581
0.23889969389
0.29660766788
0.32762562531
0.33017644291
0.31049262841
0.30403293454
0.15996278705
0.14312681212
0.18410519343
0.26866701622
0.25686764978
0.33119489109
0.34785785535
0.42163087752
0.49634623539
0.56560315259
0.55472085286
0.61913573656
0.61913573656
0.63063043717
0.65225179844
0.69780810404
0.68474017177
0.73206872441
0.72696708921
0.79693070926
0.7645594352
0.79257473184
0.78501417645
0.78974298276
0.77602893395
0.76554473207
0.75475432975
0.7356324453
0.76418667341
0.74811317854
0.74811317854
0.77872439012
0.80048898957
0.82548343595
0.82548343595
0.84388493159
0.83946232572
0.85325064681
0.81398022155
0.89402754108
0.96574337847
0.98231444532
0.93946427575
1.06722062064
1.06221088283
1.0665415913
1.09591494661
1.05261003203
1.03774458378
1.0384236131
1.0307711603
1.03655182484
1.05421530653
1.03635958333
1.02400125572
1.04087852302
1.01155336818
1.00135009778
0.9163480188
0.87146076124
0.90460062458
0.91917516007
0.95449301213
0.93291220748
0.91701252613
0.93362945598
0.92019633866
0.9137366448
0.91441567413
0.90638274861
0.91653467824
0.9603400666
0.91539382444
1.00590161147
0.97512650057
0.94060781312
0.92944982118
0.90768522173
0.8456413671
0.8507430023
0.8405397319
0.75225799982
0.74792729135
0.73666451891
0.73224955688
0.73480037447
0.74709738001
0.71648756882
0.8179908828
0.80888847394
0.80888847394
0.78816044502
0.78315070723
0.78118702156
0.74094665419
0.66313069602
0.58838699596
0.54249077428
0.5404351912
0.5404351912
0.53135040747
0.52624877228
0.49069585174
0.46413581753
0.4097243189
0.42061426246
0.43965189333
0.45891991777
0.45201312276
0.37114427147
0.36859345387
0.32249814969
0.33662558402
0.29583099752
0.26063328076
0.26522118634
0.24226382795
0.2256927611
0.20392051781
0.13630018619
0.18927227441
0.18273830828
0.17066324961
0.17066324961
0.13658401949
0.08743945579
0.00413695326
0
0
0
0
0
0
0
0
0
0
0
0
0
0
0
0
0
0
0
0
0
0
0
0
0
0
0
0
0
0
0
0
0
0
0
0
0
0
0
0
0
0
0
0
0
0
0
0
0
0
0
0
0
0
0
0
0
0
0
0
0
0
0
0
0
0
0
0
0
0
0
0
0
0
0
0
0
0
0
0
0
0
0
0
0
0
0
0
0
0
0
0
0
0
0
0
0
0
0
0
0
0
0
0
0
0
0
0
0
0
0
0
0
0
0
0
0
0
0
0
0
0
0
0
0
0
0
0
0
0
0
0
0
0
0
0
0
0
0
0
0
0
0
0
0
0
0
0
0
0
0
0
0
0
0
0
0
0
0
0
0
0
0
0
0
0
0
0
0
0
0
0
0
0
0
0
0
0
0
0
0
0
0
0
0
0
0
0
0
0
0
0
0
0
0
0
0
0
0
0
0
0
0
0
0
0
0
0
0
0
0
0
0
0
0
0
0
0
0
0
0
0
0
0
0
0
0
0
0
0
0
0
0
0
0
0
0
0
0
0
0
0
0
0
0
0
0
0
0
0
0
0.03797554886
0.04817881926
0.06629173958
0.06411375087
0.08784203599
0.061854716
0.08581259183
0.11199979715
0.1235611262
0.15424433972
0.14932649933
0.13666430874
0.12538624862
0.14175065625
0.15728749002
0.17208630984
0.20796305595
0.26751440894
0.26683537962
0.279075738
0.28417737319
0.2816265556
0.31095935427
0.31674001881
0.42886763251
0.44417253811
0.4569266261
0.46270729063
0.46780892583
0.47649561173
0.47649561173
0.53870723774
0.50056294297
0.4706506562
0.48663459112
0.49827019247
0.49733396601
0.52743004759
0.53042796634
0.547182828
0.54923841108
0.55434004628
0.60693874125
0.61572730584
0.64387819683
0.65083633263
0.66426944996
0.67515174968
0.67660170575
0.69445742894
0.71809381666
0.7474189715
0.7662675683
0.77491523216
0.82796867213
0.83885097185
0.81713006935
0.831242216
0.84250498845
0.86494861723
0.79824251763
0.79578359743
0.84027362711
0.84251300499
0.86036872818
0.86331080265
0.86331080265
0.85351327394
0.83516231622
0.82554617775
0.84838556692
0.85526709299
0.86547036338
0.87703169244
0.85496089254
0.84220680454
0.85737080941
0.86757407981
0.8900177086
0.89989104419
0.939334413
0.99190236124
0.98785258426
0.99363324879
0.99363324879
0.99686309571
1.03804579877
1.04059661637
1.04569825156
1.0539378363
1.06545627127
1.06741995694
1.06524961205
1.04594627026
1.03779858293
1.02902764348
1.11001205941
1.03574540441
1.03829622201
0.98561037167
0.97982970714
0.9738652478
1.00578942071
1.03261953515
1.05950105747
1.07284227739
1.02968066811
1.02457903291
1.04227623025
1.04805689477
1.02128255753
1.09714697739
1.08881549527
1.07734606361
1.08312672815
1.11959060617
1.1151680003
1.13370275283
1.1255550655
1.13021724337
1.12953821404
1.09516276479
1.09839261171
1.07428625842
1.08907743441
1.03198747328
1.03385926155
1.00914050737
0.98937484386
0.99889908491
0.92288304729
0.95012975465
0.9341381759
0.94892935188
0.97513184487
0.97874980835
1.02571237308
1.01058361846
1.07218808286
1.05688317726
1.07081152912
1.20494338139
1.17807714674
1.1921892934
1.15811006328
1.14093336941
1.13073009902
1.19171378295
1.19426460055
1.14495714168
1.13084499502
1.09632630758
1.06983290182
1.06736633779
0.99347775096
0.99347775096
0.99661570048
1.00390296822
1.01874548497
1.01785892649
1.00374677983
0.98452535414
0.97806566029
0.98826893069
0.93717917639
0.9218742708
0.89356806137
0.82974271416
0.83856943081
0.83856943081
0.8790883251
0.85800275497
0.84712045525
0.79715923601
0.78517607474
0.78007443955
0.71990994992
0.71728486005
0.64541887638
0.76914079905
0.76726901078
0.72368556929
0.67109161634
0.66966692924
0.66252820605
0.67308057097
0.65608767192
0.68327539468
0.66602529851
0.63963143398
0.56349903283
0.56672887976
0.52865885728
0.52482338334
0.47227602915
0.49803142097
0.53799616323
0.55643901834
0.51657141276
0.51012700657
0.47815913672
0.42914018606
0.43350380733
0.42686031866
0.38333111975
0.31434508563
0.30887062156
0.21431299043
0.21055943259
0.15308338675
0.15661943413
0.1426725872
0.11414973728
0.10258840822
0.15442912667
0.16189778466
0.17674320323
0.17419238563
0.12779088102
0.1169085813
0.13067156632
0.16927818282
0.17564597927
0.14386190422
0.14461520583
0.16999776876
0.14636138104
0.12646856986
0.11558627013
0.0863530127
0.09393883706
0.08314843473
0
0
0.02329021263
0.03162169476
0.01317883964
0.01895950418
0.01172123975
0.04596423499
0.04664326432
0.02174071534
0.00437579025
0.00692660786
0
0
0
0
0
0
0
0
0
0
0
0
0
0
0
0
0
0
0
0
0
0
0
0
0
0
0
0
0
0
0
0
0
0
0
0
0
0
0
0
0
0
0
0
0
0
0
0
0
0
0
0
0
0
0
0
0
0
0
0
0
0
0
0
0
0
0
0
0
0
0
0
0
0
0
0
0
0
0
0
0
0
0
0
0
0
0
0
0
0
0
0
0
0
0
0
0
0
0
0
0
0
0
0
0
0
0
0
0
0
0
0
0
0
0
0
0
0
0
0
0
0
0
0
0
0
0
0
0
0
0
0
0
0
0
0
0
0
0
0
0
0
0
0
0
0
0
0
0
0
0
0
0
0
0
0
0
0
0
0
0
0
0
0
0
0
0
0
0
0
0
0
0
0
0
0
0
0
0
0
0
0
0
0
0
0
0
0
0
0
0
0
0
0
0
0
0
0
0
0
0
0
0
0
0
0
0
0
0
0
0
0
0
0
0
0
0
0
0
0
0
0
0
0
0
0
0
0
0
0
0
0
0
0
0
0
0
0
0
0
0
0
0
0
0
0
0
0
0
0
0
0
0
0
0
0
0
0
0
0
0
0
0
0
0
0
0
0
0
0
0
0
0
0
0
0
0
0
0
0
0
0
0
0
0
0
0
0
0
0
0
0
0
0
0
0
0
0
0
0
0
0
0
0
0
0
0
0
0
0
0
0
0
0
0
0
0
0
0
0
0
0
0
0
0
0
0
0
0
0
0
0
0
0
0
0
0
0
0
0
0
0
0
0
0
0
0
0
0
0
0
0
0
0
0
0
0
0
0
0
0
0
0
0
0
0
0
0
0
0
0
0
0
0
0
0
0
0
0
0
0
0
0
0
0
0
0
0
0
0
0
0
0
0
0
0
0
0
0
0
0
0
0
0
0
0
0
0
0
0
0
0
0
0
0
0
0
0
0
0
0
0
0
0
0
0
0
0
0
0
0
0
0
0
0
0
0
0
0
0
0
0
0
0
0
0
0
0
0
0
0
0
0
0
0
0
0
0
0
0
0
0
0
0
0
0
0
0
0
0
0
0
0
0
0
0
0
0
0
0
0
0
0
0
0
0
0
0
0
0
0
0
0
0
0
0
0
0
0
0
0
0
0
0
0
0
0
0
0
0
0
0
0
0
0
0
0
0
0
0
0
0
0
0
0
0
0
0
0
0
0
0
0
0
0
0
0
0
0
0
0
0
0
0
0
0
0
0
0
0
0
0
0
0
0
0
0
0
0
0
0
0
0
0
0
0
0
0
0
0
0
0
0
0
0
0
0
0
0
0
0
0
0
0
0
0
0
0
0
0
0
0
0
0
0
0
0
0
0
0
0
0
0
0
0
0
0
0
0
0
0
0
0
0
0
0
0
0
0
0
0
0
0
0
0
0
0
0
0
0
0
0
0
0
0
0
0
0
0
0
0
0
0
0
0
0
0
0
0
0
0
0
0
0
0
0
0
0
0
0
0
0
0
0
0
0
0
0
0
0
0
0
0
0
0
0
0
0
0
0
0
0
0
0
0
0
0
0
0
0
0
0
0
0
0
0
0
0
0
0
0
0
0
0
0
0
0
0
0
0
0
0
0
0
0
0
0
0
0
0
0
0
0
0
0
0
0
0
0
0
0
0
0
0
0
0
0
0
0
0
0
0
0
0
0
0
0
0
0
0
0
0
0
0
0
0
0
0
0
0
0
0
0
0
0
0
0
0
0
0
0
0
0
0
0
0
0
0
0
0
0
0
0
0
0
0
0
0
0
0
0
0
0
0
0
0
0
0
0
0
0
0
0
0
0
0
0
0
0
0
0
0
0
0
0
0
0
0
0
0
0
0
0
0
0
0
0
0
0
0
0
0
0
0
0
0
0
0
0
0
0
0
0
0
0
0
0
0
0
0
0
0
0
0
0
0
0
0
0
0
0
0
0
0
0
0
0
0
0
0
0
0
0
0
0
0
0
0
0
0
0
0
0
0
0
0
0
0
0
0
0
0
0
0
0
0
0
0
0
0
0
0
0
0
0
0
0
0
0
0
0
0
0
0
0
0
0
0
0
0
0
0
0
0
0
0
0
0
0
0
0
0
0
0
0
0
0
0
0
0
0
0
0
0
0
0
0
0
0
0
0
0
0
0
0
0
0
0
0
0
0
0
0
0
0
0
0
0
0
0
0
0
0
0
0
0
0
0
0
0
0
0
0
0
0
0
0
0
0
0
0
0
0
0
0
0
0
0
0
0
0
0
0
0
0
0
0
0
0
0
0
0
0
0
0
0
0
0
0
0
0
0
0
0
0
0
0
0
0
0
0
0
0
0
0
0
0
0
0
0
0
0
0
0
0
0
0
0
0
0
0
0
0
0
0
0
0
0
0
0
0
0
0
0
0
0
0
0
0
0
0
0
0
0
0
0
0
0
0
0
0
0
0
0
0
0
0
0
0
0
0
0
0
0
0
0
0
0
0
0
0
0
0
0
0
0
0
0
0
0
0
0
0
0
0
0
0
0
0
0
0
0
0
0
0
0
0
0
0
0
0
0
0
0
0
0
0
0
0
0
0
0
0
0
0
0
0
0
0
0
0
0
0
0
0
0
0
0
0
0
0
0
0
0
0
0
0
0
0
0
0
0
0
0
0
0
0
0
0
0
0
0
0
0
0
0
0
0
0
0
0
0
0
0
0
0
0
0
0
0
0
0
0
0
0
0
0
0
0
0
0
0
0
0
0
0
0
0
0
0
0
0
0
0
0
0
0
0
0
0
0
0
0
0
0
0
0
0
0
0
0
0
0
0
0
0
0
0
0
0
0
0
0
0
0
0
0
0
0
0
0
0
0
0
0
0
0
0
0
0
0
0
0
0
0
0
0
0
0
0
0
0
0
0
0
0
0
0
0
0
0
0
0
0
0
0
0
0
0
0
0
0
0
0
0
0
0
0
0
0
0
0
0
0
0
0
0
0
0
0
0
0
0
0
0
0
0
0
0
0
0
0
0
0
0
0
0
0
0
0
0
0
0
0
0
0
0
0
0
0
0
0
0
0
0
0
0
0
0
0
0
0
0
0
0
0
0
0
0
0
0
0
0
0
0
0
0
0
0
0
0
0
0
0
0
0
0
0
0
0
0
0
0
0
0
0
0
0
0
0
0
0
0
0
0
0
0
0
0
0
0
0
0
0
0
0
0
0
0
0
0
0
0
0
0
0
0
0
0
0
0
0
0
0
0
0
0
0
0
0
0
0
0
0.04688085699
0.03922840419
0.03922840419
0.03781136091
0.05192350757
0.07437478018
0.05857464007
0.03865889738
0.0913471523
0.0964487875
0.09321894057
0.12008517522
0.14433396383
0.15926604054
0.16512097734
0.16512097734
0.17446142359
0.20277527684
0.19954542991
0.2481815033
0.21949482114
0.29036022026
0.28089496381
0.29859216115
0.30077014986
0.25896659924
0.27248163268
0.27248163268
0.23800664218
0.24529390992
0.2872475397
0.2858228526
0.29670515233
0.29925596992
0.28030783189
0.20517835275
0.20195614965
0.22746432563
0.27318680092
0.26613997514
0.26869079274
0.3865349142
0.38976476113
0.39486639633
0.38976476113
0.43647086448
0.44412331727
0.41861514129
0.41793611196
0.41613095214
0.44761880802
0.44683259364
0.44504505893
0.45337654106
0.43297000027
0.44776117626
0.44095392247
0.44928540459
0.44163295179
0.45897494537
0.52674054703
0.5577789643
0.61858883472
0.61386002841
0.62729314574
0.64208432171
0.65551743905
0.68170464437
0.70414827315
0.70747001747
0.73110640519
0.77599366276
0.77599366276
0.78874775075
0.75542182224
0.77522273603
0.77012110083
0.77658079469
0.77709452429
0.78219615949
0.79750106509
0.78425174256
0.76878153725
0.76156089795
0.76666253315
0.7909779502
0.80118122059
0.80696188513
0.81215541772
0.81470623532
0.81793608224
0.85439996028
0.87029199781
0.8728428154
0.89442362004
0.9240802443
0.94074320856
0.94329402615
0.94074320856
0.98919024785
1.04619078324
1.0378593011
1.0353084835
1.05944010576
1.00963500779
1.01808889556
0.99953121154
0.98354727662
0.99698039394
0.99963839662
1.00796987874
1.05244905716
1.09638166029
1.10148329549
1.10658493068
1.15697722767
1.12587218195
1.10781744339
1.10781744339
1.10848882889
1.13144618728
1.13909864008
1.14420027528
1.12821634035
1.14744540987
1.12900255475
1.12097727306
1.13541935453
1.14375083666
1.14052098973
1.13541935453
1.13797017213
1.11807736095
1.12859447561
1.12407997234
1.13309048379
1.13564130139
1.13053966619
1.13753602117
1.15134961122
1.14114634083
1.13859552322
1.14257102792
1.13934118099
1.13304678686
1.11205311414
1.06648682725
1.06071380656
1.03486651732
1.01820355307
1.02330518827
1.01429467681
0.97586711311
0.92966462386
0.93619859
0.95328338646
0.95073256886
0.9437591454
0.97044158524
0.92713667066
0.92713667066
0.91948421787
0.93427539385
0.91770432701
0.92025514461
0.89991523226
0.89991523226
0.9265976721
0.9138435841
0.94476483501
0.92186646123
0.89874380312
0.89296313859
0.87625123812
0.83548949731
0.81551477001
0.84102294601
0.82571804041
0.83896736293
0.84363718462
0.83060216515
0.82227068303
0.79359928855
0.74337235839
0.75629938994
0.78641840302
0.76210298597
0.75700135077
0.79757849391
0.88089621699
0.78825093077
0.74635548273
0.79568827767
0.77415560637
0.76140151838
0.75740074471
0.75740074471
0.76212955103
0.7537980689
0.78909298947
0.80394845642
0.84856766561
0.82256425511
0.81168195538
0.78009696282
0.77574098539
0.75228839248
0.74650772795
0.75994084528
0.77872281364
0.77565826643
0.75644448457
0.74046054966
0.73280809685
0.76686970185
0.79355214169
0.71296348613
0.71551430374
0.71806512133
0.71806512133
0.67804146157
0.6838221261
0.6812713085
0.66123759658
0.62904013603
0.6310266861
0.6310266861
0.59338841002
0.53178394561
0.52167257261
0.49763284777
0.4956691621
0.4956691621
0.48733767997
0.49026132645
0.46084427421
0.45251279208
0.44298855101
0.44298855101
0.43578319938
0.44486798312
0.42820501887
0.3940591603
0.37789376803
0.3721131035
0.37857279736
0.37857279736
0.37857279736
0.38044458563
0.38545432342
0.36233166531
0.36233166531
0.3627044942
0.25911268435
0.25333201983
0.24567956703
0.2398989025
0.2373480849
0.2598146452
0.22206611083
0.22784677535
0.21764350495
0.19264905858
0.19009824098
0.16618092177
0.14787896737
0.11326314325
0.12803669411
0.06415469975
0.0460441169
0.02211922096
0.03276959252
0.04213530774
0.03374484099
0.03473771462
0.01333065637
0.09209338667
0.08083061422
0.06303387563
0.05989592611
0.04833459705
0.0570465519
0.05554759252
0.036318523
0.03339487651
0.05007312844
0.07825452765
0.03690331747
0
0
0
0
0.00109553726
0
0
0.03072689255
0.03290488126
0.02270161087
0.00348782902
0
0
0
0
0
0
0
0
0
0
0
0
0
0
0
0
0
0
0
0
0
0
0
0
0
0
0
0
0
0
0
0
0
0
0
0
0
0
0
0
0
0
0
0
0
0
0
0
0
0
0
0
0
0
0
0
0
0
0
0
0
0
0
0
0
0
0
0
0
0
0
0
0
0
0
0
0
0
0
0
0
0
0
0
0
0
0
0
0
0
0
0
0
0
0
0
0
0
0
0
0
0
0
0
0
0
0
0
0
0
0
0
0
0
0
0
0
0
0
0
0
0
0
0
0
0
0
0
0
0
0
0
0
0
0
0
0
0
0
0
0
0
0
0
0
0
0
0
0
0
0
0
0
0
0
0
0
0
0
0
0
0
0
0
0
0
0
0
0
0
0
0
0
0
0
0
0
0
0
0
0
0
0
0
0
0
0
0
0
0
0
0
0
0
0
0
0
0
0
0
0
0
0
0
0
0
0
0
0
0
0
0
0
0
0
0
0
0
0
0
0
0
0
0
0
0
0
0
0
0
0
0
0
0
0
0
0
0
0
0
0
0
0
0
0
0
0
0
0
0
0
0
0
0
0
0
0
0
0
0
0
0
0
0
0
0
0
0
0
0
0
0
0
0
0
0
0
0
0
0
0
0
0
0
0
0
0
0
0
0
0
0
0
0
0
0
0
0
0
0
0
0
0
0
0
0
0
0
0
0
0
0
0
0
0
0
0
0
0
0
0
0
0
0
0
0
0
0
0
0
0
0
0
0
0
0
0
0
0
0
0
0
0
0
0
0
0
0
0
0
0
0
0
0
0
0
0
0
0
0
0
0
0
0
0
0
0
0
0
0
0
0
0
0
0
0
0
0
0
0
0
0
0
0
0
0
0
0
0
0
0
0
0
0
0
0
0
0
0
0
0
0
0
0
0
0
0
0
0
0
0
0
0
0
0
0
0
0
0
0
0
0
0
0
0
0
0
0
0
0
0
0
0
0
0
0
0
0
0
0
0
0
0
0
0
0
0
0
0
0
0
0
0
0
0
0
0
0
0
0
0
0
0
0
0
0
0
0
0
0
0
0
0
0
0
0
0
0
0
0
0
0
0
0
0
0
0
0
0
0
0
0
0
0
0
0
0
0
0
0
0
0
0
0
0
0
0
0
0
0
0
0
0
0
0
0
0
0
0
0
0
0
0
0
0
0
0
0
0
0
0
0
0
0
0
0
0
0
0
0
0
0
0
0
0
0
0
0
0
0
0
0
0
0
0
0
0
0
0
0
0
0
0
0
0
0
0
0
0
0
0
0
0
0
0
0
0
0
0
0
0
0
0
0
0
0
0
0
0
0
0
0
0
0
0
0
0
0
0
0
0
0
0
0
0
0
0
0
0
0
0
0
0
0
0
0
0
0
0
0
0
0
0
0
0
0
0
0
0
0
0
0
0
0
0
0
0
0
0
0
0
0
0
0
0
0
0
0
0
0
0
0
0
0
0
0
0
0
0
0
0
0
0
0
0
0
0
0
0
0
0
0
0
0
0
0
0
0
0
0
0
0
0
0
0
0
0
0
0
0
0
0
0
0
0
0
0
0
0
0
0
0
0
0
0
0
0
0
0
0
0
0
0
0
0
0
0
0
0
0
0
0
0
0
0
0
0
0
0
0
0
0
0
0
0
0
0
0
0
0
0
0
0
0
0
0
0
0
0
0
0
0
0
0
0
0
0
0
0
0
0
0
0
0
0
0
0
0
0
0
0
0
0
0
0
0
0
0
0
0
0
0
0
0
0
0
0
0
0
0
0
0
0
0
0
0
0
0
0
0
0
0
0
0
0
0
0
0
0
0
0
0
0
0
0
0
0
0
0
0
0
0
0
0
0
0
0
0
0
0
0
0
0
0
0
0
0
0
0
0
0
0
0
0
0
0
0
0
0
0
0
0
0
0
0
0
0
0
0
0
0
0
0
0
0
0.01911113322
0.05531781413
0.06229123759
0.11014350112
0.1376887651
0.14669927656
0.19004468066
0.21066552449
0.2239577411
0.2240496385
0.22983030303
0.26069497388
0.30316991
0.34236606298
0.3557991803
0.40160350459
0.42158821319
0.42736887771
0.42158821319
0.47726587306
0.47148520854
0.5189232837
0.55037742394
0.57961068138
0.62645164332
0.64889527211
0.67253165983
0.71079392382
0.74512881645
0.69540790497
0.69795872257
0.70816199297
0.8062488976
0.7985964448
0.904347251
0.89994314023
0.92320669907
1.00557450973
1.02573383469
1.06840020945
1.0473759614
1.06373272522
1.07169902228
1.06404656949
1.07424983989
1.01279619038
0.96361194001
0.95186915361
0.95037019422
0.97706495281
0.92443044324
0.90007680702
0.91095910675
0.92034244708
0.96132082838
0.95631109059
0.97824098976
1.00255640681
0.98916698644
1.01280337416
1.02113485628
1.02368567388
1.03306137039
1.05983570764
1.11098975293
1.12119302332
1.07621096653
1.09724519588
1.13499373025
1.19008425821
1.31470512523
1.36844283381
1.44731588948
1.4684014596
1.53295490656
1.5264952127
1.54315817695
1.55471950601
1.56305098814
1.60360519977
1.58871688711
1.62255654523
1.60518397631
1.6153872467
1.681873804
1.73846853061
1.73708754045
1.73143168612
1.76066494356
1.81854432651
1.82109514412
1.8285638021
1.83406877442
1.84740999434
1.83652769462
1.862216458
1.85524303453
1.86357451665
1.88031939702
1.87926753881
1.94978304053
1.93447813494
1.94905267043
1.97081726988
2.02181512677
1.98930388904
1.97953243214
1.9610490204
1.96446266214
1.99246267111
1.99314170044
1.99569251803
2.0179708471
2.00195633685
2.02049108937
2.02304190697
2.06228940072
2.00628938275
2.01394183555
2.00816117103
2.00493132409
1.99571408635
2.0441764133
2.05182886609
2.04859901916
2.05182886609
2.06339019515
2.10062499992
2.10640566445
2.14668739129
2.15096145261
2.17380084178
2.2624248274
2.28173050667
2.3607207287
2.44201374965
2.48562486466
2.51847849015
2.63172409327
2.6402393031
2.70590593035
2.65714745133
2.67543498802
2.74742651763
2.79567687903
2.85364582191
2.88196201263
2.93141277678
2.91474981253
2.93574348525
2.99129640204
3.01561181909
3.15308094186
3.15563175946
3.21378683463
3.22399010502
3.22645136267
3.20452533556
3.24747738383
3.30713665766
3.32499238085
3.36059350184
3.38577174303
3.4104447013
3.4354291664
3.46844889445
3.47355286712
3.50364894869
3.48962869944
3.62906193804
3.68466619561
3.72505510752
3.77063514747
3.83286439862
3.83286439862
3.85776694761
3.88977537408
3.89487700927
3.91018191487
3.89606976821
3.88850921282
3.90110711243
3.90987040805
3.91939464912
3.95726565623
3.95157688911
3.94834704218
3.94833939835
3.96213770072
4.02946858707
4.0476305107
4.07262495709
4.0835991542
4.08937981874
4.11679029123
4.14929628968
4.1021491273
4.13586317236
4.15830680115
4.14234579772
4.15979818379
4.15768602067
4.15927687746
4.17083820652
4.24538826466
4.30721177411
4.36510651186
4.36284957594
4.4027270957
4.42006908929
4.38322386858
4.36094553952
4.40441655667
4.4265868978
4.38883836342
4.37327626071
4.32907567632
4.31463656377
4.34283244782
4.34258289452
4.25462358761
4.2477657959
4.28183738219
4.29459147019
4.24045566377
4.2074130042
4.24719862656
4.27151404362
4.26386923465
4.29141449863
4.26792665547
4.28873653337
4.28562064539
4.2396815296
4.22798139879
4.19465547028
4.18041771058
4.13872571433
4.16294923398
4.10615221747
4.01664728533
4.04134317509
4.04967465722
4.01820522932
4.10560804674
4.09440425889
4.08607277677
4.23317011826
4.30002186061
4.32829515724
4.32466954992
4.33606557926
4.42040785974
4.41020458935
4.37498394106
4.34863143602
4.35696291814
4.37549767067
4.3838291528
4.36070649469
4.40147057296
4.47147788995
4.50208770115
4.51397452858
4.51067805321
4.51674198668
4.52830331574
4.53223826381
4.50798183137
4.48330443669
4.48475439275
4.51142838589
4.51908083869
4.51730328529
4.58094287294
4.51263586815
4.57455127502
4.55465846384
4.58793305158
4.59078242577
4.67532822516
4.69845088327
4.67819288703
4.71542769179
4.69006041653
4.69211599961
4.64277556084
4.67219261309
4.7111109749
4.72771495455
4.80705957748
4.82168545375
4.77529159297
4.78685292203
4.79261065506
4.8164123425
4.88432568585
4.93034431318
4.93182798489
4.92281747343
4.91308510566
4.94735016245
5.05223587416
5.0457761803
5.03234306297
5.07901021142
5.17449198874
5.16939035354
5.14573867816
5.19933789058
5.20443952578
5.17951404528
5.11937322291
5.12515388744
5.15299770803
5.15299770803
5.15809934323
5.1446991387
5.16646373815
5.17879599394
5.19882206201
5.15852271004
5.19228809587
5.18650743134
5.20691397213
5.22221887773
5.25367301796
5.34107984566
5.36148638645
5.37356144511
5.46207503826
5.47873800251
5.48962030223
5.52215687603
5.51569718217
5.51960605843
5.5368056838
5.56348812365
5.57108923565
5.57942071778
5.60696598176
5.62617976361
5.65049518066
5.66783717425
5.67361783877
5.68382110917
5.65559681586
5.61244278331
5.62400411237
5.69746409313
5.71412705738
5.70104383744
5.69526317291
5.69212522339
5.71508258178
5.71109943324
5.78887162739
5.84615543172
5.91985257992
5.9422962087
5.94042442044
5.94620508496
5.91952264511
5.94519612082
5.97562897818
6.00212762322
5.98515001183
5.92628533199
5.97674425743
5.97597566814
5.98107730334
5.98894405919
6.0327847649
6.01680082997
5.99250303805
6.02821448443
6.03977581349
5.99304671153
5.99559752913
6.00321860373
5.97936791298
5.97700089019
5.99808646031
5.96543956114
5.91020129148
5.88479352668
5.83632799231
5.83546516816
5.77962898244
5.79881749533
5.83076774006
5.81929830841
5.90292456938
5.85404571659
5.8490359788
5.8036863324
5.80504439105
5.82484530483
5.79416209133
5.78660153594
5.59496085924
5.5415345904
5.48220525138
5.4496502496
5.38967472694
5.32073923075
5.3145780935
5.29898991896
5.21591707425
5.20315300497
5.16098186473
5.16098186473
5.12578414795
5.05708668915
4.99330713785
4.89200333649
4.90147623678
4.86153208858
4.76801399691
4.70653717741
4.67550319655
4.6639418675
4.62942318006
4.62755139179
4.61844898292
4.61844898292
4.5902431847
4.56915761458
4.54109862099
4.54109862099
4.55120999398
4.52517897705
4.5110668304
4.47310078556
4.41835935214
4.32364850154
4.31845496893
4.30808639881
4.2692040901
4.22011851101
4.1655423773
4.11623251387
4.08463747291
3.90970635924
3.87050786879
3.86030459839
3.79501080004
3.78737363491
3.72449739727
3.69049243943
3.64644951092
3.65057792949
3.65890941162
3.60081332106
3.56530940383
3.54609562199
3.55180201423
3.50856372811
3.47554400004
3.46398267098
3.31724583963
3.30593172641
3.22258996337
3.1565428634
3.11582248207
3.07587302749
3.01879064309
3.0060365551
2.99702604364
2.97612426832
2.97569245482
2.93616402959
2.8997582662
2.88309530194
2.82963852486
2.83565722678
2.78720785003
2.77564652098
2.7806968154
2.76726369807
2.74091119303
2.71795383464
2.64379953688
2.6443866688
2.65235296588
2.61924367788
2.59680004909
2.59386875878
2.54312890187
2.49449806777
2.49339720624
2.56653773072
2.55497640167
2.51239194301
2.50114445823
2.42346940079
2.40457710703
2.26701608686
2.27092496311
2.18553846825
2.18298765065
2.16851031894
2.12736810542
2.08992577148
2.11937339907
2.11427176387
2.08094583536
2.03890795201
1.97609069898
1.94803170539
1.90841138275
1.87557538239
1.91141607538
1.92300033595
1.91857773007
1.82179921614
1.80559864072
1.81886244805
1.7969730384
1.76973397486
1.75543038956
1.78789349393
1.73084161776
1.73278447089
1.66604071646
1.62878741662
1.51809263109
1.46382967702
1.44928571687
1.42399271388
1.43436128399
1.41582653146
1.36657565264
1.36184684634
1.36203064116
1.35437818836
1.34595480882
1.38389921824
1.36941424272
1.37521783874
1.3386620633
1.26537139255
1.25660045308
1.25585479531
1.25222604769
1.24967523008
1.19917260771
1.14276691517
1.12404836784
1.08413713243
1.05029747431
1.04618630815
1.03020237323
0.91794601015
0.9038338635
0.72830476663
0.72252410211
0.66097388029
0.65596180503
0.61593814527
0.60505584554
0.60505584554
0.64018459643
0.62021751297
0.59118093343
0.49665387764
0.5005627539
0.49478208937
0.50380024466
0.42890349655
0.41870022616
0.40812412688
0.39898035854
0.39420865814
0.33687351301
0.31901778982
0.33635978341
0.32435135318
0.31601987106
0.28346486928
0.26425108743
0.21412129395
0.11622429336
0.03658031096
0.01294392323
0
0
0
0
0
0
0
0
0
0
0
0
0
0
0
0
0
0
0
0
0
0
0
0
0
0
0
0
0
0
0
0
0
0
0
0
0
0
0
0
0
0
0
0
0
0
0
0
0
0
0
0
0
0
0
0
0
0
0
0
0
0
0
0
0
0
0
0
0
0
0
0
0
0
0
0
0
0
0
0
0
0
0
0
0
0
0
0
0
0
0
0
0
0
0
0
0
0
0
0
0
0
0
0
0
0
0
0
0
0
0
0
0
0
0
0
0
0
0
0
0
0
0
0
0
0
0
0
0
0
0
0
0
0
0
0
0
0
0
0
0
0
0
0
0
0
0
0
0
0
0
0
0
0
0
0
0
0
0
0
0
0
0
0
0
0
0
0
0
0
0
0
0
0
0
0
0
0
0
0
0
0
0
0
0
0
0
0
0
0
0
0
0
0
0
0
0
0
0
0
0
0
0
0
0
0
0
0
0
0
0
0
0
0
0
0
0
0
0
0
0
0
0
0
0
0
0
0
0
0
0
0
0
0
0
0
0
0
0
0
0
0
0
0
0
0
0
0
0
0
0
0
0
0
0
0
0
0
0
0
0
0
0
0
0
0
0
0
0
0
0
0
0
0
0
0
0
0
0
0
0
0
0
0
0
0
0
0
0
0
0
0
0
0
0
0
0
0
0
0
0
0
0
0
0
0
0
0
0
0
0
0
0
0
0
0
0
0
0
0
0
0
0
0
0
0
0
0
0
0
0
0
0
0
0
0
0
0
0
0
0
0
0
0
0
0
0
0
0
0
0
0
0
0
0
0
0
0
0
0
0
0
0
0
0
0
0
0
0
0
0
0
0
0
0
0
0
0
0
0
0
0
0
0
0
0
0
0
0
0
0
0
0
0
0
0
0
0
0
0
0
0
0
0
0
0
0
0
0
0
0
0
0
0
0
0
0
0
0
0
0
0
0
0
0
0
0
0
0
0
0
0
0
0
0
0
0
0
0
0
0
0
0
0
0
0
0
0
0
0
0
0
0
0
0
0
0
0
0
0
0
0
0
0
0
0
0
0
0
0
0
0
0
0
0
0
0
0
0
0
0
0
0
0
0
0
0
0
0
0
0
0
0
0
0
0
0
0
0
0
0
0
0
0
0
0
0
0
0
0
0
0
0
0
0
0
0
0
0
0
0
0
0
0
0
0
0
0
0
0
0
0
0
0
0
0
0
0
0
0
0
0
0
0
0
0
0
0
0
0
0
0
0
0
0
0
0
0
0
0
0
0
0
0
0
0
0
0
0
0
0
0
0
0
0
0
0
0
0
0
0
0
0
0
0
0
0
0
0
0
0
0
0
0
0
0
0
0
0
0
0
0
0
0
0
0
0
0
0
0
0
0
0
0
0
0
0
0
0
0
0
0
0
0
0
0
0
0
0
0
0
0
0
0
0
0
0
0
0
0
0
0
0
0
0
0
0
0
0
0
0
0
0
0
0
0
0
0
0
0
0
0
0
0
0
0
0
0
0
0
0
0
0
0
0
0
0
0
0
0
0
0
0
0
0
0
0
0
0
0
0
0
0
0
0
0
0
0
0
0
0
0
0
0
0
0
0
0
0
0
0
0
0
0
0
0
0
0
0
0
0
0
0
0
0
0
0
0
0
0
0
0
0
0
0
0
0
0
0
0
0
0
0
0
0
0
0
0
0
0
0
0
0
0
0
0
0
0
0
0
0
0
0
0
0
0
0
0
0
0
0
0
0
0
0
0
0
0
0
0
0
0
0
0
0
0
0
0
0
0
0
0
0
0
0
0
0
0
0
0
0
0
0
0
0
0
0
0
0
0
0
0
0
0
0
0
0
0
0
0
0
0
0
0
0
0
0
0
0
0
0
0
0
0
0
0
0
0
0
0
0
0
0
0
0
0
0
0
0
0
0
0
0
0
0
0
0
0
0
0
0
0
0
0
0
0
0
0
0
0
0
0
0
0
0
0
0
0
0
0
0
0
0
0
0
0
0
0
0
0
0
0
0
0
0
0
0
0
0
0
0
0
0
0
0
0
0
0
0
0
0
0
0
0
0
0
0
0
0
0
0
0
0
0
0
0
0
0
0
0
0
0
0
0
0
0
0
0
0
0
0
0
0
0
0
0
0
0
0
0
0
0
0
0
0
0
0
0
0
0
0
0
0
0
0
0
0
0
0
0
0
0
0
0
0
0
0
0
0
0
0
0
0
0
0
0
0
0
0
0
0
0
0
0
0
0
0
0
0
0
0
0
0
0
0
0
0
0
0
0
0
0
0
0
0
0
0
0
0
0
0
0
0
0
0
0
0
0
0
0
0
0
0
0
0
0
0
0
0
0
0
0
0
0
0
0
0
0
0
0
0
0
0
0
0
0
0
0
0
0
0
0
0
0
0
0
0
0
0
0
0
0
0
0
0
0
0
0
0
0
0
0
0
0
0
0
0
0
0
0
0
0
0
0
0
0
0
0
0
0
0
0
0
0
0
0
0
0
0
0
0
0
0
0
0
0
0
0
0
0
0
0
0
0
0
0
0
0
0
0
0
0
0
0
0
0
0
0
0
0
0
0
0
0
0
0
0
0
0
0
0
0
0
0
0
0
0
0
0
0
0
0
0
0
0
0
0
0
0
0
0
0
0
0
0
0
0
0
0
0
0
0
0
0
0
0
0
0
0
0
0
0
0
0
0
0
0
0
0
0
0
0
0
0
0
0
0
0
0
0
0
0
0
0
0
0
0
0
0
0
0
0
0
0
0
0
0
0
0
0
0
0
0
0
0
0
0
0
0
0
0
0
0
0
0
0
0
0
0
0
0
0
0
0
0
0
0
0
0
0
0
0
0
0
0
0
0
0
0
0
0
0
0
0
0
0
0
0
0
0
0
0
0
0
0
0
0
0
0
0
0
0
0
0
0
0
0
0
0
0
0
0
0
0
0
0
0
0
0
0
0
0
0
0
0
0.03756450716
0.00734078067
0.09882178435
0.16305608065
0.25917923251
0.305259249
0.3738747917
0.43575494831
0.43145031167
0.42874330569
0.46283017963
0.51494805778
0.51678927071
0.64528362954
0.73326069578
0.82433281745
0.88157606516
0.89688097075
0.99108420098
1.02103027051
1.10521852867
1.14216242066
1.14871401192
1.11670792291
1.14888245195
1.19318788398
1.24113968874
1.26477607647
1.2438437258
1.32903797918
1.3502154467
1.35030734411
1.38491792897
1.4424183738
1.47364058587
1.55424693365
1.59013132359
1.63121929453
1.70310370617
1.73464974382
1.78674999684
1.85099958081
1.89794685787
1.9963093876
1.97573754709
2.03848052785
2.05600631624
2.09443387995
2.13031062606
2.14119292578
2.18914473055
2.27454330567
2.34173175669
2.37250686761
2.52804361204
2.5913003224
2.62658993658
2.66110862403
2.75139686877
2.77343716042
2.82543874218
2.9876648383
2.99344550282
2.9749107503
2.99548259081
3.05610108969
3.05287124275
3.09032886436
3.10869831716
3.17852948319
3.33960417984
3.30517215053
3.37182400754
3.42997908271
3.45939613496
3.53695402606
3.54423364997
3.64827119375
3.82882451323
3.89727388623
3.95207350141
4.04912844332
4.12458181511
4.12200042219
4.18984503814
4.21280239653
4.21043537374
4.26926947823
4.31483576513
4.32211538904
4.44060636279
4.49842682824
4.53213322946
4.5430155292
4.618923646
4.67094962675
4.72582351421
4.82674136507
4.82200731949
4.80793653232
4.75513578595
4.76060260621
4.79198334413
4.85838491211
4.94177313569
4.95822623331
4.9730174093
5.00821512607
5.03657267628
5.04185286701
5.07316610652
5.0597329892
5.05413611948
5.05991678401
5.11194276476
5.13871710201
5.13181030699
5.09522629366
5.08544485547
5.10388771059
5.11409098099
5.17615493242
5.20889372899
5.15061100892
5.26326948013
5.29249429088
5.29249429088
5.300825773
5.27335558416
5.34765989396
5.34323728809
5.35734943475
5.46020797267
5.49795650705
5.54089857403
5.62379156308
5.78363091233
5.76985103794
5.75460752152
5.83452719614
5.87250765867
5.91256656869
5.93225802703
5.92715639183
5.95334359716
6.00162453389
6.08816920208
6.09206279067
6.13018655849
6.10836611474
6.15903403684
6.20562778293
6.20885762988
6.20052614773
6.2015627183
6.16056758183
6.10483567934
6.12878350677
6.14935534731
6.13554940109
6.17839957067
6.1866391554
6.1840883378
6.24376677133
6.25329101243
6.27105483825
6.17028953815
6.21576392767
6.24264544998
6.32333605136
6.3777290548
6.41397862989
6.42095205329
6.44517557301
6.46490308441
6.44245945561
6.41579310634
6.42679700874
6.44661641762
6.37412965362
6.42276048772
6.44879914844
6.45576492809
6.50703847717
6.57266905132
6.57905447278
6.6080802683
6.54662194388
6.60083823199
6.76179569521
6.78523219768
6.81428406485
6.95843242378
6.94624260328
6.90849406888
6.92906590938
6.99417678294
7.15805265336
7.22381117793
7.28145252353
7.32246695796
7.42160041436
7.57663668512
7.62075301584
7.67830246406
7.67575164646
7.70583774667
7.82870916405
7.88599296838
7.95471088698
8.00516981238
8.04652866643
8.01846967293
8.00248573793
8.00384379653
8.05650364223
8.09160946155
8.07454316019
8.09941279644
8.11132255534
8.22082458194
8.23193116596
8.26525709456
8.25268680132
8.34215277858
8.41919694001
8.46207768494
8.4000650743
8.47245994103
8.51036379385
8.51747194171
8.61447647989
8.68033891516
8.67374830183
8.72879827311
8.72879827311
8.75498547841
8.78065895421
8.84227580438
9.0107925229
9.0905468978
9.18532437688
9.23590891528
9.2608114643
9.2915865752
9.4015670812
9.43938901783
9.44045930411
9.45780129761
9.51949765939
9.50019198021
9.48730310069
9.61176160299
9.63467526449
9.66441380483
9.66780895143
9.65114598723
9.6333316235
9.68772462704
9.79037884324
9.8592982489
9.86334038205
9.7428155277
9.81312590483
9.9054850203
9.91466016675
9.88329268475
9.88111469604
9.9271641372
9.8657792151
9.8530251271
9.85056620688
9.83458227198
9.8601638502
9.8790674214
9.92094000504
9.94848526904
9.89721171986
9.97083996937
9.93496322327
9.91652036816
9.93004538284
9.93004538284
9.95885680806
9.95804539182
9.93675075786
9.96953091401
9.91444038601
9.88757415141
9.90933875081
9.84984411207
9.81472831147
9.77817253597
9.66465678549
9.66091320899
9.68012699089
9.68335683769
9.67619961953
9.61923730323
9.59679367453
9.59679367453
9.53779427023
9.58173685464
9.53242699124
9.49858733314
9.43752389917
9.43743200179
9.41566740229
9.34663002739
9.34872135799
9.33409548179
9.18038522689
9.10415488619
9.09905325099
9.01911828878
9.00245532448
8.93233558312
8.8858337345
8.8654271937
8.70776380127
8.68344838427
8.58157507614
8.57779384467
8.49651611147
8.40639316637
8.38912457519
8.31177100581
8.17600837159
8.10093990885
7.91463890488
7.87756939978
7.85215078364
7.83774008039
7.79427750996
7.8077412027
7.7674418507
7.69481178119
7.68152633855
7.61691156955
7.57525415895
7.5090646907
7.50980487068
7.44841994858
7.38567696788
7.38185998896
7.36484182101
7.23060421795
7.20509604195
7.17261444255
7.20438002244
7.08305015303
7.05655674732
6.99873160692
6.91984850285
6.84299337546
6.78595678694
6.79751811599
6.83759601836
6.6953009526
6.68390018121
6.65736307852
6.63424042042
6.62373094956
6.60128732082
6.60961880291
6.47886590649
6.4552371626
6.46864951449
6.33687390085
6.31578833073
6.25936414312
6.18997767369
6.1467599145
6.13068408218
5.97884628027
5.94186867263
5.94186867263
5.94884209609
5.91645005659
5.90369596859
5.79997460653
5.76613494841
5.72005493191
5.66751522155
5.57294760913
5.41420912142
5.3091297007
5.16875899299
5.20801172601
5.12331511173
5.01924531979
4.95777848158
4.92645672825
4.89739721724
4.82637409513
4.77993887487
4.74354839915
4.67797890859
4.60769066011
4.60163430337
4.57738995118
4.52110666427
4.49033155337
4.43388296675
4.42758857262
4.37019444288
4.36758464068
4.3555638246
4.33822183102
4.31832901983
4.27283613526
4.25872398861
4.2714780766
4.26569741207
4.2262846186
4.22041205666
4.13267462952
4.07244481155
3.95418947064
3.85122374763
3.78478853112
3.77685280937
3.76747711287
3.78327725299
3.71863955247
3.71608873487
3.71608873487
3.71572354981
3.67428044222
3.57289559471
3.60576203621
3.5270174954
0.118541014424
3.47634549593
3.48687870112
3.49931894485
3.42861207157
3.40317816787
3.39339672967
3.41142305897
3.30260006171
3.27964270331
3.25209743934
3.16835080456
2.99514817387
3.00655862091
2.9374478437
2.90735176212
2.89391864479
2.84664586935
2.81834730376
2.66148060434
2.56218184815
2.50049836945
2.48060555827
2.37637046659
2.361065561
2.32586784422
2.32841866182
2.21441532068
2.19954222857
2.21358774679
2.20120648767
2.08163074292
2.0470967678
2.03621446807
1.94899223805
1.93638429004
1.93257255045
1.78265794469
1.74303762205
1.61874441948
1.57589424991
1.52683247226
1.46460322112
1.44911452071
1.42870797992
1.38021804655
1.39292079376
1.38084573511
1.30160829724
1.2650525218
1.29450014938
1.25326457094
1.2416113445
1.26707582354
1.23082624856
1.15807988273
1.15552906512
1.1395451302
1.10915049201
1.0394340878
0.99789384352
0.89595470979
0.87690622766
0.82113667037
0.72820040425
0.61607415775
0.57186592952
0.56492308138
0.51832933527
0.50234540035
0.46625435121
0.45724383975
0.42255985258
0.36185395981
0.28640058801
0.27152749591
0.26748536276
0.25592403371
0.26575447522
0.24768211152
0.24522849771
0.38510803461
0.35005645782
0.3624429562
0.3240153925
0.31584921009
0.28757350891
0.3191991252
0.25968599137
0.21802858074
0.22558913613
0.18648254309
0.18648254309
0.16080906738
0.12689600695
0.09357007844
0.07765277196
0.0834334365
0.06969411873
0.0563528988
0.02566968529
0.01232846537
0.03655198502
0.00764866238
0.01911809403
0
0
0
0
0
0
0
0
0
0
0
0
0
0
0
0
0
0
0
0
0
0
0
0
0
0
0
0
0
0
0
0
0
0
0
0
0
0
0
0
0
0
0
0
0
0
0
0
0
0
0
0
0
0
0
0
0
0
0
0
0
0
0
0
0
0
0
0
0
0
0
0
0
0
0
0
0
0
0
0
0
0
0
0
0
0
0
0
0
0
0
0
0
0
0
0
0
0
0
0
0
0
0
0
0
0
0
0
0
0
0
0
0
0
0
0
0
0
0
0
0
0
0
0
0
0
0
0
0
0
0
0
0
0
0
0
0
0
0
0
0
0
0
0
0
0
0
0
0
0
0
0
0
0
0
0
0
0
0
0
0
0
0
0
0
0
0
0
0
0
0
0
0
0
0
0
0
0
0
0
0
0
0
0
0
0
0
0
0
0
0
0
0
0
0
0
0
0
0
0
0
0
0
0
0
0
0
0
0
0
0
0
0
0
0
0
0
0
0
0
0
0
0
0
0
0
0
0
0
0
0
0
0
0
0
0
0
0
0
0
0
0
0
0
0
0
0
0
0
0
0
0
0
0
0
0
0
0
0
0
0
0
0
0
0
0
0
0
0
0
0
0
0
0
0
0
0
0
0
0
0
0
0
0
0
0
0
0
0
0
0
0
0
0
0
0
0
0
0
0
0
0
0
0
0
0
0
0
0
0
0
0
0
0
0
0
0
0
0
0
0
0
0
0
0
0
0
0
0
0
0
0
0
0
0
0
0
0
0
0
0
0
0
0
0
0
0
0
0
0
0
0
0
0
0
0
0
0
0
0
0
0
0
0
0
0
0
0
0
0
0
0
0
0
0
0
0
0
0
0
0
0
0
0
0
0
0
0
0
0
0
0
0
0
0
0
0
0
0
0
0
0
0
0
0
0
0
0
0
0
0
0
0
0
0
0
0
0
0
0
0
0
0
0
0
0
0
0
0
0
0
0
0
0
0
0
0
0
0
0
0
0
0
0
0
0
0
0
0
0
0
0
0
0
0
0
0
0
0
0
0
0
0
0
0
0
0
0
0
0
0
0
0
0
0
0
0
0
0
0
0
0
0
0
0
0
0
0
0
0
0
0
0
0
0
0
0
0
0
0
0
0
0
0
0
0
0
0
0
0
0
0
0
0
0
0
0
0
0
0
0
0
0
0
0
0
0
0
0
0
0
0
0
0
0
0
0
0
0
0
0
0
0
0
0
0
0
0
0
0
0
0
0
0
0
0
0
0
0
0
0
0
0
0
0
0
0
0
0
0
0
0
0
0
0
0
0
0
0
0
0
0
0
0
0
0
0
0
0
0
0
0
0
0
0
0
0
0
0
0
0
0
0
0
0
0
0
0
0
0
0
0
0
0
0
0
0
0
0
0
0
0
0
0
0
0
0
0
0
0
0
0
0
0
0
0
0
0
0
0
0
0
0
0
0
0
0
0
0
0
0
0
0
0
0
0
0
0
0
0
0
0
0
0
0
0
0
0
0
0
0
0
0
0
0
0
0
0
0
0
0
0
0
0
0
0
0
0
0
0
0
0
0
0
0
0
0
0
0
0
0
0
0
0
0
0
0
0
0
0
0
0
0
0
0
0
0
0
0
0
0
0
0
0
0
0
0
0
0
0
0
0
0
0
0
0
0
0
0
0
0
0
0
0
0
0
0
0
0
0
0
0
0
0
0
0
0
0
0
0
0
0
0
0
0
0
0
0
0
0
0
0
0
0
0
0
0
0
0
0
0
0
0
0
0
0
0
0
0
0
0
0
0
0
0
0
0
0
0
0
0
0
0
0
0
0
0
0
0
0
0
0
0
0
0
0
0
0
0
0
0
0
0
0
0
0
0
0
0
0
0
0
0
0
0
0
0
0
0
0
0
0
0
0
0
0
0
0
0
0
0
0
0
0
0
0
0
0
0
0
0
0
0
0
0
0
0
0
0
0
0
0
0
0
0
0
0
0
0
0
0
0
0
0
0
0
0
0
0
0
0
0
0
0
0
0
0
0
0
0
0
0
0
0
0
0
0
0
0
0
0
0
0
0
0
0
0
0
0
0
0
0
0
0
0
0
0
0
0
0
0
0
0
0
0
0
0
0
0
0
0
0
0
0
0
0
0
0
0
0
0
0
0
0
0
0
0
0
0
0
0
0
0
0
0
0
0
0
0
0
0
0
0
0
0
0
0
0
0
0
0
0
0
0
0
0
0
0
0
0
0
0
0
0
0
0
0
0
0
0
0
0
0
0
0
0
0
0
0
0
0
0
0
0
0
0
0
0
0
0
0
0
0
0
0
0
0
0
0
0
0
0
0
0
0
0
0
0
0
0
0
0
0
0
0
0
0
0
0
0
0
0
0
0
0
0
0
0
0
0
0
0
0
0
0
0
0
0
0
0
0
0
0
0
0
0
0
0
0
0
0
0
0
0
0
0
0
0
0
0
0
0
0
0
0
0
0
0
0
0
0
0
0
0
0
0
0
0
0
0
0
0
0
0
0
0
0
0
0
0
0
0
0
0
0
0
0
0
0
0.06539755162
0.05007735836
0.05082301613
0.05337383374
0.08091909771
0.13389278762
0.13389278762
0.11834831003
0.13216190008
0.12450944728
0.15206235509
0.16225798166
0.15865530585
0.12537467599
0.14458845784
0.1511071363
0.18375403547
0.16676193929
0.16849282683
0.16007942859
0.17637720779
0.23741987634
0.20985932469
0.2385054502
0.23450467654
0.23195385894
0.28608966536
0.32195643017
0.39170253977
0.39238156911
0.43965434455
0.43746871199
0.41401611908
0.38333290557
0.41851533468
0.44229175317
0.43906190624
0.47416008178
0.37590794453
0.37581604712
0.42730913854
0.44006322653
0.41335545063
0.42983462007
0.41640150275
0.45194597659
0.42517163936
0.36101635735
0.32532340605
0.32836945817
0.32836945817
0.34250453633
0.33740290113
0.27579843673
0.27287479024
0.31927389028
0.29343658235
0.38534392174
0.40712380886
0.39310355961
0.40252061561
0.42155060266
0.49394546939
0.496496287
0.51497969874
0.62074876152
0.62585039673
0.64574320791
0.69158815593
0.66288618612
0.7174101762
0.67980254255
0.66125250236
0.65045976259
0.73248531969
0.77761061464
0.72574993361
0.71809748082
0.64661881087
0.64135100599
0.57449622762
0.60127056487
0.59361811207
0.58528662994
0.59038826514
0.60372184123
0.58137010985
0.75148422449
0.75403504208
0.74069912854
0.67205985149
0.63943588382
0.66837742563
0.7332423123
0.74138999962
0.7259197943
0.75566597849
0.75243613157
0.77127467996
0.76039238024
0.68446897577
0.64426152119
0.66918933913
0.67789365015
0.69137046442
0.69392128201
0.71637255462
0.71382173702
0.71924486034
0.77357734467
0.73297179224
0.72021770425
0.69282245232
0.7144767264
0.717027544
0.68189645566
0.6830892146
0.6733506705
0.65586777619
0.64024371995
0.61728636156
0.64699963295
0.65142223881
0.64444881535
0.64099381414
0.65623209128
0.7331330817
0.78785608715
0.8161699404
0.82373049579
0.83823840284
0.82293349724
0.76938161534
0.7272104751
0.6888748088
0.68632399119
0.64670366856
0.66167630189
0.64464050873
0.6366818555
0.63481006723
0.63225924963
0.62394305518
0.60786956031
0.60023239518
0.65319079742
0.65544305842
0.57935885774
0.56847655802
0.56082410522
0.55691522896
0.55842183218
0.49584415115
0.49802213986
0.44241788228
0.41487261831
0.43235551261
0.42233603702
0.4094166493
0.43270313965
0.4468152863
0.42837243119
0.40269895547
0.33562002698
0.34216928077
0.44693535447
0.40995774683
0.38054069458
0.33123083115
0.36322927633
0.37411157606
0.34223560361
0.33675349569
0.30173957373
0.26681754916
0.31924539954
0.37083038836
0.38383933602
0.35706499877
0.3354665019
0.31633463616
0.36594071873
0.36016005421
0.34680885299
0.33561270899
0.31894974474
0.3091116594
0.28622857329
0.33878887769
0.34590997575
0.33599528067
0.3315726748
0.32169933921
0.35834467458
0.35656478372
0.34636151332
0.31694446108
0.3331664334
0.33960085831
0.33960085831
0.39151504618
0.39083601685
0.38159277436
0.49002815231
0.44336100389
0.45679412122
0.45054108655
0.44870060938
0.4551166063
0.44168348897
0.36929386152
0.35798739212
0.29776465364
0.27864276918
0.26820757062
0.23375551162
0.22219418257
0.19681926346
0.19652070685
0.12588723591
0.14322922949
0.10667345405
0.11762238221
0.12340304675
0.11575059395
0.1201884875
0.11981565861
0.06127333683
0.06705400137
0.04695446387
0.03284231722
0.00085915971
0
0.01362853536
0.01332233493
0.01332233493
0
0
0
0
0
0
0
0
0
0
0
0
0
0
0
0
0
0
0
0
0
0
0
0
0
0
0
0
0
0
0
0
0
0
0
0
0
0
0
0
0
0
0
0
0
0
0
0
0
0
0
0
0
0
0
0
0
0
0
0
0
0
0
0
0
0
0
0
0
0
0
0
0
0
0
0
0
0
0
0
0
0
0
0
0
0
0
0
0
0
0
0
0
0
0
0
0
0
0
0
0
0
0
0
0
0
0
0
0
0
0
0
0
0
0
0
0
0
0
0
0
0
0
0
0
0
0
0
0
0
0
0
0
0
0
0
0
0
0
0
0
0
0
0
0
0
0
0
0
0
0
0
0
0
0
0
0
0
0
0
0
0
0
0
0
0
0
0
0
0
0
0
0
0
0
0
0
0
0
0
0
0
0
0
0
0
0
0
0
0
0
0
0
0
0
0
0
0
0
0
0
0
0
0
0
0
0
0
0
0
0
0
0
0
0
0
0
0
0
0
0
0
0
0
0
0
0
0
0
0
0
0
0
0
0
0
0
0
0
0
0
0
0
0
0
0
0
0
0
0
0
0
0
0
0
0
0
0
0
0
0
0
0
0
0
0
0
0
0
0
0
0
0
0
0
0
0
0
0
0
0
0
0
0
0
0
0
0
0
0
0
0
0
0
0
0
0
0
0
0
0
0
0
0
0
0
0
0
0
0
0
0
0
0
0
0
0
0
0
0
0
0
0
0
0
0
0
0
0
0
0
0
0
0
0
0
0
0
0
0
0
0
0
0
0
0
0
0
0
0
0
0
0
0
0
0
0
0
0
0
0
0
0
0
0
0
0
0
0
0
0
0
0
0
0
0
0
0
0
0
0
0
0
0
0
0
0
0
0
0
0
0
0
0
0
0
0
0
0
0
0
0
0
0
0
0
0
0
0
0
0
0
0
0
0
0
0
0
0
0
0
0
0
0
0
0
0
0
0
0
0
0
0
0
0
0
0
0
0
0
0
0
0
0
0
0
0
0
0
0
0
0
0
0
0
0
0
0
0
0
0
0
0
0
0
0
0
0
0
0
0
0
0
0
0
0
0
0
0
0
0
0
0
0
0
0
0
0
0
0
0
0
0
0
0
0
0
0
0
0
0
0
0
0
0
0
0
0
0
0
0
0
0
0
0
0
0
0
0
0
0
0
0
0
0
0
0
0
0
0
0
0
0
0
0
0
0
0
0
0
0
0
0
0
0
0
0
0
0
0
0
0
0
0
0
0
0
0
0
0
0
0
0
0
0
0
0
0
0
0
0
0
0
0
0
0
0
0
0
0
0
0
0
0
0
0
0
0
0
0
0
0
0
0
0
0
0
0
0
0
0
0
0
0
0
0
0
0
0
0
0
0
0
0
0
0
0
0
0
0
0
0
0
0
0
0
0
0
0
0
0
0
0
0
0
0
0
0
0
0
0
0
0
0
0
0
0
0
0
0
0
0
0
0
0
0
0
0
0
0
0
0
0
0
0
0
0
0
0
0
0
0
0
0
0
0
0
0
0
0
0
0
0
0
0
0
0
0
0
0
0
0
0
0
0
0
0
0
0
0
0
0
0
0
0
0
0
0
0
0
0
0
0
0
0
0
0
0
0
0
0
0
0
0
0
0
0
0
0
0
0
0
0
0
0
0
0
0
0
0
0
0
0
0
0
0
0
0
0
0
0
0
0
0
0
0
0
0
0
0
0
0
0
0
0
0
0
0
0
0
0
0
0
0
0
0
0
0
0
0
0
0
0
0
0
0
0
0
0
0
0
0
0
0
0
0
0
0
0
0
0
0
0
0
0
0
0
0
0
0
0
0
0
0
0
0
0
0
0
0
0
0
0
0
0
0
0
0
0
0
0
0
0
0
0
0
0
0
0
0
0
0
0
0
0
0
0
0
0
0
0
0
0
0
0
0
0
0
0
0
0
0
0
0
0
0
0
0
0
0
0
0
0
0
0
0
0
0
0
0
0
0
0
0
0
0
0
0
0
0
0
0
0
0
0
0
0
0
0
0
0
0
0
0
0
0
0
0
0
0
0
0
0
0
0
0
0
0
0
0
0
0
0
0
0
0
0
0
0
0
0
0
0
0
0
0
0
0
0
0
0
0
0
0
0
0
0
0
0
0
0
0
0
0
0
0
0
0
0
0
0
0
0
0
0
0
0
0
0
0
0
0
0
0
0
0
0
0
0
0
0
0
0
0
0
0
0
0
0
0
0.00432390372
0
0
0
0
0
0
0
0
0
0
0
0
0
0
0
0
0
0
0
0
0
0
0
0
0
0
0
0
0
0
0
0
0
0
0
0
0
0
0
0
0
0
0
0
0
0
0
0
0
0
0
0
0
0
0
0
0
0
0
0
0
0
0
0
0
0
0
0
0
0
0
0
0
0.00830011026
0.00916293439
0.03379983956
0.0425117944
0
0
0.01277485575
0.02229909681
0.0203606801
0
0
0
0
0
0
0
0
0.00370239076
0
0
0
0
0
0
0
0
0
0
0
0.02585768272
0.02908752964
0.04626422351
0.04822790919
0.17685472203
0.17430390444
0.14114327564
0.13026097592
0.15315163877
0.19600180833
0.14263692865
0.14045893994
0.14077512168
0.13635251581
0.11569111536
0.13549202914
0.16236590761
0.06473855711
0.12458082288
0.15722772206
0.15034619599
0.1936916001
0.19947226463
0.16869715372
0.18025848278
0.14180798757
0.1711431237
0.17938270842
0.17938270842
0.15542483259
0.11835532755
0.16415965184
0.15957174625
0.14801041719
0.12916946422
0.1183790619
0.12722427364
0.12459918377
0.10879904366
0.15558102098
0.16655521811
0.17165685331
0.16942752381
0.18286064114
0.18050890602
0.17273171013
[truncated: 4,061,621 more chars]
